# Supplementary material for: Multilevel proteomic analyses reveal molecular diversity between diffuse-type and intestinal-type gastric cancer
Source: Nat Commun. 2023 Feb 14;14:835. doi: 10.1038/s41467-023-35797-6 (PMC9929250; doi:10.1038/s41467-023-35797-6)
Supplement: Supplementary file 3 — Supplementary Data 1 [file 41467_2023_35797_MOESM3_ESM.xlsx]

## Sheet: Description
Supplementary Data 1. Clinical characteristics of GC patients. Related to Figure 1, Supplemental Figure 1.
Sheet	Description
Data S1A	Experimental information of GC samples.
Data S1B	Clinical characteristics of 196 GC patients.

## Sheet: Data S1A
id	Sample No.	Lauren subtype(D, diffused type; I, intestinal type; M,mixed type)	Tumors TFRE Exp No.	NATs TFRE Exp No.	Tumors profiling Exp No.	NATs profiling Exp No.	Tumors phosphoproteome Exp No.	NATs phosphoproteome Exp No.
1	TFGC2	D	Exp018210	Exp018209	Exp000501	Exp000502	Exp015147	Exp015148
2	TFGC8	D	Exp018232	Exp018231	Exp000751	Exp000752	Exp015149	Exp015150
3	TFGC10	D	Exp018234	Exp018233	Exp000755	Exp000756	Exp015154	Exp015155
4	TFGC12	D	Exp018236	Exp018235	Exp000757	Exp000758	Exp015156	Exp015157
5	TFGC14	D	Exp018238	Exp018237	Exp001218	Exp001219	Exp015158	Exp015159
6	TFGC16	D	Exp018240	Exp018239	Exp000761	Exp000762	Exp015160	Exp015161
7	TFGC18	D	Exp018242	Exp018241	Exp000877	Exp000878	Exp015162	Exp015163
8	TFGC20	D	Exp018244	Exp018243	Exp000879	Exp000880	Exp015164	Exp015165
9	TFGC22	D	Exp018246	Exp018245	Exp000881	Exp000882	Exp015166	Exp015167
10	TFGC24	D	Exp018248	Exp018247	Exp000883	Exp000884	Exp015168	Exp015169
11	TFGC28	D	Exp018252	Exp018251	Exp000889	Exp000890	Exp015174	Exp015175
12	TFGC30	D	Exp018254	Exp018253	Exp001166	Exp001167	Exp015176	Exp015177
13	TFGC32	D	Exp018256	Exp018255	Exp001168	Exp001169	Exp015178	Exp015179
14	TFGC34	D	Exp018258	Exp018257	Exp001170	Exp001171	Exp015180	Exp015181
15	TFGC36	D	Exp018260	Exp018259	Exp001172	Exp001173	Exp015182	Exp015183
16	TFGC38	D	Exp018262	Exp018261	Exp001174	Exp001175	Exp015184	Exp015185
17	TFGC40	D	Exp018264	Exp018263	Exp001176	Exp001177	Exp015186	Exp015187
18	TFGC42	D	Exp018266	Exp018265	Exp001178	Exp001179	Exp015188	Exp015189
19	TFGC44	D	Exp018268	Exp018267	Exp001036	Exp001037	Exp015190	Exp015191
20	TFGC46	D	Exp018270	Exp018269	Exp001040	Exp001041	Exp015192	Exp015193
21	TFGC48	D	Exp018272	Exp018271	Exp001180	Exp001181	Exp015194	Exp015195
22	TFGC50	D	Exp018274	Exp018273	Exp001042	Exp001043	Exp015196	Exp015197
23	TFGC54	D	Exp018278	Exp018277	Exp001066	Exp001067	Exp015200	Exp015201
24	TFGC60	D	Exp018284	Exp018283	Exp001188	Exp001189	Exp015208	Exp015209
25	TFGC62	D	Exp018286	Exp018285	Exp001397	Exp001398	Exp015236	Exp015237
26	TFGC64	D	Exp018288	Exp018287	Exp001399	Exp001400	Exp015238	Exp015239
27	TFGC66	D	Exp018292	Exp018291	Exp001190	Exp001191	Exp015210	Exp015211
28	TFGC68	D	Exp018290	Exp018289	Exp001192	Exp001193	Exp015212	Exp015213
29	TFGC70	D	Exp018294	Exp018293	Exp001194	Exp001195	Exp015214	Exp015215
30	TFGC72	D	Exp018296	Exp018295	Exp001196	Exp001197	Exp015216	Exp015217
31	TFGC74	D	Exp018298	Exp018297	Exp001198	Exp001199	Exp015218	Exp015219
32	TFGC76	D	Exp018300	Exp018299	Exp001200	Exp001201	Exp015220	Exp015221
33	TFGC80	D	Exp018304	Exp018303	Exp001204	Exp001205	Exp015224	Exp015225
34	TFGC84	D	Exp018308	Exp018307	Exp001208	Exp001209	Exp015228	Exp015229
35	TFGC88	D	Exp018312	Exp018311	Exp001212	Exp001213
36	TFGC92	D	Exp018316	Exp018315	Exp001216	Exp001217	Exp015234	Exp015235
37	TFGC94	D	Exp018318	Exp018317	Exp001401	Exp001402	Exp015240	Exp015241
38	TFGC96	D	Exp018320	Exp018319	Exp001403	Exp001404	Exp015242	Exp015243
39	TFGC98	D	Exp018322	Exp018321	Exp001405	Exp001406	Exp015244	Exp015245
40	TFGC100	D	Exp018324	Exp018323	Exp001407	Exp001408	Exp015246	Exp015247
41	TFGC104	D	Exp018330	Exp018329	Exp001411	Exp001412	Exp015250	Exp015251
42	TFGC106	D	Exp018328	Exp018327	Exp001413	Exp001414	Exp015252	Exp015253
43	TFGC108	D	Exp018332	Exp018331	Exp001415	Exp001416	Exp015254	Exp015255
44	TFGC110	D	Exp018334	Exp018333	Exp015039	Exp015038	Exp015257	Exp015256
45	TFGC114	D	Exp018338	Exp018337	Exp015040	Exp015041	Exp015258	Exp015259
46	TFGC116	D	Exp018340	Exp018339	Exp002677	Exp002676	Exp015291	Exp015290
47	TFGC118	D	Exp018342	Exp018341	Exp002678	Exp002679	Exp015292	Exp015293
48	TFGC120	D	Exp018344	Exp018343	Exp015042	Exp015043	Exp015260	Exp015261
49	TFGC122	D	Exp018346	Exp018345	Exp002681	Exp002680	Exp015295	Exp015294
50	TFGC124	D	Exp018348	Exp018347	Exp002431	Exp015044	Exp015263	Exp015262
51	TFGC126	D	Exp018350	Exp018349	Exp002432	Exp002433	Exp015264	Exp015265
52	TFGC130	D	Exp018361	Exp018358	Exp002499	Exp002500	Exp015266	Exp015267
53	TFGC131	D	Exp018379	Exp018380	Exp002685	Exp002684	Exp015299	Exp015298
54	TFGC134	D	Exp018382	Exp018381	Exp002686	Exp002687	Exp015300	Exp015301
55	TFGC138	D	Exp018386	Exp018385	Exp002503	Exp002504	Exp015270	Exp015271
56	TFGC140	D	Exp018388	Exp018387	Exp002688	Exp002689	Exp015302	Exp015303
57	TFGC142	D	Exp018391	Exp018389	Exp002505	Exp002506	Exp015272	Exp015273
58	TFGC144	D	Exp018393	Exp018392	Exp002508	Exp002507	Exp015275	Exp015274
59	TFGC146	D	Exp018395	Exp018394	Exp002510	Exp002509	Exp015287	Exp015286
60	TFGC148	D	Exp018397	Exp018396	Exp002690	Exp002691	Exp015304	Exp015305
61	TFGC150	D	Exp018399	Exp018398	Exp002511	Exp002512	Exp015276	Exp015277
62	TFGC152	D	Exp018401	Exp018400	Exp002693	Exp002692	Exp015307	Exp015306
63	TFGC158	D	Exp018407	Exp018406	Exp002695	Exp002694	Exp015309	Exp015308
64	TFGC160	D	Exp018409	Exp018408	Exp002697	Exp002696	Exp015311	Exp015310
65	TFGC164	D	Exp018413	Exp018412	Exp002522	Exp002521	Exp015285	Exp015284
66	TFGC177	I	Exp009392	Exp009393	Exp008099	Exp008100	Exp008123	Exp008124
67	TFGC179	I	Exp009394	Exp009395	Exp008101	Exp008102	Exp008125	Exp008126
68	TFGC181	I	Exp009396	Exp009397	Exp008103	Exp008104	Exp008127	Exp008128
69	TFGC185	I	Exp009400	Exp009401	Exp008107	Exp008108	Exp008131	Exp008132
70	TFGC189	I	Exp009404	Exp009405	Exp008266	Exp008267	Exp008278	Exp008279
71	TFGC197	I	Exp009412	Exp009413	Exp008274	Exp008275	Exp008286	Exp008287
72	TFGC199	I	Exp009414	Exp009415	Exp008276	Exp008277	Exp008288	Exp008289
73	TFGC205	I	Exp009420	Exp009421	Exp008409	Exp008410	Exp008415	Exp008416
74	TFGC207	I	Exp009662	Exp009663	Exp009495	Exp009496	Exp009633	Exp009634
75	TFGC209	I	Exp009664	Exp009665	Exp009497	Exp009498	Exp009635	Exp009636
76	TFGC211	I	Exp009666	Exp009667	Exp009499	Exp009500	Exp009637	Exp009638
77	TFGC221	I	Exp009676	Exp009677	Exp009509	Exp009510	Exp009647	Exp009648
78	TFGC223	I	Exp009678	Exp009679	Exp009511	Exp009512	Exp009649	Exp009650
79	TFGC225	I	Exp009680	Exp009681	Exp009513	Exp009514	Exp009651	Exp009652
80	TFGC227	I	Exp009682	Exp009683	Exp009515	Exp009516	Exp009653	Exp009654
81	TFGC229	I	Exp009684	Exp009685	Exp009517	Exp009518	Exp009655	Exp009656
82	TFGC231	I	Exp009686	Exp009687	Exp009519	Exp009520	Exp009657	Exp009658
83	TFGC233	I	Exp009688	Exp009689	Exp009521	Exp009522	Exp009659	Exp009660
84	TFGC235	I	Exp010509	Exp010510	Exp010485	Exp010486	Exp010497	Exp010498
85	TFGC241	I	Exp010515	Exp010516	Exp010491	Exp010492	Exp010503	Exp010504
86	TFGC243	I	Exp010517	Exp010518	Exp010493	Exp010494	Exp010505	Exp010506
87	TFGC246	I	Exp010520	Exp010519	Exp010496	Exp010495	Exp010508	Exp010507
88	TFGC247	I	Exp010596	Exp010597	Exp010572	Exp010573	Exp010584	Exp010585
89	TFGC251	I	Exp010600	Exp010601	Exp010576	Exp010577	Exp010588	Exp010589
90	TFGC263	I	Exp010739	Exp010740	Exp010715	Exp010716	Exp010727	Exp010728
91	TFGC267	I	Exp010743	Exp010744	Exp010719	Exp010720	Exp010731	Exp010732
92	TFGC269	I	Exp010954	Exp010955	Exp010942	Exp010943	Exp010966	Exp010967
93	TFGC275	I	Exp010960	Exp010961	Exp010948	Exp010949	Exp010972	Exp010973
94	TFGC277	I	Exp010962	Exp010963	Exp010950	Exp010951	Exp010974	Exp010975
95	TFGC279	I	Exp010964	Exp010965	Exp010952	Exp010953	Exp010976	Exp010977
96	TFGC281	I	Exp011178	Exp011179	Exp011154	Exp011155	Exp011166	Exp011167
97	TFGC283	I	Exp011180	Exp011181	Exp011156	Exp011157	Exp011168	Exp011169
98	TFGC285	I	Exp011182	Exp011183	Exp011158	Exp011159	Exp011170	Exp011171
99	TFGC287	I	Exp011184	Exp011185	Exp011160	Exp011161	Exp011172	Exp011173
100	TFGC293	I	Exp011216	Exp011217	Exp011192	Exp011193	Exp011204	Exp011205
101	TFGC296	I	Exp011219	Exp011218	Exp011195	Exp011194	Exp011207	Exp011206
102	TFGC297	I	Exp011220	Exp011221	Exp011196	Exp011197	Exp011208	Exp011209
103	TFGC299	I	Exp011222	Exp011223	Exp011198	Exp011199	Exp011210	Exp011211
104	TFGC301	I	Exp011224	Exp011225	Exp011200	Exp011201	Exp011212	Exp011213
105	TFGC303	I	Exp011226	Exp011227	Exp011202	Exp011203	Exp011214	Exp011215
106	TFGC305	I	Exp011248	Exp011249	Exp011228	Exp011229
107	TFGC307	I	Exp011250	Exp011251	Exp011230	Exp011231	Exp011270	Exp011271
108	TFGC309	I	Exp011252	Exp011253	Exp011232	Exp011233	Exp011272	Exp011273
109	TFGC311	I	Exp011254	Exp011255	Exp011236	Exp011237	Exp011274	Exp011275
110	TFGC313	I	Exp011258	Exp011259	Exp011238	Exp011239	Exp011278	Exp011279
111	TFGC315	I	Exp011260	Exp011261	Exp011240	Exp011241	Exp011280	Exp011281
112	TFGC317	I	Exp011262	Exp011263	Exp011242	Exp011243	Exp011282	Exp011283
113	TFGC319	I	Exp011264	Exp011265	Exp011244	Exp011245	Exp011284	Exp011285
114	TFGC326	I	Exp012534	Exp012533	Exp012431	Exp012430	Exp012510	Exp012509
115	TFGC329	I	Exp012537	Exp012538			Exp012513	Exp012514
116	TFGC331	I	Exp012539	Exp012540	Exp012436	Exp012437	Exp012515	Exp012516
117	TFGC335	I	Exp012543	Exp012544	Exp012495	Exp012496	Exp012519	Exp012520
118	TFGC337	I	Exp012545	Exp012546	Exp012497	Exp012498	Exp012521	Exp012522
119	TFGC339	I	Exp012547	Exp012548	Exp012499	Exp012500	Exp012523	Exp012524
120	TFGC341	I	Exp012549	Exp012550	Exp012501	Exp012502	Exp012525	Exp012526
121	TFGC343	I	Exp012551	Exp012552	Exp012503	Exp012504	Exp012527	Exp012528
122	TFGC345	I	Exp012553	Exp012554	Exp012505	Exp012506	Exp012529	Exp012530
123	TFGC349	I	Exp012593	Exp012594	Exp012557	Exp012558	Exp012575	Exp012576
124	TFGC351	I	Exp012595	Exp012596	Exp012559	Exp012560	Exp012577	Exp012578
125	TFGC353	I	Exp012597	Exp012598	Exp012561	Exp012562	Exp012579	Exp012580
126	TFGC355	I	Exp012599	Exp012600	Exp012563	Exp012564	Exp012581	Exp012582
127	TFGC357	I	Exp012601	Exp012602	Exp012565	Exp012566	Exp012583	Exp012584
128	TFGC363	I	Exp012607	Exp012608	Exp012571	Exp012572	Exp012589	Exp012590
129	TFGC367	I	Exp06148	Exp006149	Exp006271	Exp006272	Exp006283	Exp006284
130	TFGC373	M	Exp06604	Exp006605	Exp006516	Exp006517	Exp006701	Exp006702
131	TFGC379	I	Exp09940	Exp009941	Exp009077	Exp009078	Exp007436	Exp007437
132	TFGC381	D	Exp09942	Exp009943	Exp009065	Exp009066	Exp007420	Exp007421
133	TFGC389	I	Exp010201	Exp010202	Exp009129	Exp009130	Exp007666	Exp007667
134	TFGC393	I	Exp010373	Exp010375	Exp009133	Exp009134	Exp007670	Exp007671
135	TFGC395	I	Exp010398	Exp010399	Exp009135	Exp009136	Exp007672	Exp007673
136	TFGC397	I	Exp010400	Exp010401	Exp009137	Exp009138
137	TFGC399	I	Exp010402	Exp010403	Exp009141	Exp009142
138	TFGC401	M	Exp010404	Exp010405	Exp009139	Exp009140
139	TFGC403	I	Exp014096	Exp014097	Exp009143	Exp009144
140	TFGC405	I	Exp014098	Exp014099	Exp009145	Exp009146
141	TFGC407	I	Exp014100	Exp014101	Exp009147	Exp009148
142	TFGC409	I	Exp014102	Exp014103	Exp009149	Exp009150	Exp007686	Exp007687
143	TFGC411	I	Exp014104	Exp014105	Exp009151	Exp009152	Exp007688	Exp007689
144	TFGC413	I	Exp014106	Exp014107	Exp009153	Exp009154	Exp007690	Exp007691
145	TFGC417	I	Exp014110	Exp014111	Exp009157	Exp009158	Exp007694	Exp007695
146	TFGC419	I	Exp014112	Exp014113	Exp009159	Exp009160
147	TFGC421	D	Exp014199	Exp014200	Exp009177	Exp009178	Exp007230	Exp007231
148	TFGC423	I	Exp014201	Exp014202	Exp009179	Exp009180	Exp007232	Exp007233
149	TFGC427	M	Exp014208	Exp014209	Exp009186	Exp009187	Exp007239	Exp007240
150	TFGC429	M	Exp014531	Exp014532	Exp009190	Exp009191	Exp007243	Exp007244
151	TFGC433	D	Exp014535	Exp014536	Exp009196	Exp009197	Exp007249	Exp007250
152	TFGC435	D	Exp014538	Exp014539	Exp009171	Exp009172	Exp007252	Exp007253
153	TFGC441	I	Exp014624	Exp014625	Exp007149	Exp007150	Exp007140	Exp007141
154	TFGC445	M	Exp014630	Exp014631	Exp006731	Exp006732	Exp006757	Exp006758
155	TFGC447	D	Exp014736	Exp014737	Exp006734	Exp006735	Exp006760	Exp006761
156	TFGC449	D	Exp014738	Exp014739	Exp006737	Exp006738	Exp006763	Exp006764
157	TFGC451	M	Exp014741	Exp014742	Exp006822	Exp006823	Exp006838	Exp006839
158	TFGC453	D	Exp014744	Exp014745	Exp006825	Exp006826	Exp006841	Exp006842
159	TFGC455	D	Exp014747	Exp014748	Exp006828	Exp006829
160	TFGC457	I	Exp014749	Exp014750	Exp006831	Exp006832	Exp006847	Exp006848
161	TFGC459	M	Exp014752	Exp014753	Exp006834	Exp006835	Exp006850	Exp006851
162	TFGC463	M	Exp023629	Exp023630	Exp006526	Exp006527	Exp006711	Exp006712
163	TFGC465	I	Exp023631	Exp023632	Exp006524	Exp006525	Exp006709	Exp006710
164	TFGC467	I	Exp023633	Exp023634	Exp006528	Exp006529	Exp006713	Exp006714
165	TFGC471	I	Exp023637	Exp023638	Exp006522	Exp006523	Exp006707	Exp006708
166	TFGC473	D	Exp023639	Exp023640	Exp006520	Exp006521
167	TFGC483	D	Exp023656	Exp023657	Exp008981	Exp008982	Exp007178	Exp007179
168	TFGC487	M	Exp023661	Exp023662	Exp008987	Exp008988	Exp007184	Exp007185
169	TFGC489	I	Exp023663	Exp023664
170	TFGC495	I	Exp023669	Exp023670	Exp008999	Exp009000	Exp007200	Exp007201
171	TFGC499	M	Exp023675	Exp023676	Exp009005	Exp009006	Exp007284	Exp007285
172	TFGC505	I	Exp023682	Exp023683	Exp009014	Exp009015	Exp007293	Exp007294
173	TFGC511	I	Exp023688	Exp023689	Exp009023	Exp009024	Exp007302	Exp007303
174	TFGC513	I	Exp023690	Exp023691	Exp009026	Exp009027	Exp007305	Exp007306
175	TFGC515	I	Exp023692	Exp023693	Exp009029	Exp009030	Exp007308	Exp007309
176	TFGC517	I	Exp023694	Exp023695	Exp009032	Exp009033	Exp007311	Exp007312
177	TFGC523	I	Exp023700	Exp023701	Exp009044	Exp009045	Exp007354	Exp007355
178	TFGC525	I	Exp023702	Exp023703	Exp009047	Exp009048	Exp007357	Exp007358
179	TFGC527	D	Exp023704	Exp023705	Exp009050	Exp009051	Exp007360	Exp007361
180	TFGC529	I	Exp023706	Exp023707	Exp009053	Exp009054	Exp007363	Exp007364
181	TFGC531	D	Exp023708	Exp023709	Exp009056	Exp009057	Exp007384	Exp007385
182	TFGC541	D	Exp023718	Exp023719	Exp009074	Exp009075	Exp007433	Exp007434
183	TFGC545	M	Exp023722	Exp023723	Exp009083	Exp009084	Exp007441	Exp007442
184	TFGC547	I	Exp023724	Exp023725	Exp009086	Exp009087	Exp007444	Exp007445
185	TFGC549	D	Exp023726	Exp023727	Exp009089	Exp009090	Exp007447	Exp007448
186	TFGC551	D	Exp023728	Exp023729	Exp009092	Exp009093	Exp007453	Exp007454
187	TFGC557	D	Exp023734	Exp023735	Exp009104	Exp009105	Exp007465	Exp007466
188	TFGC559	D	Exp023736	Exp023737	Exp009107	Exp009108	Exp007468	Exp007469
189	TFGC565	I	Exp023742	Exp023743	Exp009116	Exp009117	Exp007500	Exp007501
190	TFGC569	D	Exp023746	Exp023747	Exp009122	Exp009123	Exp007506	Exp007507
191	TFGC573	I	Exp023750	Exp023751	Exp009163	Exp009164	Exp003819	Exp003820
192	TFGC575	I	Exp023752	Exp023753	Exp009165	Exp009166	Exp003821	Exp003822
193	TFGC583	I	Exp023760	Exp023761	Exp009206	Exp009208	Exp003858	Exp003859
194	TFGC585	I	Exp023762	Exp023763	Exp009209	Exp009210	Exp003860	Exp003861
195	TFGC587	I	Exp023764	Exp023765	Exp009211	Exp009212	Exp003862	Exp003863
196	TFGC589	I	Exp023766	Exp023767	Exp009213	Exp009214	Exp003864	Exp003865

## Sheet: Data S1B
id	Sample No.	Profiling subtypes	Phospho-subtype	TFs activity subtypes	Immune subtypes	Lauren subtype (D, diffused type; I, intestinal type; M,mixed type)	Gender	Age	Stage	Live status (1=dead, 0=alive)	Overall survival (days)	Progression (1=progressed, 0=not progressed)	Disease free survival (days)	Tumor_location	Adjuvant chemotherapy (1=yes, 0=no)	Adjuvant chemotherapy details (1=oxaliplation,2=leucovorin,3=fluorouracil,4=docetaxel, 5=cisplatin,6=Xeloda,7=Irinotecan ,8=tegafur )	Lymphovascular invasion (0=negative, 1=positive)	Signet Ring cells(0=negative,1=positive)	HER2 status	Ki 67(percent)
1	TFGC2	2	1	1	3	D	male	80	IV	1	87	1	45	Antrum	0	0	1	1
2	TFGC8	2	1	1	3	D	male	58	IIIB	1	1106	1	1091	Cardia	1	1&6	0	0
3	TFGC10	2	2	1	1	D	female	48	IIIB	1	948	1	339	Body	1	1&6	0	1
4	TFGC12	2	2	2	3	D	female	54	IIIB	1	401	1	280	Body	0	0	1	0
5	TFGC14	3	2	2	2	D	female	73	IIIC	1	961	1	786	Antrum	0	0	0	0
6	TFGC16	3	3	2	2	D	male	67	IIIA	1	867	0	70	Antrum	1	4&8	0	0
7	TFGC18	2	2	1	3	D	male	52	IIIA	1	986	1	851	Body	1	8	1	0
8	TFGC20	3	2	2	1	D	male	39	IB	0	1593	0	1593	Body	1	1&6	1	1
9	TFGC22	3	2	2	1	D	male	50	IIIC	1	566	1	353	Body	1	1&8	1	0
10	TFGC24	2	1	1	1	D	male	77	IIIA	0	1353	0	1086	Cardia	1	8	1	0
11	TFGC28	2	2	2	3	D	female	69	IV	1	120	1	0	Antrum	0	0	0	1
12	TFGC30	1	2	1	1	D	male	49	IIA	0	1145	0	721	Body	1	1&8	0	0
13	TFGC32	1	1	1	2	D	female	59	IIA	0	1471	0	1374	Body	1	1&8	0	0
14	TFGC34	1	1	2	2	D	female	26	IIIC	1	507	1	374	Body	1	1&6	1	0
15	TFGC36	2	1	1	1	D	female	57	IIIB	1	1294	1	157	Body	1	1&8	1	0
16	TFGC38	3	3	2	2	D	male	64	IIIC	1	317	1	251	Cardia	1	1&6	1	1
17	TFGC40	3	3	2	2	D	male	87	IIIC	1	235	1	165	Antrum	0	0	1	0
18	TFGC42	NA	1	1	2	D	female	64	IIA	0	1186	1	409	Body	0	0	1	0
19	TFGC44	3	3	2	2	D	male	56	IIIB	0	1204	0	1113	Cardia	1	1&6	1	0
20	TFGC46	1	2	1	2	D	male	46	IIIB	0	1253	0	1168	Antrum	1	1&8	1	1
21	TFGC48	3	2	2	2	D	female	50	IIB	1	659	0	1086	Cardia	1	1&8	0	0
22	TFGC50	2	3	2	2	D	male	64	IIA	0	1177	1	608	Antrum	1	1&2&3	1	0
23	TFGC54	3	2	2	2	D	male	59	IB	0	1238	0	1054	Cardia	1	1&8	1	1
24	TFGC60	3	3	2	2	D	female	66	IIB	0	1424	0	1152	Antrum	1	1&8	1	1
25	TFGC62	2	3	2	2	D	male	68	IIIB	1	733	1	652	Body	0	0	1	0
26	TFGC64	1	1	1	3	D	female	55	IIIC	0	1371	0	1147	Body	1	1&6	0	0
27	TFGC66	3	3	2	2	D	male	56	IIIB	0	1407	0	828	Antrum	0	0	1	0
28	TFGC68	2	2	2	2	D	male	36	IIIA	0	1421	0	1330	Antrum	1	1&8	1	1
29	TFGC70	3	2	2	2	D	female	73	IB	0	1386	0	1288	Antrum	0	0	0	0
30	TFGC72	1	3	1	2	D	female	41	IIIB	0	1390	0	1232	Body	1	1&8	0	1
31	TFGC74	3	2	2	2	D	female	30	IIIC	1	348	1	263	Antrum	1	1&6	1	1
32	TFGC76	2	1	1	2	D	female	50	IIIC	1	716	0	504	Body	1	1&8	1	1
33	TFGC80	3	2	2	2	D	female	72	IIIC	1	220	1	169	Antrum	0	0	1	0
34	TFGC84	1	1	1	2	D	male	61	IIIB	0	1280	0	722	Body	1	1&8	1	0
35	TFGC88	2	#N/A	1	2	D	male	48	IIIA	0	1107	0	1009	Antrum	1	1&6	0	0
36	TFGC92	2	2	2	2	D	male	59	IIIB	1	1140	1	1019	Body	1	1&8	1	1
37	TFGC94	1	1	2	1	D	female	62	IB	0	1154	0	1117	Cardia	0	0	0	0
38	TFGC96	2	1	1	1	D	male	52	IV	0	1179	0	1088	Antrum	1	1&6	0	1
39	TFGC98	1	2	2	1	D	male	75	IIIB	1	994	1	743	Cardia	1	1&8	1	0
40	TFGC100	2	1	1	1	D	male	55	IIA	0	1303	0	1098	Body	1	1&6	1	0
41	TFGC104	NA	1	1	1	D	male	62	IIB	0	1378	0	1286	Cardia	1	1&8	1	0
42	TFGC106	2	2	1	1	D	male	73	IIB	0	1078	0	980	Body	1	1&6	1	0
43	TFGC108	3	2	2	2	D	male	67	IIIB	1	415	0	329	Antrum	1	1&6	1	0
44	TFGC110	1	2	1	2	D	male	60	IIIC	0	956	0	893	Cardia	0	0	1	0
45	TFGC114	3	2	2	2	D	male	44	IIA	0	1077	0	867	Antrum	1	1&8	0	1
46	TFGC116	1	1	2	2	D	female	57	IIIC	0	1102	1	0	Cardia	1	1&8	1	1
47	TFGC118	1	2	2	2	D	female	52	IIIB	1	620	1	469	Body	1	1&6	1	1
48	TFGC120	3	1	2	2	D	male	68	IIIA	0	774	0	731	Body	0	0	1	0
49	TFGC122	3	3	2	2	D	female	63	IIA	0	920	0	745	Body	1	1&6	0	0
50	TFGC124	3	2	2	2	D	male	75	IIIA	0	934	0	527	Antrum	1	8	0	0
51	TFGC126	2	1	1	3	D	male	52	IIA	0	967	0	153	Cardia	0	0	0	1
52	TFGC130	1	2	1	2	D	female	65	IIIB	0	902	0	376	Antrum	1	1&8	1	1
53	TFGC131	1	1	1	1	D	female	61	IIIA	0	1113	0	671	Antrum	0	0	1	1
54	TFGC134	1	2	1	2	D	male	28	IIB	0	1185	0	388	Body	1	1&8	1	1
55	TFGC138	3	1	2	2	D	male	53	IIA	0	1044	0	909	Antrum	1	1&8	1	1
56	TFGC140	3	2	2	2	D	male	57	IIIB	0	1044	1	841	Cardia	1	1&8	1	1
57	TFGC142	1	3	2	2	D	female	36	IIB	0	1042	0	585	Body	1	1&8	1	1
58	TFGC144	3	3	2	2	D	male	43	IIIB	0	856	0	548	Antrum	1	1&6	1	0
59	TFGC146	3	3	1	2	D	male	25	IIIA	0	1057	0	757	Antrum	1	1&8	1	1
60	TFGC148	1	2	2	1	D	male	54	IIA	0	1063	0	727	Body	1	1&8	0	1
61	TFGC150	3	2	1	2	D	male	60	IIIB	1	279	1	188	Antrum	1	1&8	1	0
62	TFGC152	1	1	2	3	D	male	56	IIIB	0	1092	1	0	Antrum	1	1&8	1	0
63	TFGC158	3	3	2	2	D	female	51	IIA	1	916	1	730	Antrum	1	1&8	1	0
64	TFGC160	2	3	1	2	D	male	30	IIA	0	633	0	293	Body	1	1&8	0	1
65	TFGC164	2	2	1	2	D	male	62	IIB	0	801	0	624	Body	1	1&8	1	0
66	TFGC177	3	3	1	1	I	male	49	IA	0	2460	0	2460	Cardia	1	1	0	0
67	TFGC179	1	2	1	3	I	male	76	IA	0	2460	0	2460	Lesser curvature	0	0	0	0
68	TFGC181	3	3	2	3	I	male	44	IIIA	0	2250	0	2250	Antrum and Pylorus	1	6	0	0
69	TFGC185	2	1	2	3	I	male	56	IB	0	2340	0	2340	Body without lesser or greater curvature	1	6	0	0
70	TFGC189	3	3	2	3	I	male	72	IIA	0	2250	0	2250	Antrum and Pylorus	1	4	1	0
71	TFGC197	3	3	2	1	I	female	62	IIB	0	2340	0	2340	Antrum and Pylorus	1	4	1	0
72	TFGC199	2	1	2	1	I	male	72	IIIA	1	1890	1	1560	Cardia	1	1	0	0
73	TFGC205	2	1	1	1	I	male	65	IA	0	2340	0	2340	Lesser curvature	0	0	0	0
74	TFGC207	2	1	1	3	I	male	41	IIB	0	2520	0	2520	Antrum and Pylorus	1	6	0	0
75	TFGC209	2	1	2	3	I	male	42	IV	1	210	1	0	Lesser curvature	1	6	1	0
76	TFGC211	3	2	2	1	I	female	75	IIA	0	2520	0	2520	Cardia and Fundus	1	1	0	0
77	TFGC221	2	2	1	1	I	male	65	IIIB	1	420	1	210	Cardia and Fundus	1	1	0	0
78	TFGC223	3	3	1	2	I	female	72	IIIA	0	2430	0	2430	Antrum and Pylorus	1	1	1	0
79	TFGC225	1	2	1	3	I	male	68	IA	0	2370	0	2370	Lesser curvature	1	1	0	0
80	TFGC227	1	2	1	3	I	male	75	IIIB	1	210	0	180	Antrum and Pylorus	1	6	0	0
81	TFGC229	2	1	2	3	I	male	48	IA	0	2340	0	2340	Body without lesser or greater curvature	0	0	0	0
82	TFGC231	2	3	1	2	I	male	31	IV	0	2310	0	2310	Antrum and Pylorus	1	4	miss	0
83	TFGC233	2	1	2	1	I	male	69	IIA	0	2220	1	240	Cardia	1	4	0	0	Negative
84	TFGC235	3	2	2	1	I	female	71	IIIA	1	1140	1	840	Cardia	1	7&2	1	0	2+
85	TFGC241	2	3	2	1	I	male	61	IIIB	1	570	1	450	Lesser curvature and Antrum and Pylorus	1	2	1	0	1+
86	TFGC243	2	3	2	1	I	female	74	IB	0	2010	0	2010	Antrum and Pylorus	1	4	0	0	2+
87	TFGC246	2	1	2	3	I	male	64	IIA	0	2010	1	1110	Lesser curvature	1	3&5	0	0	Negative
88	TFGC247	2	3	1	2	I	female	58	IA	0	2070	0	2070	Lesser curvature	0	0	0	0	1+
89	TFGC251	3	3	2	1	I	male	60	IIB	0	2040	0	2040	Cardia and Fundus	1	4&5	0	0	1+
90	TFGC263	2	1	2	2	I	female	68	IIA	0	2010	0	2010	Antrum and Pylorus	1	5&3	0	0	Negative
91	TFGC267	1	#N/A	1	2	I	male	52	IIIB	1	540	1	240	Antrum and Pylorus	1	6&1	1	0	1+
92	TFGC269	2	#N/A	1	2	I	female	79	IIB	1	450	1	240	Antrum and Pylorus	1	2	0	0	1+
93	TFGC275	2	3	2	1	I	female	57	IA	0	1950	0	1950	Cardia	0	0	0	0	2+
94	TFGC277	2	1	2	3	I	female	62	IIIA	0	1950	0	1950	Antrum and Pylorus	1	2&3	0	0	2+
95	TFGC279	3	1	2	1	I	male	65	IV	1	630	1	360	Lesser curvature	1	4&5	1	0	1+
96	TFGC281	3	3	2	2	I	female	50	IIIB	1	600	1	300	Lesser curvature	0	0	1	0	Negative
97	TFGC283	2	3	2	2	I	female	63	IIB	0	1950	0	1950	Antrum and Pylorus	1	3	1	0	2+
98	TFGC285	1	#N/A	1	3	I	female	74	IIIA	0	1980	0	1980	Cardia and Fundus	0	0	0	0	Negative
99	TFGC287	2	3	1	1	I	male	74	IIIA	1	480	1	450	Lesser curvature and Antrum and Pylorus	1	5&3	0	0	1+
100	TFGC293	1	2	2	1	I	male	65	IIIA	0	1980	0	1980	Antrum and Pylorus	0	0	0	0	1+
101	TFGC296	2	#N/A	1	2	I	male	65	IIIA	1	1620	1	1500	Cardia and Fundus and Lesser curvature	1	4	1	0	Negative
102	TFGC297	1	3	2	1	I	female	48	IB	0	1980	1	1080	Cardia	1	3&5	0	0	Negative
103	TFGC299	2	1	2	3	I	male	51	IIIA	1	1560	0	1560	Cardia and Fundus	0	0	0	0	2+
104	TFGC301	2	1	2	1	I	male	66	IB	0	1920	0	1920	Fundus and Body	0	0	0	0	Negative
105	TFGC303	3	3	2	1	I	female	47	IIIA	0	1860	1	1680	Cardia and Fundus	1	1	1	0	Negative
106	TFGC305	2	#N/A	1	3	I	male	68	IIA	0	2160	0	2160	Cardia	0	0	0	0	1+
107	TFGC307	2	1	2	1	I	male	65	IIA	0	1830	0	1830	Cardia and Fundus	0	0	1	0	1+
108	TFGC309	1	2	2	1	I	male	47	IIIA	0	2040	0	2040	Body without lesser or greater curvature	1	1&2&3	1	0	2+
109	TFGC311	2	#N/A	2	3	I	male	60	IIIC	0	1860	1	1560	Lesser curvature	1	1&8	1	0	Negative
110	TFGC313	1	2	1	2	I	male	58	IIB	0	1830	0	1830	Antrum and Pylorus	0	0	0	0	2+
111	TFGC315	2	1	1	3	I	male	52	IIIA	0	2040	0	2040	Cardia and Fundus	1	4	1	0	2+
112	TFGC317	2	3	2	1	I	male	54	IIIB	0	1830	0	1830	Lesser curvature	1	5&3	1	0	1+
113	TFGC319	1	1	1	3	I	male	55	IIIA	0	1830	0	1830	Antrum and Pylorus	0	0	0	0	Negative
114	TFGC326	3	2	2	1	I	male	65	IIIA	1	1470	1	1140	Cardia	1	6	0	0
115	TFGC329	NA	3	2	NA	I	male	50	IIA	1	900	1	360	Cardia and Fundus	1	1&2&3	0	0	3+
116	TFGC331	2	1	1	3	I	male	64	IIA	0	1920	0	1920	Cardia and Lesser curvature	1	1&2&3	0	0	2+
117	TFGC335	1	1	1	2	I	male	62	IIB	0	2040	0	2040	Cardia and Lesser curvature	1	1&2&3	1	0	1+
118	TFGC337	2	1	1	2	I	male	75	IIIC	1	1410	1	330	Cardia	1	6&1	1	0	1+
119	TFGC339	1	2	2	1	I	male	52	IIIC	1	570	1	540	Cardia and Fundus and Body	1	1&2&3		0
120	TFGC341	1	2	1	3	I	female	52	IIIA	0	2190	0	2190	Cardia and Lesser curvature	1	1&6	1	0	2+
121	TFGC343	1	2	1	3	I	male	44	IIIB	1	1800	0	1800	Lesser curvature	1	4&5	1	0
122	TFGC345	2	1	2	3	I	male	50	IIIC	1	270	1	240	Cardia and Fundus	1	2&4	1	0	3+
123	TFGC349	3	3	2	1	I	male	64	IIIB	1	1080	1	990	Cardia and Fundus	1	2	1	0	2+
124	TFGC351	NA	3	2	1	I	male	79	IIA	0	1710	0	1710	Cardia	0	0	0	0	2+
125	TFGC353	3	#N/A	1	1	I	male	59	IB	0	1710	0	1710	Cardia and Lesser curvature	1	4	0	0	2+
126	TFGC355	3	#N/A	2	1	I	male	58	IIIA	1	870	1	420	Antrum and Pylorus	1	1&8	0	0	3+
127	TFGC357	2	3	2	3	I	male	74	IIB	1	1320	1	1110	Antrum and Pylorus	1	5&3	0	0	2+
128	TFGC363	1	3	1	1	I	female	65	IIB	0	1920	0	1920	Lesser curvature	1	3	0	0	1+
129	TFGC367	1	#N/A	2	3	I	male	63	IIB	0	1156	0	1156	Cardia	0	0	0		2+	70
130	TFGC373	NA	#N/A	#N/A	NA	M	female	70	IIA	0	1135	0	1135	Antrum	0	0	0		Negative	35
131	TFGC379	NA	2	1	1	I	male	64	IB	0	1044	0	1044	Body	0	0	1		Negative	90
132	TFGC381	3	2	1	3	D	female	69	IIIB	1	100	1	100	Cardia	0	0	1		Negative	50
133	TFGC389	1	2	2	1	I	male	67	IIB	0	994	0	994	Antrum	1	1&8	0		2+	85
134	TFGC393	3	2	1	1	I	male	74	IIA	0	996	1	562	Cardia	1	1&8	0		1+	80
135	TFGC395	2	1	2	1	I	male	58	IIIA	0	996	0	996	Body	1		1		1+	40
136	TFGC397	NA	#N/A	2	1	I	male	70	IIA	0	1016	1	345	Cardia	0	0	0
137	TFGC399	2	#N/A	1	3	I	male	53	IIIC	0	973	0	973	Fundus	0	0	0		1+	40
138	TFGC401	NA	#N/A	#N/A	NA	M	male	72	IIIB	1	458	1	363	Antrum	0	0	1		Negative	85
139	TFGC403	2	#N/A	2	2	I	male	62	IIIA	0	1009	0	1009	Cardia	1	1&8	0		1+	25
140	TFGC405	2	#N/A	1	2	I	female	62	IIIB	0	1008	0	1008	Body	1	1&8	1		2+	75
141	TFGC407	2	#N/A	2	1	I	male	46	IIIC	1	670	1	670	Antrum	1		0		Negative	5
142	TFGC409	3	3	2	1	I	male	79	IIA	1	745	1	389	pylorus	0	0	0		2+	60
143	TFGC411	NA	2	2	1	I	male	61	IIIB	0	961	0	961	Cardia	1	1&6	1		3+	40
144	TFGC413	NA	2	1	2	I	male	72	IIIC	0	980	0	980	Body	1	8	1		3+	80
145	TFGC417	3	2	2	1	I	male	67	IIB	0	1010	0	1010	Cardia	1	1&8	1		2+	75
146	TFGC419	2	#N/A	2	1	I	female	52	IIIC	1	397	1	251	Antrum	1	1&8	0		1+	50
147	TFGC421	3	3	2	2	D	male	61	IIIC	0	1064	0	1064	Body	1	1&6	1		1+	75
148	TFGC423	3	3	2	1	I	male	66	IIIB	0	1070	0	1070	Body	1	1&6	0		2+	40
149	TFGC427	NA	#N/A	#N/A	NA	M	male	41	IV	1	66	1	66	Antrum	0	0	1		1+	75
150	TFGC429	NA	#N/A	#N/A	NA	M	male	70	IIIB	1	471	1	348	Fundus	1	1	1		1+	50
151	TFGC433	2	2	2	2	D	male	57	IIB	1	644	1	315	Body	1		0		2+	85
152	TFGC435	1	2	1	3	D	male	66	IIIC	1	216	1	216	Cardia	1	3	1		1+	80
153	TFGC441	2	#N/A	2	3	I	male	80	IIIA	0	1135	0	1135	Body	1	1&6	0		Negative	75
154	TFGC445	NA	#N/A	#N/A	NA	M	male	45	IIIC	1	686	1	656	Antrum	1	1&8	1		1+	75
155	TFGC447	2	2	2	3	D	male	54	IIB	1	1088	1	1088	Body	1	8	0		1+	60
156	TFGC449	2	2	2	3	D	male	70	IIIC	1	323	1	234	Cardia	1	1&8	1		Negative	60
157	TFGC451	NA	#N/A	#N/A	NA	M	male	66	IB	0	1114	0	1114	Body	0	0	0		1+	30
158	TFGC453	1	1	1	1	D	male	63	IIIA	0	1114	0	1114	Antrum	0	0	0		3+	10
159	TFGC455	1	#N/A	1	3	D	male	49	IB	0	1113	0	1113	Body	1	8	0		1+	25
160	TFGC457	2	#N/A	1	2	I	male	47	IB	0	1112	0	1112	Antrum	1	1&4	1		1+	80
161	TFGC459	NA	#N/A	#N/A	NA	M	male	54	IIA	0	1112	0	1112	Antrum	1	1&8	0		2+	80
162	TFGC463	NA	#N/A	#N/A	NA	M	male	46	IIB	1	823	1	643	Antrum	1	1&6	0		Negative	70
163	TFGC465	2	3	2	1	I	female	59	IIB	0	1125	0	1125	Antrum	1	1&6	0		3+	70
164	TFGC467	3	3	2	1	I	male	66	IIA	1	616	1	432	Cardia	1		1		Negative	80
165	TFGC471	3	#N/A	1	1	I	female	75	IIIA	1	307	1	245	Antrum	1	8	1		Negative	80
166	TFGC473	1	#N/A	1	3	D	male	27	IIIC	0	569	1	0	Antrum	1	1&8	1		1+	50
167	TFGC483	2	2	1	3	D	male	76	IIA	1	383	1	383	Body	1	8	0		1+	20
168	TFGC487	NA	#N/A	#N/A	NA	M	male	63	IIIC	0	1086	0	1086	Body	1	1&8	0		1+	65
169	TFGC489	NA	#N/A	2	NA	I	male	48	IIIC	0	1083	0	1083	Body	1	1&8	0		1+	75
170	TFGC495	3	3	2	1	I	male	89	IIIA	1	719	1	509	Antrum	0	0	1		1+	70
171	TFGC499	NA	#N/A	#N/A	NA	M	male	63	IIB	1	710	1	710	Body	1	8	0		Negative	30
172	TFGC505	3	2	2	1	I	male	71	IIB	1	52	1	52	Fundus	0	0	1		2+	90
173	TFGC511	2	1	1	2	I	male	73	IIIB	1	417	1	417	Cardia	1	1&8	1		3+	80
174	TFGC513	3	2	2	1	I	female	58	IIIA	1	470	1	264	Cardia	0	0	0		Negative	75
175	TFGC515	2	1	1	1	I	male	63	IIIB	0	1046	0	1046	Cardia	1	1&8	0		2+	60
176	TFGC517	2	1	1	3	I	male	62	IIA	0	1057	0	1057	Antrum	0	0	0		1+	80
177	TFGC523	3	3	2	1	I	male	58	IIA	0	1051	0	1051	Cardia	1		0		1+	50
178	TFGC525	2	1	1	1	I	male	52	IIB	0	1051	0	1051	Antrum	1	1&8	1		1+	70
179	TFGC527	3	2	2	3	D	male	70	IIIB	1	566	1	566	Antrum	1		1		Negative	75
180	TFGC529	1	2	2	3	I	male	68	IIIA	0	1051	0	1051	Antrum	1	1	0		2+	75
181	TFGC531	2	1	1	1	D	female	29	IIA	0	1050	0	1050	Body	1	1&6	0		1+	60
182	TFGC541	1	1	1	1	D	female	30	IIIB	0	1044	0	1044	Antrum	1	1&8	0		Negative	70
183	TFGC545	NA	#N/A	#N/A	NA	M	male	79	IIIB	1	425	0	204	Cardia	0	0	0		2+	50
184	TFGC547	2	#N/A	1	3	I	male	52	IIIB	0	1043	0	1043	Antrum	1	8	1		1+	60
185	TFGC549	NA	1	1	1	D	male	78	IIIB	1	309	1	219	Body	1	8	0		2+	60
186	TFGC551	NA	1	1	1	D	female	40	IV	1	310	1	310	Fundus	1		1		2+	60
187	TFGC557	2	2	1	3	D	male	45	IIA	0	1038	0	1038	Body	1	1&8	0		Negative	5
188	TFGC559	2	1	2	1	D	male	66	IIIC	1	823	1	477	Fundus	1		1		Negative	70
189	TFGC565	2	3	1	3	I	male	70	IIB	0	1049	0	1049	Body	0	0	0		1+	70
190	TFGC569	2	1	1	2	D	male	71	IIIB	1	706	1	706	Fundus	0	0	0		3+	70
191	TFGC573	2	1	1	1	I	male	54	IV	1	813	1	195	Antrum	1	1&8	0		1+	30
192	TFGC575	NA	2	1	3	I	male	67	IB	0	1448	0	1448	Antrum	1		0		1+	75
193	TFGC583	NA	2	2	2	I	male	79	IIB	0	1437	0	1437	Body	0	0	0		Negative	60
194	TFGC585	2	1	2	3	I	male	70	IIIC	1	373	1	312	Cardia	0	0	1		2+	50
195	TFGC587	NA	2	2	2	I	female	77	IIIB	1	135	1	45	Fundus	0	0	0		3+	80
196	TFGC589	2	#N/A	1	3	I	male	75	IIIC	1	181	1	181	Antrum	0	0	0		Negative	50
