# Supplementary material for: Multilevel proteomic analyses reveal molecular diversity between diffuse-type and intestinal-type gastric cancer
Source: Nat Commun. 2023 Feb 14;14:835. doi: 10.1038/s41467-023-35797-6 (PMC9929250; doi:10.1038/s41467-023-35797-6)
Supplement: Supplementary file 4 — Supplementary Data 2 [file 41467_2023_35797_MOESM4_ESM.xlsx]

## Sheet: Description
Supplementary Data 2. The result of targeted sequencing. Related to Figure1 and Figure 2.
Sheet	Description
Data S2A	The result of targeted sequencing.

## Sheet: Data S2A
Patient number	GeneSymbol	Mutation	Detail	Variant allele frequency	Cosmic annotation
TFGC2	ARID1A	Nonsense_Mutation	p.Tyr560*	0.3	.
TFGC2	DNAH7	Missense_Mutation	p.Thr3521Met	0.186	.
TFGC2	GLI3	Missense_Mutation	p.Ala879Val	0.274	GENE=GLI3;STRAND=-;GENE=GLI3;STRAND=-;CDS=c.2636C>T;AA=p.A879V;CNT=1;COSM4753643
TFGC2	HMBOX1	Missense_Mutation	p.Gly262Arg	0.201	.
TFGC2	TP53	Missense_Mutation	p.Arg282Trp	0.313	GENE=TP53;STRAND=-;GENE=TP53;STRAND=-;CDS=c.844C>T;AA=p.R282W;CNT=511;COSM10704
TFGC8	DNAH7	Missense_Mutation	p.Thr584Arg	0.052	.
TFGC8	RIMS2	Missense_Mutation	p.Leu1315Arg	0.06	.
TFGC10	BCL10	Missense_Mutation	p.Gly213Glu	0.233	GENE=BCL10;STRAND=-;SNP;GENE=BCL10;STRAND=-;CDS=c.638G>A;AA=p.G213E;CNT=5;COSM146549
TFGC10	MSH6	Missense_Mutation	p.Asn1273Lys	0.257	.
TFGC10	PTPN23	Missense_Mutation	p.Asn281Ser	0.245	.
TFGC10	APC	Missense_Mutation	p.Thr562Met	0.338	.
TFGC10	ATM	Splice_Site	NA	0.304	.
TFGC10	GOT2	Missense_Mutation	p.Asn61Ser	0.191	GENE=GOT2;STRAND=-;GENE=GOT2;STRAND=-;CDS=c.182A>G;AA=p.N61S;CNT=1;COSM471891
TFGC10	JAK3	Missense_Mutation	p.Ala226Thr	0.169	.
TFGC10	FOXC1	In_Frame_Ins	p.Gly454dup	0.692	.
TFGC10	AR	In_Frame_Ins	p.Gln79_Gln80dup	0.121	.
TFGC10	AR	In_Frame_Ins	p.Gln77_Gln80dup	0.073	.
TFGC12	CDH1	Missense_Mutation	p.Asn256Ser	0.198	GENE=CDH1;STRAND=+;GENE=CDH1;STRAND=+;CDS=c.767A>G;AA=p.N256S;CNT=1;COSM4766182
TFGC12	BCL2	Missense_Mutation	p.Val35Met	0.051	GENE=BCL2;STRAND=-;GENE=BCL2;STRAND=-;CDS=c.103G>A;AA=p.V35M;CNT=1;COSM220797
TFGC12	TP53	Frame_Shift_Del	p.Arg209fs	0.071	GENE=TP53_ENST00000269305;STRAND=-;GENE=TP53_ENST00000269305;STRAND=-;CDS=c.626_627delGA;AA=p.R209fs*6;CNT=7;COSM392316
TFGC14	PIK3CA	Missense_Mutation	p.Asp350Asn	0.167	GENE=PIK3CA_ENST00000263967;STRAND=+;GENE=PIK3CA_ENST00000263967;STRAND=+;CDS=c.1048G>A;AA=p.D350N;CNT=3;COSM582510
TFGC14	MYC	Missense_Mutation	p.Ser281Tyr	0.186	.
TFGC14	AXIN1	Missense_Mutation	p.Tyr304Cys	0.218	.
TFGC14	TP53	Missense_Mutation	p.Tyr234Cys	0.385	GENE=TP53_ENST00000420246;STRAND=-;GENE=TP53_ENST00000420246;STRAND=-;CDS=c.701A>G;AA=p.Y234C;CNT=17;COSM3388193
TFGC14	BCOR	Nonsense_Mutation	p.Gln1308*	0.07	.
TFGC14	KDM6A	Missense_Mutation	p.Asp108His	0.2	.
TFGC14	MUC6	Frame_Shift_Ins	p.Ala1593fs	0.168	.
TFGC14	AR	In_Frame_Ins	p.Gln78_Gln80dup	0.058	.
TFGC14	ARID1B	In_Frame_Del	p.Gly332_Ala336del	0.368	.
TFGC16	TGFBR2	Missense_Mutation	p.Arg562Cys	0.333	GENE=TGFBR2;STRAND=+;GENE=TGFBR2;STRAND=+;CDS=c.1609C>T;AA=p.R537C;CNT=1;COSM84787
TFGC16	VPS13A	Missense_Mutation	p.Pro447Leu	0.106	.
TFGC16	PTEN	Nonsense_Mutation	p.Arg130*	0.271	GENE=PTEN;STRAND=+;GENE=PTEN;STRAND=+;CDS=c.388C>T;AA=p.R130*;CNT=91;COSM5152
TFGC16	TP53	Missense_Mutation	p.Tyr234Cys	0.442	GENE=TP53_ENST00000420246;STRAND=-;GENE=TP53_ENST00000420246;STRAND=-;CDS=c.701A>G;AA=p.Y234C;CNT=17;COSM3388193
TFGC16	ABCA10	Missense_Mutation	p.Val829Ile	0.228	.
TFGC16	CDH1	Frame_Shift_Del	p.Arg222fs	0.356	.
TFGC18	NOTCH2	Missense_Mutation	p.Ser1091Tyr	0.153	.
TFGC18	SPTA1	Missense_Mutation	p.Lys2352Thr	0.085	GENE=SPTA1;STRAND=-;GENE=SPTA1;STRAND=-;CDS=c.7055A>C;AA=p.K2352T;CNT=1;COSM1266727
TFGC18	GLI3	Nonsense_Mutation	p.Arg667*	0.161	GENE=GLI3;STRAND=-;GENE=GLI3;STRAND=-;CDS=c.1999C>T;AA=p.R667*;CNT=2;COSM1450730
TFGC18	ATM	Missense_Mutation	p.Tyr2036Asp	0.135	.
TFGC18	PKHD1	Frame_Shift_Del	p.Phe3829fs	0.087	.
TFGC20	THSD7B	Missense_Mutation	p.Arg1178Cys	0.169	.
TFGC20	DNAH7	Missense_Mutation	p.Ser1775Ile	0.061	.
TFGC20	BAP1	Missense_Mutation	p.Ala145Asp	0.444	.
TFGC20	CHRD	Missense_Mutation	p.His313Arg	0.096	.
TFGC20	FAT4	Missense_Mutation	p.Pro3525Ser	0.091	.
TFGC20	HIST1H3B	Nonsense_Mutation	p.Lys24*	0.069	.
TFGC20	CDH1	Missense_Mutation	p.Asp400Asn	0.367	GENE=CDH1;STRAND=+;GENE=CDH1;STRAND=+;CDS=c.1198G>A;AA=p.D400N;CNT=1;COSM1159626
TFGC20	SMAD4	Nonsense_Mutation	p.Gln534*	0.483	GENE=SMAD4;STRAND=+;GENE=SMAD4;STRAND=+;CDS=c.1600C>T;AA=p.Q534*;CNT=2;COSM4754647
TFGC20	CREBBP	Frame_Shift_Ins	p.Arg1091fs	0.121	.
TFGC20	PIK3R1	exon_loss	NA	0.051	.
TFGC22	ARID1A	Nonsense_Mutation	p.Gln1493*	0.228	GENE=ARID1A;STRAND=+;GENE=ARID1A;STRAND=+;CDS=c.4477C>T;AA=p.Q1493*;CNT=4;COSM254550
TFGC22	CTNNA2	Missense_Mutation	p.Thr395Ala	0.285	.
TFGC22	PIK3CA	Missense_Mutation	p.Glu545Lys	0.705	GENE=PIK3CA;STRAND=+;GENE=PIK3CA;STRAND=+;CDS=c.1633G>A;AA=p.E545K;CNT=1294;COSM763
TFGC22	PIK3CA	Missense_Mutation	p.Ile1058Met	0.683	.
TFGC22	PIK3CA	Missense_Mutation	p.Ala1066Val	0.674	GENE=PIK3CA;STRAND=+;GENE=PIK3CA;STRAND=+;CDS=c.3197C>T;AA=p.A1066V;CNT=6;COSM13477
TFGC22	ATM	Nonsense_Mutation	p.Arg2993*	0.285	GENE=ATM;STRAND=+;GENE=ATM;STRAND=+;CDS=c.8977C>T;AA=p.R2993*;CNT=7;COSM428365
TFGC22	BCORL1	Missense_Mutation	p.Glu1052Lys	0.365	.
TFGC24	PTPRC	Missense_Mutation	p.Val1057Gly	0.387	.
TFGC24	CTNNA2	Missense_Mutation	p.His552Tyr	0.277	.
TFGC24	LARP4B	Missense_Mutation	p.Thr281Arg	0.491	.
TFGC24	TP53	Missense_Mutation	p.Glu285Val	0.845	GENE=TP53;STRAND=-;GENE=TP53;STRAND=-;CDS=c.854A>T;AA=p.E285V;CNT=17;COSM44227
TFGC24	TET2	Frame_Shift_Del	p.Asp1277fs	0.403	.
TFGC30	CTNNB1	Missense_Mutation	p.Gly34Glu	0.114	GENE=CTNNB1;STRAND=+;GENE=CTNNB1;STRAND=+;CDS=c.101G>A;AA=p.G34E;CNT=102;COSM5671
TFGC30	PIK3CA	Missense_Mutation	p.Glu542Lys	0.16	GENE=PIK3CA_ENST00000263967;STRAND=+;GENE=PIK3CA_ENST00000263967;STRAND=+;CDS=c.1624G>A;AA=p.E542K;CNT=163;COSM125369
TFGC30	APC	Missense_Mutation	p.Leu2558Arg	0.181	.
TFGC30	ARID1B	Missense_Mutation	p.Leu972Arg	0.186	.
TFGC30	ARID1B	Missense_Mutation	p.Glu1650Lys	0.143	.
TFGC30	KMT2D	Missense_Mutation	p.Gly1421Val	0.225	.
TFGC30	TCF4	Missense_Mutation	p.Met513Val	0.193	.
TFGC30	GNAS	Missense_Mutation	p.Pro476Leu	0.203	.
TFGC30	B2M	Frame_Shift_Del	p.Leu15fs	0.145	GENE=B2M_ENST00000544417;STRAND=+;GENE=B2M_ENST00000544417;STRAND=+;CDS=c.37_38delCT;AA=p.L15fs*41;CNT=19;COSM3686101
TFGC32	TGFBR2	Missense_Mutation	p.Arg553Cys	0.131	GENE=TGFBR2;STRAND=+;GENE=TGFBR2;STRAND=+;CDS=c.1582C>T;AA=p.R528C;CNT=4;COSM583215
TFGC32	BAP1	Splice_Site	NA	0.126	.
TFGC32	CDH1	Missense_Mutation	p.Leu175Pro	0.221	GENE=CDH1;STRAND=+;GENE=CDH1;STRAND=+;CDS=c.524T>C;AA=p.L175P;CNT=1;COSM4062175
TFGC34	PKHD1	Missense_Mutation	p.Ser3669Leu	0.182	GENE=PKHD1;STRAND=-;GENE=PKHD1;STRAND=-;CDS=c.11006C>T;AA=p.S3669L;CNT=1;COSM3354386
TFGC34	SPTB	Missense_Mutation	p.Arg521His	0.241	GENE=SPTB;STRAND=-;GENE=SPTB;STRAND=-;CDS=c.1562G>A;AA=p.R521H;CNT=2;COSM3733724
TFGC34	TP53	Nonsense_Mutation	p.Ser166*	0.256	GENE=TP53_ENST00000414315;STRAND=-;GENE=TP53_ENST00000414315;STRAND=-;CDS=c.101C>G;AA=p.S34*;CNT=3;COSM369077
TFGC36	DNAH7	Missense_Mutation	p.Phe2006Leu	0.11	.
TFGC36	APC	Missense_Mutation	p.Arg141Ser	0.077	GENE=APC;STRAND=+;GENE=APC;STRAND=+;CDS=c.423G>T;AA=p.R141S;CNT=2;COSM48235
TFGC36	NOTCH1	Missense_Mutation	p.Arg1622Cys	0.303	GENE=NOTCH1;STRAND=-;GENE=NOTCH1;STRAND=-;CDS=c.4864C>T;AA=p.R1622C;CNT=1;COSM4993255
TFGC36	ARID2	Missense_Mutation	p.Arg285Gln	0.253	GENE=ARID2;STRAND=+;GENE=ARID2;STRAND=+;CDS=c.854G>A;AA=p.R285Q;CNT=5;COSM265253
TFGC36	ARID2	Nonsense_Mutation	p.Gln983*	0.188	GENE=ARID2;STRAND=+;GENE=ARID2;STRAND=+;CDS=c.2947C>T;AA=p.Q983*;CNT=1;COSM131489
TFGC36	TP53	Nonsense_Mutation	p.Arg213*	0.279	GENE=TP53_ENST00000413465;STRAND=-;GENE=TP53_ENST00000413465;STRAND=-;CDS=c.637C>T;AA=p.R213*;CNT=127;COSM99615
TFGC36	EP300	Missense_Mutation	p.Ile1457Met	0.214	.
TFGC38	NDRG1	Missense_Mutation	p.Thr328Ala	0.071	.
TFGC38	TP53	Missense_Mutation	p.Arg248Trp	0.191	GENE=TP53_ENST00000413465;STRAND=-;GENE=TP53_ENST00000413465;STRAND=-;CDS=c.742C>T;AA=p.R248W;CNT=143;COSM120005
TFGC40	SOX9	Frame_Shift_Ins	p.Glu159fs	0.177	.
TFGC40	PLEKHA6	exon_loss	NA	0.167	.
TFGC40	AKT1	exon_loss	NA	0.153	.
TFGC42	TNPO1	Missense_Mutation	p.Asp874Tyr	0.157	.
TFGC42	SEC63	Missense_Mutation	p.Glu391Gln	0.198	.
TFGC44	MSH6	Missense_Mutation	p.Pro591Thr	0.306	.
TFGC44	TBL1XR1	Splice_Site	NA	0.285	.
TFGC44	CHRD	Missense_Mutation	p.Cys932Tyr	0.061	.
TFGC44	FAT4	Missense_Mutation	p.Ser4184Thr	0.372	.
TFGC44	BRAF	Missense_Mutation	p.Pro754Ser	0.125	.
TFGC44	FRMD4A	Missense_Mutation	p.Gly726Arg	0.303	.
TFGC44	ATM	Missense_Mutation	p.Arg2526Thr	0.297	.
TFGC44	CDH1	Missense_Mutation	p.Arg154Thr	0.099	.
TFGC44	AGO4	Frame_Shift_Del	p.Cys719fs	0.144	.
TFGC44	IWS1	Frame_Shift_Del	p.Leu788fs	0.291	.
TFGC44	KMT2D	Frame_Shift_Del	p.Met930fs	0.135	.
TFGC44	TP53	In_Frame_Del	p.Ile254_Ile255del	0.358	.
TFGC46	RHOA	Missense_Mutation	p.Gly62Glu	0.238	GENE=RHOA;STRAND=-;GENE=RHOA;STRAND=-;CDS=c.185G>A;AA=p.G62E;CNT=2;COSM4118486
TFGC46	TMPO	Missense_Mutation	p.Val204Asp	0.153	.
TFGC46	IDH2	Missense_Mutation	p.Arg60His	0.165	.
TFGC48	NOTCH2	Missense_Mutation	p.Arg705His	0.134	.
TFGC48	SPTA1	Missense_Mutation	p.Asn1877His	0.184	.
TFGC48	DNMT3A	Missense_Mutation	p.Arg181Cys	0.154	.
TFGC48	MSH2	Splice_Site	NA	0.186	.
TFGC48	MSH2	Missense_Mutation	p.Gly759Glu	0.091	.
TFGC48	SPTB	Missense_Mutation	p.Ser2213Gly	0.066	.
TFGC48	CDH1	Missense_Mutation	p.Ala634Val	0.1	GENE=CDH1;STRAND=+;GENE=CDH1;STRAND=+;CDS=c.1901C>T;AA=p.A634V;CNT=5;COSM19822
TFGC48	TP53	Splice_Site	NA	0.088	GENE=TP53_ENST00000420246;STRAND=-;GENE=TP53_ENST00000420246;STRAND=-;CDS=c.559+2T>C;AA=p.?;CNT=1;COSM5163835
TFGC48	MED12	Missense_Mutation	p.Ala534Val	0.135	.
TFGC48	RBMX	Missense_Mutation	p.Arg202His	0.111	.
TFGC48	MSH2	Frame_Shift_Ins	p.Ala230fs	0.144	.
TFGC48	CREBBP	Frame_Shift_Ins	p.Gln1209fs	0.147	.
TFGC48	RPL22	Frame_Shift_Del	p.Lys15fs	0.144	GENE=RPL22;STRAND=-;GENE=RPL22;STRAND=-;CDS=c.44delA;AA=p.K15fs*5;CNT=88;COSM179404
TFGC48	ARID1A	Frame_Shift_Del	p.Pro224fs	0.147	GENE=ARID1A;STRAND=+;GENE=ARID1A;STRAND=+;CDS=c.666delC;AA=p.P224fs*8;CNT=4;COSM1602134
TFGC48	ZBTB20	Frame_Shift_Del	p.Pro692fs	0.143	GENE=ZBTB20_ENST00000474710;STRAND=-;GENE=ZBTB20_ENST00000474710;STRAND=-;CDS=c.2075delC;AA=p.P692fs*43;CNT=30;COSM1243009
TFGC48	IKZF1	Frame_Shift_Del	p.Phe122fs	0.064	.
TFGC48	KMT2D	Frame_Shift_Del	p.Pro2531fs	0.12	GENE=KMT2D;STRAND=-;GENE=KMT2D;STRAND=-;CDS=c.6783delC;AA=p.S2262fs*11;CNT=2;COSM221085
TFGC48	CDH1	In_Frame_Del	p.Ser232del	0.108	.
TFGC48	TP53	Frame_Shift_Del	p.Lys382fs	0.11	GENE=TP53;STRAND=-;GENE=TP53;STRAND=-;CDS=c.1146delA;AA=p.K382fs*>12;CNT=7;COSM13747
TFGC48	RBMX	start_lost	p.Met1del	0.053	.
TFGC50	MSH2	Missense_Mutation	p.Ile930Met	0.069	.
TFGC50	APC	Nonsense_Mutation	p.Gln1328*	0.122	GENE=APC;STRAND=+;GENE=APC;STRAND=+;CDS=c.3982C>T;AA=p.Q1328*;CNT=21;COSM18859
TFGC50	RIMS2	Missense_Mutation	p.Thr741Met	0.195	GENE=RIMS2_ENST00000436393;STRAND=+;GENE=RIMS2_ENST00000436393;STRAND=+;CDS=c.1556C>T;AA=p.T519M;CNT=2;COSM88171
TFGC50	FLT3	Nonsense_Mutation	p.Cys407*	0.105	.
TFGC50	TP53	Nonsense_Mutation	p.Lys120*	0.301	GENE=TP53;STRAND=-;GENE=TP53;STRAND=-;CDS=c.358A>T;AA=p.K120*;CNT=1;COSM21593
TFGC50	PKHD1	Splice_Site	p.Gly3386_Thr3408del	0.081	.
TFGC60	CDC73	Missense_Mutation	p.Arg441His	0.241	.
TFGC60	PLB1	Missense_Mutation	p.Arg1383Gln	0.261	GENE=PLB1;STRAND=+;GENE=PLB1;STRAND=+;CDS=c.4148G>A;AA=p.R1383Q;CNT=1;COSM1019919
TFGC60	HDAC4	Missense_Mutation	p.Ile90Val	0.167	.
TFGC60	MYD88	Missense_Mutation	p.Glu172Ala	0.163	.
TFGC60	CTNNB1	Missense_Mutation	p.Pro373Thr	0.282	.
TFGC60	CTNNB1	Missense_Mutation	p.Gly575Arg	0.251	GENE=CTNNB1;STRAND=+;GENE=CTNNB1;STRAND=+;CDS=c.1723G>A;AA=p.G575R;CNT=1;COSM4117552
TFGC60	RHOA	Missense_Mutation	p.Arg129Trp	0.148	.
TFGC60	HLA-B	Nonsense_Mutation	p.Trp157*	0.167	.
TFGC60	BCLAF1	Missense_Mutation	p.His28Arg	0.121	.
TFGC60	KMT2C	Missense_Mutation	p.Arg3507Gln	0.258	.
TFGC60	FRMD4A	Missense_Mutation	p.Arg929His	0.103	GENE=FRMD4A;STRAND=-;GENE=FRMD4A;STRAND=-;CDS=c.2786G>A;AA=p.R929H;CNT=1;COSM1297118
TFGC60	FRMD4A	Missense_Mutation	p.Phe241Ile	0.256	.
TFGC60	MYEOV	Missense_Mutation	p.Ile308Leu	0.242	GENE=MYEOV;STRAND=+;GENE=MYEOV;STRAND=+;CDS=c.922A>C;AA=p.I308L;CNT=1;COSM4036219
TFGC60	BRCA2	Missense_Mutation	p.Pro2329Ser	0.269	.
TFGC60	CYLD	Missense_Mutation	p.Val30Ile	0.05	.
TFGC60	NCOR1	Missense_Mutation	p.Arg310Cys	0.258	.
TFGC60	NF1	Missense_Mutation	p.Gly1649Trp	0.239	.
TFGC60	SERPINB8	Missense_Mutation	p.Gly151Trp	0.234	GENE=SERPINB8;STRAND=+;GENE=SERPINB8;STRAND=+;CDS=c.451G>T;AA=p.G151W;CNT=1;COSM3672698
TFGC60	CIC	Missense_Mutation	p.Pro42His	0.267	.
TFGC60	PPP2R1A	Missense_Mutation	p.Glu64Ala	0.303	.
TFGC60	SMC1A	Missense_Mutation	p.Lys1000Glu	0.27	.
TFGC60	FUBP1	Frame_Shift_Ins	p.Ser11fs	0.183	.
TFGC60	HDAC4	Frame_Shift_Del	p.Pro901fs	0.194	GENE=HDAC4;STRAND=-;GENE=HDAC4;STRAND=-;CDS=c.2703delC;AA=p.M902fs*55;CNT=11;COSM1180905
TFGC60	RNF43	Frame_Shift_Del	p.Gly659fs	0.233	GENE=RNF43;STRAND=-;GENE=RNF43;STRAND=-;CDS=c.1976delG;AA=p.G659fs*41;CNT=81;COSM270052
TFGC60	BCORL1	Frame_Shift_Del	p.Pro1681fs	0.196	GENE=BCORL1_ENST00000303743;STRAND=+;GENE=BCORL1_ENST00000303743;STRAND=+;CDS=c.5258delC;AA=p.P1755fs*20;CNT=25;COSM3730050
TFGC60	RBMX	start_lost	p.Met1del	0.111	.
TFGC62	ELF3	Missense_Mutation	p.Ile90Leu	0.088	.
TFGC62	RHOA	Missense_Mutation	p.Gly17Glu	0.112	GENE=RHOA;STRAND=-;GENE=RHOA;STRAND=-;CDS=c.50G>A;AA=p.G17E;CNT=3;COSM2849898
TFGC62	GLI3	Missense_Mutation	p.Asp678Ala	0.057	.
TFGC62	ERBB3	Missense_Mutation	p.Leu361Val	0.1	.
TFGC62	STAG2	Missense_Mutation	p.Arg1082Gln	0.122	.
TFGC62	KMT2D	In_Frame_Del	p.Cys5123_Met5124del	0.095	.
TFGC62	TP53	exon_loss	NA	0.117	.
TFGC64	FGFR2	Missense_Mutation	p.Met538Ile	0.059	.
TFGC64	ERBB3	Missense_Mutation	p.Val104Met	0.294	GENE=ERBB3_ENST00000411731;STRAND=+;GENE=ERBB3_ENST00000411731;STRAND=+;CDS=c.310G>A;AA=p.V104M;CNT=24;COSM1152549
TFGC64	TP53	Nonsense_Mutation	p.Arg306*	0.324	GENE=TP53;STRAND=-;GENE=TP53;STRAND=-;CDS=c.916C>T;AA=p.R306*;CNT=177;COSM10663
TFGC64	ERBB2	Missense_Mutation	p.Val842Ile	0.118	GENE=ERBB2;STRAND=+;GENE=ERBB2;STRAND=+;CDS=c.2524G>A;AA=p.V842I;CNT=22;COSM14065
TFGC64	SETBP1	Nonsense_Mutation	p.Glu307*	0.09	.
TFGC64	MACF1	Frame_Shift_Del	p.Val2678fs	0.122	.
TFGC66	CARD11	Missense_Mutation	p.Arg918Trp	0.072	GENE=CARD11;STRAND=-;GENE=CARD11;STRAND=-;CDS=c.2752C>T;AA=p.R918W;CNT=1;COSM3929008
TFGC66	TP53	Missense_Mutation	p.Glu286Lys	0.327	GENE=TP53;STRAND=-;GENE=TP53;STRAND=-;CDS=c.856G>A;AA=p.E286K;CNT=91;COSM10726
TFGC66	NF1	Missense_Mutation	p.Gln2302Leu	0.138	.
TFGC66	TCF4	Missense_Mutation	p.Ser156Arg	0.079	.
TFGC68	PTPRC	Missense_Mutation	p.Ser665Arg	0.065	.
TFGC68	FAT4	Missense_Mutation	p.Leu894Arg	0.05	GENE=FAT4;STRAND=+;GENE=FAT4;STRAND=+;CDS=c.2681T>G;AA=p.L894R;CNT=1;COSM3428117
TFGC68	FAT4	Missense_Mutation	p.Val4948Gly	0.06	.
TFGC68	PGM5	Missense_Mutation	p.Gly337Trp	0.128	.
TFGC68	MUC6	Missense_Mutation	p.Glu1175Lys	0.095	.
TFGC68	NAA25	Missense_Mutation	p.Asp810Asn	0.103	.
TFGC68	SPTB	Missense_Mutation	p.Arg405Gln	0.254	.
TFGC68	TP53	Missense_Mutation	p.Arg248Trp	0.297	GENE=TP53_ENST00000413465;STRAND=-;GENE=TP53_ENST00000413465;STRAND=-;CDS=c.742C>T;AA=p.R248W;CNT=143;COSM120005
TFGC68	KIF2B	Missense_Mutation	p.Gln144Pro	0.053	.
TFGC68	EP300	Missense_Mutation	p.Phe1343Leu	0.091	.
TFGC72	NOTCH2	Missense_Mutation	p.Ser1020Pro	0.274	.
TFGC72	PLEKHA6	Missense_Mutation	p.Ala674Thr	0.231	.
TFGC72	CEBPZ	Missense_Mutation	p.Pro627Leu	0.057	GENE=CEBPZ;STRAND=-;GENE=CEBPZ;STRAND=-;CDS=c.1880C>T;AA=p.P627L;CNT=1;COSM5190685
TFGC72	VHL	Missense_Mutation	p.Tyr156His	0.228	.
TFGC72	BAP1	Missense_Mutation	p.Arg722His	0.27	.
TFGC72	IMPG2	Nonsense_Mutation	p.Glu233*	0.312	.
TFGC72	FOXL2	Missense_Mutation	p.Arg148Cys	0.39	.
TFGC72	FAT4	Missense_Mutation	p.Ala1693Thr	0.273	GENE=FAT4;STRAND=+;GENE=FAT4;STRAND=+;CDS=c.5077G>A;AA=p.A1693T;CNT=3;COSM1050873
TFGC72	APC	Missense_Mutation	p.Ser643Thr	0.264	.
TFGC72	TSC1	Missense_Mutation	p.Gly38Asp	0.166	.
TFGC72	NOTCH1	Missense_Mutation	p.Ala2250Val	0.252	.
TFGC72	KMT2D	Missense_Mutation	p.Ala328Val	0.073	.
TFGC72	NF1	Missense_Mutation	p.Ala75Val	0.146	.
TFGC72	SMAD4	Missense_Mutation	p.Arg361Cys	0.797	GENE=SMAD4;STRAND=+;GENE=SMAD4;STRAND=+;CDS=c.1081C>T;AA=p.R361C;CNT=35;COSM14140
TFGC72	CIC	Missense_Mutation	p.Arg1277Cys	0.135	GENE=CIC;STRAND=+;GENE=CIC;STRAND=+;CDS=c.3829C>T;AA=p.R1277C;CNT=1;COSM4078725
TFGC72	CREBBP	Frame_Shift_Ins	p.Gly1411fs	0.229	.
TFGC72	SETD2	Frame_Shift_Del	p.Asp2064fs	0.065	.
TFGC72	BARX1	Frame_Shift_Del	p.Leu108fs	0.299	.
TFGC72	CREBBP	Frame_Shift_Del	p.Lys350fs	0.192	.
TFGC72	LMAN1	Splice_Site	NA	0.202	GENE=LMAN1;STRAND=-;GENE=LMAN1;STRAND=-;CDS=c.823-2delA;AA=p.?;CNT=1;COSM4698179
TFGC72	STAG2	Frame_Shift_Del	p.Phe982fs	0.099	.
TFGC74	TP53	Missense_Mutation	p.Arg175His	0.089	GENE=TP53_ENST00000455263;STRAND=-;GENE=TP53_ENST00000455263;STRAND=-;CDS=c.524G>A;AA=p.R175H;CNT=230;COSM1640851
TFGC76	CTNND1	Nonsense_Mutation	p.Lys676*	0.119	.
TFGC76	KMT2D	Nonsense_Mutation	p.Leu2986*	0.071	.
TFGC76	KMT2D	Missense_Mutation	p.Gly1655Asp	0.141	.
TFGC76	CDH1	Splice_Site	NA	0.129	.
TFGC76	SOX9	Frame_Shift_Ins	p.Lys253fs	0.242	.
TFGC80	BRAF	Missense_Mutation	p.Val600Glu	0.111	GENE=BRAF;STRAND=-;GENE=BRAF;STRAND=-;CDS=c.1799T>A;AA=p.V600E;CNT=23864;COSM476
TFGC80	DCLK1	Missense_Mutation	p.Arg198Gln	0.149	.
TFGC80	THBS1	Missense_Mutation	p.Arg517Cys	0.163	GENE=THBS1;STRAND=+;GENE=THBS1;STRAND=+;CDS=c.1549C>T;AA=p.R517C;CNT=1;COSM1708001
TFGC80	ARID1A	Frame_Shift_Ins	p.Met1634fs	0.108	GENE=ARID1A;STRAND=+;GENE=ARID1A;STRAND=+;CDS=c.4893_4894insC;AA=p.M1634fs*14;CNT=3;COSM133022
TFGC80	PIK3CA	In_Frame_Del	p.Lys111del	0.141	.
TFGC80	MUC6	Frame_Shift_Del	p.Val1848fs	0.083	.
TFGC84	TP53	Missense_Mutation	p.Tyr220Cys	0.269	GENE=TP53;STRAND=-;GENE=TP53;STRAND=-;CDS=c.659A>G;AA=p.Y220C;CNT=292;COSM10758
TFGC84	GNAS	Missense_Mutation	p.Arg562His	0.107	.
TFGC84	MUC6	In_Frame_Del	p.Ser2266del	0.064	GENE=MUC6_ENST00000421673;STRAND=-;GENE=MUC6_ENST00000421673;STRAND=-;CDS=c.6795_6797delCTC;AA=p.S2266delS;CNT=2;COSM4746450
TFGC88	MEIS1	Missense_Mutation	p.Leu177Phe	0.134	.
TFGC88	RHOA	Missense_Mutation	p.Arg5Gln	0.269	GENE=RHOA;STRAND=-;GENE=RHOA;STRAND=-;CDS=c.14G>A;AA=p.R5Q;CNT=12;COSM190569
TFGC88	FBXW7	Nonsense_Mutation	p.Arg278*	0.196	GENE=FBXW7_ENST00000534231;STRAND=-;GENE=FBXW7_ENST00000534231;STRAND=-;CDS=c.115C>T;AA=p.R39*;CNT=10;COSM327087
TFGC88	CDH1	Splice_Site	NA	0.372	GENE=CDH1;STRAND=+;GENE=CDH1;STRAND=+;CDS=c.1320+1G>T;AA=p.?;CNT=3;COSM20830
TFGC88	RNF43	Missense_Mutation	p.Pro310Ser	0.151	.
TFGC88	SOX9	Missense_Mutation	p.Asn110Asp	0.052	.
TFGC88	RNF43	Frame_Shift_Ins	p.Arg392fs	0.126	.
TFGC88	MUC6	In_Frame_Del	p.Asp2390_Cys2396del	0.188	.
TFGC88	RNF43	Frame_Shift_Del	p.Glu149fs	0.079	.
TFGC92	TMEM63A	Missense_Mutation	p.Arg689Cys	0.182	.
TFGC92	VHL	Missense_Mutation	p.Arg182Gly	0.191	.
TFGC92	PTPN23	Missense_Mutation	p.Arg1427Cys	0.167	.
TFGC92	BAP1	Missense_Mutation	p.Arg150His	0.195	GENE=BAP1;STRAND=-;GENE=BAP1;STRAND=-;CDS=c.449G>A;AA=p.R150H;CNT=1;COSM4665179
TFGC92	KIT	Missense_Mutation	p.Ala621Thr	0.156	.
TFGC92	TET2	Missense_Mutation	p.His1382Leu	0.141	.
TFGC92	CARD11	Nonsense_Mutation	p.Arg1027*	0.127	GENE=CARD11;STRAND=-;GENE=CARD11;STRAND=-;CDS=c.3079C>T;AA=p.R1027*;CNT=1;COSM1199564
TFGC92	MET	Missense_Mutation	p.Gly643Val	0.125	.
TFGC92	KMT2C	Missense_Mutation	p.Thr408Met	0.122	GENE=KMT2C;STRAND=-;GENE=KMT2C;STRAND=-;CDS=c.1223C>T;AA=p.T408M;CNT=1;COSM600166
TFGC92	NOTCH1	Missense_Mutation	p.Gly881Ser	0.141	.
TFGC92	CNGA4	Missense_Mutation	p.Arg192Trp	0.126	.
TFGC92	CTNND1	Nonsense_Mutation	p.Arg820*	0.063	GENE=CTNND1;STRAND=+;GENE=CTNND1;STRAND=+;CDS=c.2440C>T;AA=p.R814*;CNT=6;COSM928727
TFGC92	ATM	Missense_Mutation	p.Cys1821Arg	0.145	.
TFGC92	KMT2D	Nonsense_Mutation	p.Arg5027*	0.18	.
TFGC92	NR1H4	Missense_Mutation	p.His327Arg	0.108	.
TFGC92	HNF1A	Missense_Mutation	p.Arg321His	0.16	.
TFGC92	BRCA2	Missense_Mutation	p.Ala2534Val	0.164	GENE=BRCA2_ENST00000544455;STRAND=+;GENE=BRCA2_ENST00000544455;STRAND=+;CDS=c.7601C>T;AA=p.A2534V;CNT=1;COSM4152748
TFGC92	DCLK1	Missense_Mutation	p.Arg304His	0.121	GENE=DCLK1_ENST00000379892;STRAND=-;GENE=DCLK1_ENST00000379892;STRAND=-;CDS=c.911G>A;AA=p.R304H;CNT=2;COSM3772810
TFGC92	SPTB	Missense_Mutation	p.Glu1819Lys	0.205	.
TFGC92	CREBBP	Missense_Mutation	p.Pro552Leu	0.072	.
TFGC92	ERBB2	Missense_Mutation	p.Arg678Gln	0.137	GENE=ERBB2;STRAND=+;GENE=ERBB2;STRAND=+;CDS=c.2033G>A;AA=p.R678Q;CNT=19;COSM436498
TFGC92	ERBB2	Missense_Mutation	p.Pro699Leu	0.164	GENE=ERBB2;STRAND=+;GENE=ERBB2;STRAND=+;CDS=c.2096C>T;AA=p.P699L;CNT=1;COSM4476768
TFGC92	SETBP1	Missense_Mutation	p.Thr1078Met	0.134	.
TFGC92	JAK3	Missense_Mutation	p.Cys1040Tyr	0.158	.
TFGC92	DDX3X	Missense_Mutation	p.Phe96Leu	0.266	.
TFGC92	KMT2D	In_Frame_Ins	p.Gln3608dup	0.068	.
TFGC92	RPL22	Frame_Shift_Del	p.Lys15fs	0.131	GENE=RPL22;STRAND=-;GENE=RPL22;STRAND=-;CDS=c.44delA;AA=p.K15fs*5;CNT=88;COSM179404
TFGC92	ACVR2A	Frame_Shift_Del	p.Lys437fs	0.204	GENE=ACVR2A;STRAND=+;GENE=ACVR2A;STRAND=+;CDS=c.1303delA;AA=p.K437fs*5;CNT=131;COSM252949
TFGC92	NDRG1	Frame_Shift_Del	p.Pro376fs	0.116	.
TFGC92	TP53	Frame_Shift_Del	p.Pro301fs	0.117	GENE=TP53;STRAND=-;GENE=TP53;STRAND=-;CDS=c.902delC;AA=p.P301fs*44;CNT=4;COSM45184
TFGC92	LMAN1	Frame_Shift_Del	p.Lys304fs	0.125	GENE=LMAN1;STRAND=-;GENE=LMAN1;STRAND=-;CDS=c.912delA;AA=p.E305fs*22;CNT=33;COSM1389372
TFGC92	LMAN1	Splice_Site	NA	0.156	GENE=LMAN1;STRAND=-;GENE=LMAN1;STRAND=-;CDS=c.823-2delA;AA=p.?;CNT=1;COSM4698179
TFGC92	ASXL1	Frame_Shift_Del	p.Gly645fs	0.151	GENE=ASXL1;STRAND=+;GENE=ASXL1;STRAND=+;CDS=c.1927delG;AA=p.G645fs*58;CNT=16;COSM1180918
TFGC92	BCORL1	Frame_Shift_Del	p.Gln1001fs	0.054	GENE=BCORL1_ENST00000303743;STRAND=+;GENE=BCORL1_ENST00000303743;STRAND=+;CDS=c.2996delC;AA=p.Q1001fs*49;CNT=1;COSM4665555
TFGC94	PKHD1	Missense_Mutation	p.Arg1909Gln	0.246	GENE=PKHD1_ENST00000340994;STRAND=-;GENE=PKHD1_ENST00000340994;STRAND=-;CDS=c.5726G>A;AA=p.R1909Q;CNT=2;COSM3354633
TFGC94	MED12	Missense_Mutation	p.Gln2106Arg	0.324	.
TFGC94	TP53	In_Frame_Ins	p.Asn239dup	0.685	.
TFGC94	AR	In_Frame_Del	p.Gln73_Gln80del	0.095	.
TFGC96	CDH1	Splice_Site	NA	0.225	GENE=CDH1;STRAND=+;GENE=CDH1;STRAND=+;CDS=c.1320+1G>T;AA=p.?;CNT=3;COSM20830
TFGC96	KDM6A	Frame_Shift_Del	p.Thr1351fs	0.233	.
TFGC98	TRIM23	Missense_Mutation	p.Asn92Lys	0.217	.
TFGC98	ARID1A	Frame_Shift_Ins	p.Gln1327fs	0.182	GENE=ARID1A;STRAND=+;GENE=ARID1A;STRAND=+;CDS=c.3971_3972insC;AA=p.Q1327fs*11;CNT=1;COSM5207234
TFGC104	SPTA1	Missense_Mutation	p.Leu2014Gln	0.169	.
TFGC104	SPTA1	Missense_Mutation	p.Gln1982His	0.169	.
TFGC104	SPTA1	Missense_Mutation	p.Asn1268Lys	0.415	.
TFGC104	PIK3CA	Missense_Mutation	p.Met1043Val	0.712	GENE=PIK3CA;STRAND=+;GENE=PIK3CA;STRAND=+;CDS=c.3127A>G;AA=p.M1043V;CNT=30;COSM12591
TFGC104	FAT4	Missense_Mutation	p.Glu120Lys	0.624	.
TFGC104	FAT4	Missense_Mutation	p.Lys354Thr	0.537	.
TFGC104	FAT4	Missense_Mutation	p.Glu4554Val	0.125	GENE=FAT4_ENST00000394329;STRAND=+;GENE=FAT4_ENST00000394329;STRAND=+;CDS=c.13655A>T;AA=p.E4552V;CNT=1;COSM4683710
TFGC104	APC	Nonsense_Mutation	p.Glu601*	0.834	.
TFGC104	PKHD1	Missense_Mutation	p.Leu2570Arg	0.235	.
TFGC104	IKZF1	Missense_Mutation	p.Ser364Thr	0.444	.
TFGC104	KMT2C	Splice_Site	NA	0.167	.
TFGC104	RIMS2	Missense_Mutation	p.Ser627Arg	0.17	GENE=RIMS2_ENST00000406091;STRAND=+;GENE=RIMS2_ENST00000406091;STRAND=+;CDS=c.1879A>C;AA=p.S627R;CNT=3;COSM1144709
TFGC104	VIM	Missense_Mutation	p.Glu338Gly	0.464	.
TFGC104	TP53	Nonsense_Mutation	p.Ser183*	0.912	GENE=TP53_ENST00000455263;STRAND=-;GENE=TP53_ENST00000455263;STRAND=-;CDS=c.548C>A;AA=p.S183*;CNT=1;COSM2744813
TFGC104	SMARCA4	Missense_Mutation	p.Arg1437Trp	0.287	.
TFGC106	DNMT3A	Missense_Mutation	p.Ala246Asp	0.738	.
TFGC106	PLB1	Missense_Mutation	p.Arg247Trp	0.158	.
TFGC106	KIT	Missense_Mutation	p.Lys826Glu	0.088	.
TFGC106	TET2	Missense_Mutation	p.Gln652His	0.234	.
TFGC106	FAT4	Missense_Mutation	p.Phe1161Leu	0.152	.
TFGC106	PDGFRB	Missense_Mutation	p.Pro588His	0.055	.
TFGC106	TXNRD1	Missense_Mutation	p.Arg78Cys	0.244	GENE=TXNRD1_ENST00000525566;STRAND=+;GENE=TXNRD1_ENST00000525566;STRAND=+;CDS=c.232C>T;AA=p.R78C;CNT=2;COSM288582
TFGC106	KIF2B	Missense_Mutation	p.Arg174His	0.759	GENE=KIF2B;STRAND=+;GENE=KIF2B;STRAND=+;CDS=c.521G>A;AA=p.R174H;CNT=4;COSM706819
TFGC106	ALPK2	Missense_Mutation	p.Lys880Gln	0.192	.
TFGC106	ERG	Nonsense_Mutation	p.Ser420*	0.154	.
TFGC106	BRCA2	Frame_Shift_Del	p.Thr2197fs	0.334	.
TFGC106	BRCA2	Frame_Shift_Del	p.Glu2558fs	0.186	.
TFGC108	PTPRC	Missense_Mutation	p.Cys311Phe	0.181	.
TFGC108	BNC2	Missense_Mutation	p.Asn407Lys	0.319	.
TFGC108	CDKN2A	Nonsense_Mutation	p.Arg58*	0.293	GENE=CDKN2A_ENST00000498124;STRAND=-;GENE=CDKN2A_ENST00000498124;STRAND=-;CDS=c.172C>T;AA=p.R58*;CNT=14;COSM1624870
TFGC108	TP53	Frame_Shift_Del	p.Arg282fs	0.238	GENE=TP53;STRAND=-;GENE=TP53;STRAND=-;CDS=c.844delC;AA=p.R282fs*63;CNT=1;COSM43813
TFGC110	SPTA1	Missense_Mutation	p.Leu1520Met	0.312	.
TFGC110	PTPRC	Missense_Mutation	p.Phe1051Leu	0.149	.
TFGC110	DNAH7	Missense_Mutation	p.Thr1643Pro	0.254	.
TFGC110	HDAC4	Missense_Mutation	p.Tyr955Cys	0.148	.
TFGC110	RHOA	Missense_Mutation	p.Tyr42Cys	0.249	GENE=RHOA;STRAND=-;GENE=RHOA;STRAND=-;CDS=c.125A>G;AA=p.Y42C;CNT=18;COSM2849892
TFGC110	PIK3CA	Missense_Mutation	p.Gln546Lys	0.247	GENE=PIK3CA_ENST00000263967;STRAND=+;GENE=PIK3CA_ENST00000263967;STRAND=+;CDS=c.1636C>A;AA=p.Q546K;CNT=29;COSM255876
TFGC110	PKHD1	Missense_Mutation	p.Val3066Gly	0.179	.
TFGC110	RIMS2	Missense_Mutation	p.Leu448Val	0.186	GENE=RIMS2_ENST00000406091;STRAND=+;GENE=RIMS2_ENST00000406091;STRAND=+;CDS=c.1342T>G;AA=p.L448V;CNT=2;COSM3270279
TFGC110	RIMS2	Missense_Mutation	p.Ser627Arg	0.187	GENE=RIMS2_ENST00000406091;STRAND=+;GENE=RIMS2_ENST00000406091;STRAND=+;CDS=c.1879A>C;AA=p.S627R;CNT=3;COSM1144709
TFGC110	VPS13A	Missense_Mutation	p.Gln2358Lys	0.209	.
TFGC110	CDH1	Missense_Mutation	p.Asp400Val	0.43	GENE=CDH1;STRAND=+;GENE=CDH1;STRAND=+;CDS=c.1199A>T;AA=p.D400V;CNT=1;COSM4062183
TFGC110	RNF43	Missense_Mutation	p.Ile186Ser	0.41	.
TFGC110	SETBP1	Missense_Mutation	p.Gln233Leu	0.21	.
TFGC110	SETBP1	Missense_Mutation	p.Asn234Tyr	0.209	.
TFGC114	CDH1	Splice_Site	NA	0.321	GENE=CDH1;STRAND=+;GENE=CDH1;STRAND=+;CDS=c.1320+1G>A;AA=p.?;CNT=1;COSM2996774
TFGC114	SMAD2	Missense_Mutation	p.Ser467Pro	0.332	GENE=SMAD2;STRAND=-;GENE=SMAD2;STRAND=-;CDS=c.1399T>C;AA=p.S467P;CNT=1;COSM5118504
TFGC114	SMARCB1	Missense_Mutation	p.Arg374Gln	0.103	GENE=SMARCB1;STRAND=+;GENE=SMARCB1;STRAND=+;CDS=c.1121G>A;AA=p.R374Q;CNT=4;COSM998
TFGC116	SPTA1	Missense_Mutation	p.Glu2047Lys	0.164	.
TFGC116	CDKN2A	Missense_Mutation	p.Pro81Thr	0.263	GENE=CDKN2A;STRAND=-;GENE=CDKN2A;STRAND=-;CDS=c.241C>A;AA=p.P81T;CNT=1;COSM87426
TFGC116	TP53	Missense_Mutation	p.Cys238Tyr	0.33	GENE=TP53_ENST00000455263;STRAND=-;GENE=TP53_ENST00000455263;STRAND=-;CDS=c.713G>A;AA=p.C238Y;CNT=26;COSM1649400
TFGC116	PPP2R1A	Missense_Mutation	p.Arg381Gln	0.119	.
TFGC116	AR	Missense_Mutation	p.Arg608Gln	0.293	GENE=AR;STRAND=+;GENE=AR;STRAND=+;CDS=c.1823G>A;AA=p.R608Q;CNT=1;COSM4836194
TFGC116	MET	Frame_Shift_Del	p.Thr1235fs	0.164	.
TFGC116	ATRX	exon_loss	NA	0.077	.
TFGC120	ARID1A	Nonsense_Mutation	p.Arg1335*	0.321	GENE=ARID1A;STRAND=+;GENE=ARID1A;STRAND=+;CDS=c.4003C>T;AA=p.R1335*;CNT=16;COSM907723
TFGC120	THRAP3	Missense_Mutation	p.Gly292Arg	0.349	.
TFGC120	MACF1	Missense_Mutation	p.Ala3805Val	0.305	.
TFGC120	PLB1	Missense_Mutation	p.Arg956Cys	0.327	.
TFGC120	CTNNA2	Missense_Mutation	p.Ala209Thr	0.348	GENE=CTNNA2;STRAND=+;GENE=CTNNA2;STRAND=+;CDS=c.625G>A;AA=p.A209T;CNT=4;COSM271185
TFGC120	CASP8	Missense_Mutation	p.Ile481Thr	0.277	.
TFGC120	PBRM1	Missense_Mutation	p.Phe1252Leu	0.06	.
TFGC120	TNPO1	Splice_Site	NA	0.341	.
TFGC120	KMT2C	Missense_Mutation	p.Ala829Thr	0.084	.
TFGC120	RAD21	Missense_Mutation	p.Arg437His	0.188	GENE=RAD21;STRAND=-;GENE=RAD21;STRAND=-;CDS=c.1310G>A;AA=p.R437H;CNT=2;COSM1095328
TFGC120	NDRG1	Missense_Mutation	p.Arg361Cys	0.146	.
TFGC120	NDRG1	Missense_Mutation	p.Arg322Cys	0.205	.
TFGC120	VPS13A	Missense_Mutation	p.Thr1844Ala	0.106	.
TFGC120	MEN1	Missense_Mutation	p.Ala579Thr	0.392	.
TFGC120	KMT2D	Missense_Mutation	p.Thr5018Ala	0.06	.
TFGC120	KMT2D	Missense_Mutation	p.Asn2254Lys	0.343	.
TFGC120	KMT2D	Missense_Mutation	p.Val1205Ile	0.304	GENE=MLL2_ENST00000301067;STRAND=-;GENE=MLL2_ENST00000301067;STRAND=-;CDS=c.3613G>A;AA=p.V1205I;CNT=1;COSM940081
TFGC120	AKT1	Missense_Mutation	p.Tyr152Cys	0.3	.
TFGC120	AXIN1	Missense_Mutation	p.Gly528Ser	0.365	.
TFGC120	DNMT1	Missense_Mutation	p.Asn662Ser	0.065	.
TFGC120	JAK3	Missense_Mutation	p.Leu570Pro	0.318	.
TFGC120	BAX	stop_lost	p.Ter115Argext*?	0.391	.
TFGC120	DDX3X	Missense_Mutation	p.Asn662Ser	0.286	.
TFGC120	IL2RG	Missense_Mutation	p.Ser51Gly	0.261	.
TFGC120	STAG2	Missense_Mutation	p.Ser941Pro	0.057	.
TFGC120	SPTA1	Frame_Shift_Ins	p.Thr114fs	0.202	.
TFGC120	MSH6	Frame_Shift_Ins	p.Arg248fs	0.206	GENE=MSH6;STRAND=+;GENE=MSH6;STRAND=+;CDS=c.734_735insA;AA=p.R248fs*8;CNT=2;COSM4703375
TFGC120	HLA-A	Frame_Shift_Ins	p.Lys210fs	0.169	GENE=HLA-A;STRAND=+;GENE=HLA-A;STRAND=+;CDS=c.620_621insC;AA=p.K210fs*11;CNT=1;COSM4690605
TFGC120	CIC	Frame_Shift_Ins	p.His112fs	0.208	.
TFGC120	ASXL1	Frame_Shift_Ins	p.Gly646fs	0.134	GENE=ASXL1;STRAND=+;GENE=ASXL1;STRAND=+;CDS=c.1926_1927insG;AA=p.G646fs*12;CNT=12;COSM1411076
TFGC120	JAK1	Frame_Shift_Del	p.Lys860fs	0.078	GENE=JAK1;STRAND=-;GENE=JAK1;STRAND=-;CDS=c.2580delA;AA=p.K860fs*16;CNT=9;COSM1343905
TFGC120	MYCN	Frame_Shift_Del	p.Pro45fs	0.255	GENE=MYCN;STRAND=+;GENE=MYCN;STRAND=+;CDS=c.128delC;AA=p.P45fs*86;CNT=9;COSM1400341
TFGC120	FBXW7	Frame_Shift_Del	p.Ser195fs	0.088	.
TFGC120	SEC63	Frame_Shift_Del	p.Lys535fs	0.283	.
TFGC120	LARP4B	Frame_Shift_Del	p.Thr163fs	0.215	GENE=LARP4B;STRAND=-;GENE=LARP4B;STRAND=-;CDS=c.487delA;AA=p.T163fs*47;CNT=37;COSM1638669
TFGC120	PAX6	Frame_Shift_Del	p.Pro389fs	0.227	GENE=PAX6;STRAND=-;GENE=PAX6;STRAND=-;CDS=c.1166delC;AA=p.P389fs*7;CNT=26;COSM391068
TFGC120	CTNND1	Frame_Shift_Del	p.Asn449fs	0.241	GENE=CTNND1;STRAND=+;GENE=CTNND1;STRAND=+;CDS=c.1341delA;AA=p.N449fs*49;CNT=2;COSM4334164
TFGC120	TMPO	Frame_Shift_Del	p.Thr99fs	0.258	GENE=TMPO_ENST00000266732;STRAND=+;GENE=TMPO_ENST00000266732;STRAND=+;CDS=c.288delA;AA=p.T99fs*12;CNT=15;COSM1180795
TFGC120	NAA25	Frame_Shift_Del	p.Asn259fs	0.213	GENE=NAA25;STRAND=-;GENE=NAA25;STRAND=-;CDS=c.776delA;AA=p.N259fs*9;CNT=1;COSM1948136
TFGC120	LMAN1	Frame_Shift_Del	p.Lys304fs	0.36	GENE=LMAN1;STRAND=-;GENE=LMAN1;STRAND=-;CDS=c.912delA;AA=p.E305fs*22;CNT=33;COSM1389372
TFGC120	KMT2B	Frame_Shift_Del	p.Arg217fs	0.05	.
TFGC122	GRHL2	Nonsense_Mutation	p.Arg290*	0.088	.
TFGC122	KMT2D	Nonsense_Mutation	p.Gln3271*	0.096	.
TFGC124	GNAS	Missense_Mutation	p.Pro218Leu	0.06	.
TFGC124	STAG2	Missense_Mutation	p.Leu1010Val	0.1	.
TFGC124	TP53	Frame_Shift_Del	p.Ser20fs	0.071	.
TFGC126	TP53	Missense_Mutation	p.Arg175His	0.277	GENE=TP53_ENST00000455263;STRAND=-;GENE=TP53_ENST00000455263;STRAND=-;CDS=c.524G>A;AA=p.R175H;CNT=230;COSM1640851
TFGC126	ABCA10	Missense_Mutation	p.Lys648Thr	0.14	.
TFGC130	DNMT3A	Missense_Mutation	p.Val14Met	0.281	.
TFGC130	RHOA	Missense_Mutation	p.Leu57Val	0.312	GENE=RHOA;STRAND=-;GENE=RHOA;STRAND=-;CDS=c.169T>G;AA=p.L57V;CNT=8;COSM4118491
TFGC130	CDK6	Missense_Mutation	p.Val47Met	0.251	.
TFGC130	RBM28	Missense_Mutation	p.Asp294Asn	0.216	.
TFGC130	TP53	Missense_Mutation	p.Arg248Gln	0.381	GENE=TP53_ENST00000455263;STRAND=-;GENE=TP53_ENST00000455263;STRAND=-;CDS=c.743G>A;AA=p.R248Q;CNT=153;COSM1640830
TFGC131	CSF1R	Missense_Mutation	p.Arg146Gln	0.116	.
TFGC131	TP53	Frame_Shift_Del	p.Ser99fs	0.139	GENE=TP53_ENST00000269305;STRAND=-;GENE=TP53_ENST00000269305;STRAND=-;CDS=c.295delT;AA=p.S99fs*24;CNT=2;COSM2745040
TFGC134	RHOA	Missense_Mutation	p.Val43Ala	0.079	.
TFGC134	DCLK1	Nonsense_Mutation	p.Glu378*	0.052	.
TFGC134	CDH1	Missense_Mutation	p.Asp254Tyr	0.063	GENE=CDH1;STRAND=+;GENE=CDH1;STRAND=+;CDS=c.760G>T;AA=p.D254Y;CNT=6;COSM19516
TFGC134	CDH1	Nonsense_Mutation	p.Tyr755*	0.062	.
TFGC134	TP53	Missense_Mutation	p.Arg273His	0.081	GENE=TP53_ENST00000420246;STRAND=-;GENE=TP53_ENST00000420246;STRAND=-;CDS=c.818G>A;AA=p.R273H;CNT=172;COSM3356963
TFGC138	PRRX1	Missense_Mutation	p.Leu65Pro	0.074	.
TFGC138	PCBP1	Missense_Mutation	p.Ala258Thr	0.103	.
TFGC138	CASP8	Missense_Mutation	p.Arg292Gln	0.064	GENE=CASP8_ENST00000358485;STRAND=+;GENE=CASP8_ENST00000358485;STRAND=+;CDS=c.875G>A;AA=p.R292Q;CNT=2;COSM418910
TFGC138	RHOA	Missense_Mutation	p.Glu40Ala	0.05	.
TFGC138	CHRD	Missense_Mutation	p.Arg712His	0.082	.
TFGC138	CTNND1	Missense_Mutation	p.Pro105Leu	0.078	.
TFGC138	SPTB	Nonsense_Mutation	p.Gln1365*	0.065	.
TFGC138	SETBP1	Missense_Mutation	p.Thr1260Met	0.083	.
TFGC138	CIC	Frame_Shift_Ins	p.Leu510fs	0.065	GENE=CIC;STRAND=+;GENE=CIC;STRAND=+;CDS=c.1520_1521insC;AA=p.L510fs*4;CNT=1;COSM5209467
TFGC138	RPL22	Frame_Shift_Del	p.Lys15fs	0.058	GENE=RPL22;STRAND=-;GENE=RPL22;STRAND=-;CDS=c.44delA;AA=p.K15fs*5;CNT=88;COSM179404
TFGC138	HDAC4	Frame_Shift_Del	p.Pro901fs	0.068	GENE=HDAC4;STRAND=-;GENE=HDAC4;STRAND=-;CDS=c.2703delC;AA=p.M902fs*55;CNT=11;COSM1180905
TFGC138	KMT2C	Frame_Shift_Del	p.Phe4496fs	0.062	GENE=KMT2C;STRAND=-;GENE=KMT2C;STRAND=-;CDS=c.13488delT;AA=p.F4496fs*21;CNT=5;COSM1181044
TFGC138	ARID2	Frame_Shift_Del	p.Leu202fs	0.053	.
TFGC138	TMPO	Frame_Shift_Del	p.Thr99fs	0.059	GENE=TMPO_ENST00000266732;STRAND=+;GENE=TMPO_ENST00000266732;STRAND=+;CDS=c.288delA;AA=p.T99fs*12;CNT=15;COSM1180795
TFGC138	MAP2K4	Frame_Shift_Del	p.Leu379fs	0.053	.
TFGC138	RNF43	Frame_Shift_Del	p.Gly659fs	0.088	GENE=RNF43;STRAND=-;GENE=RNF43;STRAND=-;CDS=c.1976delG;AA=p.G659fs*41;CNT=81;COSM270052
TFGC138	LMAN1	Splice_Site	NA	0.106	GENE=LMAN1;STRAND=-;GENE=LMAN1;STRAND=-;CDS=c.823-2delA;AA=p.?;CNT=1;COSM4698179
TFGC138	RBMX	Frame_Shift_Del	p.Met1fs	0.163	GENE=RBMX_ENST00000431446;STRAND=-;GENE=RBMX_ENST00000431446;STRAND=-;CDS=c.1delA;AA=p.?;CNT=25;COSM1465896
TFGC140	FLI1	Missense_Mutation	p.Thr424Asn	0.094	.
TFGC140	DCLK1	Nonsense_Mutation	p.Arg392*	0.091	GENE=DCLK1_ENST00000379893;STRAND=-;GENE=DCLK1_ENST00000379893;STRAND=-;CDS=c.1174C>T;AA=p.R392*;CNT=1;COSM1152645
TFGC140	TP53	Missense_Mutation	p.Ala159Val	0.13	GENE=TP53;STRAND=-;GENE=TP53;STRAND=-;CDS=c.476C>T;AA=p.A159V;CNT=46;COSM11148
TFGC142	BAP1	Missense_Mutation	p.Val71Met	0.062	.
TFGC142	KMT2D	Nonsense_Mutation	p.Gln3276*	0.075	.
TFGC142	PTPN11	Missense_Mutation	p.Glu76Gly	0.058	GENE=PTPN11;STRAND=+;GENE=PTPN11;STRAND=+;CDS=c.227A>G;AA=p.E76G;CNT=35;COSM13017
TFGC142	CDH1	Missense_Mutation	p.Arg154Ser	0.234	.
TFGC144	ARID1A	Nonsense_Mutation	p.Arg1989*	0.365	GENE=ARID1A;STRAND=+;GENE=ARID1A;STRAND=+;CDS=c.5965C>T;AA=p.R1989*;CNT=40;COSM51425
TFGC144	NRAS	Missense_Mutation	p.Gln61His	0.262	GENE=NRAS;STRAND=-;GENE=NRAS;STRAND=-;CDS=c.183A>T;AA=p.Q61H;CNT=85;COSM585
TFGC144	SPTA1	Missense_Mutation	p.Lys617Thr	0.079	.
TFGC144	THSD7B	Nonsense_Mutation	p.Cys1443*	0.167	.
TFGC144	ACVR2A	Missense_Mutation	p.Phe341Val	0.172	.
TFGC144	DNAH7	Missense_Mutation	p.Ile2826Met	0.052	.
TFGC144	PIK3CA	Missense_Mutation	p.Glu542Lys	0.175	GENE=PIK3CA_ENST00000263967;STRAND=+;GENE=PIK3CA_ENST00000263967;STRAND=+;CDS=c.1624G>A;AA=p.E542K;CNT=163;COSM125369
TFGC144	TET2	Missense_Mutation	p.Leu694Arg	0.221	.
TFGC144	FBXW7	Missense_Mutation	p.Tyr519Ser	0.21	.
TFGC144	APC	Missense_Mutation	p.Ser2143Ala	0.09	.
TFGC144	PKHD1	Missense_Mutation	p.Arg2930Gln	0.162	.
TFGC144	PKHD1	Missense_Mutation	p.Leu2513Val	0.067	.
TFGC144	KMT2C	Missense_Mutation	p.Lys4758Arg	0.09	.
TFGC144	KMT2C	Missense_Mutation	p.Gln4514His	0.105	.
TFGC144	MAP2K1	Missense_Mutation	p.Lys57Thr	0.205	GENE=MAP2K1;STRAND=+;GENE=MAP2K1;STRAND=+;CDS=c.170A>C;AA=p.K57T;CNT=2;COSM4756761
TFGC144	BCL2	Missense_Mutation	p.Asp34Val	0.104	.
TFGC144	ERG	Missense_Mutation	p.Leu202His	0.07	.
TFGC144	KDM6A	Missense_Mutation	p.Phe102Val	0.341	.
TFGC144	GRHL2	In_Frame_Ins	p.Gln182dup	0.165	.
TFGC144	CTNNB1	Frame_Shift_Del	p.Lys335fs	0.059	.
TFGC146	PBX1	Missense_Mutation	p.Ser426Thr	0.082	.
TFGC146	THSD7B	Missense_Mutation	p.Gln381His	0.147	.
TFGC148	IDH1	Missense_Mutation	p.Ser6Cys	0.333	.
TFGC148	CUL3	Missense_Mutation	p.Arg614Thr	0.293	.
TFGC148	PIK3CA	Missense_Mutation	p.Gln546Arg	0.477	GENE=PIK3CA_ENST00000263967;STRAND=+;GENE=PIK3CA_ENST00000263967;STRAND=+;CDS=c.1637A>G;AA=p.Q546R;CNT=24;COSM446012
TFGC148	NOTCH1	Missense_Mutation	p.Met1806Ile	0.281	.
TFGC148	KRAS	Missense_Mutation	p.Gly12Asp	0.303	GENE=KRAS;STRAND=-;GENE=KRAS;STRAND=-;CDS=c.35G>A;AA=p.G12D;CNT=13047;COSM521
TFGC148	APC	Frame_Shift_Del	p.Thr626fs	0.397	.
TFGC150	EYA4	Missense_Mutation	p.Tyr580Cys	0.115	.
TFGC150	SMARCA4	Missense_Mutation	p.Leu1222Pro	0.139	.
TFGC150	TP53	In_Frame_Ins	p.Thr256dup	0.149	.
TFGC152	SPTA1	Missense_Mutation	p.Val1736Ala	0.364	.
TFGC152	FAT4	Missense_Mutation	p.Thr3729Pro	0.131	.
TFGC152	TP53	Nonsense_Mutation	p.Arg213*	0.234	GENE=TP53_ENST00000413465;STRAND=-;GENE=TP53_ENST00000413465;STRAND=-;CDS=c.637C>T;AA=p.R213*;CNT=127;COSM99615
TFGC152	CDH1	Frame_Shift_Del	p.Tyr37fs	0.212	.
TFGC158	KMT2D	Nonsense_Mutation	p.Arg2687*	0.09	GENE=KMT2D;STRAND=-;GENE=KMT2D;STRAND=-;CDS=c.7249C>T;AA=p.R2417*;CNT=4;COSM220685
TFGC158	CDH1	Missense_Mutation	p.Asn256Ser	0.079	GENE=CDH1;STRAND=+;GENE=CDH1;STRAND=+;CDS=c.767A>G;AA=p.N256S;CNT=1;COSM4766182
TFGC158	CDH1	Missense_Mutation	p.Arg732Gln	0.058	GENE=CDH1;STRAND=+;GENE=CDH1;STRAND=+;CDS=c.2195G>A;AA=p.R732Q;CNT=7;COSM972800
TFGC158	ERBB2	Missense_Mutation	p.Val777Leu	0.058	GENE=ERBB2_ENST00000541774;STRAND=+;GENE=ERBB2_ENST00000541774;STRAND=+;CDS=c.2284G>T;AA=p.V762L;CNT=2;COSM5120702
TFGC158	ERBB2	Missense_Mutation	p.Thr862Ala	0.058	GENE=ERBB2;STRAND=+;GENE=ERBB2;STRAND=+;CDS=c.2584A>G;AA=p.T862A;CNT=5;COSM88803
TFGC160	CTNNB1	Missense_Mutation	p.His470Arg	0.123	.
TFGC160	BAP1	Missense_Mutation	p.Arg179Trp	0.095	GENE=BAP1;STRAND=-;GENE=BAP1;STRAND=-;CDS=c.535C>T;AA=p.R179W;CNT=2;COSM584258
TFGC160	CDH1	Missense_Mutation	p.Asp257Ala	0.255	.
TFGC164	CUL1	Missense_Mutation	p.Gln607Leu	0.344	.
TFGC164	KRAS	Missense_Mutation	p.Gly12Val	0.473	GENE=KRAS;STRAND=-;GENE=KRAS;STRAND=-;CDS=c.35G>T;AA=p.G12V;CNT=8872;COSM520
TFGC164	TP53	Missense_Mutation	p.Ala276Val	0.362	GENE=TP53_ENST00000269305;STRAND=-;GENE=TP53_ENST00000269305;STRAND=-;CDS=c.827C>T;AA=p.A276V;CNT=3;COSM1559474
TFGC164	TP53	Missense_Mutation	p.Ala276Thr	0.367	GENE=TP53;STRAND=-;GENE=TP53;STRAND=-;CDS=c.826G>A;AA=p.A276T;CNT=7;COSM44114
TFGC164	GNAS	Missense_Mutation	p.Asp566Asn	0.284	.
TFGC164	THSD7B	Frame_Shift_Ins	p.Glu1291fs	0.2	.
