# Supplementary material for: Multilevel proteomic analyses reveal molecular diversity between diffuse-type and intestinal-type gastric cancer
Source: Nat Commun. 2023 Feb 14;14:835. doi: 10.1038/s41467-023-35797-6 (PMC9929250; doi:10.1038/s41467-023-35797-6)
Supplement: Supplementary file 5 — Supplementary Data 3 [file 41467_2023_35797_MOESM5_ESM.xlsx]

## Sheet: Description
Supplementary Data 3. Lists of differentially expressed proteins in tumor tissues and NATs. Related to Figure 1, Supplementary Figure 2.
Sheet	Description
Data S3A	A list of differentially expressed proteins in tumor tissues and NATs. Two-sided Wilcoxon signed-rank test is used.
Data S3B	Differential phospho-sites between paired tumor tissues and NATs. Two-sided Wilcoxon signed-rank test is used.
Data S3C	A list of differentially expressed TFRE enriched proteins in tumor tissues and NATs. Two-sided Wilcoxon signed-rank test is used.
Data S3D	Percentage of significantly changed tissue specific proteins in four tissues.

## Sheet: Data S3A
GeneSymbol	P value( wilcoxon sign rank paired test)	P value( wilcoxon sign rank paired test) BH adjust	Foldchange ( log10(mean T/mean NAT) )	Upregulated group
A1BG	0.000216982	7.2572e-28	-0.135129
A1CF	0.349005	7.43443e-28	0.12641
A2M	0.650291	8.23095e-28	-0.00934653
A4GNT	0.0385799	1.17144e-27	-0.216767
AAAS	1.82961e-21	1.17144e-27	0.797499	T
AACS	0.0113616	1.17144e-27	0.0383883
AADAC	1.05716e-14	1.57025e-27	-1.52126	NAT
AAGAB	1.58339e-06	2.18411e-27	0.450263	T
AAK1	0.029057	2.48298e-27	-0.0136762
AAMDC	1.91881e-05	2.88397e-27	-0.711291	NAT
AAMP	1.87416e-07	3.11094e-27	0.418216	T
AAR2	1.25545e-20	3.51075e-27	0.909783	T
AARS	0.178707	3.80234e-27	-0.010882
AARS2	0.465455	3.80234e-27	-0.0058504
AASDHPPT	2.47508e-05	3.80234e-27	0.113057
AASS	7.36122e-20	4.43899e-27	-1.17652	NAT
AATF	2.48077e-07	4.62283e-27	0.436718	T
ABAT	3.85672e-06	4.95225e-27	-0.763403	NAT
ABCA1	2.92024e-10	5.54523e-27	0.349988	T
ABCA8	1.20596e-24	5.54523e-27	-1.42366	NAT
ABCB1	9.6425e-07	5.60746e-27	0.320666	T
ABCB10	1.41796e-06	5.64995e-27	0.316122	T
ABCB6	0.00477162	5.90146e-27	0.119964
ABCB7	0.473025	5.90146e-27	0.035476
ABCB8	0.0231605	6.11389e-27	-0.110701
ABCC1	1.30447e-08	6.11389e-27	0.250982
ABCC3	2.01338e-05	8.80309e-27	-0.41766	NAT
ABCC4	3.31449e-06	1.00675e-26	0.312779	T
ABCC5	0.000803787	1.00675e-26	-0.1351
ABCD1	2.11687e-22	1.0351e-26	1.33435	T
ABCD3	0.0228065	1.05403e-26	-0.0412415
ABCD4	0.393145	1.09208e-26	0.055472
ABCE1	8.08672e-11	1.13201e-26	0.183661
ABCF1	3.30277e-08	1.24e-26	0.148704
ABCF2	3.91915e-19	1.34635e-26	0.555816	T
ABCF3	0.011526	1.41737e-26	0.0112657
ABHD10	6.08887e-17	1.42994e-26	-0.258719
ABHD11	1.14018e-11	1.61815e-26	0.20771
ABHD12	4.70746e-12	1.65719e-26	0.295446
ABHD14B	4.0392e-10	1.7688e-26	-0.163578
ABHD16A	0.000258508	1.7688e-26	0.123105
ABHD17B	0.00578757	1.94358e-26	0.181764
ABHD17C	1.85131e-05	2.13976e-26	0.297139
ABHD2	0.247274	2.22625e-26	0.0447343
ABHD4	0.0818111	2.41798e-26	-0.112959
ABHD6	0.0110838	3.16002e-26	-0.25722
ABI1	3.10286e-05	3.6336e-26	-0.0927176
ABI2	0.889228	4.06167e-26	0.0946854
ABI3	0.00018817	4.29068e-26	0.541215	T
ABI3BP	0.735381	4.59199e-26	-0.506298
ABL1	2.55081e-05	4.59199e-26	0.154741
ABL2	0.0339878	4.71856e-26	0.0731352
ABLIM1	0.297793	4.9888e-26	-0.0786714
ABO	0.620036	5.20143e-26	-0.0561603
ABR	3.50396e-17	5.27301e-26	0.274854
ABRACL	4.22777e-08	5.72598e-26	0.341421	T
ABT1	9.47116e-06	6.60709e-26	0.290425
ACAA1	0.0149823	6.79891e-26	0.0431899
ACAA2	1.8673e-06	6.79891e-26	0.128052
ACACA	3.86774e-14	7.40472e-26	0.354123	T
ACACB	1.07871e-05	8.27296e-26	-0.239372
ACAD10	1.73988e-13	8.29699e-26	-0.951002	NAT
ACAD8	4.69434e-24	8.6632e-26	-0.895477	NAT
ACAD9	0.000165843	8.79132e-26	-0.0989207
ACADL	3.62447e-18	9.31698e-26	-1.18379	NAT
ACADM	6.36751e-25	9.61216e-26	-0.431835	NAT
ACADS	9.10298e-28	9.61216e-26	-0.606077	NAT
ACADSB	9.61324e-25	9.90347e-26	-0.609258	NAT
ACADVL	1.87802e-21	1.08389e-25	-0.283826
ACAN	2.39922e-08	1.09691e-25	0.42917	T
ACAP1	0.0201156	1.43454e-25	0.285557
ACAP2	1.53129e-05	1.52058e-25	0.26944
ACAT1	7.51293e-31	1.52427e-25	-0.658741	NAT
ACAT2	6.47882e-05	1.54968e-25	-0.184009
ACBD3	2.19005e-09	1.58138e-25	0.205241
ACBD5	6.54714e-13	1.96651e-25	0.518805	T
ACBD6	0.000644888	2.36757e-25	0.188289
ACE	0.101564	2.38209e-25	0.108535
ACE2	1	2.38952e-25	0.0545165
ACIN1	8.83e-18	2.43085e-25	0.263386
ACLY	1.73498e-19	2.59182e-25	0.227564
ACO1	3.05852e-25	2.68386e-25	-0.31067	NAT
ACO2	6.55709e-30	2.93464e-25	-0.531457	NAT
ACOT1	3.73012e-08	2.93464e-25	-0.716791	NAT
ACOT11	3.49341e-13	3.04643e-25	-0.896497	NAT
ACOT13	5.45215e-14	3.27966e-25	-0.955748	NAT
ACOT2	4.69849e-07	3.30672e-25	-0.66144	NAT
ACOT7	4.96504e-28	3.40686e-25	0.770334	T
ACOT8	2.51286e-06	3.46319e-25	0.38767	T
ACOT9	0.255711	3.83282e-25	-0.0263496
ACOX1	2.91381e-05	3.89928e-25	0.225565
ACOX3	0.0388808	3.91636e-25	-0.163825
ACP1	0.0953464	3.93387e-25	0.0502958
ACP2	0.0108749	4.1768e-25	0.130874
ACP5	1.45794e-14	4.74436e-25	0.927726	T
ACPP	0.00648352	4.74436e-25	0.16182
ACSF2	4.71593e-19	4.74436e-25	-0.531806	NAT
ACSF3	4.91736e-12	4.74436e-25	-0.47526	NAT
ACSL1	7.55874e-15	4.77829e-25	-0.24558
ACSL3	0.00274701	5.02668e-25	-0.0710788
ACSL4	4.94126e-13	5.05559e-25	0.295313
ACSL5	0.00161563	5.05698e-25	0.133597
ACSL6	0.637332	5.44674e-25	0.064647
ACSM3	3.71949e-12	5.5517e-25	-1.21276	NAT
ACSS1	9.14086e-24	5.58153e-25	-0.610054	NAT
ACSS2	2.34298e-11	5.64281e-25	-0.266425
ACSS3	2.15501e-06	5.64281e-25	0.380338	T
ACTA1	0.770018	5.64383e-25	-0.218697
ACTA2	0.0531878	6.10348e-25	0.335391
ACTB	0.000104135	6.32009e-25	0.0368714
ACTBL2	0.00127619	6.40093e-25	0.0463306
ACTG1	1.01382e-05	6.86785e-25	0.0857286
ACTG2	0.878477	7.08166e-25	-0.571482
ACTL6A	2.24755e-25	7.73647e-25	0.37211	T
ACTN1	1.23185e-12	7.9608e-25	0.214376
ACTN2	3.28155e-12	8.73945e-25	0.201265
ACTN4	7.76059e-08	1.03664e-24	0.0970761
ACTR10	0.828013	1.05739e-24	-0.0273411
ACTR1A	0.579411	1.10143e-24	-0.00471575
ACTR1B	5.53559e-05	1.10143e-24	-0.20633
ACTR2	8.07847e-18	1.1749e-24	0.178844
ACTR3	0.000227017	1.59007e-24	0.0773451
ACTR5	2.48867e-11	1.74523e-24	0.553155	T
ACTR6	3.12356e-05	2.00318e-24	0.224106
ACY1	0.097914	2.10016e-24	0.00232049
ACY3	0.29117	2.62785e-24	-0.11936
ACYP1	4.80881e-05	2.68111e-24	0.326482	T
ADA	3.06504e-21	2.71644e-24	-0.757984	NAT
ADAM10	2.71153e-05	2.71644e-24	-0.128555
ADAM15	0.0552835	2.80979e-24	0.0875893
ADAM17	1.67819e-10	2.82856e-24	0.80723	T
ADAM28	2.17901e-06	3.17958e-24	-0.608905	NAT
ADAM9	9.75002e-14	3.28353e-24	0.731576	T
ADAMDEC1	2.78714e-09	3.32887e-24	0.717307	T
ADAMTSL1	1.30548e-06	3.37394e-24	-0.322673	NAT
ADAMTSL4	0.224639	3.49053e-24	-0.0368231
ADAP1	1.91677e-16	3.53973e-24	0.903543	T
ADAR	1.01494e-18	3.55476e-24	0.409935	T
ADCK1	0.00503699	3.9184e-24	-0.231308
ADCK3	3.82491e-19	4.16545e-24	-0.658025	NAT
ADCK4	0.220746	4.44847e-24	-0.207424
ADCK5	7.68226e-07	4.55259e-24	0.350452	T
ADCY6	0.239857	4.55259e-24	-0.0710803
ADD1	0.0199754	4.77499e-24	-0.0509954
ADD2	2.47754e-05	5.00832e-24	-0.54282	NAT
ADD3	0.998981	5.06221e-24	-0.00403885
ADH1B	6.15577e-27	5.22049e-24	-1.18519	NAT
ADH1C	4.0659e-23	5.24307e-24	-1.19668	NAT
ADH4	0.893284	5.40917e-24	0.0311524
ADH5	0.0336904	5.40917e-24	-0.0568837
ADH6	0.10142	5.70354e-24	0.239683
ADH7	1.35564e-16	5.70354e-24	-1.57038	NAT
ADHFE1	3.1124e-22	5.70354e-24	-1.73186	NAT
ADI1	1.16365e-06	5.80301e-24	0.360359	T
ADIPOQ	0.00360088	5.92625e-24	0.328845	T
ADIRF	9.90964e-08	6.03783e-24	-0.910597	NAT
ADK	0.00134263	6.43598e-24	0.0956781
ADNP	2.01964e-13	6.5522e-24	0.462952	T
ADO	2.8643e-10	6.80439e-24	0.602296	T
ADPGK	2.07146e-10	7.2929e-24	0.22465
ADPRH	2.81058e-10	7.59202e-24	0.635776	T
ADPRHL2	1.65266e-07	8.63362e-24	0.114611
ADRBK1	1.83187e-15	9.14017e-24	0.509911	T
ADRBK2	0.000117669	9.14017e-24	0.18491
ADRM1	6.69727e-15	9.20114e-24	0.323447	T
ADSL	9.89622e-17	9.54476e-24	0.197202
ADSS	1.48055e-14	9.75408e-24	0.20048
ADSSL1	8.47772e-12	9.83193e-24	-0.797505	NAT
AEBP1	5.04246e-15	9.83193e-24	0.303688	T
AES	0.316993	9.83193e-24	0.0571848
AFAP1	2.5642e-05	9.9484e-24	0.280186
AFAP1L2	1.21887e-15	1.02274e-23	0.932647	T
AFF4	6.12379e-06	1.14544e-23	0.167214
AFG3L2	2.26972e-14	1.19217e-23	-0.211779
AFM	0.329858	1.19321e-23	-0.0231716
AFMID	7.26838e-08	1.21161e-23	-0.949473	NAT
AFTPH	0.00469594	1.22842e-23	-0.191169
AGA	0.0918037	1.3166e-23	0.147852
AGAP1	0.110371	1.40024e-23	-0.122554
AGAP2	0.0105835	1.46213e-23	0.0886676
AGAP3	0.001825	1.47399e-23	0.192716
AGFG1	8.85927e-07	1.47399e-23	0.436999	T
AGFG2	2.80719e-06	1.53806e-23	0.303905
AGK	0.0860936	1.5807e-23	-0.0883835
AGL	8.08672e-11	1.74974e-23	-0.165438
AGMAT	5.63506e-12	1.81198e-23	1.10528	T
AGO1	0.959969	1.83622e-23	-0.111891
AGO2	3.72166e-10	1.95956e-23	0.188798
AGO3	0.00252288	1.95956e-23	0.174826
AGPAT1	0.0970068	1.99653e-23	-0.375739
AGPAT2	1.49179e-06	2.06741e-23	0.599706	T
AGPAT3	0.480904	2.14177e-23	-0.0947818
AGPAT4	8.80367e-06	2.24332e-23	0.320546
AGPAT5	0.06782	2.24332e-23	0.0879699
AGPAT6	2.76846e-12	2.32337e-23	0.747008	T
AGPAT9	6.27391e-08	2.37455e-23	-0.711221	NAT
AGPS	4.1348e-25	2.42281e-23	0.592403	T
AGR2	9.51226e-05	2.51358e-23	-0.320337	NAT
AGR3	0.0570633	2.67107e-23	-0.33103
AGRN	3.42854e-10	2.79924e-23	0.181855
AGT	0.354513	2.84019e-23	-0.0438647
AGTRAP	3.0925e-10	2.87483e-23	0.689591	T
AHCTF1	3.79255e-12	2.88297e-23	0.667188	T
AHCY	8.75837e-09	2.88832e-23	0.141169
AHCYL1	1.08157e-08	2.96867e-23	-0.302843	NAT
AHCYL2	8.40995e-13	3.15749e-23	-0.630311	NAT
AHNAK	0.177062	3.17323e-23	-0.0262291
AHNAK2	3.85394e-09	3.17323e-23	0.388032	T
AHR	1.70316e-09	3.4114e-23	0.534994	T
AHSA1	2.4843e-22	3.4933e-23	0.329981	T
AHSG	0.00459974	3.57097e-23	-0.0866164
AHSP	0.162708	3.58657e-23	-0.130875
AIDA	3.61287e-11	3.58657e-23	0.76359	T
AIF1	7.03018e-08	3.58657e-23	1.02414	T
AIFM1	3.68787e-25	3.6026e-23	-0.451472	NAT
AIFM2	8.25745e-09	3.8423e-23	0.61256	T
AIM1	7.79426e-08	3.96137e-23	0.483584	T
AIM1L	1.13606e-05	4.16679e-23	0.243243
AIMP1	0.669715	4.30456e-23	-0.0628779
AIMP2	1.3993e-10	4.37875e-23	0.17838
AIP	1.81388e-20	4.57148e-23	0.30789	T
AK1	8.09736e-08	4.65423e-23	-0.16698
AK2	2.75009e-17	4.77834e-23	-0.188999
AK3	3.11817e-27	4.82139e-23	-0.426663	NAT
AKAP1	8.05611e-06	5.12811e-23	0.177094
AKAP10	0.00876283	5.59969e-23	-0.233573
AKAP11	0.0105473	6.00946e-23	0.119715
AKAP12	0.362534	6.00946e-23	-0.0430643
AKAP13	3.61771e-09	6.03467e-23	0.287433
AKAP17A	3.1058e-05	6.03909e-23	0.263676
AKAP8	1.78244e-13	6.2158e-23	0.702319	T
AKAP8L	1.41985e-07	6.28778e-23	0.504745	T
AKAP9	0.415269	6.28778e-23	0.0328889
AKR1A1	4.65188e-09	6.39061e-23	-0.176843
AKR1B1	0.00111277	6.59178e-23	-0.106244
AKR1B10	1.06832e-22	6.80242e-23	-1.11502	NAT
AKR1C1	8.34571e-11	7.94011e-23	-0.992834	NAT
AKR1C2	2.77341e-07	8.01296e-23	-1.16391	NAT
AKR1C3	5.22827e-18	8.74795e-23	-0.649063	NAT
AKR1C4	0.0112609	8.94474e-23	0.454284
AKR7A2	3.8222e-07	9.02708e-23	-0.195011
AKR7A3	7.26043e-29	9.6508e-23	-0.980948	NAT
AKT1	0.000584296	1.00763e-22	0.0751118
AKT1S1	0.069287	1.08562e-22	0.186153
AKT2	7.03567e-07	1.13944e-22	0.385647	T
AKT3	3.74875e-08	1.23496e-22	0.587271	T
AKTIP	0.000262943	1.31801e-22	0.231408
ALAD	9.60568e-25	1.33784e-22	-0.396402	NAT
ALB	0.000554017	1.45111e-22	-0.117971
ALCAM	6.83384e-20	1.45111e-22	-1.38908	NAT
ALDH16A1	0.0014285	1.483e-22	0.0682532
ALDH18A1	0.129551	1.483e-22	0.0319068
ALDH1A1	3.03255e-27	1.6994e-22	-0.637875	NAT
ALDH1A2	0.483172	1.8068e-22	-0.0413905
ALDH1A3	1.90615e-05	1.84749e-22	-0.164921
ALDH1B1	0.351864	1.85821e-22	-0.0204554
ALDH1L1	1.37883e-05	1.92152e-22	-0.67203	NAT
ALDH1L2	5.42087e-19	2.00106e-22	-0.497713	NAT
ALDH2	6.68423e-16	2.07292e-22	-0.230313
ALDH3A1	3.98365e-26	2.09533e-22	-1.39705	NAT
ALDH3A2	1.52155e-13	2.12023e-22	-0.239001
ALDH3B1	0.0174579	2.12178e-22	0.35851	T
ALDH4A1	5.30092e-26	2.22918e-22	-0.66084	NAT
ALDH5A1	1.25062e-19	2.22918e-22	-0.594016	NAT
ALDH6A1	1.10699e-31	2.40087e-22	-0.884157	NAT
ALDH7A1	1.67252e-24	2.46055e-22	-0.313293	NAT
ALDH9A1	2.32025e-15	2.54331e-22	-0.160818
ALDOA	3.2859e-09	2.81082e-22	0.0922546
ALDOB	1.07215e-11	2.83376e-22	-1.22213	NAT
ALDOC	0.00416047	3.17093e-22	0.0426875
ALG1	0.00855626	3.19511e-22	0.0628288
ALG11	0.664594	3.19511e-22	-0.12587
ALG12	0.000145933	3.35014e-22	-0.400574	NAT
ALG13	0.000252142	3.47314e-22	-0.431508	NAT
ALG14	0.0046458	3.50609e-22	-0.263743
ALG2	0.733304	3.53385e-22	-0.0664986
ALG3	0.00154735	4.22511e-22	0.213714
ALG5	0.0324393	4.65391e-22	-0.156965
ALG6	0.0130746	4.91688e-22	-0.214604
ALG8	0.569483	5.40942e-22	-0.135601
ALG9	0.00692608	5.60295e-22	-0.303942	NAT
ALKBH5	0.00447861	5.72934e-22	0.199051
ALKBH7	0.951866	5.78385e-22	0.00591848
ALOX15	0.00392702	6.06821e-22	0.0376831
ALOX5	5.67832e-09	6.12604e-22	0.465072	T
ALOX5AP	1.50517e-08	6.50213e-22	0.785128	T
ALPI	0.972169	6.70384e-22	0.0341475
ALPL	0.124061	6.98411e-22	0.069389
ALPP	5.71724e-05	7.10825e-22	0.35864
ALYREF	0.00028564	7.21867e-22	0.173966
AMACR	0.391586	7.26089e-22	-0.044942
AMBP	0.14094	7.26089e-22	-0.032409
AMDHD2	2.1144e-11	7.68677e-22	0.545626	T
AMFR	0.00405036	7.77753e-22	0.13368
AMPD2	2.82991e-13	7.77753e-22	0.228765
AMPD3	2.84972e-13	7.8332e-22	0.429822	T
AMPH	0.527024	8.13424e-22	0.0293473
AMT	4.16477e-16	8.75772e-22	-1.13096	NAT
ANAPC1	1.76105e-08	9.13889e-22	0.609912	T
ANAPC2	4.98496e-10	9.48883e-22	0.485676	T
ANAPC4	3.56693e-07	9.6859e-22	0.461698	T
ANAPC5	1.72446e-13	1.03102e-21	0.732838	T
ANAPC7	2.09691e-13	1.03959e-21	0.757351	T
ANG	0.285855	1.03959e-21	-0.243326
ANGPTL2	2.5746e-08	1.04922e-21	0.580382	T
ANGPTL6	9.66009e-09	1.2807e-21	-0.407637	NAT
ANK1	4.58087e-09	1.32229e-21	-0.448091	NAT
ANK2	3.6065e-14	1.32229e-21	-0.684796	NAT
ANK3	1.48149e-12	1.40478e-21	-0.588833	NAT
ANKFY1	0.00949446	1.41837e-21	0.0556466
ANKIB1	0.0326042	1.48227e-21	0.123277
ANKLE2	2.87975e-14	1.53614e-21	0.903844	T
ANKMY2	4.98302e-07	1.53614e-21	-0.24061
ANKRD13A	0.00813518	1.56073e-21	0.125606
ANKRD13D	0.048318	1.5661e-21	0.0666916
ANKRD16	0.000140475	1.57683e-21	-0.255132
ANKRD17	6.30166e-12	1.61222e-21	0.551434	T
ANKRD22	0.00422213	1.61222e-21	-0.82685	NAT
ANKRD27	0.000326245	1.64871e-21	0.260606
ANKRD28	0.0122901	1.65475e-21	0.0909923
ANKRD44	6.51085e-06	1.87784e-21	0.293562
ANKRD52	2.5642e-05	1.91658e-21	0.257878
ANKS1A	0.000367549	1.99871e-21	0.129785
ANKS4B	0.00016817	2.01511e-21	0.407407	T
ANKZF1	6.01825e-05	2.04713e-21	0.29441
ANLN	5.3011e-10	2.08083e-21	0.460528	T
ANO1	4.32967e-08	2.08153e-21	0.44056	T
ANO10	0.662756	2.28908e-21	0.0499452
ANO6	2.94551e-10	2.31146e-21	0.607623	T
ANO9	0.0182808	2.54684e-21	-0.190253
ANP32A	0.00273554	2.65624e-21	-0.0867535
ANP32B	0.483236	2.66541e-21	-0.0273356
ANP32E	7.23224e-21	2.73108e-21	0.441616	T
ANPEP	3.0222e-09	2.77582e-21	0.42333	T
ANTXR1	5.22152e-12	2.85178e-21	0.77974	T
ANTXR2	0.0143095	3.14834e-21	0.156581
ANXA1	5.02045e-26	3.15604e-21	0.360527	T
ANXA10	2.09732e-21	3.34326e-21	-1.22872	NAT
ANXA11	3.5257e-07	3.55574e-21	0.0808975
ANXA13	2.5343e-11	3.58621e-21	1.47349	T
ANXA2	2.40755e-13	3.71489e-21	0.187982
ANXA3	5.55294e-08	4.1309e-21	-0.140998
ANXA4	3.70963e-08	4.17143e-21	0.143666
ANXA5	2.48598e-10	4.30754e-21	0.126372
ANXA6	0.0213044	4.30754e-21	0.0404756
ANXA7	3.09435e-11	4.309e-21	0.115482
ANXA9	1.1148e-07	4.72323e-21	0.53308	T
AOC1	1.7812e-07	4.72323e-21	1.04756	T
AOC3	2.85676e-09	5.01514e-21	-0.442154	NAT
AOX1	0.000298854	5.2037e-21	0.25557
AP1B1	2.82053e-05	5.3773e-21	-0.0379408
AP1G1	5.90077e-11	5.37857e-21	-0.101844
AP1G2	0.861294	5.69205e-21	-0.0319894
AP1M1	0.814224	5.74978e-21	0.0662886
AP1M2	1.40222e-09	5.80645e-21	-0.237806
AP1S1	6.95082e-10	6.14761e-21	-0.250441
AP1S2	0.000688424	6.14761e-21	0.20284
AP1S3	0.303084	6.49088e-21	-0.345406
AP2A1	2.79513e-14	6.50982e-21	0.232118
AP2A2	3.54298e-10	6.5741e-21	0.121925
AP2B1	1.69515e-11	6.72257e-21	0.118498
AP2M1	3.95684e-09	6.87439e-21	0.122009
AP2S1	4.22581e-18	6.94236e-21	0.254486
AP3B1	0.000790431	7.84486e-21	-0.0540423
AP3D1	0.0308102	7.91238e-21	-0.0330933
AP3M1	0.00488353	8.10118e-21	-0.0493126
AP3M2	0.00486855	8.18379e-21	0.437905	T
AP3S1	0.182635	8.44883e-21	0.0938002
AP3S2	0.850594	8.44883e-21	-0.0308789
AP4B1	2.39513e-06	8.53254e-21	0.226793
AP4E1	0.000360321	8.8346e-21	0.244373
AP4M1	0.02381	9.03404e-21	0.0919116
AP5B1	0.000246823	9.23799e-21	0.197451
AP5S1	0.00116014	9.24211e-21	0.376839	T
AP5Z1	1.53037e-06	9.65981e-21	0.394063	T
APAF1	2.84738e-08	1.01085e-20	0.500785	T
APBB1IP	3.63012e-12	1.03439e-20	0.667667	T
APBB2	0.140309	1.03439e-20	0.0875536
APCS	0.384475	1.08148e-20	-0.272302
APEH	0.0046738	1.09234e-20	-0.0421982
APEX1	5.6606e-06	1.17523e-20	0.112448
APH1A	1.10051e-05	1.20174e-20	0.80799	T
API5	3.54845e-21	1.24979e-20	0.229498
APIP	0.0728058	1.25661e-20	-0.168193
APLP2	1.52578e-12	1.29704e-20	0.676392	T
APMAP	9.92019e-19	1.37728e-20	0.273631
APOA1	0.944004	1.37728e-20	-0.00618883
APOA1BP	5.40919e-07	1.40495e-20	-0.143021
APOA2	0.468717	1.54306e-20	-0.0431429
APOA4	0.00734997	1.54737e-20	-0.0789757
APOB	0.0013911	1.54901e-20	0.10684
APOBEC3B	4.34101e-06	1.56183e-20	0.352863
APOBEC3C	0.00723612	1.57447e-20	0.298436
APOBEC3F	0.00145796	1.65417e-20	0.253232
APOBEC3G	2.39529e-08	1.66149e-20	0.486056	T
APOBR	7.60301e-19	1.76493e-20	1.00354	T
APOC1	2.06691e-05	1.77619e-20	0.420702	T
APOC2	0.587915	1.89564e-20	0.0614305
APOC3	0.110832	1.98035e-20	-0.127386
APOD	0.000141843	2.03923e-20	0.0580527
APOE	1.89978e-11	2.18201e-20	0.223465
APOF	0.858891	2.2872e-20	-0.011683
APOH	0.00313513	2.32183e-20	0.123689
APOL1	0.0978089	2.39293e-20	-0.00898998
APOL2	4.31798e-08	2.47537e-20	0.358238	T
APOL3	1.28924e-07	2.63809e-20	0.555157	T
APOM	0.0905758	2.64619e-20	0.168377
APOO	9.19166e-23	2.64619e-20	-0.739415	NAT
APOOL	6.82495e-22	2.67041e-20	-0.405726	NAT
APP	1.85445e-23	2.73805e-20	1.24976	T
APPL1	0.00647508	2.75169e-20	-0.0650508
APPL2	0.015849	2.83698e-20	-0.126218
APRT	0.000262395	2.86529e-20	-0.124463
AQP1	9.90852e-06	2.90748e-20	0.582524	T
AQP4	1.32874e-18	2.94364e-20	-1.63827	NAT
AQR	1.49809e-13	2.9485e-20	0.378494	T
ARAF	0.230348	2.97546e-20	-0.00930647
ARAP1	3.88058e-20	3.07705e-20	0.752593	T
ARAP3	0.000217675	3.0964e-20	0.11983
ARCN1	0.0765129	3.16371e-20	-0.0263324
ARF1	0.269826	3.16371e-20	-0.0771591
ARF4	0.000127524	3.19545e-20	0.0690897
ARF5	0.0135173	3.45731e-20	0.0472583
ARF6	1.45444e-12	3.50893e-20	-0.132721
ARFGAP1	8.1917e-07	3.63212e-20	0.328866	T
ARFGAP2	0.239696	3.70905e-20	0.0348229
ARFGAP3	0.39587	3.8915e-20	-0.0853274
ARFGEF1	0.000114314	3.98275e-20	0.132114
ARFGEF2	0.0256403	4.01891e-20	-0.0727607
ARFIP1	0.727361	4.05925e-20	0.0378336
ARFIP2	1.5192e-06	4.17389e-20	-0.374996	NAT
ARFRP1	0.00175567	4.17389e-20	0.295424
ARG1	1.52919e-08	4.17389e-20	0.745488	T
ARGLU1	3.93783e-05	4.22487e-20	0.522258	T
ARHGAP1	2.13805e-16	4.4651e-20	0.149268
ARHGAP10	0.0659988	4.5265e-20	-0.207431
ARHGAP12	0.000749597	4.80097e-20	-0.4907	NAT
ARHGAP15	0.240433	4.91725e-20	0.0844901
ARHGAP17	0.538195	4.95819e-20	0.0496896
ARHGAP18	1.70929e-16	5.00806e-20	-0.250826
ARHGAP21	0.0585726	5.31158e-20	-0.164287
ARHGAP24	0.124276	5.70241e-20	0.0463222
ARHGAP25	0.000526536	6.09204e-20	0.419454	T
ARHGAP26	1.74212e-09	6.25898e-20	0.407054	T
ARHGAP27	0.528023	6.63742e-20	0.119149
ARHGAP30	0.000902234	7.30006e-20	0.265471
ARHGAP31	0.000511663	7.84971e-20	0.169365
ARHGAP32	0.000463471	7.91396e-20	0.162388
ARHGAP35	6.76251e-13	8.05636e-20	0.40579	T
ARHGAP4	4.2352e-10	8.07382e-20	0.643484	T
ARHGAP5	5.14427e-06	8.3008e-20	0.197418
ARHGAP6	0.00971774	8.3008e-20	0.135157
ARHGAP8	2.48097e-05	8.52386e-20	0.254299
ARHGAP9	0.0006305	8.59115e-20	0.350851	T
ARHGDIA	0.00100744	8.59115e-20	0.0470122
ARHGDIB	1.29751e-10	8.69723e-20	0.278486
ARHGEF1	2.2268e-15	8.76483e-20	0.300548	T
ARHGEF10	9.06599e-11	9.6748e-20	0.472703	T
ARHGEF10L	0.000203239	1.02175e-19	0.212004
ARHGEF11	0.000194003	1.04459e-19	0.188246
ARHGEF12	0.053853	1.11574e-19	0.134989
ARHGEF16	0.447176	1.13895e-19	-0.273309
ARHGEF17	3.17899e-08	1.18368e-19	0.46647	T
ARHGEF18	0.565833	1.19802e-19	0.000628598
ARHGEF2	7.08454e-17	1.23574e-19	0.443311	T
ARHGEF28	1.53593e-05	1.24617e-19	-0.28566
ARHGEF35	0.294185	1.2771e-19	0.0348915
ARHGEF37	6.45058e-20	1.2771e-19	-1.5343	NAT
ARHGEF40	0.00542737	1.28926e-19	0.231284
ARHGEF5	0.493763	1.28926e-19	0.026265
ARHGEF6	6.8364e-08	1.31603e-19	0.336081	T
ARHGEF7	9.43323e-06	1.38932e-19	0.191367
ARID1A	0.000994472	1.39216e-19	0.291332
ARID1B	0.00933312	1.42292e-19	0.295902
ARID2	0.000112953	1.42292e-19	0.305682	T
ARID4A	0.185068	1.45204e-19	0.0618356
ARID4B	0.000747041	1.52068e-19	0.29854
ARIH1	0.000447468	1.57541e-19	0.072438
ARIH2	1.62845e-06	1.61116e-19	0.406992	T
ARL1	0.000316605	1.73077e-19	0.13115
ARL15	0.0201734	1.8083e-19	-0.167577
ARL2	1.23197e-06	1.8083e-19	0.351742	T
ARL2BP	0.0462278	1.8297e-19	0.0685489
ARL3	2.56416e-07	1.84738e-19	0.129258
ARL6IP1	0.152366	1.85839e-19	0.0941411
ARL6IP4	0.000528681	1.91221e-19	0.219516
ARL6IP5	0.0870321	1.92782e-19	-0.0288152
ARL8A	0.507179	1.95782e-19	0.00187817
ARL8B	0.000152004	1.95782e-19	0.133172
ARMC1	1.14322e-08	1.9838e-19	-0.417598	NAT
ARMC10	0.00149414	1.99355e-19	0.114867
ARMC6	3.26304e-09	1.99355e-19	0.762928	T
ARMC8	1.73145e-12	2.0289e-19	0.490137	T
ARMC9	2.39186e-14	2.03183e-19	0.87822	T
ARMCX1	0.794061	2.10445e-19	-0.0401878
ARMCX2	0.530143	2.23363e-19	0.0150413
ARMCX3	2.02441e-08	2.36341e-19	0.251796
ARNT	3.50871e-05	2.39426e-19	0.279615
ARPC1A	1.33038e-25	2.52972e-19	-0.493586	NAT
ARPC1B	2.13705e-15	2.58601e-19	0.199341
ARPC2	1.78308e-07	2.67539e-19	0.0785626
ARPC3	0.000130198	2.78576e-19	0.0660453
ARPC4	7.55546e-11	2.83402e-19	0.123252
ARPC5	8.06798e-16	3.19072e-19	0.150903
ARPC5L	0.0563998	3.25322e-19	-0.026253
ARPP19	4.35182e-07	3.32545e-19	0.535285	T
ARRB1	5.46788e-05	3.44752e-19	-0.246269
ARRB2	0.000845826	3.48724e-19	0.352602	T
ARRDC1	0.425571	3.50973e-19	0.0976682
ARSA	0.447663	3.55471e-19	0.0429342
ARSB	1.41121e-08	3.62377e-19	0.430018	T
ARSD	3.07454e-11	3.74151e-19	-0.951376	NAT
ARSE	2.11868e-06	3.74151e-19	0.411344
ARVCF	0.74068	3.87039e-19	-0.0233303
ASAH1	7.96941e-14	3.90201e-19	0.221644
ASAP1	2.33376e-18	3.90201e-19	0.640774	T
ASAP2	0.678675	4.08476e-19	-0.0329647
ASAP3	6.87562e-05	4.24766e-19	-0.276999
ASB9	0.00279176	4.34974e-19	-0.337001	NAT
ASCC1	1.63422e-05	4.40243e-19	0.413793	T
ASCC2	3.95795e-08	4.73252e-19	0.374431	T
ASCC3	1.75712e-09	4.83735e-19	0.361248	T
ASF1A	6.10066e-05	5.05436e-19	0.48174	T
ASF1B	1.08538e-05	5.05436e-19	0.342096
ASH2L	5.05291e-11	5.27586e-19	0.450291	T
ASL	0.0232475	5.28023e-19	-0.116655
ASMTL	0.00709366	5.3538e-19	0.259979
ASNA1	7.42184e-06	5.43337e-19	0.115085
ASNS	0.000285175	5.56188e-19	-0.233443
ASPA	1.3149e-12	5.56188e-19	-0.846433	NAT
ASPH	0.480054	6.03223e-19	-0.0081837
ASPN	0.810813	6.4206e-19	-0.104971
ASPSCR1	0.906765	6.6077e-19	-0.0879064
ASRGL1	0.00804228	6.83673e-19	-0.342696	NAT
ASS1	5.1715e-20	6.90287e-19	0.301397	T
ASUN	1.02993e-07	7.04614e-19	0.544556	T
ATAD1	0.00490967	7.47156e-19	-0.13989
ATAD2	1.1977e-14	7.54672e-19	0.831237	T
ATAD3A	0.0773657	7.58243e-19	0.0558329
ATAD3B	4.71799e-11	7.63551e-19	0.898052	T
ATE1	9.69767e-05	7.86928e-19	0.15268
ATF2	0.012557	7.92449e-19	0.174098
ATF7	0.000149576	8.31804e-19	0.236775
ATF7IP	5.67596e-05	8.4713e-19	0.279581
ATG12	0.728202	8.4863e-19	-0.0256032
ATG16L1	0.0783353	8.55288e-19	-0.272
ATG2A	6.60433e-06	8.6032e-19	0.222696
ATG2B	0.0044496	8.64262e-19	0.176824
ATG3	4.02987e-05	8.681e-19	0.0869571
ATG4A	0.00138526	8.87915e-19	-0.149326
ATG4B	6.96521e-05	9.01214e-19	0.312466	T
ATG4C	0.936476	9.20655e-19	0.0113918
ATG5	0.313562	9.25679e-19	-0.119024
ATG7	0.000687701	9.28734e-19	0.117885
ATG9A	1.8519e-08	9.48032e-19	0.482092	T
ATIC	2.36261e-07	9.55478e-19	0.0893805
ATL1	0.00304164	9.79931e-19	0.120722
ATL2	3.53555e-07	1.0008e-18	0.254032
ATL3	2.40977e-14	1.14578e-18	0.157428
ATM	0.0087005	1.17678e-18	0.247274
ATOX1	1.24685e-05	1.2191e-18	0.43469	T
ATP11A	5.21576e-12	1.22914e-18	0.749483	T
ATP11B	0.156632	1.2363e-18	0.0321329
ATP11C	0.000692317	1.34553e-18	0.252507
ATP12A	5.36767e-06	1.36912e-18	-0.463142
ATP13A1	0.0655244	1.47288e-18	0.0720104
ATP13A3	3.16187e-07	1.48392e-18	0.442727	T
ATP1A1	0.0523967	1.57318e-18	-0.0320338
ATP1A2	0.00361136	1.57318e-18	-0.233229
ATP1A3	0.087524	1.84863e-18	-0.0090966
ATP1B1	0.746622	1.85069e-18	-0.0661751
ATP1B3	4.19014e-12	1.86977e-18	0.348438	T
ATP2A1	0.739966	2.04e-18	-0.164235
ATP2A2	1.96956e-12	2.08006e-18	0.137838
ATP2A3	7.82495e-07	2.15856e-18	-0.12619
ATP2B1	0.49285	2.18019e-18	0.0592296
ATP2B2	0.801285	2.20204e-18	-0.00671054
ATP2B4	0.00754866	2.20861e-18	0.0785935
ATP2C1	0.00942075	2.29334e-18	0.192043
ATP4A	2.67823e-29	2.33853e-18	-2.67138	NAT
ATP4B	4.74208e-27	2.34574e-18	-3.06089	NAT
ATP5A1	9.67094e-29	2.42288e-18	-0.528903	NAT
ATP5B	1.66439e-28	2.44943e-18	-0.447599	NAT
ATP5C1	4.47552e-27	2.47399e-18	-0.584197	NAT
ATP5D	1.21057e-25	2.51682e-18	-0.693421	NAT
ATP5E	0.000363482	2.51811e-18	-0.323034
ATP5F1	1.09644e-24	2.51965e-18	-0.412697	NAT
ATP5H	1.08668e-25	2.57472e-18	-0.449964	NAT
ATP5I	6.62642e-25	2.59151e-18	-0.386355	NAT
ATP5J	3.94244e-25	2.60417e-18	-0.460585	NAT
ATP5J2	2.83581e-09	2.61828e-18	-0.210587
ATP5L	8.45677e-24	2.68915e-18	-0.391376	NAT
ATP5O	1.06248e-27	2.71795e-18	-0.514756	NAT
ATP5S	4.65684e-16	2.84886e-18	-1.04833	NAT
ATP6	0.00219485	2.9182e-18	-0.0926785
ATP6AP1	1.78425e-19	3.00375e-18	0.841796	T
ATP6AP2	9.38055e-12	3.09358e-18	0.841196	T
ATP6V0A1	4.98805e-12	3.11763e-18	0.230573
ATP6V0A2	0.370021	3.15354e-18	0.000370343
ATP6V0D1	2.46769e-23	3.1547e-18	0.515238	T
ATP6V1A	6.01945e-16	3.21712e-18	0.133777
ATP6V1B2	1.35151e-07	3.25661e-18	0.111166
ATP6V1C1	1.4218e-17	3.32504e-18	0.338782	T
ATP6V1D	0.37909	3.38725e-18	-0.0394832
ATP6V1E1	0.00121183	3.38725e-18	0.104988
ATP6V1F	5.25862e-10	3.43792e-18	0.389665	T
ATP6V1G1	7.77538e-13	3.66178e-18	0.158647
ATP6V1H	0.0522416	3.67272e-18	0.0663891
ATP7A	0.00183322	3.76102e-18	-0.408538	NAT
ATP8	2.98716e-08	3.77306e-18	-0.875	NAT
ATP8A1	0.458124	4.13257e-18	-0.148785
ATP8B1	1.92231e-05	4.37161e-18	-0.59916	NAT
ATP9A	9.57648e-07	4.38863e-18	0.500288	T
ATP9B	0.00026862	4.46321e-18	0.191123
ATPAF1	8.45148e-09	4.48872e-18	-0.748498	NAT
ATPAF2	1.17251e-13	4.53948e-18	-0.736463	NAT
ATR	8.57926e-05	4.55143e-18	0.125986
ATRN	0.258858	4.58772e-18	-0.0181864
ATRX	9.00648e-09	4.68753e-18	0.39931	T
ATXN10	1.30891e-13	4.9583e-18	0.311959	T
ATXN2	3.69095e-05	4.99545e-18	0.258284
ATXN2L	7.1987e-20	5.26547e-18	0.443213	T
ATXN3	0.0547917	5.41666e-18	0.186644
ATXN7L3B	0.0657872	5.41666e-18	-0.302493
AUH	1.09437e-23	5.53531e-18	-1.53133	NAT
AUP1	0.0129326	5.68376e-18	0.0320681
AURKB	1.82537e-06	5.7227e-18	0.337275
AVEN	0.0200594	5.81655e-18	0.113412
AVL9	1.30302e-05	5.94745e-18	0.255882
AZGP1	6.99015e-06	6.00698e-18	-0.141416
AZI1	8.34289e-07	6.06211e-18	0.296227
AZU1	5.62658e-13	6.14631e-18	1.18991	T
B2M	0.0905747	6.14631e-18	0.0812475
B3GALT5	0.880556	6.14631e-18	-0.0528876
B3GALTL	0.0280315	6.16066e-18	0.16277
B3GAT3	0.00190484	6.16066e-18	0.240301
B3GNT1	0.0978323	6.51542e-18	-0.228802
B3GNT2	0.0198716	6.57899e-18	0.153475
B3GNT3	0.000254552	6.95632e-18	-0.660439	NAT
B3GNT6	0.803827	6.95632e-18	-0.0270287
B3GNT7	0.153966	7.06985e-18	-0.364273
B4GALNT2	4.77689e-05	7.21318e-18	-0.254402
B4GALNT3	1.50286e-18	7.41045e-18	-1.16557	NAT
B4GALT1	0.0933902	7.50708e-18	-0.0949386
B4GALT4	0.0159112	7.73508e-18	0.108998
BABAM1	0.0449897	8.14645e-18	0.0367387
BACE2	0.455639	8.2509e-18	0.0529709
BAD	0.0416762	8.2509e-18	-0.186258
BAG1	0.39671	8.40345e-18	0.0994229
BAG2	1.90291e-07	8.46484e-18	0.371227	T
BAG3	0.00426227	9.1034e-18	0.111024
BAG4	1.17692e-08	9.30028e-18	0.603453	T
BAG5	0.518755	9.39324e-18	0.0518663
BAG6	3.44018e-22	9.44523e-18	0.270074
BAIAP2	0.000659874	1.03237e-17	-0.322939	NAT
BAIAP2L1	0.644015	1.03643e-17	-0.198031
BAIAP2L2	0.0154439	1.0377e-17	0.186127
BAK1	0.142352	1.07229e-17	-0.000976788
BANF1	3.38468e-16	1.08017e-17	0.643677	T
BANK1	0.266936	1.10349e-17	0.0570391
BASP1	1.89919e-14	1.13341e-17	0.254257
BAX	3.27158e-23	1.16114e-17	0.277646
BAZ1A	1.04401e-18	1.30367e-17	0.825971	T
BAZ1B	9.87476e-22	1.30652e-17	0.654656	T
BAZ2A	4.05526e-06	1.39173e-17	0.246268
BCAM	0.137146	1.43191e-17	-0.11943
BCAP29	3.34316e-05	1.4385e-17	0.265868
BCAP31	2.36551e-10	1.4693e-17	0.156166
BCAR1	2.70232e-06	1.49369e-17	0.287949
BCAS1	2.3859e-14	1.51774e-17	-1.05851	NAT
BCAS2	2.6241e-11	1.58635e-17	0.555549	T
BCAS3	0.212917	1.60538e-17	-0.102762
BCAT1	2.90607e-15	1.61105e-17	1.01644	T
BCAT2	2.16256e-29	1.66692e-17	-0.608382	NAT
BCCIP	9.43819e-09	1.69656e-17	0.436621	T
BCHE	0.796	1.70492e-17	-0.0129521
BCKDHA	2.17026e-23	1.7803e-17	-1.08053	NAT
BCKDHB	9.83318e-19	1.79405e-17	-0.8537	NAT
BCKDK	5.4917e-06	1.81191e-17	-0.508449	NAT
BCL10	0.916638	1.82601e-17	0.292722
BCL2L1	0.00281805	1.82731e-17	0.451889	T
BCL2L13	0.011029	1.8715e-17	-0.0839267
BCL2L14	0.212143	1.90665e-17	-0.102842
BCL2L15	0.0834253	1.96697e-17	-0.592513
BCL7B	0.0101094	1.96697e-17	0.165917
BCL7C	0.000143556	1.99493e-17	0.309651	T
BCL9L	2.93366e-05	2.0523e-17	0.218739
BCLAF1	1.247e-23	2.09633e-17	0.294125
BCR	0.136435	2.0978e-17	0.0610035
BCS1L	0.00196097	2.18723e-17	-0.334123	NAT
BDH1	4.29631e-11	2.23394e-17	-0.667516	NAT
BDH2	1.11382e-16	2.33964e-17	-0.449017	NAT
BECN1	1.1688e-06	2.34797e-17	0.455121	T
BET1	0.00375627	2.41551e-17	0.231545
BET1L	4.50082e-05	2.43188e-17	0.35159	T
BGN	0.000647161	2.51219e-17	0.120223
BHMT	0.00322073	2.64939e-17	-0.402109	NAT
BICD1	0.00182529	2.67425e-17	0.103214
BICD2	2.39284e-13	3.07734e-17	0.827311	T
BID	6.64139e-11	3.09537e-17	0.390474	T
BIN1	0.0851634	3.25059e-17	-0.0596103
BIN2	2.16144e-05	3.26554e-17	0.381047	T
BIN3	6.44184e-05	3.33524e-17	-0.553196	NAT
BIRC2	3.25566e-05	3.55075e-17	0.230912
BIRC6	1.20354e-09	3.59849e-17	0.318239	T
BLK	0.0648307	3.6889e-17	0.0805469
BLMH	3.83145e-13	3.69458e-17	0.213054
BLNK	0.0542963	3.80177e-17	0.0829168
BLOC1S1	0.98199	3.87149e-17	-0.198282
BLOC1S2	0.61308	3.92693e-17	-0.0578181
BLOC1S3	0.106524	3.98761e-17	-0.328075
BLOC1S4	0.377362	3.98761e-17	0.0634116
BLOC1S5	0.0569916	4.11747e-17	0.180004
BLOC1S6	0.416998	4.15928e-17	-0.0932242
BLVRA	1.28504e-08	4.18506e-17	0.112106
BLVRB	1.38272e-23	4.24202e-17	-0.325867	NAT
BMP2K	2.15518e-12	4.24976e-17	0.66132	T
BMS1	5.51248e-15	4.27816e-17	0.711199	T
BNIP1	0.977656	4.45616e-17	-0.150054
BNIP2	0.00475859	4.45616e-17	0.130423
BOD1	0.0016498	4.45616e-17	0.225372
BOD1L1	2.81223e-07	4.64254e-17	0.630792	T
BOP1	1.49891e-24	4.74671e-17	1.28933	T
BPGM	0.00147723	4.74671e-17	-0.191513
BPHL	9.97031e-12	5.18441e-17	-0.850381	NAT
BPI	2.19844e-11	5.29455e-17	0.97624	T
BPIFB1	0.138753	5.32861e-17	-0.650013
BPNT1	0.000373831	5.42291e-17	0.0651317
BPTF	5.47867e-12	5.48698e-17	0.555694	T
BRAF	0.0193633	5.84985e-17	-0.27102
BRAP	1.24798e-08	5.84985e-17	0.506252	T
BRAT1	2.14645e-19	6.13308e-17	0.946051	T
BRCC3	0.421684	6.13308e-17	-0.0121984
BRD2	0.0108534	6.19165e-17	0.215782
BRD3	3.9743e-09	6.32496e-17	0.26207
BRD4	1.28448e-07	6.45904e-17	0.338033	T
BRD7	7.83817e-05	6.59594e-17	0.294506
BRD8	7.64041e-10	6.61748e-17	0.543804	T
BRD9	0.000256538	6.72676e-17	0.189843
BRE	0.280948	6.86929e-17	-0.000855861
BRI3BP	0.0756037	6.88523e-17	0.0299717
BRIX1	2.93914e-23	7.00551e-17	1.30204	T
BRK1	0.28398	7.14445e-17	-0.0520334
BROX	9.04992e-09	7.14445e-17	0.253963
BSCL2	0.0529834	7.37743e-17	0.14409
BSDC1	3.8828e-05	7.71469e-17	0.350554	T
BSG	1.0808e-07	7.77911e-17	-0.126846
BSPRY	0.0950666	8.49163e-17	-0.257593
BST1	4.15056e-08	8.57526e-17	0.53269	T
BST2	4.15678e-06	8.8452e-17	0.391049	T
BTAF1	6.33058e-08	8.95836e-17	0.55054	T
BTD	1.65082e-11	9.01617e-17	-0.576949	NAT
BTF3	0.00308839	9.10649e-17	0.102521
BTF3L4	0.705087	9.10649e-17	0.101108
BTK	1.78656e-06	9.213e-17	0.470415	T
BTN3A2	0.00229703	9.3819e-17	0.171885
BTN3A3	0.0125523	9.47053e-17	0.154556
BUB3	1.04125e-05	9.47053e-17	0.148646
BUD13	0.000128874	1.03356e-16	0.250862
BUD31	0.126882	1.04373e-16	0.171485
BYSL	1.31208e-23	1.08826e-16	1.08622	T
BZW1	2.82214e-20	1.10032e-16	0.263663
BZW2	0.000167547	1.10197e-16	0.147752
C10orf118	0.125578	1.10351e-16	0.00140702
C10orf129	0.000300585	1.11328e-16	-0.21073
C10orf32	0.104529	1.11919e-16	0.0986198
C10orf76	0.000250915	1.14277e-16	0.127955
C11orf30	0.0145948	1.15401e-16	0.16007
C11orf31	0.176384	1.17832e-16	-0.0368409
C11orf54	2.24275e-16	1.18469e-16	-0.368513	NAT
C11orf58	1.43553e-10	1.21982e-16	0.341859	T
C11orf68	0.311198	1.21982e-16	0.0420118
C11orf73	1.31727e-05	1.29998e-16	0.386441	T
C12orf10	6.95305e-07	1.29998e-16	0.185095
C12orf23	1.95816e-07	1.32053e-16	0.246094
C12orf4	0.355548	1.33744e-16	-0.0119025
C12orf43	9.82106e-06	1.36155e-16	0.477096	T
C12orf44	0.464804	1.40339e-16	0.0695073
C12orf5	1.7436e-15	1.5165e-16	0.56271	T
C12orf57	0.000443949	1.59569e-16	0.442282	T
C14orf1	0.39523	1.59836e-16	-0.0294788
C14orf142	0.0424081	1.59983e-16	0.262278
C14orf159	1.48115e-29	1.72207e-16	-0.650884	NAT
C14orf166	6.99015e-06	1.74825e-16	0.0622745
C14orf169	4.73468e-08	1.78556e-16	0.539646	T
C14orf2	2.88206e-10	1.93616e-16	-0.822383	NAT
C15orf48	0.058819	2.0395e-16	-0.141864
C16orf13	0.399306	2.06363e-16	0.0103112
C16orf58	0.00522502	2.10601e-16	-0.163028
C16orf62	0.559455	2.14735e-16	-0.151007
C16orf70	0.812215	2.18895e-16	-0.0176737
C16orf80	0.0191693	2.21646e-16	0.174567
C17orf49	5.74218e-07	2.23435e-16	0.645959	T
C17orf59	0.0921029	2.24722e-16	0.0502223
C17orf62	9.21691e-12	2.33263e-16	0.314224	T
C17orf75	0.741274	2.38534e-16	0.0365291
C17orf85	0.01531	2.48185e-16	0.310431	T
C18orf8	0.182684	2.48185e-16	0.00791924
C19orf10	0.99083	2.50608e-16	0.0878087
C19orf10	0.99083	2.53055e-16	0.0878087
C19orf25	0.341512	2.63219e-16	0.166797
C19orf43	2.56764e-07	2.8331e-16	0.587803	T
C19orf52	0.0136391	2.83983e-16	-0.328361	NAT
C19orf59	9.46527e-06	2.87123e-16	0.364934
C19orf66	0.0001595	2.87436e-16	0.237546
C19orf70	1.20978e-16	3.05817e-16	-0.916602	NAT
C19orf77	0.00414147	3.05949e-16	-0.217645
C1GALT1	0.0355245	3.11383e-16	-0.0394836
C1GALT1C1	0.0214532	3.11993e-16	0.1675
C1orf116	1.14599e-13	3.14242e-16	-0.834069	NAT
C1orf123	0.608118	3.15818e-16	-0.17581
C1orf172	0.322509	3.16356e-16	0.0153767
C1orf198	3.32733e-05	3.21053e-16	0.677778	T
C1orf27	2.71908e-09	3.27629e-16	-0.341017	NAT
C1orf35	0.0173006	3.3008e-16	0.367828	T
C1orf50	0.000232172	3.46888e-16	0.26542
C1QA	0.000377972	3.47308e-16	0.302685	T
C1QB	1.32631e-12	3.47308e-16	0.198975
C1QBP	0.0171127	3.66303e-16	-0.083204
C1QC	1.61288e-15	3.77616e-16	0.419851	T
C1QTNF5	6.41152e-05	3.77616e-16	0.294183
C1R	1.00677e-13	3.79064e-16	0.416645	T
C1RL	4.28659e-05	3.84936e-16	0.406298	T
C1S	2.58263e-14	3.88682e-16	0.400081	T
C2	3.32483e-13	3.98505e-16	0.368691	T
C20orf112	0.0101393	4.0171e-16	0.13592
C20orf27	0.00104029	4.0171e-16	0.573928	T
C21orf33	7.30278e-11	4.12398e-16	-0.37842	NAT
C21orf59	8.76588e-05	4.12419e-16	0.267536
C2CD2	0.3885	4.1643e-16	-0.146573
C2CD2L	0.0160421	4.20863e-16	0.0474954
C2CD5	0.0164732	4.33893e-16	-0.182769
C2orf43	0.00251162	4.41277e-16	0.219412
C2orf47	4.82372e-05	4.54312e-16	-0.276591
C2orf72	0.00638908	4.66943e-16	0.130485
C3	0.0208766	4.68331e-16	0.0618338
C3orf37	7.72622e-11	4.75594e-16	0.714431	T
C3orf38	0.0448469	4.9074e-16	0.0986458
C3orf58	0.00093446	4.95506e-16	0.186586
C4A	0.00995997	5.0202e-16	0.213151
C4BPA	6.51471e-09	5.03516e-16	0.260912
C4BPB	2.43823e-06	5.15053e-16	0.364354	T
C4orf27	0.0666685	5.20645e-16	0.218135
C4orf32	0.0210068	5.30804e-16	-0.256026
C4orf33	2.44632e-05	5.30804e-16	-0.588196	NAT
C5	7.17545e-05	5.4179e-16	0.124865
C5AR1	0.000418811	5.47049e-16	0.268032
C5orf22	6.11701e-07	5.67959e-16	0.461584	T
C5orf51	1.5228e-09	5.7978e-16	0.661567	T
C6	3.66803e-06	5.81702e-16	0.209006
C6orf120	0.334614	5.93728e-16	0.0665845
C6orf132	0.926339	5.99487e-16	-0.165206
C6orf203	0.00288763	6.15656e-16	-0.368256	NAT
C6orf211	4.86322e-07	6.31395e-16	0.0952908
C6orf47	3.18497e-05	6.76773e-16	0.260585
C6orf58	0.000350279	6.86645e-16	-0.47507	NAT
C6orf89	0.023121	6.92907e-16	0.0982396
C7	0.00151941	6.92907e-16	0.107135
C7orf25	0.000800449	6.99205e-16	0.178529
C7orf26	0.000447227	7.21361e-16	0.142072
C7orf41	0.00303273	7.50071e-16	-0.268157
C7orf50	2.33394e-07	7.50071e-16	0.515392	T
C7orf55	4.31646e-05	7.69681e-16	-0.567793	NAT
C8A	0.000538952	8.02256e-16	0.20141
C8B	1.10377e-07	8.02256e-16	0.184177
C8G	5.29535e-06	8.02616e-16	0.289598
C8orf47	0.996746	8.05049e-16	-0.0635888
C8orf82	1.79063e-07	8.11579e-16	-0.545633	NAT
C9	1.64452e-06	8.11579e-16	0.144185
C9orf114	1.61641e-06	8.11579e-16	0.290696
C9orf142	0.85923	8.18505e-16	0.0260003
C9orf41	0.0064861	8.18505e-16	0.1257
C9orf64	0.000145875	8.34638e-16	0.0698358
C9orf78	6.34587e-05	8.43201e-16	0.271198
C9orf89	0.0102218	8.70103e-16	-0.10556
CA1	2.243e-11	8.88006e-16	-0.286202
CA12	1.9252e-05	8.90058e-16	-0.515535	NAT
CA13	0.110848	8.95335e-16	-0.4722
CA2	3.5716e-22	9.14007e-16	-0.792646	NAT
CA3	2.73897e-15	9.39847e-16	-1.63785	NAT
CA4	8.20246e-16	9.39847e-16	-1.34106	NAT
CA5B	0.134008	9.39847e-16	-0.0856429
CA8	0.00123405	9.39847e-16	-0.626749	NAT
CA9	7.81989e-27	9.54875e-16	-2.30246	NAT
CAAP1	0.00310307	9.68306e-16	0.27466
CAB39	0.737934	9.85028e-16	-0.00963512
CAB39L	6.37217e-11	9.96943e-16	-0.284509
CACNA2D1	0.19271	1.00739e-15	-0.165829
CACNA2D2	0.0949713	1.01129e-15	-0.121969
CACTIN	0.00254585	1.03788e-15	0.330008	T
CACUL1	2.23727e-06	1.03788e-15	0.276722
CACYBP	1.25737e-27	1.04569e-15	0.341022	T
CAD	9.75378e-26	1.057e-15	0.486977	T
CADM1	0.000109349	1.06686e-15	-0.569055	NAT
CADM3	5.16103e-05	1.09286e-15	-0.242608
CADM4	0.945478	1.09987e-15	-0.0196001
CADPS	0.0980233	1.11025e-15	0.118235
CADPS2	6.17298e-06	1.18603e-15	-0.556703	NAT
CALB2	0.405011	1.18603e-15	0.0214396
CALCOCO1	0.0453671	1.19644e-15	0.125334
CALCOCO2	9.54682e-16	1.23315e-15	0.791779	T
CALCRL	1.20485e-05	1.25197e-15	0.219665
CALD1	6.92385e-13	1.28081e-15	0.30204	T
CALML3	0.000439711	1.28081e-15	0.602272	T
CALML4	0.00612655	1.28938e-15	0.290131
CALR	0.0882167	1.30314e-15	-0.0179371
CALU	7.72252e-24	1.30314e-15	0.277159
CAMK1	0.000479131	1.35853e-15	0.130154
CAMK1D	0.00100963	1.38255e-15	0.27879
CAMK2D	2.57519e-17	1.41471e-15	-0.270937
CAMK2G	0.0294194	1.47076e-15	-0.123175
CAMK4	0.967187	1.48649e-15	0.00740541
CAMKK2	0.0542863	1.4948e-15	0.106416
CAMLG	0.000445898	1.51358e-15	0.273936
CAMP	9.7052e-13	1.51604e-15	1.21938	T
CAMSAP1	1.02831e-05	1.54713e-15	0.14974
CAMSAP3	0.0122996	1.57875e-15	0.0992662
CAND1	9.95517e-13	1.59394e-15	0.115697
CAND2	0.391527	1.61689e-15	-0.0375239
CANT1	9.11118e-06	1.67748e-15	0.183864
CANX	0.00556265	1.71748e-15	0.0543862
CAP1	8.60357e-17	1.75586e-15	0.16906
CAP2	0.0532109	1.76345e-15	0.0486363
CAPG	4.98943e-21	1.79e-15	0.297119
CAPN1	0.279966	1.80034e-15	0.0183923
CAPN13	5.8573e-14	1.81478e-15	-0.942901	NAT
CAPN15	0.000654326	1.82325e-15	0.1785
CAPN2	1.56845e-15	1.84983e-15	-0.170598
CAPN5	0.357474	1.8676e-15	-0.209705
CAPN6	0.000339668	1.94453e-15	0.415946	T
CAPN7	0.27394	1.94453e-15	0.042941
CAPN8	2.26531e-18	1.9576e-15	-1.39624	NAT
CAPN9	9.49521e-21	2.01606e-15	-1.55593	NAT
CAPNS1	0.00935434	2.08829e-15	-0.0493886
CAPRIN1	4.07314e-28	2.15167e-15	0.374387	T
CAPS	0.105098	2.24391e-15	-0.840186
CAPZA1	2.36213e-13	2.28574e-15	0.141253
CAPZA2	7.77486e-05	2.36274e-15	0.0445032
CAPZB	3.26245e-13	2.47561e-15	0.116478
CARD11	0.000150696	2.59989e-15	0.20591
CARD16	0.0728211	2.61069e-15	0.0607404
CARD6	7.09377e-07	2.61069e-15	0.310641	T
CARD8	0.0449452	2.61069e-15	0.14204
CARHSP1	2.51848e-08	2.66368e-15	0.397222	T
CARKD	1.10241e-17	2.66818e-15	-0.4462	NAT
CARM1	5.491e-18	2.68636e-15	0.396111	T
CARS	0.0213764	2.73611e-15	-0.0256353
CARS2	0.0155856	2.76709e-15	-0.106851
CASC3	2.72991e-05	2.77534e-15	0.195391
CASC4	0.000537207	2.79291e-15	0.0836594
CASK	0.0142079	3.00151e-15	-0.152885
CASKIN2	0.40019	3.03831e-15	0.0390729
CASP1	6.37885e-06	3.09154e-15	0.269047
CASP10	0.164141	3.15284e-15	0.0716139
CASP14	0.274004	3.15302e-15	0.0380899
CASP2	4.03644e-09	3.18103e-15	0.463831	T
CASP3	4.01841e-09	3.24543e-15	0.316026	T
CASP4	8.58859e-10	3.34617e-15	0.722032	T
CASP6	0.0283356	3.37812e-15	0.00775035
CASP7	0.16183	3.50363e-15	-0.0878674
CASP8	6.66737e-11	3.51618e-15	0.781735	T
CAST	1.14154e-14	3.5347e-15	0.167215
CASZ1	0.190843	3.60882e-15	0.0873042
CAT	0.993886	3.94137e-15	-0.0158484
CAV1	0.00104463	4.16137e-15	-0.196333
CAV2	0.961978	4.17308e-15	-0.0794434
CBFB	1.28675e-13	4.20535e-15	1.0059	T
CBL	6.61959e-07	4.21625e-15	0.528151	T
CBLB	0.000430564	4.24707e-15	0.2875
CBR1	1.53635e-15	4.34396e-15	-0.258721
CBR3	6.6467e-09	4.36553e-15	-0.102412
CBR4	7.3982e-21	4.39007e-15	-1.21901	NAT
CBX1	1.39849e-23	4.42209e-15	0.397672	T
CBX3	1.10819e-27	4.46463e-15	0.451041	T
CBX5	2.70334e-06	4.5546e-15	0.249602
CBX8	0.000734337	4.59174e-15	0.17908
CC2D1A	0.0143599	4.71748e-15	0.105571
CC2D1B	0.0703411	4.88628e-15	0.149077
CCAR1	1.52554e-14	4.89599e-15	0.273588
CCBL1	0.00310705	4.92282e-15	-0.24862
CCBL2	2.22931e-17	4.92282e-15	-0.388643	NAT
CCDC101	0.00534215	4.95762e-15	0.261531
CCDC102A	0.0503113	4.97507e-15	0.121627
CCDC104	0.0149061	5.28251e-15	0.107495
CCDC115	0.0382811	5.30625e-15	0.152405
CCDC12	0.00109221	5.38173e-15	0.315203	T
CCDC124	0.36197	5.59034e-15	-0.0318337
CCDC126	2.36985e-05	5.63557e-15	0.297006
CCDC127	0.834803	5.65341e-15	-0.0145873
CCDC132	3.39293e-05	5.78462e-15	0.078416
CCDC134	0.004672	5.82171e-15	0.0910901
CCDC149	0.0191582	5.84363e-15	-0.181632
CCDC22	0.0341201	5.87112e-15	0.0761681
CCDC25	0.0465097	5.96306e-15	-0.365058	NAT
CCDC28A	0.294447	6.29108e-15	-0.0738972
CCDC43	0.157604	6.34219e-15	0.102738
CCDC47	0.00999975	6.63401e-15	-0.069492
CCDC50	0.751692	6.66166e-15	0.24934
CCDC51	5.91333e-06	6.6638e-15	0.37002	T
CCDC53	0.0667445	6.71357e-15	0.0635384
CCDC58	0.00105551	6.74035e-15	-0.125635
CCDC6	1.75534e-19	6.80422e-15	0.274784
CCDC64B	0.733718	6.87897e-15	-0.101996
CCDC80	5.78744e-12	6.97852e-15	0.651893	T
CCDC85C	0.988948	7.04344e-15	-0.0849474
CCDC86	1.65888e-12	7.14282e-15	0.787532	T
CCDC88A	3.19391e-10	7.20727e-15	0.578197	T
CCDC88B	1.10887e-06	7.29611e-15	0.470916	T
CCDC88C	0.0344524	7.36348e-15	0.146194
CCDC9	3.24848e-07	7.49145e-15	0.466996	T
CCDC90B	0.171984	7.96572e-15	-0.268558
CCDC91	0.597121	8.37088e-15	-0.156529
CCDC93	0.0392148	8.49111e-15	-0.155094
CCDC94	5.83859e-08	8.56074e-15	0.500224	T
CCDC97	0.00198891	8.68019e-15	0.279748
CCM2	0.000219266	8.75505e-15	0.301593	T
CCNH	4.30125e-05	8.85437e-15	0.249782
CCNK	9.19978e-16	8.86861e-15	0.980153	T
CCNL1	8.24918e-08	8.92146e-15	0.38781	T
CCNL2	0.000811735	9.03694e-15	0.257864
CCNY	0.238207	9.2252e-15	0.0188139
CCNYL1	0.00793931	9.39589e-15	0.156118
CCPG1	0.231892	9.60561e-15	0.0189418
CCS	0.939518	9.81774e-15	-0.23336
CCT2	2.32745e-05	9.87238e-15	0.0928151
CCT3	0.323559	9.95446e-15	0.00411326
CCT4	2.25484e-16	1.00442e-14	0.132154
CCT5	7.61995e-11	1.00499e-14	0.105192
CCT6A	5.7802e-14	1.05756e-14	0.117261
CCT7	0.000209467	1.07839e-14	0.0617581
CCT8	1.85912e-10	1.09986e-14	0.095028
CD109	0.0109153	1.11846e-14	0.000677112
CD14	9.07983e-10	1.12886e-14	0.235687
CD151	0.104021	1.1386e-14	0.0635591
CD163	0.00245708	1.1419e-14	0.0934437
CD163L1	2.70351e-08	1.15219e-14	-0.3911	NAT
CD177	1.14495e-06	1.15229e-14	0.522361	T
CD180	2.45491e-05	1.15229e-14	0.379017	T
CD19	0.081506	1.18007e-14	-0.0948041
CD2	0.0408622	1.19321e-14	0.105234
CD209	0.841582	1.2111e-14	-0.0819711
CD248	3.09836e-06	1.24454e-14	0.362411	T
CD27	0.0264043	1.25481e-14	-0.157442
CD276	1.10656e-09	1.26692e-14	0.585924	T
CD2AP	0.00881212	1.26761e-14	-0.0850001
CD2BP2	6.37966e-16	1.30567e-14	0.783668	T
CD300A	0.000105359	1.31795e-14	0.246681
CD34	0.815189	1.36957e-14	-0.103071
CD36	8.56096e-22	1.40673e-14	-1.56244	NAT
CD38	0.877615	1.41705e-14	0.00638654
CD3D	0.903141	1.41705e-14	-0.0263134
CD3E	0.0164277	1.46907e-14	0.145835
CD3EAP	2.21372e-10	1.50082e-14	0.51566	T
CD4	0.932987	1.5279e-14	0.0680281
CD40	0.000812552	1.55818e-14	0.28807
CD44	6.24923e-14	1.58905e-14	0.189711
CD46	0.557533	1.62052e-14	0.0797765
CD47	4.00818e-05	1.62288e-14	0.126635
CD48	0.495431	1.63824e-14	-0.196356
CD5	0.765671	1.63945e-14	0.00459357
CD55	5.55947e-16	1.64799e-14	0.895786	T
CD58	0.00107697	1.70269e-14	0.280942
CD59	0.000225114	1.71229e-14	0.0756261
CD5L	0.0279443	1.71229e-14	-0.151256
CD6	0.114452	1.74392e-14	0.0832518
CD63	0.00335976	1.76254e-14	0.0986019
CD74	0.00610931	1.77357e-14	0.18525
CD81	0.0880543	1.77357e-14	-0.0123369
CD82	1.44899e-08	1.85329e-14	0.276751
CD84	1.45881e-05	1.86535e-14	0.345659
CD8A	0.993466	1.8979e-14	-0.00625807
CD9	1.1567e-06	1.92218e-14	0.247648
CD93	1.12806e-09	1.95564e-14	0.444262	T
CD97	1.88022e-20	1.95733e-14	0.480943	T
CD99	0.611451	1.98471e-14	0.00801214
CD99L2	0.744396	2.05739e-14	-0.0793527
CDA	2.28966e-07	2.10893e-14	0.488401	T
CDC123	1.15642e-14	2.11154e-14	1.12041	T
CDC16	4.04302e-11	2.11828e-14	0.67322	T
CDC23	9.57934e-08	2.14145e-14	0.743927	T
CDC27	2.8439e-09	2.22276e-14	0.630024	T
CDC37	7.49211e-23	2.26587e-14	0.213308
CDC37L1	0.184372	2.35657e-14	0.10186
CDC40	0.00110716	2.35657e-14	0.348191	T
CDC42	0.343529	2.37858e-14	-0.0119189
CDC42BPA	0.286276	2.42472e-14	-0.247809
CDC42BPB	0.00486369	2.42548e-14	0.0898746
CDC42BPG	2.64185e-10	2.46267e-14	-0.714261	NAT
CDC42EP1	0.311997	2.4666e-14	-0.207667
CDC42EP4	0.010902	2.4666e-14	0.359958	T
CDC5L	6.82197e-11	2.55007e-14	0.228422
CDC73	1.41423e-08	2.57141e-14	0.410427	T
CDCP1	2.94997e-08	2.76982e-14	0.540758	T
CDH1	1.1477e-11	2.77723e-14	-0.458894	NAT
CDH11	1.44935e-14	2.80312e-14	0.842978	T
CDH13	1.06164e-14	2.98777e-14	0.707012	T
CDH17	2.15273e-10	2.99837e-14	1.81682	T
CDH2	1.69236e-12	3.15558e-14	-0.70472	NAT
CDH3	5.46517e-08	3.15558e-14	0.432419
CDH5	0.00167938	3.1709e-14	0.513744	T
CDHR2	0.0563813	3.21371e-14	0.163457
CDHR5	0.0311638	3.21371e-14	0.121979
CDIPT	1.6681e-05	3.23446e-14	-0.245614
CDK1	2.59594e-25	3.30216e-14	1.74171	T
CDK11B	1.93556e-09	3.30216e-14	0.773716	T
CDK12	2.60221e-12	3.35401e-14	0.549076	T
CDK13	5.87919e-07	3.45906e-14	0.331597	T
CDK17	0.190412	3.51149e-14	0.0727446
CDK18	0.0186223	3.52916e-14	-0.240592
CDK2	2.6619e-23	3.59071e-14	1.26186	T
CDK4	5.03835e-15	3.59071e-14	0.828163	T
CDK5	7.58208e-06	3.597e-14	0.237396
CDK5RAP1	0.000556247	3.69905e-14	0.160866
CDK5RAP2	4.46567e-06	3.77553e-14	0.227919
CDK5RAP3	0.565509	3.80616e-14	-0.0187199
CDK6	3.56592e-17	3.84257e-14	0.709994	T
CDK7	3.64461e-06	3.84257e-14	0.49219	T
CDK9	0.000202609	3.88698e-14	0.300483	T
CDKAL1	1.20149e-07	3.95196e-14	0.494419	T
CDKN1B	0.771359	4.03836e-14	-0.0545092
CDKN2A	3.21735e-08	4.23096e-14	0.585185	T
CDKN2AIP	0.0394927	4.24213e-14	0.119721
CDKN2AIPNL	4.02863e-06	4.26852e-14	0.326035
CDKN2C	0.1154	4.26852e-14	0.0642951
CDR2L	4.00882e-07	4.30883e-14	0.479623	T
CDS1	0.349902	4.34805e-14	-0.0429984
CDS2	0.0746558	4.42799e-14	-0.0783758
CDV3	2.22614e-14	4.43322e-14	0.286892
CDYL	3.07414e-10	4.5613e-14	0.583577	T
CEACAM1	4.63565e-14	4.65027e-14	1.22867	T
CEACAM5	1.39824e-24	4.74337e-14	1.6614	T
CEACAM6	2.2163e-14	4.74477e-14	1.30727	T
CEACAM7	1.58998e-06	4.82916e-14	0.528164
CEACAM8	3.31678e-09	4.86237e-14	0.663727	T
CEBPZ	7.10091e-23	4.86237e-14	0.857583	T
CECR1	0.0461939	4.86986e-14	0.299856
CECR5	0.50501	4.91665e-14	-0.0780723
CELF1	2.92745e-17	5.1431e-14	0.566487	T
CELF2	0.000123991	5.16675e-14	0.314129	T
CENPB	0.000307393	5.17781e-14	0.25463
CENPC1	0.0105835	5.19871e-14	0.132136
CENPF	2.81958e-08	5.51754e-14	0.321733	T
CENPV	0.0842572	5.54199e-14	-0.380169
CEP135	0.00159518	5.78292e-14	0.140449
CEP170	7.81461e-21	5.89301e-14	1.19084	T
CEP170B	0.000887206	5.96638e-14	0.315778	T
CEP250	0.00125983	6.01431e-14	0.278685
CEP41	6.01486e-05	6.07146e-14	0.273683
CEPT1	0.499907	6.11145e-14	-0.0493899
CERS2	5.13763e-06	6.23287e-14	0.214777
CERS4	0.667686	6.25669e-14	-0.0343416
CERS6	0.37673	6.41698e-14	-0.0386958
CES1	0.00605132	6.6383e-14	0.171271
CES2	0.000278247	6.66068e-14	-0.0352692
CES3	0.10142	6.80703e-14	-0.0888308
CETN2	1.77752e-18	6.9872e-14	0.428745	T
CFB	0.429234	7.08733e-14	0.0297343
CFD	0.0297774	7.13757e-14	-0.318697	NAT
CFDP1	7.1344e-05	7.22442e-14	0.342772	T
CFH	3.05116e-05	7.46956e-14	0.117529
CFHR1	0.000285657	7.46956e-14	0.388793	T
CFHR2	0.0110948	7.70671e-14	0.206076
CFHR3	0.727568	7.77762e-14	0.00301012
CFHR5	1.56664e-06	8.02528e-14	0.375459	T
CFI	0.0300188	8.04498e-14	0.0965403
CFL1	3.55079e-09	8.19407e-14	0.106719
CFL2	0.1185	8.21434e-14	-0.349478
CFP	1.67846e-06	8.53858e-14	0.350336	T
CGGBP1	0.170778	8.54668e-14	0.0321184
CGN	0.000415282	8.59386e-14	-0.00930242
CGNL1	1.1467e-12	8.96274e-14	-1.1437	NAT
CGREF1	0.149108	9.00828e-14	0.199389
CHAF1B	5.93442e-06	9.07649e-14	0.234836
CHAMP1	3.1398e-15	9.1249e-14	0.404855	T
CHCHD2	0.00590045	9.1249e-14	0.140966
CHCHD3	1.42686e-15	9.1824e-14	-0.226179
CHCHD4	5.84651e-10	9.38638e-14	-0.581143	NAT
CHCHD5	0.0246824	9.53518e-14	-0.188447
CHCHD6	7.19425e-16	9.76344e-14	-1.09097	NAT
CHD1	4.85487e-11	9.82698e-14	0.391555	T
CHD2	1.38853e-14	9.99857e-14	0.604842	T
CHD3	3.62324e-17	1.01219e-13	0.760646	T
CHD4	8.18116e-26	1.0187e-13	0.379557	T
CHD5	0.0516442	1.0517e-13	0.101789
CHD8	2.3583e-08	1.05189e-13	0.399913	T
CHDH	1.11519e-07	1.07409e-13	-0.647164	NAT
CHEK2	1.04901e-05	1.08007e-13	0.359853
CHERP	1.66401e-14	1.15784e-13	0.410618	T
CHGA	1.71285e-22	1.15784e-13	-1.81407	NAT
CHGB	0.000132564	1.20773e-13	-0.382702	NAT
CHI3L1	2.57939e-19	1.21998e-13	1.3428	T
CHIA	1.94225e-05	1.22489e-13	-0.285664
CHID1	4.79279e-15	1.2345e-13	-0.333086	NAT
CHIT1	0.0289456	1.26242e-13	0.159913
CHKB	4.68379e-05	1.34335e-13	-0.40794	NAT
CHL1	0.00206022	1.34708e-13	-0.23715
CHM	0.0193092	1.34708e-13	0.167643
CHMP1A	0.000220869	1.37179e-13	0.213172
CHMP1B	0.921938	1.37179e-13	-0.228132
CHMP2A	0.743722	1.38317e-13	-0.0808521
CHMP2B	0.000617428	1.38317e-13	0.426863	T
CHMP3	0.952339	1.42373e-13	-0.244319
CHMP4A	1.23378e-12	1.43554e-13	0.264466
CHMP4B	1.75252e-07	1.43554e-13	0.0931211
CHMP4C	0.0768515	1.43786e-13	0.133958
CHMP5	0.481369	1.44744e-13	-0.142127
CHMP6	0.86043	1.46428e-13	-0.0820323
CHMP7	8.41754e-06	1.50344e-13	0.46599	T
CHORDC1	1.15207e-21	1.54746e-13	0.593003	T
CHP1	9.56578e-20	1.5537e-13	-0.385312	NAT
CHP2	0.365228	1.57075e-13	-0.00884474
CHPT1	0.0331873	1.58159e-13	-0.21672
CHRAC1	1.37222e-05	1.60512e-13	0.472793
CHRDL2	1.60707e-06	1.61926e-13	0.359834
CHST14	4.00326e-06	1.63112e-13	0.325146
CHTF18	3.17796e-14	1.66409e-13	0.719372	T
CHTOP	9.65442e-07	1.66409e-13	0.350103	T
CHUK	6.3901e-05	1.71289e-13	0.307339	T
CHURC1	0.000122243	1.74528e-13	0.272393
CIAO1	0.0215133	1.78472e-13	0.0694049
CIAPIN1	0.00309964	1.8081e-13	0.202071
CIB1	4.85302e-17	1.81113e-13	0.370529	T
CIC	0.00141319	1.87317e-13	0.0979363
CILP	9.50156e-09	1.87685e-13	0.67527	T
CIRBP	0.134821	1.87959e-13	-0.0871237
CIRH1A	8.97567e-13	1.94082e-13	0.961569	T
CISD1	2.37792e-16	2.03025e-13	-0.29433
CISD2	0.965098	2.05646e-13	-0.12281
CISD3	2.217e-06	2.06728e-13	-0.378567
CIT	9.36159e-08	2.12447e-13	0.312242	T
CIZ1	3.49701e-07	2.12578e-13	0.28925
CKAP2	0.000108199	2.19508e-13	0.206532
CKAP4	0.00150611	2.21003e-13	-0.0692197
CKAP5	2.86077e-10	2.26807e-13	0.198691
CKB	2.98133e-31	2.26924e-13	-1.4634	NAT
CKM	8.33298e-25	2.27648e-13	-2.52377	NAT
CKMT2	5.4396e-27	2.28896e-13	-2.29521	NAT
CLASP1	4.15819e-11	2.41188e-13	0.398149	T
CLASP2	8.51356e-06	2.54533e-13	0.135583
CLC	0.594166	2.65419e-13	-0.38176
CLCA1	0.0957169	2.6691e-13	-0.0955098
CLCC1	0.65748	2.69987e-13	-0.069807
CLCN3	0.333944	2.70247e-13	0.00410177
CLCN7	3.44507e-07	2.76333e-13	0.535903	T
CLDN18	6.57393e-23	2.76693e-13	-1.48415	NAT
CLDN3	3.28413e-14	2.98984e-13	1.58007	T
CLDN7	0.000144932	2.99008e-13	0.404997
CLDND1	0.00513694	3.16588e-13	0.167263
CLEC11A	1.13917e-11	3.18475e-13	0.691608	T
CLEC16A	0.014288	3.20411e-13	0.163605
CLEC3B	0.00253414	3.22017e-13	-0.0605776
CLIC1	6.19192e-23	3.24112e-13	0.259747
CLIC2	0.0660915	3.27849e-13	-0.00674758
CLIC3	0.0268605	3.30804e-13	0.231954
CLIC4	6.74567e-12	3.33785e-13	0.149523
CLIC5	0.707165	3.35481e-13	-0.00481551
CLIC6	2.41521e-27	3.37705e-13	-1.22806	NAT
CLINT1	0.808283	3.38107e-13	0.0300502
CLIP1	2.23086e-13	3.39293e-13	0.229855
CLIP2	2.6893e-07	3.45518e-13	0.302676	T
CLMN	0.0207813	3.59171e-13	-0.291173
CLN5	0.083369	3.59469e-13	-0.00168568
CLN6	1.07887e-06	3.59631e-13	0.346383	T
CLNS1A	3.09871e-10	3.6168e-13	0.781974	T
CLPB	0.00158373	3.64278e-13	-0.133749
CLPP	0.00136667	3.8469e-13	-0.0408531
CLPTM1	0.758201	3.94053e-13	-0.0119983
CLPTM1L	0.804455	4.01169e-13	-0.150897
CLPX	6.81099e-05	4.01169e-13	0.173394
CLRN3	5.29534e-08	4.0211e-13	0.591253	T
CLSTN1	8.15393e-15	4.07492e-13	0.775062	T
CLTA	2.40294e-06	4.16107e-13	0.0891986
CLTB	0.42998	4.19845e-13	-0.0818389
CLTC	0.000496656	4.23152e-13	0.0489904
CLTCL1	0.202581	4.24353e-13	0.0794705
CLU	0.394324	4.2851e-13	0.0195695
CLUH	3.4319e-07	4.43843e-13	0.239822
CLYBL	2.03073e-07	4.49143e-13	-0.578873	NAT
CMA1	0.026752	4.51661e-13	-0.870879	NAT
CMAS	0.529797	4.55714e-13	-0.0137736
CMBL	0.0312083	4.6587e-13	-0.278642
CMC1	3.95095e-05	4.75732e-13	-0.514413	NAT
CMIP	0.0110617	4.77255e-13	0.336112	T
CMPK1	0.000347486	4.81149e-13	0.0930006
CMPK2	9.40945e-06	4.83792e-13	0.464365	T
CMSS1	8.80367e-06	4.99244e-13	0.319528
CMTM4	2.58207e-09	5.01926e-13	-0.824989	NAT
CNBP	5.33614e-08	5.0203e-13	0.270292
CNDP1	0.692053	5.11492e-13	0.0658349
CNDP2	6.32253e-20	5.18024e-13	-0.251057
CNKSR1	2.32836e-05	5.47495e-13	0.224129
CNN1	0.282246	5.649e-13	-0.095348
CNN2	6.78186e-24	5.68578e-13	0.385412	T
CNN3	3.52725e-22	5.85542e-13	0.344944	T
CNNM3	0.21533	5.97437e-13	-0.0102494
CNNM4	0.16289	6.02897e-13	-0.00598688
CNOT1	3.53072e-18	6.09505e-13	0.238079
CNOT10	8.10687e-11	6.11168e-13	0.338157	T
CNOT11	4.36711e-11	6.13776e-13	0.409068	T
CNOT2	9.40286e-08	6.29672e-13	0.570486	T
CNOT3	0.0019899	6.38616e-13	0.337825	T
CNOT4	0.00217901	6.38788e-13	0.213271
CNOT6L	0.0831391	6.52405e-13	0.0744812
CNOT7	5.46655e-08	6.72194e-13	0.377679	T
CNOT8	0.000148315	6.93476e-13	0.225397
CNP	2.95021e-05	6.94002e-13	0.0809362
CNPY2	0.769944	6.96397e-13	0.0266084
CNPY3	0.3422	6.98648e-13	0.101809
CNPY4	1.52151e-09	7.02897e-13	0.72145	T
CNRIP1	0.000691852	7.1218e-13	-0.690755	NAT
CNTN1	0.0124886	7.23901e-13	-0.242553
CNTNAP1	1.20138e-06	7.25882e-13	0.238377
CNTRL	0.891136	7.29854e-13	-0.000450079
COA1	0.00156776	7.3641e-13	-0.193987
COA3	2.95989e-20	7.40449e-13	-0.356947	NAT
COA4	0.000124809	7.45868e-13	-0.381452	NAT
COA6	3.10937e-06	7.53781e-13	-0.74027	NAT
COASY	0.00536931	7.60407e-13	-0.118022
COBL	0.000150584	7.6383e-13	-0.276205
COBLL1	1.24874e-24	7.74006e-13	-1.01257	NAT
COCH	5.71724e-05	7.81344e-13	0.26756
COG1	0.0331761	8.10878e-13	0.0931507
COG2	0.718905	8.1809e-13	-0.0160902
COG3	0.0280298	8.20478e-13	0.0488131
COG4	0.0699624	8.26344e-13	0.0374912
COG5	0.0618922	8.32082e-13	0.133235
COG6	0.0102681	8.43271e-13	0.11582
COG7	4.59924e-05	8.51349e-13	0.111083
COG8	0.00344106	8.78658e-13	0.156645
COIL	6.30207e-11	8.84527e-13	0.583427	T
COL12A1	2.57284e-29	8.85454e-13	0.804482	T
COL14A1	0.0305146	9.20313e-13	-0.310119	NAT
COL15A1	0.0480535	9.22412e-13	-0.0105438
COL16A1	0.0198716	9.28013e-13	0.0860986
COL17A1	0.110118	9.36065e-13	0.0613497
COL18A1	3.53099e-15	9.36065e-13	0.186678
COL1A1	0.620247	9.43734e-13	-0.0484109
COL1A2	0.0742069	9.45567e-13	-0.0809674
COL28A1	6.98582e-23	9.5083e-13	-1.35211	NAT
COL3A1	0.0145272	9.5083e-13	0.228991
COL4A1	1.14717e-13	9.63964e-13	0.437708	T
COL4A2	2.35965e-08	9.78023e-13	0.245807
COL4A3BP	0.0798469	9.79635e-13	0.113757
COL4A6	0.303565	9.85028e-13	-0.0911153
COL5A1	4.32876e-19	1.05725e-12	1.15278	T
COL5A2	1.69554e-13	1.07188e-12	0.881825	T
COL5A3	4.00326e-06	1.08743e-12	0.236646
COL6A1	0.351864	1.0931e-12	-0.0561611
COL6A2	0.801364	1.1081e-12	-0.0501367
COL6A3	0.121363	1.10963e-12	0.0203236
COL6A5	1.73166e-25	1.10963e-12	-1.81004	NAT
COL6A6	0.000513096	1.11658e-12	-0.135164
COL7A1	2.08176e-06	1.11863e-12	0.562812	T
COL8A1	2.74965e-17	1.12326e-12	0.999047	T
COLEC12	0.516348	1.15279e-12	0.0125355
COLGALT1	1.98457e-24	1.15961e-12	0.490335	T
COMMD1	0.238063	1.16987e-12	-0.181474
COMMD10	0.468138	1.19153e-12	-0.327272
COMMD2	0.875484	1.19946e-12	0.00765643
COMMD3	0.255324	1.20119e-12	0.0552141
COMMD4	0.688829	1.20216e-12	0.167487
COMMD5	0.00139967	1.2113e-12	0.231163
COMMD6	0.36959	1.23333e-12	-0.096081
COMMD7	0.0373228	1.25615e-12	0.215009
COMMD8	0.0308386	1.26368e-12	0.146919
COMMD9	0.0014484	1.27063e-12	0.0490225
COMP	1.121e-10	1.27659e-12	0.769029	T
COMT	0.0139578	1.27659e-12	-0.0152339
COMTD1	3.85119e-09	1.29029e-12	-0.515526	NAT
COPA	0.790525	1.32422e-12	0.0189648
COPB1	0.0117899	1.40635e-12	0.0421107
COPB2	0.324185	1.40635e-12	0.0392262
COPE	0.512382	1.40913e-12	-0.0249221
COPG1	0.859106	1.42368e-12	0.00325669
COPG2	0.000174528	1.43578e-12	0.117423
COPRS	6.43172e-05	1.43578e-12	0.23236
COPS2	0.455014	1.43578e-12	-0.00740376
COPS3	0.00173243	1.44792e-12	0.0882989
COPS4	0.0799709	1.48763e-12	0.0315814
COPS5	0.232457	1.48763e-12	0.014572
COPS6	0.00637566	1.49697e-12	0.0984809
COPS7A	0.00115353	1.51765e-12	-0.220878
COPS7B	0.334887	1.54365e-12	-0.191815
COPS8	0.97034	1.57029e-12	-0.10725
COPZ1	0.00060315	1.57979e-12	0.131768
COPZ2	9.77041e-06	1.59816e-12	0.346155
COQ10B	7.43207e-20	1.59816e-12	-1.47376	NAT
COQ3	1.8749e-18	1.62633e-12	-1.29483	NAT
COQ5	3.0548e-14	1.64065e-12	-0.444645	NAT
COQ6	1.99944e-20	1.68485e-12	-0.894953	NAT
COQ7	8.09212e-13	1.68554e-12	-1.02783	NAT
COQ9	5.30092e-26	1.70037e-12	-0.56659	NAT
CORO1A	1.71942e-06	1.72726e-12	0.142535
CORO1B	1.06608e-05	1.73042e-12	-0.094638
CORO1C	0.00185696	1.7474e-12	0.0780566
CORO2A	0.0351642	1.76099e-12	-0.021586
COTL1	0.0875044	1.79209e-12	-0.046884
COX1	2.16276e-24	1.79209e-12	-0.747598	NAT
COX11	0.310903	1.81045e-12	-0.0616869
COX14	0.0517877	1.81045e-12	-0.224566
COX15	6.22516e-05	1.82244e-12	0.239952
COX17	1.25227e-05	1.84304e-12	-0.279266
COX2	3.02469e-28	1.84499e-12	-0.501252	NAT
COX20	0.766793	1.84499e-12	-0.11548
COX3	2.40462e-17	1.85676e-12	-1.23529	NAT
COX4I1	5.2278e-24	1.86015e-12	-0.469187	NAT
COX5A	3.94244e-25	1.88169e-12	-0.511369	NAT
COX5B	2.46872e-25	1.88169e-12	-0.46745	NAT
COX6A1	0.0037836	1.88204e-12	-0.284973
COX6B1	1.20093e-15	1.89218e-12	-0.5453	NAT
COX6C	2.86123e-19	1.92242e-12	-0.784542	NAT
COX7A2	5.37059e-24	1.93208e-12	-0.477587	NAT
COX7A2L	6.23158e-21	1.94746e-12	-0.918704	NAT
COX7C	8.19118e-05	1.94768e-12	-0.362229
CP	0.868143	1.95611e-12	-0.0084097
CPA1	0.420965	1.96204e-12	0.0216474
CPA2	2.60369e-19	1.96204e-12	-1.26355	NAT
CPA3	0.070527	1.97026e-12	-0.578181
CPB1	0.869301	1.99151e-12	-0.0210458
CPB2	9.74652e-08	1.9963e-12	0.423384	T
CPD	0.0568158	2.00986e-12	-0.0597849
CPE	6.07042e-10	2.01138e-12	-0.975621	NAT
CPEB4	0.735465	2.03696e-12	0.00688913
CPM	0.317634	2.03794e-12	-0.285445
CPN1	0.50905	2.04543e-12	0.032189
CPN2	0.233107	2.10713e-12	0.11682
CPNE1	2.34451e-25	2.11084e-12	0.337926	T
CPNE2	1.51036e-18	2.15999e-12	0.649323	T
CPNE3	0.00486369	2.17894e-12	0.0452558
CPNE8	0.000352307	2.19344e-12	0.264347
CPOX	1.28177e-16	2.19652e-12	0.32794	T
CPPED1	2.65596e-10	2.22411e-12	0.164697
CPQ	4.04955e-09	2.23878e-12	-0.328704	NAT
CPS1	3.14054e-10	2.36108e-12	1.42349	T
CPSF1	2.1539e-05	2.44308e-12	0.322246	T
CPSF2	7.4375e-14	2.45357e-12	0.462869	T
CPSF3	7.76402e-10	2.49549e-12	0.453404	T
CPSF3L	0.00162668	2.50119e-12	0.398068	T
CPSF4	4.33953e-10	2.52055e-12	0.534236	T
CPSF6	2.41756e-15	2.52055e-12	0.275127
CPSF7	1.31949e-10	2.55195e-12	0.186956
CPT1A	0.0127644	2.55803e-12	0.06507
CPT2	2.33325e-22	2.57273e-12	-0.3085	NAT
CPVL	8.07749e-21	2.58249e-12	0.748429	T
CPXM1	7.75515e-11	2.5892e-12	0.667889	T
CPXM2	0.000529873	2.64868e-12	0.320069	T
CPZ	2.58769e-07	2.72865e-12	0.302931
CR1	0.0308369	2.72865e-12	0.254665
CR2	0.582276	2.80426e-12	-0.00475737
CRABP1	0.221538	2.81636e-12	-0.288745
CRABP2	1.81409e-13	2.86359e-12	1.23086	T
CRADD	0.0154704	2.88813e-12	-0.303514	NAT
CRAT	6.64393e-19	2.89813e-12	-0.460249	NAT
CRBN	0.0379012	2.92071e-12	-0.235146
CREB1	1.57369e-10	2.97377e-12	0.722057	T
CREBBP	7.02298e-12	2.97513e-12	0.483007	T
CREG1	0.000213653	2.99767e-12	0.341479
CRELD1	0.000714016	3.11909e-12	0.10928
CRELD2	5.39924e-08	3.13893e-12	-0.517952	NAT
CRIP1	0.936573	3.19415e-12	-0.00202493
CRIP2	0.0122835	3.2505e-12	0.175987
CRK	0.768968	3.2505e-12	-0.0253871
CRKL	7.31061e-12	3.26764e-12	0.163126
CRLF3	7.43839e-13	3.33798e-12	0.633598	T
CRMP1	1.03255e-07	3.35062e-12	0.331	T
CRNKL1	4.78391e-20	3.36686e-12	0.703761	T
CROCC	0.0117677	3.42592e-12	-0.45215	NAT
CROT	2.1568e-05	3.51861e-12	0.368147	T
CRP	0.0443299	3.5351e-12	0.132163
CRTAC1	1.25803e-06	3.58242e-12	0.497172	T
CRTAP	9.352e-18	3.64745e-12	1.26988	T
CRTC2	0.000427064	3.66814e-12	0.300852	T
CRTC3	3.67173e-06	3.83174e-12	0.305485	T
CRYAB	4.40147e-05	3.84789e-12	-0.462411	NAT
CRYBG3	0.119813	3.91938e-12	-0.0728804
CRYL1	1.5663e-11	3.9798e-12	-0.251904
CRYM	5.27436e-05	4.13334e-12	0.26861
CRYZ	0.020806	4.16118e-12	-0.131947
CRYZL1	0.956141	4.22689e-12	-0.050056
CS	2.11371e-17	4.24275e-12	-0.215484
CSDE1	2.02723e-16	4.26122e-12	0.196522
CSE1L	5.95995e-20	4.27699e-12	0.288253
CSK	1.57332e-10	4.28378e-12	0.261136
CSNK1A1	2.65342e-08	4.36758e-12	0.141182
CSNK1D	5.17631e-07	4.38784e-12	0.609672	T
CSNK1G1	0.00186912	4.39107e-12	0.190831
CSNK1G3	0.0156954	4.48671e-12	0.15126
CSNK2A1	2.17417e-11	4.50922e-12	0.31519	T
CSNK2A2	1.96817e-06	4.54829e-12	0.141726
CSNK2B	3.10278e-05	4.58769e-12	0.141712
CSPG4	0.000245882	4.67691e-12	0.267725
CSRP1	0.143676	4.71984e-12	0.034867
CSRP2	1.1753e-10	4.71984e-12	0.35372	T
CST3	8.61081e-11	4.79013e-12	-0.722162	NAT
CSTA	0.437996	4.8126e-12	0.0634219
CSTB	0.000681314	4.81652e-12	0.0929752
CSTF1	7.67011e-19	4.82803e-12	0.478852	T
CSTF2	4.89347e-22	4.98014e-12	0.60307	T
CSTF2T	6.24931e-15	5.00392e-12	0.548062	T
CSTF3	3.42773e-17	5.0683e-12	0.573389	T
CTAGE5	0.115639	5.19775e-12	-0.0880952
CTBP1	0.000671837	5.23091e-12	0.0696205
CTBP2	2.18872e-13	5.31125e-12	0.309792	T
CTBS	0.279441	5.42856e-12	-0.051206
CTCF	0.0649436	5.53195e-12	0.0677408
CTDP1	8.95654e-12	5.72316e-12	0.737592	T
CTDSPL2	0.120211	5.72591e-12	0.161323
CTH	1.29324e-22	5.76653e-12	-1.43426	NAT
CTHRC1	7.8134e-13	5.77276e-12	1.01913	T
CTIF	0.32461	5.9232e-12	0.0195073
CTNNA1	6.39306e-12	5.92859e-12	-0.204357
CTNNA2	0.00159608	6.0208e-12	-0.316751
CTNNAL1	0.995626	6.07773e-12	-0.0144228
CTNNB1	5.08254e-13	6.10427e-12	-0.195384
CTNNBL1	3.06026e-15	6.30189e-12	0.316945	T
CTNND1	1.45444e-12	6.35244e-12	-0.203352
CTPS1	2.36842e-15	6.46654e-12	0.269972
CTPS2	0.254112	6.65306e-12	-0.11369
CTR9	2.1492e-18	6.69645e-12	0.661787	T
CTSA	1.1142e-15	6.69645e-12	0.294351
CTSB	1.22562e-30	6.79123e-12	0.593137	T
CTSC	6.33481e-22	6.86856e-12	0.344194	T
CTSD	3.20506e-17	6.87078e-12	0.214992
CTSE	6.47358e-20	6.92537e-12	-1.45564	NAT
CTSG	1.92817e-09	6.92537e-12	0.3855	T
CTSH	1.15032e-11	6.94062e-12	0.279257
CTSL	5.7759e-12	6.95598e-12	0.941254	T
CTSS	1.295e-25	6.97588e-12	0.506925	T
CTSZ	1.50371e-22	7.03587e-12	0.489023	T
CTTN	1.00246e-06	7.09637e-12	0.118855
CTTNBP2NL	3.2081e-20	7.15996e-12	1.02296	T
CTU1	0.0010861	7.23218e-12	0.124715
CTU2	1.14495e-06	7.23454e-12	0.314982	T
CUL1	4.30038e-16	7.29477e-12	0.265491
CUL2	0.0102613	7.36856e-12	0.073064
CUL3	2.20055e-06	7.3847e-12	0.0835139
CUL4A	1.47326e-19	7.39708e-12	0.24125
CUL4B	3.19068e-18	7.50422e-12	0.291613
CUL5	0.49124	7.65649e-12	-0.0318817
CUL7	1.72685e-06	7.74726e-12	0.231826
CUTA	0.0208389	7.79659e-12	0.0592173
CUTC	0.00602767	7.81254e-12	0.322848	T
CUX1	2.30111e-05	7.81787e-12	0.258381
CWC15	1.08343e-11	7.95998e-12	0.860265	T
CWC22	2.56782e-15	8.02616e-12	0.792699	T
CWC27	3.45326e-05	8.09635e-12	0.746376	T
CWF19L1	4.61142e-10	8.12816e-12	0.633561	T
CWF19L2	0.0572478	8.29279e-12	0.0756211
CWH43	0.000737732	8.6602e-12	-0.216873
CXADR	0.00120362	8.70528e-12	-0.842079	NAT
CXCL13	0.06381	8.91171e-12	-0.323062
CXCL17	0.000103376	8.94165e-12	-0.347668
CXorf38	1.12453e-12	9.10574e-12	0.814172	T
CXXC1	0.000185035	9.20466e-12	0.369205	T
CYB561	7.90637e-05	9.33009e-12	-0.657128	NAT
CYB5A	3.95666e-19	9.80138e-12	-0.338726	NAT
CYB5B	7.11458e-15	1.00529e-11	0.188189
CYB5R1	1.76204e-28	1.03319e-11	-0.739121	NAT
CYB5R2	1.11006e-07	1.03531e-11	0.567884	T
CYB5R3	0.00210383	1.04227e-11	-0.0570392
CYB5R4	3.11213e-09	1.04977e-11	0.517331	T
CYBA	3.352e-09	1.07671e-11	0.824436	T
CYBB	3.81971e-18	1.07826e-11	0.492845	T
CYBRD1	0.000606989	1.08092e-11	0.575458	T
CYC1	5.14083e-14	1.09835e-11	-0.267414
CYCS	7.23272e-07	1.13152e-11	-0.147102
CYFIP1	0.927754	1.15073e-11	0.000272198
CYFIP2	0.329858	1.15764e-11	-0.101239
CYGB	5.67346e-08	1.17994e-11	0.155011
CYLD	0.044837	1.18252e-11	0.147797
CYP1B1	1.9467e-06	1.19712e-11	0.350747
CYP20A1	0.105167	1.20233e-11	-0.0804223
CYP27A1	7.11597e-13	1.20823e-11	0.880529	T
CYP2C18	7.20388e-07	1.22774e-11	-0.629432	NAT
CYP2J2	0.00455675	1.25533e-11	0.161251
CYP2S1	5.19786e-07	1.26106e-11	-0.44605	NAT
CYP2W1	0.000148315	1.27513e-11	0.24146
CYP3A4	3.29442e-06	1.28261e-11	-0.585568	NAT
CYP3A5	7.32959e-11	1.29657e-11	-0.856881	NAT
CYP4F11	0.00212941	1.30452e-11	-0.315387	NAT
CYP4F12	1.23824e-05	1.32039e-11	-0.421768	NAT
CYP4F2	0.316509	1.32039e-11	-0.0376638
CYP4F3	0.000151877	1.34506e-11	0.290423
CYP4X1	0.00220437	1.34862e-11	-0.478175	NAT
CYP51A1	0.000303335	1.34862e-11	0.0224113
CYP7B1	4.53037e-09	1.3968e-11	0.427321	T
CYTB	1.24324e-10	1.3968e-11	-0.93772	NAT
CYTH1	9.84288e-08	1.40866e-11	0.536997	T
CYTH2	4.02208e-07	1.41819e-11	0.363224	T
CYTH3	6.56176e-06	1.43988e-11	0.402642	T
CYTH4	0.00313277	1.44538e-11	0.136181
D2HGDH	1.13946e-10	1.4562e-11	-0.685098	NAT
DAAM1	2.68192e-06	1.4964e-11	0.336148	T
DAAM2	0.0355763	1.53488e-11	0.127147
DAB2	2.99876e-08	1.62405e-11	0.340964	T
DAB2IP	2.0715e-10	1.63849e-11	0.490321	T
DAD1	3.39296e-05	1.64213e-11	-0.0876215
DAG1	2.65612e-06	1.65022e-11	-0.215953
DAGLB	2.76045e-10	1.66331e-11	0.510311	T
DAK	2.09236e-06	1.67647e-11	-0.177846
DAP3	0.00931951	1.6815e-11	0.15078
DAPK1	2.49177e-06	1.68666e-11	0.383382	T
DAPK2	0.186961	1.71405e-11	-0.11881
DAPK3	1.43136e-10	1.71766e-11	0.8314	T
DARS	0.0110423	1.7234e-11	0.0439589
DARS2	1.17807e-05	1.75252e-11	-0.125384
DAXX	5.97804e-05	1.77801e-11	0.288744
DAZAP1	1.52727e-12	1.77929e-11	0.284669
DBI	1.57625e-05	1.80821e-11	-0.212185
DBN1	0.000820137	1.81209e-11	0.10019
DBNL	0.0237962	1.88128e-11	0.0652491
DBR1	3.46526e-05	1.8884e-11	0.219186
DBT	6.40152e-28	1.90594e-11	-0.797963	NAT
DCAF11	0.056698	1.92029e-11	-0.317453
DCAF13	2.71806e-11	1.92951e-11	0.595258	T
DCAF5	0.36812	1.95271e-11	-0.0406582
DCAF7	1.15144e-08	1.97089e-11	0.457909	T
DCAF8	0.2864	1.98423e-11	-0.425939
DCAKD	0.0806213	1.98476e-11	0.0108411
DCD	0.275696	2.03003e-11	0.0655319
DCK	6.57623e-15	2.06348e-11	0.940651	T
DCLK1	0.0387768	2.10206e-11	-0.447906	NAT
DCN	2.10308e-07	2.10729e-11	-0.334994	NAT
DCP1A	4.93821e-21	2.14052e-11	0.838222	T
DCP1B	0.00186305	2.15597e-11	0.134379
DCPS	7.37755e-06	2.19722e-11	0.136355
DCTD	0.751083	2.2193e-11	-0.143947
DCTN1	0.0534929	2.22476e-11	0.0298213
DCTN2	0.0205259	2.22476e-11	-0.0276725
DCTN3	5.05569e-07	2.2536e-11	-0.437966	NAT
DCTN4	1.37257e-07	2.26377e-11	-0.373377	NAT
DCTN5	0.0446851	2.30249e-11	-0.390449	NAT
DCTN6	0.157701	2.31413e-11	-0.0945642
DCTPP1	7.54214e-23	2.31924e-11	0.742689	T
DCUN1D1	5.15926e-05	2.32039e-11	0.0865987
DCUN1D3	0.02381	2.43319e-11	0.165303
DCUN1D5	2.24916e-05	2.43413e-11	0.493704	T
DCXR	1.90947e-30	2.46002e-11	-0.73295	NAT
DDAH1	1.01079e-08	2.49811e-11	-0.187355
DDAH2	1.4952e-12	2.49836e-11	0.157122
DDB1	1.06915e-10	2.51936e-11	0.118511
DDB2	0.0524326	2.52838e-11	0.0529038
DDC	0.0909639	2.53141e-11	0.382146
DDHD2	0.595466	2.54891e-11	0.0179149
DDI2	3.15799e-10	2.55128e-11	0.195098
DDOST	2.51889e-15	2.55484e-11	-0.172275
DDR1	0.000222683	2.56028e-11	0.30549	T
DDR2	0.000458084	2.72998e-11	0.189183
DDRGK1	0.25305	2.73291e-11	-0.06126
DDT	1.35817e-22	2.74119e-11	-0.420166	NAT
DDX1	0.00062921	2.76804e-11	0.0511924
DDX10	1.91947e-11	2.77182e-11	0.651532	T
DDX17	1.82289e-08	2.81034e-11	0.165473
DDX18	7.83461e-24	2.86524e-11	0.849797	T
DDX19A	1.09147e-07	2.87312e-11	0.568291	T
DDX19B	8.6299e-05	2.93366e-11	0.219122
DDX20	3.80757e-12	2.95825e-11	0.842683	T
DDX21	3.43646e-28	2.96417e-11	0.905762	T
DDX23	1.74331e-09	3.07617e-11	0.266356
DDX24	2.4606e-17	3.08793e-11	0.850198	T
DDX27	7.99141e-24	3.11378e-11	1.14402	T
DDX31	8.55097e-05	3.13242e-11	0.21537
DDX39A	7.30426e-23	3.18527e-11	0.398554	T
DDX39B	3.14125e-24	3.19262e-11	0.211422
DDX3X	4.02724e-24	3.24137e-11	0.234207
DDX3Y	6.02742e-09	3.24626e-11	0.146093
DDX41	1.08289e-11	3.27342e-11	0.904709	T
DDX42	2.63799e-19	3.44438e-11	0.345566	T
DDX46	6.68423e-16	3.5113e-11	0.268557
DDX47	4.23166e-12	3.53007e-11	1.12758	T
DDX49	1.9607e-13	3.53111e-11	0.889405	T
DDX5	1.85316e-26	3.54608e-11	0.276352
DDX50	2.43513e-13	3.68256e-11	0.855721	T
DDX51	1.01755e-15	3.793e-11	0.975234	T
DDX52	6.09736e-11	3.79862e-11	0.572416	T
DDX54	1.63695e-16	3.82224e-11	0.905321	T
DDX55	8.23254e-10	3.85424e-11	0.436873	T
DDX56	2.7996e-19	3.87905e-11	1.19252	T
DDX58	2.87828e-23	3.98946e-11	0.44264	T
DDX59	0.000144774	4.0555e-11	0.25382
DDX6	2.99571e-13	4.0555e-11	0.13986
DDX60	2.56278e-07	4.26159e-11	-0.371781	NAT
DDX60L	0.128145	4.30539e-11	-0.12695
DECR1	3.1027e-21	4.42441e-11	-0.328186	NAT
DECR2	2.3244e-09	4.50092e-11	0.700153	T
DEF6	0.010185	4.53832e-11	0.14323
DEFA6	0.0313538	4.54681e-11	-0.188258
DEGS1	5.64532e-06	4.60847e-11	0.418316	T
DEGS2	0.0560829	4.61346e-11	-0.110206
DEK	1.76902e-05	4.65653e-11	0.110288
DENND1A	0.00560675	4.65653e-11	0.130848
DENND2D	6.74486e-08	4.72854e-11	-0.618395	NAT
DENND3	0.0284066	4.76644e-11	0.0903986
DENND4A	0.0162941	4.77367e-11	0.0953229
DENND4B	0.000170578	4.80319e-11	0.222451
DENND4C	0.286015	4.82264e-11	-0.0845435
DENR	0.164016	4.87893e-11	0.0655238
DEPTOR	1.33709e-10	4.88041e-11	-0.662196	NAT
DERA	0.0149823	4.88607e-11	-0.0418838
DERL1	1.66108e-12	4.90685e-11	0.542448	T
DERL2	0.0642529	4.91517e-11	-0.321332
DERL3	0.00912222	4.92484e-11	-0.36883	NAT
DES	0.142629	5.01243e-11	-0.158192
DFFA	0.000143637	5.12029e-11	0.0720235
DFFB	1.5768e-09	5.17092e-11	0.535486	T
DFNA5	2.32764e-12	5.2058e-11	0.900202	T
DGAT1	2.77808e-07	5.24688e-11	0.297148
DGKA	2.37322e-05	5.30057e-11	0.402338	T
DGKD	1.1606e-08	5.58566e-11	-0.303745	NAT
DGKQ	0.488738	5.62346e-11	0.0228043
DGKZ	0.00372597	5.75613e-11	0.179327
DGUOK	0.0259461	5.96559e-11	-0.182792
DHCR24	0.498283	6.0329e-11	-0.207804
DHCR7	1.67239e-06	6.2426e-11	0.26611
DHFR	3.88213e-07	6.25783e-11	0.527363	T
DHODH	0.547103	6.28407e-11	-0.353242
DHPS	2.54891e-12	6.31667e-11	0.609603	T
DHRS1	0.663467	6.32832e-11	-0.176236
DHRS11	0.000660866	6.37581e-11	-0.801137	NAT
DHRS13	0.145259	6.44588e-11	-0.14045
DHRS2	0.894027	6.49245e-11	-0.238494
DHRS3	1.30454e-06	6.55377e-11	-0.590946	NAT
DHRS4	6.5639e-06	6.60784e-11	-0.316415	NAT
DHRS7	3.05168e-12	6.77228e-11	-0.197491
DHRS7B	0.000403325	6.79665e-11	-0.181677
DHRSX	0.253792	6.80922e-11	-0.085054
DHTKD1	1.58949e-14	6.94843e-11	-0.744614	NAT
DHX15	7.42751e-24	7.03071e-11	0.246468
DHX16	5.37649e-15	7.06109e-11	0.530429	T
DHX29	0.100127	7.10185e-11	-0.0398865
DHX30	8.61675e-05	7.11866e-11	0.16681
DHX32	0.000168217	7.12541e-11	-0.396939	NAT
DHX35	0.000204376	7.12774e-11	0.193833
DHX36	5.42401e-05	7.13222e-11	0.425291	T
DHX37	9.04054e-11	7.19146e-11	0.514594	T
DHX38	1.0369e-09	7.19914e-11	0.583853	T
DHX40	1.21311e-07	7.28349e-11	0.382074	T
DHX57	3.39083e-10	7.53919e-11	0.450655	T
DHX58	0.000315047	7.66239e-11	0.149361
DHX8	3.00539e-14	7.86784e-11	0.62652	T
DHX9	3.01636e-29	7.93252e-11	0.281607
DIABLO	0.00606197	8.01019e-11	-0.0731503
DIAPH1	0.0385608	8.04364e-11	0.0937256
DIAPH2	0.119532	8.06936e-11	0.0143564
DICER1	1.49533e-07	8.32688e-11	0.39822	T
DIDO1	5.11224e-21	8.80361e-11	0.947975	T
DIEXF	1.51677e-17	9.01347e-11	0.966317	T
DIMT1	5.59858e-13	9.02373e-11	0.810742	T
DIP2A	0.304433	9.03705e-11	-0.189515
DIP2B	1.97306e-06	9.0926e-11	0.262005
DIP2C	0.252835	9.126e-11	0.0747873
DIS3	1.03813e-24	9.126e-11	0.572286	T
DIS3L2	0.360713	9.16159e-11	-0.0372167
DKC1	1.31333e-11	9.29679e-11	0.216428
DKK3	0.152606	9.37296e-11	0.0303713
DLAT	2.00682e-22	9.56143e-11	-0.295186
DLD	1.11103e-24	9.69474e-11	-0.41427	NAT
DLG1	8.8248e-09	9.82119e-11	-0.309565	NAT
DLG3	1.26039e-13	9.91951e-11	-0.85206	NAT
DLGAP4	2.40001e-11	9.98204e-11	0.665116	T
DLST	8.40012e-21	1.0186e-10	-0.295154
DMAP1	0.00149005	1.02203e-10	0.181944
DMBT1	3.63972e-15	1.02628e-10	1.47244	T
DMD	1.84223e-09	1.03536e-10	-0.672903	NAT
DMPK	0.465354	1.04392e-10	-0.0677101
DMTN	0.00782052	1.05235e-10	-0.22198
DMXL1	8.0812e-05	1.06863e-10	-0.361489	NAT
DMXL2	3.20572e-06	1.06977e-10	0.357676	T
DNAJA1	1.44192e-09	1.07096e-10	0.228201
DNAJA2	2.09991e-12	1.07728e-10	0.195029
DNAJA3	0.107061	1.07728e-10	0.0129262
DNAJA4	6.39866e-05	1.07994e-10	0.488497	T
DNAJB1	6.54902e-05	1.08796e-10	0.0749346
DNAJB11	0.650291	1.10315e-10	-0.00196948
DNAJB12	7.39495e-05	1.10315e-10	0.437635	T
DNAJB2	0.0118683	1.11274e-10	0.128242
DNAJB4	0.806491	1.12021e-10	-0.118161
DNAJB5	0.103695	1.1266e-10	-0.0655308
DNAJB6	2.59834e-18	1.16919e-10	1.01355	T
DNAJB9	0.00117846	1.17192e-10	-0.371651	NAT
DNAJC1	0.139054	1.17857e-10	-0.183739
DNAJC10	0.914572	1.18313e-10	0.0525717
DNAJC11	2.58821e-10	1.1847e-10	-0.247943
DNAJC13	4.15745e-21	1.21802e-10	0.268888
DNAJC16	0.00137735	1.2254e-10	0.401425	T
DNAJC17	0.297275	1.25168e-10	0.14971
DNAJC19	0.655563	1.25904e-10	-0.145106
DNAJC2	2.22526e-07	1.27601e-10	0.408173	T
DNAJC21	0.0040053	1.29077e-10	0.198313
DNAJC3	0.00205041	1.3176e-10	-0.0967482
DNAJC5	0.0036353	1.32312e-10	0.208569
DNAJC7	2.36904e-10	1.33658e-10	0.295946
DNAJC8	1.69926e-11	1.39224e-10	0.600087	T
DNAJC9	4.20094e-22	1.41063e-10	0.489313	T
DNASE1L1	0.000175476	1.41515e-10	0.205897
DNASE2	0.000225508	1.45642e-10	0.287761
DNM1	0.00919171	1.4619e-10	0.035184
DNM1L	0.000141432	1.47567e-10	0.0627335
DNM2	0.00134263	1.47567e-10	-0.0597842
DNM3	0.0375945	1.48481e-10	-0.378066	NAT
DNMBP	0.101807	1.48891e-10	0.0878082
DNMT1	2.06174e-21	1.51633e-10	1.19601	T
DNMT3A	0.000170662	1.55194e-10	0.221669
DNPEP	4.1994e-06	1.56166e-10	-0.122808
DNPH1	0.913559	1.58679e-10	-0.0592089
DNTTIP1	0.12118	1.62157e-10	0.149693
DNTTIP2	6.73315e-07	1.62698e-10	0.755935	T
DOCK1	5.07526e-10	1.63187e-10	0.326755	T
DOCK10	1.00617e-06	1.63973e-10	0.436901	T
DOCK11	2.13001e-07	1.67057e-10	0.529137	T
DOCK2	0.00904579	1.72512e-10	0.248329
DOCK4	8.11943e-12	1.75259e-10	0.411492	T
DOCK5	0.0938338	1.76828e-10	0.0588092
DOCK6	2.20913e-11	1.81041e-10	0.325914	T
DOCK7	1.50938e-09	1.83849e-10	0.265764
DOCK8	5.70389e-07	1.83849e-10	0.360431	T
DOCK9	2.57058e-18	1.8802e-10	0.817644	T
DOHH	3.1595e-15	1.88719e-10	0.940327	T
DOK1	0.0644441	1.94089e-10	0.187414
DOK2	4.95253e-08	1.95414e-10	0.640564	T
DOK3	1.42369e-05	1.9648e-10	0.525792	T
DOLK	0.375321	1.97441e-10	0.0425728
DOLPP1	3.16187e-07	1.98012e-10	-0.24759
DOPEY2	2.01026e-08	1.99939e-10	-0.40905	NAT
DPAGT1	5.63663e-08	2.00321e-10	-0.643072	NAT
DPCD	0.0236314	2.01238e-10	0.0865225
DPCR1	0.599605	2.03067e-10	-0.0421823
DPEP1	1.25788e-07	2.0459e-10	0.67797	T
DPF2	0.00135151	2.08103e-10	0.170205
DPH1	2.46727e-11	2.08103e-10	0.491295	T
DPH2	0.000702577	2.10453e-10	0.30854	T
DPH5	0.0014589	2.12623e-10	0.364179	T
DPM1	0.551769	2.13086e-10	-0.0128528
DPM3	0.00834069	2.1377e-10	0.116235
DPP3	0.000538486	2.14825e-10	0.0880611
DPP4	1.38945e-13	2.16415e-10	0.643217	T
DPP7	0.00620498	2.16818e-10	-0.0934504
DPP8	0.288676	2.21456e-10	0.0570577
DPP9	9.32042e-15	2.24684e-10	0.42978	T
DPT	4.96066e-06	2.30273e-10	-0.80625	NAT
DPY19L1	5.10813e-09	2.33104e-10	0.259318
DPY19L3	0.0621001	2.33599e-10	-0.159985
DPY30	1.62695e-05	2.39733e-10	0.254231
DPYD	0.00104627	2.40482e-10	-0.230328
DPYSL2	1.71602e-09	2.44835e-10	0.142866
DPYSL3	5.46518e-09	2.48288e-10	0.198495
DR1	2.84606e-07	2.50431e-10	0.328745	T
DRAP1	1.36269e-05	2.50646e-10	0.406442	T
DRG1	2.17293e-09	2.50646e-10	0.166675
DRG2	0.599523	2.56147e-10	-0.0340455
DSC1	0.331112	2.56309e-10	0.052369
DSC2	0.888615	2.56505e-10	-0.101519
DSCR3	0.523538	2.56592e-10	-0.0473537
DSG1	0.000446901	2.56623e-10	0.174471
DSG2	0.563364	2.5929e-10	-0.115264
DSG3	8.80367e-06	2.60257e-10	0.367313
DSN1	2.50428e-07	2.61136e-10	0.590722	T
DSP	0.414475	2.6433e-10	0.00743692
DST	0.785966	2.64641e-10	-0.0330819
DSTN	0.788558	2.66763e-10	-0.0121356
DTD1	7.24195e-07	2.71244e-10	0.529116	T
DTD2	0.594545	2.73679e-10	-0.0549942
DTNA	4.2235e-08	2.75566e-10	-0.812248	NAT
DTNB	2.27725e-06	2.76996e-10	-0.453131	NAT
DTNBP1	0.957088	2.84805e-10	0.0903729
DTX2	5.22004e-07	2.85698e-10	0.394524	T
DTX3L	2.33325e-22	2.90315e-10	0.574459	T
DTYMK	5.31997e-05	2.9097e-10	0.104238
DUOX1	3.27141e-07	2.94033e-10	-0.52475	NAT
DUOX2	2.65411e-10	2.96385e-10	-0.935252	NAT
DUS1L	0.00639806	2.98375e-10	0.225473
DUS3L	1.34416e-08	2.99859e-10	0.532674	T
DUSP12	3.40406e-08	3.00041e-10	0.536101	T
DUSP22	0.242531	3.00845e-10	0.0438524
DUSP23	9.0949e-14	3.00845e-10	0.647889	T
DUSP3	0.0464872	3.13376e-10	0.0299061
DUT	0.0490925	3.13376e-10	0.0730763
DVL2	0.00373001	3.13991e-10	0.113221
DVL3	3.01813e-05	3.23071e-10	0.237258
DYM	0.000716047	3.29044e-10	0.23663
DYNC1H1	4.35666e-06	3.29044e-10	0.0419703
DYNC1I2	0.130198	3.31615e-10	0.0211013
DYNC1LI1	0.00536931	3.3263e-10	0.0794587
DYNC1LI2	0.183288	3.3591e-10	0.0235296
DYNLL1	0.000194874	3.3591e-10	0.0313025
DYNLL2	0.862875	3.48679e-10	0.0377886
DYNLRB1	0.142571	3.49477e-10	0.0409536
DYNLT1	0.782023	3.61432e-10	-0.0654965
DYNLT3	0.922662	3.68016e-10	0.0405816
DYRK1A	0.0840501	3.68509e-10	0.0885354
DYSF	3.40943e-16	3.68509e-10	0.372807	T
E2F4	0.0474723	3.74496e-10	0.110712
EARS2	0.879492	3.87168e-10	-0.0924457
EBAG9	0.0491358	4.02035e-10	-0.114817
EBNA1BP2	8.47384e-25	4.10196e-10	0.970386	T
EBP	0.000263733	4.10196e-10	0.12303
ECE1	5.76704e-12	4.28339e-10	0.771266	T
ECH1	3.43824e-14	4.29639e-10	-0.286762
ECHDC1	4.39672e-17	4.32657e-10	-0.355507	NAT
ECHDC2	1.16676e-20	4.36258e-10	-1.8059	NAT
ECHDC3	1.28493e-25	4.43742e-10	-1.95117	NAT
ECHS1	1.48055e-14	4.49508e-10	-0.226801
ECI1	5.93061e-15	4.51404e-10	-0.218377
ECI2	4.4999e-30	4.51945e-10	-0.952797	NAT
ECM1	1.19769e-12	4.55386e-10	0.591088	T
ECSIT	8.67212e-08	4.60191e-10	-0.553101	NAT
ECT2	1.00462e-07	4.63623e-10	0.389911	T
EDC3	1.81748e-05	4.66197e-10	0.358239	T
EDC4	4.43843e-16	4.66197e-10	0.358216	T
EDEM2	0.13321	4.71272e-10	-0.0664474
EDEM3	0.142553	4.73272e-10	-0.206051
EDF1	0.00582394	4.93674e-10	0.0192723
EDIL3	8.06373e-08	5.01774e-10	0.354628
EEA1	4.46954e-18	5.06847e-10	0.204832
EED	7.41151e-15	5.07943e-10	1.12527	T
EEF1A1	0.53231	5.11311e-10	0.00806965
EEF1A2	3.8743e-12	5.26588e-10	-2.47886	NAT
EEF1B2	0.00371393	5.30747e-10	0.058362
EEF1D	0.00313838	5.32686e-10	0.0687823
EEF1E1	1.56076e-09	5.3821e-10	-0.13986
EEF1G	5.10161e-11	5.41762e-10	0.129781
EEF2	0.00248334	5.41789e-10	0.0607658
EEFSEC	0.0266059	5.42806e-10	0.0672155
EEPD1	1.63575e-07	5.42806e-10	-0.568856	NAT
EFCAB14	0.00145859	5.45074e-10	-0.370761	NAT
EFCAB4B	0.280327	5.50095e-10	0.0841405
EFEMP1	1.48526e-28	5.52016e-10	1.21947	T
EFEMP2	4.83081e-13	5.55744e-10	0.435622	T
EFHD1	0.00166547	5.63014e-10	0.250537
EFHD2	1.0509e-07	5.63071e-10	0.107699
EFNB1	0.116135	5.63071e-10	0.0992674
EFNB2	0.00146728	5.69754e-10	-0.416784	NAT
EFR3A	0.383433	5.72672e-10	0.0652731
EFTUD1	0.0676279	5.86984e-10	0.0854282
EFTUD2	4.46954e-18	5.91385e-10	0.23825
EGFR	0.0407276	5.91385e-10	-0.00225792
EGLN1	4.75438e-06	5.95529e-10	0.276292
EHBP1	3.05543e-13	5.99112e-10	0.641476	T
EHBP1L1	3.36803e-12	6.00996e-10	0.39834	T
EHD1	0.226517	6.14014e-10	-0.0241996
EHD2	1.20885e-07	6.20058e-10	-0.219492
EHD3	0.103016	6.28722e-10	-0.0180683
EHD4	7.53672e-22	6.29856e-10	-0.191538
EHF	1.48785e-07	6.50254e-10	0.432482
EHHADH	0.0593731	6.53308e-10	-0.278003
EHMT1	2.66711e-13	6.56076e-10	0.567764	T
EHMT2	4.34349e-12	6.6648e-10	0.794916	T
EI24	0.0470591	6.67645e-10	-0.310334	NAT
EIF1	0.199318	6.68652e-10	-0.144028
EIF1AD	0.133382	6.82101e-10	0.134247
EIF1AY	0.252788	6.93314e-10	-0.174306
EIF1B	0.226452	6.97465e-10	0.0249548
EIF2A	0.135467	7.07503e-10	-0.0473754
EIF2AK2	8.15204e-17	7.25694e-10	0.295469
EIF2AK3	0.175666	7.27987e-10	0.0797166
EIF2AK4	0.00976364	7.28602e-10	0.174003
EIF2B1	0.960277	7.31729e-10	-0.0156208
EIF2B2	0.0180702	7.32304e-10	0.069843
EIF2B3	0.996821	7.37139e-10	-0.0667815
EIF2B4	0.276222	7.68215e-10	0.0445866
EIF2B5	0.312537	7.68215e-10	0.0617683
EIF2D	0.691806	7.68215e-10	-0.0915288
EIF2S1	0.378915	7.74098e-10	0.0326857
EIF2S2	5.07478e-06	7.75095e-10	0.11093
EIF2S3	0.00197261	7.75095e-10	0.0601321
EIF3A	0.00252561	7.79493e-10	0.0500025
EIF3B	5.69498e-06	7.80696e-10	0.106075
EIF3C	0.0979725	7.91349e-10	0.193146
EIF3D	0.203843	7.91349e-10	-0.0509284
EIF3E	1.65444e-12	7.9512e-10	0.123485
EIF3F	0.21121	8.17237e-10	-0.00222507
EIF3G	0.0729733	8.19088e-10	0.042465
EIF3H	0.690303	8.20857e-10	0.0270855
EIF3I	0.000115514	8.35294e-10	0.068806
EIF3J	5.02259e-08	8.3614e-10	0.127365
EIF3K	7.13709e-05	8.38781e-10	0.0879292
EIF3L	9.57982e-11	8.7064e-10	0.112455
EIF3M	2.21445e-06	8.71503e-10	0.0957054
EIF4A1	4.41581e-22	8.77e-10	0.202577
EIF4A2	0.00569501	8.77983e-10	0.0418548
EIF4A3	9.32871e-13	8.81969e-10	0.172976
EIF4B	3.83145e-13	8.83302e-10	0.222367
EIF4E	0.0027701	8.91621e-10	0.0456302
EIF4E2	9.74273e-05	9.00764e-10	0.459689	T
EIF4E3	0.0367671	9.03807e-10	-0.201864
EIF4EBP1	0.000389039	9.0895e-10	0.369871	T
EIF4EBP2	0.22747	9.09951e-10	0.095168
EIF4ENIF1	1.99494e-05	9.09951e-10	0.3405	T
EIF4G1	1.18792e-16	9.19252e-10	0.205553
EIF4G2	8.24043e-17	9.23009e-10	0.182461
EIF4G3	1.49261e-13	9.38299e-10	0.242047
EIF4H	0.00105101	9.38683e-10	0.152824
EIF5	0.857101	9.45012e-10	0.0130923
EIF5A	0.72832	9.64117e-10	-0.0712711
EIF5A2	0.000259426	9.67626e-10	-0.695654	NAT
EIF5B	2.54235e-06	9.67626e-10	0.134244
EIF6	1.14697e-25	9.6782e-10	0.395296	T
ELAC2	2.35009e-08	9.7458e-10	0.470107	T
ELANE	1.65422e-15	9.99328e-10	1.38715	T
[truncated: 5,329 more rows]

## Sheet: Data S3B
Phospho-sites	P value( wilcoxon sign rank paired test)	P value( wilcoxon sign rank paired test) BH adjust	Foldchange ( log10(median T/median NAT) )	Upregulated group
gi|33356547_MCM2_S27	1.98885e-27	2.05166e-23	0.587531	T
gi|56118310_NUCKS1_S181	3.42388e-27	2.05166e-23	0.577365	T
gi|4502509_C5AR1_S327	4.22645e-27	2.05166e-23	0.780179	T
gi|55956788_NCL_S67	1.00728e-26	3.66726e-23	0.713429	T
gi|5031877_LMNB1_S23	2.65271e-26	7.7263e-23	0.663084	T
gi|28372531_PPP4R2_S226	6.16226e-26	1.49568e-22	1.26086	T
gi|82546824_FOXK1_S420	7.31087e-26	1.52097e-22	0.448921	T
gi|4557719_LIG1_T195	1.20346e-25	2.19076e-22	3.54596	T
gi|5174449_H1FX_S31	2.06824e-25	3.1698e-22	1.36295	T
gi|82546824_FOXK1_S416	2.41444e-25	3.1698e-22	0.483112	T
gi|61743954_AHNAK_S511	2.55262e-25	3.1698e-22	-0.574208	NAT
gi|19913406_TOP2A_S1377	2.61193e-25	3.1698e-22	1.75678	T
gi|4502805_CHGA_S142	3.70089e-25	4.14585e-22	-4.67685	NAT
gi|50962817_TWISTNB_S316	1.88088e-24	1.95652e-21	0.694212	T
gi|4502805_CHGA_S126	3.12106e-24	3.03013e-21	-4.14106	NAT
gi|4502805_CHGA_S112	3.72052e-24	3.3544e-21	-1.90094	NAT
gi|222537747_PALM3_S544	3.91573e-24	3.3544e-21	-1.04677	NAT
gi|13129104_CCDC86_S91	7.27648e-24	5.88708e-21	0.437134	T
gi|116292172_PLIN5_S277	1.13311e-23	8.46038e-21	-3.04622	NAT
gi|4502805_CHGA_S203	1.1619e-23	8.46038e-21	-4.00223	NAT
gi|19913406_TOP2A_S1106	1.34943e-23	9.35796e-21	1.50987	T
gi|27894378_CLIC6_S377	1.89453e-23	1.25409e-20	-1.75209	NAT
gi|33598968_LMO7_S246	2.03005e-23	1.28537e-20	3.51502	T
gi|20127499_SRSF6_S303	2.156e-23	1.30824e-20	0.306222	T
gi|61743954_AHNAK_S135	3.39592e-23	1.93994e-20	-0.431657	NAT
gi|109826351_MLPH_S337	3.46346e-23	1.93994e-20	-0.920382	NAT
gi|4557719_LIG1_S76	4.08265e-23	2.13577e-20	0.69212	T
gi|27777632_SLC9A1_S599	4.19469e-23	2.13577e-20	-1.06349	NAT
gi|11342676_TRIP10_S296	4.25306e-23	2.13577e-20	0.319077	T
gi|134142826_PCM1_S65	6.84447e-23	3.32253e-20	0.380063	T
gi|170932532_MFSD4_T499	7.91865e-23	3.71998e-20	-4.57045	NAT
gi|222537747_PALM3_S303	9.06582e-23	4.1258e-20	-1.35555	NAT
gi|13129104_CCDC86_S18	1.05439e-22	4.65304e-20	0.403295	T
gi|217330641_IWS1_S287	1.1483e-22	4.91845e-20	0.727484	T
gi|27894378_CLIC6_S293	2.03268e-22	8.45771e-20	-1.11684	NAT
gi|50658065_SMC4_S41	2.60101e-22	1.05218e-19	0.742918	T
gi|153791424_PTGDR2_S338	3.13672e-22	1.2346e-19	-3.18921	NAT
gi|150417986_ARFGEF2_S277	3.39948e-22	1.30281e-19	-0.408019	NAT
gi|217330641_IWS1_S289	4.44156e-22	1.65852e-19	0.697384	T
gi|194239733_SLC9A3_S563	6.0545e-22	2.20429e-19	-0.950568	NAT
gi|59853352_MYRIP_S561	8.11233e-22	2.88146e-19	-3.22681	NAT
gi|291621647_PGRMC2_T235	1.2687e-21	4.39908e-19	-0.334426	NAT
gi|4507241_SSRP1_S444	1.37036e-21	4.64105e-19	0.390932	T
gi|4557719_LIG1_T183	1.47572e-21	4.88428e-19	0.997984	T
gi|62955803_NUP188_S1709	1.57033e-21	5.08193e-19	0.478339	T
gi|27777632_SLC9A1_S605	1.87551e-21	5.93763e-19	-1.25781	NAT
gi|19913406_TOP2A_S1247	1.93364e-21	5.9914e-19	2.18157	T
gi|27894378_CLIC6_S393	2.00759e-21	6.09095e-19	-3.40884	NAT
gi|33356547_MCM2_S41	2.67083e-21	7.93781e-19	0.551736	T
gi|27777632_SLC9A1_S785	3.27732e-21	9.54552e-19	-0.611884	NAT
gi|31377548_PGM2L1_S175	3.35132e-21	9.56965e-19	0.431143	T
gi|61743954_AHNAK_S5763	6.04736e-21	1.69361e-18	-0.538418	NAT
gi|148233338_CTNNB1_S552	6.19059e-21	1.70101e-18	-0.480849	NAT
gi|169636420_CA9_S102	6.5798e-21	1.77447e-18	-3.40693	NAT
gi|4502805_CHGA_S438	9.0327e-21	2.39169e-18	-2.87759	NAT
gi|27804313_GAL_S116	9.37848e-21	2.40658e-18	-0.951203	NAT
gi|54112403_CHD7_S2956	9.41942e-21	2.40658e-18	0.445703	T
gi|4504191_MSH6_S252	1.14661e-20	2.87899e-18	0.976671	T
gi|11034845_RPRD1B_S134	1.27373e-20	3.14396e-18	0.267972
gi|27777632_SLC9A1_T603	1.57643e-20	3.82625e-18	-1.1626	NAT
gi|13129104_CCDC86_S47	1.64888e-20	3.9365e-18	0.617829	T
gi|156104862_KANK4_S164	1.71078e-20	4.0184e-18	-4.21232	NAT
gi|78042577_MAP7D1_S460	1.9229e-20	4.44496e-18	0.642195	T
gi|27777632_SLC9A1_S602	2.11399e-20	4.81032e-18	-1.23284	NAT
gi|222537747_PALM3_T151	2.40199e-20	5.38157e-18	-1.61803	NAT
gi|189217919_PATL1_S179	3.15302e-20	6.95718e-18	0.323372	T
gi|222537747_PALM3_S302	5.03158e-20	1.09366e-17	-1.0239	NAT
gi|4502805_CHGA_S402	5.13506e-20	1.09973e-17	-1.54674	NAT
gi|14790190_SPEN_S1222	5.2624e-20	1.11067e-17	0.613261	T
gi|11321640_SNTB1_S219	5.41369e-20	1.12628e-17	-0.701166	NAT
gi|4502805_CHGA_S113	5.51638e-20	1.13148e-17	-4.30756	NAT
gi|50428935_MAP1S_S759	5.91408e-20	1.1962e-17	0.222231
gi|59853352_MYRIP_S543	6.35347e-20	1.26747e-17	-3.61322	NAT
gi|59853352_MYRIP_S280	6.98781e-20	1.36179e-17	-3.15397	NAT
gi|21361429_VSIG2_S312	7.01329e-20	1.36179e-17	-1.2264	NAT
gi|6631100_NKTR_S463	7.36632e-20	1.41152e-17	0.413178	T
gi|4507677_HSP90B1_S447	1.0191e-19	1.92743e-17	-0.578157	NAT
gi|111378393_SCN7A_S905	1.1121e-19	2.07635e-17	-3.5718	NAT
gi|217330641_IWS1_S237	1.1271e-19	2.07772e-17	0.507839	T
gi|42734325_WAPAL_S226	1.16317e-19	2.1174e-17	0.548281	T
gi|118344456_UTP18_S210	1.70346e-19	3.0479e-17	0.404316	T
gi|5031767_HSF1_S303	1.71618e-19	3.0479e-17	0.42928	T
gi|8659574_TFE3_S556	2.09762e-19	3.68044e-17	0.645755	T
gi|217330641_IWS1_S422	2.19248e-19	3.80108e-17	0.446631	T
gi|19718751_UNG_S23	2.37297e-19	4.0656e-17	3.19816	T
gi|62414289_VIM_S430	2.49307e-19	4.2217e-17	0.434722	T
gi|13129108_MLPH_S337	3.87245e-19	6.48212e-17	-0.937161	NAT
gi|215820635_PPP1R13L_S102	4.34799e-19	7.19543e-17	0.669493	T
gi|38327552_G3BP1_S232	5.06078e-19	8.28092e-17	0.206406
gi|4502805_CHGA_S398	5.36092e-19	8.67456e-17	-1.52125	NAT
gi|132626688_MDC1_S168	5.60628e-19	8.97189e-17	0.443258	T
gi|23097240_LRWD1_S243	6.56635e-19	1.03941e-16	0.716386	T
gi|59853352_MYRIP_S557	7.34989e-19	1.15093e-16	-2.81158	NAT
gi|153791424_PTGDR2_S339	7.56965e-19	1.17273e-16	-1.67632	NAT
gi|217330641_IWS1_S420	8.02192e-19	1.22972e-16	0.408115	T
gi|61743954_AHNAK_S216	1.07923e-18	1.63717e-16	-0.283016
gi|27894378_CLIC6_S305	1.11919e-18	1.68028e-16	-1.23506	NAT
gi|38492356_POLD3_S307	1.19127e-18	1.77025e-16	0.36133	T
gi|89276756_PRPF4B_S580	1.26559e-18	1.86169e-16	0.533582	T
gi|4759140_SLC9A3R1_S294	1.32776e-18	1.93361e-16	-0.660061	NAT
gi|118498359_RSL1D1_S427	1.42956e-18	2.06125e-16	0.981162	T
gi|12667788_MYH9_S1114	1.46733e-18	2.09498e-16	0.7775	T
gi|79750944_USP42_S856	1.68687e-18	2.38503e-16	0.503926	T
gi|4557719_LIG1_S66	1.80764e-18	2.53122e-16	0.480681	T
gi|4557719_LIG1_S141	1.8973e-18	2.63146e-16	0.506211	T
gi|21553331_SLC2A12_S244	2.8006e-18	3.84765e-16	-3.25149	NAT
gi|239047795_PLEKHA7_S604	2.86447e-18	3.89862e-16	-0.630248	NAT
gi|110556636_TNKS1BP1_S1024	3.21154e-18	4.33053e-16	-0.317084	NAT
gi|116089337_IQGAP2_S1358	3.50562e-18	4.68156e-16	-0.642706	NAT
gi|156104891_GTF2F1_S224	3.53616e-18	4.68156e-16	0.489731	T
gi|24308179_CTTNBP2NL_S488	3.66365e-18	4.80665e-16	0.345348	T
gi|50658065_SMC4_T44	3.72173e-18	4.83924e-16	0.713547	T
gi|145275189_C1orf116_S133	4.35873e-18	5.61737e-16	-0.488782	NAT
gi|27777632_SLC9A1_T695	4.42214e-18	5.64909e-16	-0.689563	NAT
gi|4504191_MSH6_S261	4.66594e-18	5.9087e-16	0.972813	T
gi|444909146_ESF1_S198	4.89984e-18	6.15142e-16	0.65354	T
gi|4502805_CHGA_S136	5.03702e-18	6.26958e-16	-1.36808	NAT
gi|66348045_ZC3HC1_S395	5.70206e-18	7.03722e-16	0.379052	T
gi|27735067_MISP_S394	5.85573e-18	7.16613e-16	0.603111	T
gi|94721268_VILL_S762	6.52199e-18	7.91498e-16	-1.47795	NAT
gi|4759140_SLC9A3R1_T293	6.98492e-18	8.40672e-16	-0.585817	NAT
gi|118344456_UTP18_S206	7.46768e-18	8.91408e-16	0.456632	T
gi|10863903_TRIP12_S312	7.88389e-18	9.27664e-16	0.240575
gi|118572613_SRRM2_T866	7.89881e-18	9.27664e-16	0.229885
gi|110556636_TNKS1BP1_S1621	8.28537e-18	9.65278e-16	-0.258624
gi|27894378_CLIC6_S229	1.13447e-17	1.31121e-15	-1.48306	NAT
gi|27894378_CLIC6_S239	1.20167e-17	1.37794e-15	-1.5825	NAT
gi|4557733_LTBP2_S1395	1.26922e-17	1.44404e-15	1.05028	T
gi|22208971_HMGA1_S44	1.4172e-17	1.5999e-15	1.01421	T
gi|27735067_MISP_S543	1.57462e-17	1.76394e-15	0.60326	T
gi|366039979_RNF213_S2273	1.6735e-17	1.86039e-15	1.29644	T
gi|110556636_TNKS1BP1_S1620	1.86761e-17	2.06046e-15	-0.261991
gi|145275189_C1orf116_S131	1.92799e-17	2.11107e-15	-0.417999	NAT
gi|21536286_CKB_T322	2.01418e-17	2.18175e-15	-3.0132	NAT
gi|20127499_SRSF6_S316	2.0225e-17	2.18175e-15	0.44283	T
gi|4504191_MSH6_S137	2.04542e-17	2.19026e-15	0.858491	T
gi|30089916_PACS1_S531	2.0996e-17	2.23186e-15	-0.43153	NAT
gi|114842410_ZC3H11A_S108	2.40817e-17	2.54132e-15	0.344098	T
gi|110611220_RRBP1_S185	2.4457e-17	2.56235e-15	0.477023	T
gi|4504191_MSH6_S227	2.647e-17	2.75344e-15	0.273292
gi|61743954_AHNAK_S4425	2.67637e-17	2.76425e-15	-0.445958	NAT
gi|4759098_TRA2B_S95	2.97941e-17	3.05557e-15	0.217391
gi|37622903_TSC22D3_S42	3.03671e-17	3.09256e-15	-0.268472
gi|110556636_TNKS1BP1_S1138	3.15492e-17	3.19063e-15	-0.357279	NAT
gi|223555917_MTDH_S298	3.22372e-17	3.23773e-15	-0.280241
gi|4759276_RRP9_S53	3.50286e-17	3.49399e-15	0.437964	T
gi|4759098_TRA2B_S97	4.48453e-17	4.44273e-15	0.214859
gi|5031579_AKAP8_S328	4.7704e-17	4.69401e-15	0.484159	T
gi|14249338_BUD13_S271	4.81705e-17	4.7081e-15	0.298341
gi|257196142_PIEZO1_S1646	4.98037e-17	4.82553e-15	0.249483
gi|4759276_RRP9_S51	5.00347e-17	4.82553e-15	0.444201	T
gi|112807221_GALNT12_S555	5.17862e-17	4.9616e-15	-2.0779	NAT
gi|7662310_FARP2_S886	5.23119e-17	4.9792e-15	-0.472968	NAT
gi|222537747_PALM3_S155	5.33743e-17	5.04734e-15	-1.06272	NAT
gi|37595548_PLEKHA6_S867	5.40058e-17	5.06956e-15	-0.422776	NAT
gi|139948432_MXRA5_S1080	5.43055e-17	5.06956e-15	2.76478	T
gi|103472005_MKI67_S308	5.56758e-17	5.16437e-15	0.404605	T
gi|50959115_THOC5_S314	5.94679e-17	5.4812e-15	0.274433
gi|4759098_TRA2B_S99	6.43327e-17	5.89231e-15	0.205178
gi|110556636_TNKS1BP1_S1029	6.54377e-17	5.95606e-15	-0.636435	NAT
gi|167234419_THRAP3_S315	6.61628e-17	5.98465e-15	0.235525
gi|118572613_SRRM2_S1404	6.89797e-17	6.20093e-15	0.213753
gi|49574502_CYB5R1_S150	7.02957e-17	6.25382e-15	-0.617856	NAT
gi|118572613_SRRM2_S1326	7.04268e-17	6.25382e-15	0.370321	T
gi|31324577_MICALL1_S621	7.1734e-17	6.33129e-15	-0.546773	NAT
gi|11321642_BRD1_S128	7.43738e-17	6.52474e-15	0.716495	T
gi|314122241_PRRC2A_S1089	8.04108e-17	7.01211e-15	0.474889	T
gi|163644318_C9orf152_S88	8.9655e-17	7.7717e-15	-1.4404	NAT
gi|4504191_MSH6_S254	1.01741e-16	8.76718e-15	0.707826	T
gi|191251777_BCAS1_S314	1.05548e-16	9.0417e-15	-1.32782	NAT
gi|14670388_BAD_S118	1.07871e-16	9.18668e-15	-0.292154
gi|42542379_SRRM1_S616	1.12131e-16	9.494e-15	0.146068
gi|4502805_CHGA_S370	1.13752e-16	9.57551e-15	-4.01254	NAT
gi|110556636_TNKS1BP1_S1666	1.18209e-16	9.89353e-15	-0.489748	NAT
gi|13129104_CCDC86_S113	1.20195e-16	1.00022e-14	0.407493	T
gi|112421108_CIC_S1246	1.25909e-16	1.04182e-14	0.317831	T
gi|8659574_TFE3_S548	1.30344e-16	1.07243e-14	0.25383
gi|114431236_ZNF462_S2172	1.32962e-16	1.08694e-14	0
gi|118572613_SRRM2_S1542	1.33601e-16	1.08694e-14	0.327024	T
gi|34098946_YBX1_S174	1.35395e-16	1.09542e-14	0.324197	T
gi|145580615_KRI1_S177	1.40749e-16	1.13245e-14	0.336634	T
gi|7669481_BNIP3_S86	1.42604e-16	1.14107e-14	-0.391949	NAT
gi|11321640_SNTB1_S389	1.44143e-16	1.14708e-14	-0.744794	NAT
gi|154355000_KHSRP_S181	1.51016e-16	1.19122e-14	0.224304
gi|89276756_PRPF4B_S578	1.51326e-16	1.19122e-14	0.421108	T
gi|302318952_PRAM1_S334	1.56155e-16	1.22263e-14	0.73859	T
gi|50959115_THOC5_S312	1.63909e-16	1.27647e-14	0.28088
gi|11321640_SNTB1_T214	1.89432e-16	1.46739e-14	-0.428513	NAT
gi|32698730_NUFIP2_S572	1.92759e-16	1.48527e-14	0.4806	T
gi|148233338_CTNNB1_T551	1.94015e-16	1.48708e-14	-0.541345	NAT
gi|59853352_MYRIP_S295	2.09892e-16	1.60034e-14	-0.512876	NAT
gi|56118310_NUCKS1_T179	2.19043e-16	1.65968e-14	0.230268
gi|21536286_CKB_S4	2.19953e-16	1.65968e-14	-0.655301	NAT
gi|42542379_SRRM1_S402	2.23012e-16	1.67409e-14	0.445721	T
gi|29826289_CASC4_S366	2.4163e-16	1.80454e-14	-0.510533	NAT
gi|4759276_RRP9_S50	2.85928e-16	2.12448e-14	0.375453	T
gi|444909146_ESF1_S694	3.05895e-16	2.26129e-14	0
gi|29825823_HID1_S640	3.14888e-16	2.31602e-14	-0.610433	NAT
gi|148664216_SDE2_S278	3.47185e-16	2.54073e-14	0.448385	T
gi|13491174_MARCKSL1_S22	3.54312e-16	2.57992e-14	0.457238	T
gi|4502805_CHGA_S333	3.62722e-16	2.62802e-14	-0.936423	NAT
gi|148491070_CTPS1_S575	3.8095e-16	2.74642e-14	0.278999
gi|262359929_AHCTF1_S1522	4.09726e-16	2.93933e-14	0.478305	T
gi|21218438_GATAD2B_T120	4.15102e-16	2.9633e-14	0.443855	T
gi|156564398_TOE1_S5	4.24168e-16	3.01325e-14	0.306313	T
gi|20544151_CBX3_S93	4.8322e-16	3.41609e-14	0.413532	T
gi|78042577_MAP7D1_S116	5.00198e-16	3.51902e-14	0.269459
gi|110556636_TNKS1BP1_S429	5.09641e-16	3.56822e-14	-0.25928
gi|12758125_RRP8_S223	5.13942e-16	3.58112e-14	0.787509	T
gi|21218438_GATAD2B_S122	5.81931e-16	4.03555e-14	0.467569	T
gi|217330641_IWS1_S440	5.88473e-16	4.06158e-14	0.229992
gi|148491070_CTPS1_S574	5.95475e-16	4.09052e-14	0.301474	T
gi|156104891_GTF2F1_S221	6.21252e-16	4.24756e-14	0
gi|62955803_NUP188_S1717	6.39764e-16	4.35368e-14	0.616267	T
gi|4502875_CLDN3_S209	6.44131e-16	4.36301e-14	2.79009	T
gi|157694511_NOC2L_S49	6.59286e-16	4.44499e-14	0.19369
gi|51944966_ATP4A_S283	6.74424e-16	4.5261e-14	-2.86292	NAT
gi|42542379_SRRM1_S431	6.84587e-16	4.56455e-14	0.276206
gi|103471995_SRFBP1_S264	6.86422e-16	4.56455e-14	0.313982	T
gi|311771737_SLC43A1_S267	7.65427e-16	5.06678e-14	-1.0487	NAT
gi|32698936_BCL9L_S21	8.29306e-16	5.46479e-14	0.31308	T
gi|4759140_SLC9A3R1_S290	8.58301e-16	5.63038e-14	-0.277717
gi|7657269_PDS5B_T1370	8.73989e-16	5.70758e-14	0
gi|60685231_TTC7B_S160	9.65383e-16	6.27628e-14	-0.381936	NAT
gi|302318952_PRAM1_S298	1.07987e-15	6.98941e-14	3.84445	T
gi|118572613_SRRM2_S1103	1.15034e-15	7.41255e-14	0.1533
gi|4506331_PTS_S19	1.37542e-15	8.82387e-14	-0.437679	NAT
gi|61743954_AHNAK_S4908	1.40187e-15	8.95411e-14	-0.262796
gi|118572613_SRRM2_S1102	1.45596e-15	9.25529e-14	0.217277
gi|118344456_UTP18_S121	1.46173e-15	9.25529e-14	0
gi|239047795_PLEKHA7_S903	1.52162e-15	9.59282e-14	-0.437619	NAT
gi|302318952_PRAM1_S358	1.65528e-15	1.03904e-13	0.620973	T
gi|61743954_AHNAK_S570	1.7806e-15	1.11292e-13	-0.35883	NAT
gi|47419936_SRPK1_S311	1.79649e-15	1.11805e-13	0.240649
gi|19913406_TOP2A_S1354	1.80566e-15	1.11897e-13	0
gi|118572613_SRRM2_T1003	2.03563e-15	1.25614e-13	0.200204
gi|223718203_PLIN1_S382	2.15045e-15	1.32139e-13	-3.43111	NAT
gi|38327552_G3BP1_S149	2.16796e-15	1.32655e-13	0.259194
gi|20270337_LEO1_S279	2.33041e-15	1.41971e-13	0.166844
gi|151301228_PRPF40A_S861	2.3397e-15	1.41971e-13	0.336258	T
gi|27777632_SLC9A1_S693	2.76888e-15	1.67316e-13	-0.601431	NAT
gi|51100978_TTYH3_S522	2.86322e-15	1.72025e-13	0
gi|217330641_IWS1_S300	2.87042e-15	1.72025e-13	0.11466
gi|61743954_AHNAK_S210	3.00315e-15	1.79241e-13	-0.175073
gi|300192961_ZMYM2_S838	3.01993e-15	1.79507e-13	0.25126
gi|61743954_AHNAK_S5731	3.5063e-15	2.0757e-13	-0.271671
gi|9955970_ABCC3_S911	4.84046e-15	2.85391e-13	-0.650531	NAT
gi|33598968_LMO7_S276	4.96463e-15	2.91232e-13	0
gi|18860916_XRN2_S499	4.97951e-15	2.91232e-13	0.378665	T
gi|343887347_CD2BP2_S49	5.10217e-15	2.97212e-13	0.232429
gi|5730102_TRPC6_S815	5.15499e-15	2.99092e-13	0.462206	T
gi|4885105_CHAF1B_S429	5.2276e-15	3.02101e-13	0.134786
gi|190610020_TC2N_S218	5.3154e-15	3.05961e-13	-0.484126	NAT
gi|45505147_C17orf75_S18	5.49611e-15	3.15117e-13	-0.31381	NAT
gi|122937227_U2SURP_S485	5.81504e-15	3.32096e-13	0
gi|118572613_SRRM2_S437	6.07029e-15	3.44438e-13	0.217665
gi|118572613_SRRM2_S2694	6.07846e-15	3.44438e-13	0.181154
gi|37622903_TSC22D3_S34	6.12139e-15	3.45526e-13	0
gi|4506537_RIPK2_S531	6.23342e-15	3.50492e-13	0.335915	T
gi|199559805_PPP1R18_S224	6.40718e-15	3.58876e-13	0.277972
gi|22208971_HMGA1_S36	6.52951e-15	3.64327e-13	0.572184	T
gi|22035616_OSBPL7_S226	6.55656e-15	3.6444e-13	-0.551794	NAT
gi|148528998_DMXL1_S1896	6.69551e-15	3.70748e-13	-0.193683
gi|148229977_FAM195B_S21	6.79012e-15	3.74563e-13	0.299307
gi|18699730_SLC16A10_S268	7.07078e-15	3.88573e-13	0
gi|19913406_TOP2A_S1374	7.31402e-15	4.00392e-13	0.442527	T
gi|46852172_KIF13B_S1381	7.34085e-15	4.00392e-13	-0.330967	NAT
gi|217330641_IWS1_S198	7.49736e-15	4.07403e-13	0.0153147
gi|132626688_MDC1_S793	7.6024e-15	4.11575e-13	0.344129	T
gi|47157325_PRKCD_S304	8.47946e-15	4.57357e-13	-0.292724
gi|17998698_GATA5_S313	8.74184e-15	4.69769e-13	-3.06072	NAT
gi|59853425_STEAP3_S17	8.83108e-15	4.7282e-13	-0.340113	NAT
gi|388240806_RPP38_S235	8.97179e-15	4.78594e-13	0
gi|5031877_LMNB1_T20	9.19522e-15	4.88722e-13	0.0928834
gi|115298682_PRRC2C_S1246	9.74145e-15	5.15872e-13	0.0887554
gi|169636420_CA9_S67	1.09343e-14	5.76014e-13	-0.0342703
gi|118572613_SRRM2_S436	1.09563e-14	5.76014e-13	0.220722
gi|22208979_HMGA1_T42	1.14896e-14	6.01879e-13	0
gi|4505621_PEBP1_S52	1.17695e-14	6.14332e-13	-0.393921	NAT
gi|122937472_BICC1_S679	1.18801e-14	6.17893e-13	0
gi|118572613_SRRM2_S440	1.19231e-14	6.17923e-13	0.225407
gi|55770844_CTNNA1_S641	1.20691e-14	6.2327e-13	-0.283548
gi|29789060_C2CD5_S305	1.23556e-14	6.35813e-13	-0.379857	NAT
gi|126722969_CENPT_S397	1.24427e-14	6.38041e-13	0
gi|18699730_SLC16A10_S269	1.27783e-14	6.52948e-13	0
gi|150417986_ARFGEF2_S227	1.34489e-14	6.8413e-13	-0.372787	NAT
gi|157909822_SGK223_S694	1.34825e-14	6.8413e-13	0.392379	T
gi|194097365_FTSJ3_S335	1.37583e-14	6.95703e-13	0.214291
gi|27894378_CLIC6_S397	1.39614e-14	7.03527e-13	0
gi|42542392_CEBPZ_S629	1.41234e-14	7.09237e-13	0.259165
gi|157384971_GAK_S829	1.44854e-14	7.24919e-13	-0.279373
gi|205360934_FNDC3B_S208	1.48295e-14	7.39595e-13	0.301621	T
gi|118572613_SRRM2_S435	1.48967e-14	7.40414e-13	0.209082
gi|4502607_CCKAR_S412	1.51302e-14	7.4946e-13	0
gi|118572613_SRRM2_S1124	1.58261e-14	7.81275e-13	0.151802
gi|157384971_GAK_S826	1.59795e-14	7.86179e-13	-0.273319
gi|148727259_SLC9A4_S792	1.60664e-14	7.87796e-13	-0.0816632
gi|385251382_TP53I11_S14	1.76216e-14	8.567e-13	0.264867
gi|116812600_STARD10_S284	1.76458e-14	8.567e-13	-0.683729	NAT
gi|5031863_LGALS3BP_S444	1.76482e-14	8.567e-13	-0.625195	NAT
gi|31657094_ANLN_S323	1.81594e-14	8.78591e-13	0
gi|4502805_CHGA_S207	1.82623e-14	8.8064e-13	0
gi|34996489_PHIP_S1283	1.86861e-14	8.97028e-13	0.437943	T
gi|153251766_MTFR1L_S238	1.87253e-14	8.97028e-13	-0.38001	NAT
gi|153070260_MARCKS_S118	1.9148e-14	9.14271e-13	-0.342973	NAT
gi|197333809_SUZ12_S546	1.9533e-14	9.29606e-13	0.447348	T
gi|262399371_TMEM201_S441	2.04507e-14	9.70108e-13	0.44552	T
gi|21396500_HIRIP3_S363	2.11551e-14	1.00027e-12	0.100097
gi|27501458_CHTF18_S871	2.22723e-14	1.04968e-12	0
gi|380837121_SEC22B_S137	2.26855e-14	1.0657e-12	-0.368859	NAT
gi|4504191_MSH6_S256	2.43118e-14	1.13843e-12	0.224006
gi|21218438_GATAD2B_S135	2.85592e-14	1.33304e-12	0.425101	T
gi|33356547_MCM2_S40	2.94222e-14	1.36893e-12	1.14907	T
gi|14670388_BAD_S134	2.96566e-14	1.37544e-12	-0.25495
gi|114155142_TPR_S1185	2.98046e-14	1.37792e-12	0
gi|167234419_THRAP3_S682	3.0216e-14	1.39252e-12	0.144632
gi|119226260_CHERP_T819	3.1767e-14	1.45938e-12	0.26389
gi|253970456_HTATSF1_S624	3.33314e-14	1.52643e-12	0.190108
gi|153792480_TMEM100_S121	3.35682e-14	1.53246e-12	-1.02166	NAT
gi|5032223_PLXNC1_S978	3.499e-14	1.59237e-12	0.339491	T
gi|4502805_CHGA_T146	3.56901e-14	1.61917e-12	0
gi|14670388_BAD_S75	3.80887e-14	1.72263e-12	-0.345985	NAT
gi|59853352_MYRIP_S511	4.00653e-14	1.80641e-12	0
gi|116008442_ZC3H13_S993	4.02829e-14	1.81062e-12	0.243779
gi|118572613_SRRM2_S1541	4.06673e-14	1.82227e-12	0.326063	T
gi|59853352_MYRIP_S510	4.09777e-14	1.83054e-12	0
gi|217330641_IWS1_S248	4.23665e-14	1.8868e-12	0.192261
gi|82546824_FOXK1_S213	4.35221e-14	1.93235e-12	0.240139
gi|27894378_CLIC6_S112	4.98997e-14	2.20878e-12	-0.417481	NAT
gi|380837121_SEC22B_S168	5.17268e-14	2.28272e-12	-0.338376	NAT
gi|22094079_ZNHIT3_S80	5.78871e-14	2.54686e-12	0.090531
gi|126723060_ZC3H4_S159	5.86264e-14	2.57162e-12	0.165777
gi|14790190_SPEN_S2126	5.89512e-14	2.57452e-12	0
gi|20270337_LEO1_S300	5.90463e-14	2.57452e-12	0.319439	T
gi|7706501_WBP11_S283	6.10854e-14	2.65548e-12	0.377466	T
gi|34098946_YBX1_S165	6.26147e-14	2.71386e-12	0.353637	T
gi|118572613_SRRM2_S1083	6.50696e-14	2.8119e-12	0.213966
gi|118572613_SRRM2_S1179	6.58309e-14	2.83638e-12	0.182
gi|28559039_MED1_T1051	7.30974e-14	3.14017e-12	0.229822
gi|118572613_SRRM2_S1403	7.72687e-14	3.3096e-12	0.388102	T
gi|66932916_MAPK1_Y187	7.91134e-14	3.37868e-12	-0.426475	NAT
gi|10835067_SSB_S92	8.00625e-14	3.40921e-12	0
gi|191251777_BCAS1_S118	8.61558e-14	3.65798e-12	-1.47588	NAT
gi|222537747_PALM3_S548	9.27605e-14	3.92695e-12	0
gi|4885379_HIST1H1E_T18	9.34882e-14	3.9422e-12	0.572152	T
gi|21396500_HIRIP3_S359	9.36622e-14	3.9422e-12	0.113586
gi|205277451_SIGIRR_S383	9.44476e-14	3.96381e-12	-0.326027	NAT
gi|5032031_RBM5_S624	9.67186e-14	4.04745e-12	0.229749
gi|116008442_ZC3H13_S877	1.02697e-13	4.28534e-12	0.168762
gi|157426887_DOCK6_S1308	1.15821e-13	4.81914e-12	0.295028
gi|50726968_MFAP1_S133	1.17402e-13	4.871e-12	0
gi|21536286_CKB_S164	1.18934e-13	4.92054e-12	0
gi|4759140_SLC9A3R1_S291	1.20333e-13	4.96434e-12	-0.392376	NAT
gi|66932916_MAPK1_T185	1.23236e-13	5.06975e-12	-0.469538	NAT
gi|109148539_GGT7_S72	1.25994e-13	5.1686e-12	-0.392585	NAT
gi|118572613_SRRM2_S1444	1.44702e-13	5.91938e-12	0.235109
gi|4503423_DUT_S11	1.66715e-13	6.80075e-12	0
gi|296011010_FAM208B_S2009	1.67864e-13	6.8285e-12	0
gi|4885381_HIST1H1B_S18	1.82884e-13	7.41877e-12	1.6869	T
gi|118572613_SRRM2_S1552	1.98324e-13	8.02276e-12	0.243553
gi|149773456_KIAA0754_S802	2.03922e-13	8.22634e-12	0.463212	T
gi|4507677_HSP90B1_S172	2.05051e-13	8.24905e-12	-0.0834848
gi|4826690_DHX8_S460	2.07109e-13	8.27964e-12	0.245182
gi|18699730_SLC16A10_S266	2.07559e-13	8.27964e-12	0
gi|190684675_XRCC1_S241	2.0759e-13	8.27964e-12	0.528272	T
gi|217330641_IWS1_S415	2.08085e-13	8.27964e-12	0.240192
gi|217330641_IWS1_S438	2.10879e-13	8.36792e-12	0.208238
gi|85815829_SH3BP1_S550	2.1297e-13	8.42795e-12	0.36503	T
gi|52694755_RGS10_S16	2.15981e-13	8.52394e-12	-0.430331	NAT
gi|50726968_MFAP1_S53	2.30737e-13	9.08168e-12	0.496678	T
gi|123173757_RAVER1_S634	2.32246e-13	9.11646e-12	0.32401	T
gi|13491174_MARCKSL1_T148	2.34613e-13	9.18459e-12	0.293938
gi|54792065_SUMO1_S2	2.38151e-13	9.2981e-12	0.19468
gi|11321634_CD2AP_S256	2.3953e-13	9.32693e-12	-0.239978
gi|66529407_TNS1_S963	2.57137e-13	9.98582e-12	-1.01667	NAT
gi|148233338_CTNNB1_T556	2.70978e-13	1.04894e-11	-0.425261	NAT
gi|118344456_UTP18_S205	2.71545e-13	1.04894e-11	0.423496	T
gi|153085395_HDAC4_S632	2.89576e-13	1.11563e-11	0.266225
gi|167235023_ELF3_S215	2.97785e-13	1.14423e-11	0
gi|24415404_MDN1_S4538	3.01123e-13	1.15401e-11	0.0474825
gi|12667788_MYH9_S1714	3.14269e-13	1.19821e-11	0.306237	T
gi|4506289_PTPN1_S352	3.14301e-13	1.19821e-11	0.308269	T
gi|253970456_HTATSF1_S529	3.35976e-13	1.2775e-11	0.189596
gi|157168329_FMN1_S397	3.52345e-13	1.33625e-11	-0.39052	NAT
gi|110556636_TNKS1BP1_S983	3.53499e-13	1.33714e-11	-0.384867	NAT
gi|61743954_AHNAK_S2397	3.60698e-13	1.36084e-11	0
gi|21536288_CKM_S332	3.63741e-13	1.36878e-11	0
gi|61743954_AHNAK_S379	3.76733e-13	1.41401e-11	-0.146047
gi|156104891_GTF2F1_S217	3.78758e-13	1.41796e-11	0
gi|68160947_SCG2_S268	4.07203e-13	1.52054e-11	-0.826499	NAT
gi|4502819_CHRM3_S386	4.13706e-13	1.54087e-11	0
gi|5803187_TALDO1_S237	4.27776e-13	1.58921e-11	-0.313883	NAT
gi|118572613_SRRM2_S1320	4.41236e-13	1.63504e-11	0.163879
gi|154146223_PNISR_S290	4.51986e-13	1.67063e-11	0.311586	T
gi|111378393_SCN7A_S906	4.64485e-13	1.71248e-11	-0.128537
gi|118572613_SRRM2_S1233	4.67969e-13	1.72097e-11	0
gi|169636420_CA9_S54	4.69981e-13	1.72401e-11	0
gi|115298682_PRRC2C_S1249	4.74356e-13	1.73569e-11	0
gi|21389433_HSPB6_S16	4.9277e-13	1.79855e-11	-0.931263	NAT
gi|40538736_RANBP10_S369	5.10203e-13	1.85752e-11	0
gi|145580615_KRI1_S142	5.3069e-13	1.92729e-11	0.180435
gi|20270337_LEO1_S294	5.34851e-13	1.93757e-11	0.282602
gi|167234419_THRAP3_S320	5.51064e-13	1.99135e-11	0.137506
gi|118572613_SRRM2_S2692	5.62367e-13	2.02717e-11	0.181503
gi|114688046_TBC1D4_S591	5.70159e-13	2.05018e-11	-0.475157	NAT
gi|5031633_FARP1_S427	5.7197e-13	2.05163e-11	-0.229077
gi|82659109_UBR4_S178	5.89126e-13	2.10797e-11	0.268052
gi|11056061_TMSB4X_T23	6.25119e-13	2.23128e-11	-0.324368	NAT
gi|256223453_DDX20_S678	6.49371e-13	2.31217e-11	0
gi|27735067_MISP_S395	6.54714e-13	2.32551e-11	0.607525	T
gi|27894337_KRT20_S13	6.6669e-13	2.36229e-11	-1.22498	NAT
gi|116089337_IQGAP2_S1356	6.75397e-13	2.38733e-11	-0.417452	NAT
gi|134142062_ACACB_S37	6.81807e-13	2.40415e-11	-0.648292	NAT
gi|5032057_S100A11_S6	6.89753e-13	2.4263e-11	0.215116
gi|118572613_SRRM2_S424	7.13988e-13	2.5055e-11	0.209916
gi|14249338_BUD13_S235	7.28561e-13	2.55049e-11	0
gi|217330641_IWS1_S250	7.90773e-13	2.76164e-11	0.1781
gi|256818821_RAD18_S471	8.59895e-13	2.99585e-11	0
gi|11968023_ZNF106_S1026	8.62126e-13	2.99645e-11	0
gi|21396500_HIRIP3_T358	8.67875e-13	3.00925e-11	0.00883659
gi|166235186_APIP_S87	9.55537e-13	3.30534e-11	0
gi|51599156_CHD4_S1535	9.7602e-13	3.3682e-11	0.243877
gi|224994205_WFS1_S32	9.83354e-13	3.38548e-11	-0.512159	NAT
gi|157311635_FAM83H_S925	1.00769e-12	3.46109e-11	0.50198	T
gi|503774511_ZFAND5_S48	1.0224e-12	3.50335e-11	0.32635	T
gi|148806928_KIAA1211_S874	1.03927e-12	3.54701e-11	0.433292	T
gi|45827701_DOPEY2_S596	1.04002e-12	3.54701e-11	-0.387967	NAT
gi|33188459_BRAF_S729	1.05107e-12	3.57635e-11	-0.194407
gi|59853352_MYRIP_S508	1.14534e-12	3.88802e-11	0
gi|112382250_SPTBN1_S2341	1.15066e-12	3.897e-11	-0.375352	NAT
gi|10835067_SSB_S94	1.19598e-12	4.04107e-11	0
gi|20270337_LEO1_S277	1.21139e-12	4.08368e-11	0
gi|194272168_MOV10_S969	1.31973e-12	4.43861e-11	0.226798
gi|8923946_SMPD3_S291	1.32432e-12	4.44379e-11	-0.410616	NAT
gi|7657562_SH3BP4_S246	1.32826e-12	4.44676e-11	0.230783
gi|27894378_CLIC6_S303	1.33999e-12	4.47575e-11	-0.799022	NAT
gi|164519146_GATAD2A_S100	1.36879e-12	4.5615e-11	0.266072
gi|76880486_ASCC3_S2195	1.41864e-12	4.7168e-11	0.219127
gi|27735067_MISP_S397	1.46924e-12	4.87393e-11	0.950145	T
gi|30089916_PACS1_S529	1.53777e-12	5.08969e-11	-0.183471
gi|38044290_ZCCHC8_S649	1.54533e-12	5.10308e-11	0.386998	T
gi|325053668_ANK3_S850	1.55843e-12	5.13472e-11	-0.205587
gi|157311635_FAM83H_S516	1.61434e-12	5.30693e-11	0.119227
gi|55749544_SH3PXD2A_S519	1.63559e-12	5.36468e-11	0.263932
gi|59853352_MYRIP_S534	1.65147e-12	5.40458e-11	0
gi|7662340_MORC2_S715	1.67632e-12	5.4736e-11	0.258818
gi|37595548_PLEKHA6_S777	1.68261e-12	5.48186e-11	-0.249542
gi|7662340_MORC2_S717	1.77546e-12	5.77145e-11	0.272361
gi|255652953_ZC3H18_S83	1.78415e-12	5.78677e-11	0.212721
gi|42542379_SRRM1_S234	1.91819e-12	6.2077e-11	0
gi|22035616_OSBPL7_S272	1.96531e-12	6.34609e-11	-0.502157	NAT
gi|167234419_THRAP3_S379	1.98996e-12	6.41147e-11	0.180566
gi|38261962_ATF7IP_S559	2.0083e-12	6.45626e-11	0.233442
gi|134142826_PCM1_S69	2.07937e-12	6.67002e-11	0
gi|5730124_ZNF217_S407	2.12913e-12	6.81462e-11	0.247577
gi|55741677_SETD1A_S470	2.20203e-12	7.03248e-11	0.190316
gi|7657013_AATF_S321	2.27849e-12	7.26076e-11	0
gi|156104891_GTF2F1_S218	2.33429e-12	7.42234e-11	0
gi|21361462_EHD2_S438	2.39616e-12	7.60246e-11	-0.363585	NAT
gi|118572613_SRRM2_T400	2.42623e-12	7.68112e-11	0.208098
gi|163644316_SOGA2_S189	2.45364e-12	7.75106e-11	0
gi|55749544_SH3PXD2A_S616	2.48958e-12	7.84757e-11	0
gi|217330641_IWS1_S235	2.53148e-12	7.96241e-11	0.396313	T
gi|7657013_AATF_S320	2.56372e-12	8.03293e-11	0
gi|61676188_HUWE1_S2362	2.56493e-12	8.03293e-11	0.295386
gi|9945320_CCNL1_S352	2.59978e-12	8.12459e-11	0.205729
gi|65288071_TNS3_S660	2.62989e-12	8.2011e-11	0.248741
gi|148806881_KIAA1462_S757	2.76584e-12	8.6066e-11	0.288917
gi|19923717_DTX3L_S202	2.80516e-12	8.71034e-11	0.272765
gi|150418009_TACC2_S473	2.88501e-12	8.93925e-11	-0.127611
gi|19913406_TOP2A_S1332	2.91302e-12	9.00686e-11	0
gi|29789283_WDR75_S779	3.03272e-12	9.35708e-11	0
gi|61676188_HUWE1_S2365	3.14534e-12	9.68406e-11	0.0587155
gi|47078231_CDK18_S89	3.21104e-12	9.86549e-11	-0.393844	NAT
gi|29789283_WDR75_S782	3.24676e-12	9.95421e-11	0
gi|118600973_RBMX2_S188	3.2925e-12	1.00733e-10	0.295175
gi|23111038_SNX2_T104	3.43164e-12	1.04769e-10	-0.310102	NAT
gi|4504897_KPNA2_S62	3.57268e-12	1.08847e-10	0
gi|118572613_SRRM2_S377	3.60211e-12	1.09472e-10	0.193937
gi|148528998_DMXL1_S574	3.60821e-12	1.09472e-10	-0.22027
gi|82546824_FOXK1_S445	3.87007e-12	1.17172e-10	0.144583
gi|116008442_ZC3H13_S372	3.97281e-12	1.20033e-10	0.189704
gi|410169842_MUC5AC_S1801	4.05366e-12	1.22222e-10	0
gi|51477714_MAN2A1_S80	4.10068e-12	1.23385e-10	-0.281537
gi|21536376_ABCA1_S1145	4.18638e-12	1.25704e-10	0
gi|12056473_NANS_S248	4.31441e-12	1.29281e-10	0
gi|38569495_EAF1_S158	4.46462e-12	1.33508e-10	0.466866	T
gi|13559514_PI4K2A_S462	4.50662e-12	1.34487e-10	0.224831
gi|41327771_DDX23_S109	4.52703e-12	1.3482e-10	0.161441
gi|82880648_ZAK_S637	4.78577e-12	1.42235e-10	0.151515
gi|7661690_CCDC9_S80	4.80609e-12	1.42548e-10	0.199169
gi|4502875_CLDN3_T204	5.10455e-12	1.51093e-10	0.0766758
gi|82880648_ZAK_S727	5.12609e-12	1.51422e-10	0
gi|7662394_RAB11FIP2_S227	5.22106e-12	1.53614e-10	0
gi|55769548_PHF14_S302	5.22139e-12	1.53614e-10	0.147478
gi|20270337_LEO1_S296	5.46336e-12	1.60409e-10	0.24896
gi|120587019_ZNF318_S136	5.61051e-12	1.64398e-10	0
gi|7662340_MORC2_S681	5.80739e-12	1.69825e-10	0.3468	T
gi|51599156_CHD4_S105	6.10392e-12	1.78139e-10	0
gi|7427519_MCM6_S762	6.66201e-12	1.94038e-10	0
gi|20127519_TPX2_S738	6.76274e-12	1.96578e-10	0
gi|4885487_MLF2_S238	6.98478e-12	2.02628e-10	0.198249
gi|110556636_TNKS1BP1_S1103	7.03006e-12	2.03536e-10	0
gi|145275189_C1orf116_S35	7.21767e-12	2.08553e-10	0
gi|116256464_KIAA1211L_S92	7.53158e-12	2.17193e-10	0
gi|39930523_C11orf84_S308	7.602e-12	2.1879e-10	0.24124
gi|55741473_HECW2_S852	7.68059e-12	2.20616e-10	0
gi|112382250_SPTBN1_S2160	7.85131e-12	2.25076e-10	0.236035
gi|14149987_WDR24_S496	8.07819e-12	2.31125e-10	-0.125391
gi|21328446_LIPE_S855	8.31627e-12	2.3747e-10	-0.369662	NAT
gi|4507447_TFAP4_S123	8.73521e-12	2.48945e-10	0.30026	T
gi|7706557_C9orf78_S261	8.87362e-12	2.52396e-10	0.295991
gi|10835242_PRKG1_S64	8.92241e-12	2.53289e-10	-0.392895	NAT
gi|148233338_CTNNB1_S675	9.22384e-12	2.60689e-10	-0.389424	NAT
gi|33356172_NBN_S432	9.23222e-12	2.60689e-10	0.378857	T
gi|29789403_PDZD8_S521	9.2368e-12	2.60689e-10	0.0614661
gi|13699824_KIF11_T926	9.45537e-12	2.66341e-10	0
gi|116008442_ZC3H13_T364	9.77791e-12	2.74895e-10	0.299896
gi|27894378_CLIC6_S299	1.00435e-11	2.81817e-10	-0.688838	NAT
gi|51599156_CHD4_S108	1.01839e-11	2.85209e-10	0
gi|188536047_SMARCC1_S328	1.0234e-11	2.86061e-10	0.226876
gi|25777602_PSMD2_S16	1.05584e-11	2.94563e-10	0.223492
gi|112382250_SPTBN1_T2328	1.08592e-11	3.02374e-10	-1.43751	NAT
gi|42542379_SRRM1_S740	1.09642e-11	3.04718e-10	0.181077
gi|188536047_SMARCC1_S330	1.23522e-11	3.42639e-10	0.22287
gi|55749544_SH3PXD2A_S974	1.28718e-11	3.56372e-10	0.275973
gi|4505939_POLR2A_S1917	1.30341e-11	3.60181e-10	0.393497	T
gi|19913406_TOP2A_S1213	1.36942e-11	3.77706e-10	0
gi|118572613_SRRM2_S398	1.37698e-11	3.79074e-10	0.252677
gi|4505939_POLR2A_S1882	1.38185e-11	3.79696e-10	0
gi|116008442_ZC3H13_S986	1.39292e-11	3.82017e-10	0.278189
gi|108773787_RB1_T373	1.40758e-11	3.85312e-10	0
gi|24797153_FGD1_S116	1.49417e-11	4.08247e-10	0
gi|119226260_CHERP_S817	1.50032e-11	4.09159e-10	0.295838
gi|78042577_MAP7D1_S113	1.60638e-11	4.37265e-10	0.262595
gi|82659109_UBR4_S181	1.65081e-11	4.48522e-10	0.132962
gi|4507241_SSRP1_S672	1.74246e-11	4.72541e-10	0
gi|88759348_RNF219_S719	1.77265e-11	4.79836e-10	0
gi|55749544_SH3PXD2A_S392	1.822e-11	4.92277e-10	0.261889
gi|61743954_AHNAK_S5841	1.88776e-11	5.09102e-10	-0.341694	NAT
gi|82546824_FOXK1_T436	1.91628e-11	5.15838e-10	0
gi|61743954_AHNAK_S177	1.94575e-11	5.22805e-10	-0.395806	NAT
gi|510937006_COBLL1_S1070	2.0248e-11	5.43042e-10	0
gi|154240686_FGD6_S1197	2.03534e-11	5.44864e-10	0
gi|42542379_SRRM1_S549	2.11364e-11	5.64787e-10	0.211173
gi|253970456_HTATSF1_S597	2.12891e-11	5.67827e-10	0
gi|115583654_HNF4G_S158	2.15212e-11	5.72756e-10	0.612286	T
gi|148839292_ATP13A3_S817	2.15526e-11	5.72756e-10	0.190678
gi|67782365_KRT7_S2	2.21731e-11	5.88173e-10	0
gi|21327667_BOP1_S126	2.22284e-11	5.88568e-10	0
gi|33286428_SLC7A8_S21	2.23807e-11	5.90453e-10	0
gi|169636420_CA9_S47	2.23807e-11	5.90453e-10	0
gi|108773787_RB1_T353	2.25745e-11	5.9449e-10	0
gi|46852390_CCDC6_S52	2.29731e-11	6.03893e-10	0
gi|11321583_SUCLA2_S279	2.35811e-11	6.18759e-10	0
gi|37577122_UBE2J1_S266	2.39116e-11	6.26304e-10	-0.29446
gi|24497453_NUP88_S35	2.39826e-11	6.27036e-10	0.272754
gi|4502805_CHGA_S436	2.45224e-11	6.39998e-10	0
gi|239735569_GRHL1_T208	2.47847e-11	6.45688e-10	0
gi|148277037_AAK1_S846	2.49291e-11	6.48289e-10	-0.238924
gi|84043963_EIF5B_S137	2.53098e-11	6.56887e-10	0.28259
gi|68800430_HS1BP3_S249	2.53499e-11	6.56887e-10	0.159878
gi|217330641_IWS1_S196	2.57047e-11	6.63994e-10	0
gi|194239733_SLC9A3_S592	2.57154e-11	6.63994e-10	0
gi|4885105_CHAF1B_S410	2.62245e-11	6.75942e-10	0
gi|9955970_ABCC3_S908	2.71667e-11	6.9899e-10	-0.542975	NAT
gi|190684675_XRCC1_S447	2.78016e-11	7.14065e-10	0.222102
gi|21396500_HIRIP3_S357	2.80964e-11	7.20367e-10	0
gi|157311635_FAM83H_S870	2.84862e-11	7.29076e-10	0.253232
gi|73747889_ADAM17_S791	2.94124e-11	7.51462e-10	0.19791
gi|4758958_PRKAR2A_S80	3.35569e-11	8.55847e-10	-0.181201
gi|33286446_OGFR_S315	3.36831e-11	8.57564e-10	0.231018
gi|157694511_NOC2L_S56	3.44145e-11	8.74656e-10	0
gi|11321634_CD2AP_S458	3.46384e-11	8.78814e-10	-0.40108	NAT
gi|153946395_TNC_S70	3.55395e-11	9.00108e-10	0
gi|73760405_TMPO_S306	3.61037e-11	9.1281e-10	0
gi|50962882_GPATCH8_S1035	3.65048e-11	9.2135e-10	0.162835
gi|9558733_TRA2A_T88	3.66317e-11	9.22954e-10	0.0815999
gi|157909822_SGK223_S743	3.68433e-11	9.26683e-10	0.118416
gi|156119605_GTF3C4_S611	3.81705e-11	9.58408e-10	0.130014
gi|148596949_NOLC1_S508	3.92887e-11	9.84786e-10	0
gi|112382250_SPTBN1_S2319	3.98402e-11	9.96895e-10	-0.384043	NAT
gi|59853352_MYRIP_S298	4.12054e-11	1.02929e-09	0
gi|19913406_TOP2A_S1337	4.14253e-11	1.03301e-09	0
gi|75677351_SUDS3_S45	4.23404e-11	1.05402e-09	0.149505
gi|92091572_DOCK4_S1700	4.32536e-11	1.07492e-09	0
gi|118572613_SRRM2_S1382	4.35807e-11	1.0812e-09	0.298055
gi|21735621_MDH2_S246	4.41139e-11	1.09257e-09	0
gi|13375827_PLEKHF2_S226	4.50619e-11	1.11415e-09	-0.276234
gi|21327667_BOP1_S127	4.55595e-11	1.12455e-09	0
gi|34098946_YBX1_S176	4.61106e-11	1.13623e-09	0.256573
gi|156523970_AHSG_S330	4.79146e-11	1.17868e-09	-0.462444	NAT
gi|4502805_CHGA_S322	4.82025e-11	1.18377e-09	0
gi|19913406_TOP2A_S1393	5.06816e-11	1.24255e-09	0
gi|444909146_ESF1_S153	5.11291e-11	1.25142e-09	0
gi|28557798_FAM84B_T289	5.27775e-11	1.28959e-09	-0.391996	NAT
gi|103472005_MKI67_S357	5.48648e-11	1.33835e-09	0
gi|50658065_SMC4_T39	5.53396e-11	1.34718e-09	0.538049	T
gi|110556636_TNKS1BP1_S494	5.54118e-11	1.34718e-09	-0.189273
gi|67782319_SPTB_S2114	5.56677e-11	1.35115e-09	-0.367344	NAT
gi|375151575_PPFIBP2_S186	5.7379e-11	1.39037e-09	0
gi|191252812_TOM1L1_S323	5.80181e-11	1.40352e-09	-0.123903
gi|151301228_PRPF40A_T346	5.83105e-11	1.40825e-09	0
gi|29789283_WDR75_S796	6.01741e-11	1.45085e-09	0.0424607
gi|4758958_PRKAR2A_S78	6.06992e-11	1.46109e-09	-0.193612
gi|218563739_C17orf49_S62	6.275e-11	1.50797e-09	0
gi|31652264_RBM26_S127	6.402e-11	1.53595e-09	0.146339
gi|194097365_FTSJ3_S333	6.51202e-11	1.55978e-09	0
gi|126723060_ZC3H4_S1275	6.55039e-11	1.56639e-09	0.139185
gi|19913408_TOP2B_S1545	6.58658e-11	1.57247e-09	0.2094
gi|119226260_CHERP_S822	6.62453e-11	1.57894e-09	0.221329
gi|262359929_AHCTF1_S1231	7.04108e-11	1.67548e-09	0.0795498
gi|169636420_CA9_S53	7.12679e-11	1.69311e-09	0
gi|13124881_CBFB_S173	7.30277e-11	1.73209e-09	0.210979
gi|67782319_SPTB_S2125	7.32083e-11	1.73355e-09	-0.0742694
gi|42542379_SRRM1_S754	7.4292e-11	1.75635e-09	0.248719
gi|7662274_TOX4_S178	7.5781e-11	1.78865e-09	0
gi|116008442_ZC3H13_S242	7.71672e-11	1.81842e-09	0.213875
gi|21359945_NCAPG_S674	7.8346e-11	1.84322e-09	0
gi|54873624_EIF2A_S506	7.93431e-11	1.86367e-09	0.250659
gi|82546824_FOXK1_S441	8.28259e-11	1.94234e-09	0
gi|118572613_SRRM2_S1101	8.39847e-11	1.96635e-09	0.201888
gi|116875765_TJP1_S912	8.43677e-11	1.97215e-09	0.142709
gi|7706501_WBP11_S600	8.48677e-11	1.98066e-09	-0.338521	NAT
gi|50345997_EP300_S1038	8.5807e-11	1.99937e-09	0.162549
gi|194473668_MPST_S17	8.61643e-11	2.00298e-09	0
gi|20544151_CBX3_S95	8.62371e-11	2.00298e-09	0.24544
gi|34328899_PTPN14_S594	8.69982e-11	2.01424e-09	0
gi|70610136_PARG_S137	8.69982e-11	2.01424e-09	0
gi|20070205_LAD1_S38	8.92349e-11	2.06274e-09	-0.42928	NAT
gi|110556636_TNKS1BP1_S691	8.98831e-11	2.07443e-09	0
gi|118572613_SRRM2_S1329	9.26052e-11	2.13051e-09	0.134096
gi|50962882_GPATCH8_S1107	9.26052e-11	2.13051e-09	0.143459
gi|118572613_SRRM2_S857	9.33336e-11	2.14318e-09	0.188981
gi|19923193_ST13_S79	9.34504e-11	2.14318e-09	0.158045
gi|408684407_DENND4C_S1278	9.45847e-11	2.16578e-09	-0.208554
gi|48255945_ATP2B1_S1155	9.50871e-11	2.17387e-09	-0.215637
gi|19923229_PPP2R3A_S181	9.76467e-11	2.22889e-09	-0.332493	NAT
gi|156104862_KANK4_S163	9.88542e-11	2.25292e-09	0
gi|197387275_SURF2_T190	9.94863e-11	2.26378e-09	0
gi|50726968_MFAP1_S116	9.97366e-11	2.26593e-09	0.000368098
gi|255652953_ZC3H18_S34	1.01718e-10	2.30734e-09	0.117596
gi|38146107_RSRC2_S32	1.03675e-10	2.3481e-09	0.12733
gi|126723060_ZC3H4_S908	1.04035e-10	2.35257e-09	0.155543
gi|4503179_OFD1_S669	1.04434e-10	2.35793e-09	0
gi|4505021_LRPAP1_S247	1.05132e-10	2.37002e-09	0
gi|132626688_MDC1_S329	1.05941e-10	2.38457e-09	0.277671
gi|42542379_SRRM1_T220	1.07582e-10	2.41778e-09	0.176344
gi|71274148_PLEKHG1_S1183	1.08462e-10	2.4338e-09	0
gi|81158080_CYS1_S17	1.10363e-10	2.47265e-09	-0.357932	NAT
gi|224586846_SORBS2_S346	1.11778e-10	2.50049e-09	0
gi|4826932_PPID_S201	1.12512e-10	2.51154e-09	0
gi|55741641_KIDINS220_S918	1.12616e-10	2.51154e-09	0.0606416
gi|224451124_NBEAL1_S1841	1.13362e-10	2.52429e-09	0
gi|5803177_SNTB2_S393	1.23294e-10	2.74127e-09	-0.264401
gi|112363080_MAST2_S74	1.24737e-10	2.76686e-09	0.338365	T
gi|215820635_PPP1R13L_S71	1.24825e-10	2.76686e-09	0
gi|226509740_SCAF1_S614	1.30245e-10	2.87879e-09	0.158552
gi|4505343_NCBP1_S22	1.3027e-10	2.87879e-09	0
gi|116008442_ZC3H13_S325	1.32349e-10	2.9203e-09	0.149653
gi|194097365_FTSJ3_S584	1.3361e-10	2.94366e-09	0
gi|148491070_CTPS1_S573	1.36831e-10	3.01008e-09	0.292516
gi|110611220_RRBP1_S844	1.40571e-10	3.08768e-09	0.266431
gi|19923193_ST13_S76	1.40999e-10	3.09243e-09	0.144211
gi|221316599_CHGB_S182	1.42833e-10	3.12793e-09	0
gi|118572613_SRRM2_S854	1.43228e-10	3.13188e-09	0.247772
gi|254939661_PLCL1_T556	1.43615e-10	3.13562e-09	-0.351816	NAT
gi|42542379_SRRM1_S560	1.45251e-10	3.1666e-09	0.403698	T
gi|23110942_PSMA5_S56	1.51376e-10	3.29519e-09	0.205971
gi|134142826_PCM1_S866	1.57751e-10	3.42885e-09	0
gi|110556636_TNKS1BP1_S872	1.60398e-10	3.48118e-09	-0.166418
gi|55741473_HECW2_S48	1.64273e-10	3.55998e-09	0
gi|306482646_SRSF2_S212	1.66595e-10	3.60494e-09	0.186548
gi|7706501_WBP11_S361	1.68689e-10	3.64483e-09	0
gi|37595752_LBR_S99	1.69314e-10	3.65291e-09	0.207099
gi|189083849_ALAD_S215	1.6997e-10	3.66165e-09	-0.355485	NAT
gi|157694511_NOC2L_S673	1.71609e-10	3.6915e-09	0.33002	T
gi|226509740_SCAF1_S734	1.77094e-10	3.80387e-09	0.150448
gi|21361282_SRSF4_S458	1.8789e-10	4.0298e-09	0.158677
gi|51173724_BYSL_S98	1.88532e-10	4.03086e-09	0
gi|50962882_GPATCH8_S740	1.88609e-10	4.03086e-09	0.213654
gi|66348045_ZC3HC1_S344	1.88769e-10	4.03086e-09	0.209337
gi|21450761_PPP1R35_S52	1.91868e-10	4.09102e-09	0
gi|306482646_SRSF2_S221	1.94008e-10	4.13061e-09	0.175519
gi|267844811_NAV1_S90	2.04292e-10	4.34321e-09	0
gi|110556636_TNKS1BP1_S601	2.06369e-10	4.37607e-09	-0.233125
gi|291084757_PDHA1_S201	2.06438e-10	4.37607e-09	0
gi|150417986_ARFGEF2_S349	2.13172e-10	4.51225e-09	-0.35375	NAT
gi|27894337_KRT20_S15	2.14815e-10	4.54042e-09	-1.13813	NAT
gi|67782311_SKIV2L_S256	2.15978e-10	4.54816e-09	-0.153012
gi|41281453_SLK_S779	2.16023e-10	4.54816e-09	-0.329932	NAT
gi|89274169_CIAPIN1_S183	2.16118e-10	4.54816e-09	0.0976881
gi|389565493_TJP3_S371	2.26226e-10	4.75402e-09	0
gi|167234419_THRAP3_S939	2.31711e-10	4.86227e-09	0.156927
gi|116256464_KIAA1211L_S490	2.36322e-10	4.95189e-09	-0.691636	NAT
gi|32483374_NOP56_S520	2.40103e-10	5.02388e-09	0.226522
gi|4507831_ULK1_S469	2.42514e-10	5.06704e-09	0
gi|14670383_DAPK2_S349	2.44247e-10	5.09595e-09	0
gi|255918141_CHAMP1_S214	2.45129e-10	5.10703e-09	0.256854
gi|191251777_BCAS1_S399	2.52766e-10	5.25861e-09	0
gi|27894337_KRT20_S34	2.61622e-10	5.42925e-09	-1.5442	NAT
gi|33356547_MCM2_S139	2.61733e-10	5.42925e-09	0
gi|7657013_AATF_S203	2.62086e-10	5.42925e-09	0.207592
gi|82546824_FOXK1_S223	2.67657e-10	5.53676e-09	0
gi|5454102_TACC3_S177	2.76719e-10	5.71612e-09	0
gi|83816964_HJURP_S473	2.79011e-10	5.75529e-09	0
gi|190684675_XRCC1_T453	2.80964e-10	5.78739e-09	0.218873
gi|4505835_PKD2_S812	2.89399e-10	5.9527e-09	0.232024
gi|14790190_SPEN_S727	2.93251e-10	6.02343e-09	0.24353
gi|306482646_SRSF2_S26	2.97005e-10	6.09196e-09	0.178761
gi|4507241_SSRP1_S671	3.04567e-10	6.23827e-09	0
gi|28376658_FAM126B_S491	3.06721e-10	6.27357e-09	-0.0928473
gi|52426735_ANK2_S1755	3.10471e-10	6.34137e-09	0
gi|61743954_AHNAK_S3426	3.15302e-10	6.43102e-09	0
gi|24762236_PRPF38A_S193	3.24872e-10	6.61693e-09	0.246779
gi|150418007_RANBP2_S2628	3.26728e-10	6.64544e-09	0
gi|29825823_HID1_S589	3.28005e-10	6.66212e-09	0
gi|46852390_CCDC6_S244	3.31722e-10	6.72823e-09	0.130852
gi|42542379_SRRM1_S756	3.45643e-10	7.00083e-09	0.198577
gi|340138932_APOBR_T572	3.47413e-10	7.02691e-09	0.143528
gi|33946327_NUP214_S433	3.53965e-10	7.14949e-09	0.15881
gi|117553586_DOCK5_S1834	3.62517e-10	7.3121e-09	-0.31145	NAT
gi|66529407_TNS1_S912	3.85342e-10	7.76174e-09	-0.00258378
gi|21314720_SNIP1_S52	3.90928e-10	7.86337e-09	0.319089	T
gi|192807320_SMARCA4_S1419	4.00286e-10	8.04051e-09	0
gi|157168329_FMN1_S231	4.11666e-10	8.2577e-09	0
gi|4505939_POLR2A_S1896	4.14093e-10	8.29496e-09	0
gi|74271837_GLUL_S343	4.14716e-10	8.29602e-09	0
gi|47271406_MEPCE_S69	4.20901e-10	8.4082e-09	0.166271
gi|115298682_PRRC2C_T2682	4.59385e-10	9.16442e-09	0
gi|66528888_FANCD2_S1435	4.6625e-10	9.28865e-09	0
gi|20127448_POLA2_S141	4.85816e-10	9.66521e-09	0
gi|268840316_IL1RAP_S556	4.94123e-10	9.81707e-09	0
gi|156104891_GTF2F1_S385	4.99362e-10	9.90764e-09	0.227435
gi|33356547_MCM2_T39	5.00229e-10	9.91134e-09	0
gi|33356148_FMNL1_S689	5.35768e-10	1.06011e-08	0
gi|24762236_PRPF38A_S194	5.45151e-10	1.07721e-08	0.214026
gi|118572613_SRRM2_T383	5.4929e-10	1.08392e-08	0.218224
gi|157311635_FAM83H_S881	5.62415e-10	1.10831e-08	0.247364
gi|223633935_PROSER2_S43	6.32192e-10	1.24414e-08	-0.287967
gi|394582099_MCM3_T732	6.35469e-10	1.2489e-08	0
gi|255918141_CHAMP1_S204	6.43025e-10	1.26204e-08	0.247711
gi|308736985_MUC13_S506	6.45002e-10	1.26422e-08	0
gi|194248077_KLF4_T316	6.51013e-10	1.27429e-08	-0.331346	NAT
gi|221316599_CHGB_S183	6.56907e-10	1.2841e-08	0
gi|408684407_DENND4C_S1252	6.99887e-10	1.36628e-08	-0.269481
gi|258645172_BCKDHA_S336	7.05202e-10	1.37438e-08	0
gi|116008442_ZC3H13_S318	7.05921e-10	1.37438e-08	0.10795
gi|20544151_CBX3_S97	7.30139e-10	1.41963e-08	0
gi|38569495_EAF1_S165	7.34452e-10	1.42611e-08	0.275448
gi|394582099_MCM3_S721	7.36782e-10	1.42873e-08	0
gi|103471995_SRFBP1_S203	7.55819e-10	1.4637e-08	0.286015
gi|153791424_PTGDR2_S331	7.67972e-10	1.48526e-08	-0.613882	NAT
gi|154350241_KIAA1244_S2103	7.75696e-10	1.4982e-08	0
gi|8923946_SMPD3_S294	7.80652e-10	1.50578e-08	0
gi|224586846_SORBS2_S13	7.85519e-10	1.51316e-08	0
gi|7657307_LIMD1_S233	7.95041e-10	1.52948e-08	-0.196359
gi|397174762_PROX1_S199	8.08025e-10	1.55241e-08	0
gi|41327710_CRK_S194	8.1018e-10	1.5545e-08	-0.0740573
gi|148536853_COPA_S173	8.16429e-10	1.56443e-08	0
gi|95147555_MAP1A_S1146	8.18655e-10	1.56663e-08	0
gi|157694511_NOC2L_S672	8.19971e-10	1.56709e-08	0.342429	T
gi|4506537_RIPK2_S176	8.23769e-10	1.57229e-08	0
gi|4502805_CHGA_S397	8.27717e-10	1.57775e-08	0
gi|222537747_PALM3_S550	8.52403e-10	1.62065e-08	0
gi|510937006_COBLL1_S326	8.5326e-10	1.62065e-08	0
gi|95089461_DLG5_S1263	8.53559e-10	1.62065e-08	0
gi|116008442_ZC3H13_T317	8.65279e-10	1.64076e-08	0
gi|27777632_SLC9A1_S703	8.7617e-10	1.65925e-08	0
gi|124430752_KIF26B_S1006	8.86922e-10	1.67743e-08	0
gi|150417986_ARFGEF2_S348	8.92136e-10	1.68511e-08	-0.59872	NAT
gi|116686122_KIF4A_S801	8.95871e-10	1.68997e-08	0.260695
gi|85815829_SH3BP1_S262	9.12889e-10	1.71985e-08	0.253198
gi|306482646_SRSF2_S208	9.2681e-10	1.74381e-08	0.175392
gi|34098946_YBX1_S167	9.51636e-10	1.78822e-08	0
gi|167235023_ELF3_S212	9.69347e-10	1.81681e-08	0
gi|14249622_AJUBA_S137	9.69347e-10	1.81681e-08	0
gi|57634534_NUP205_S1942	9.73553e-10	1.82235e-08	0
gi|112382250_SPTBN1_S2169	9.85296e-10	1.84196e-08	-0.180179
gi|47933379_NAPA_S195	1.0312e-09	1.92531e-08	0
gi|117190342_PHF2_S899	1.04099e-09	1.9411e-08	0.100936
gi|41327764_AKR7A2_S255	1.0673e-09	1.9876e-08	0
gi|5803167_SF3A3_S295	1.07051e-09	1.99105e-08	0
gi|151301228_PRPF40A_S858	1.09309e-09	2.03045e-08	0
gi|4505901_TMEM11_S13	1.11603e-09	2.06778e-08	0
gi|55749621_PLEKHG3_S591	1.11603e-09	2.06778e-08	0
gi|255918141_CHAMP1_S459	1.13152e-09	2.09382e-08	0.18429
gi|5453950_PPP2R5A_S49	1.13729e-09	2.09959e-08	0
gi|61676089_FAM83B_S869	1.13753e-09	2.09959e-08	0
gi|20070205_LAD1_S39	1.15748e-09	2.13372e-08	-0.631642	NAT
gi|7706457_AKAP11_S1242	1.18046e-09	2.17333e-08	0.208071
gi|194248077_KLF4_S236	1.18552e-09	2.1799e-08	0
gi|62988361_AIM1_T20	1.19763e-09	2.19937e-08	0
gi|157817073_CDK12_T1246	1.20975e-09	2.21856e-08	0
gi|11968023_ZNF106_S861	1.21112e-09	2.21856e-08	0.207839
gi|221139764_PHRF1_S1094	1.21897e-09	2.23014e-08	0
gi|51944966_ATP4A_S286	1.22449e-09	2.23743e-08	0
gi|24307983_FTSJD2_S53	1.24951e-09	2.27743e-08	0.161013
gi|42716277_C2CD2L_S663	1.24951e-09	2.27743e-08	-0.281173
gi|221139764_PHRF1_S1123	1.26207e-09	2.29744e-08	0
gi|59853352_MYRIP_S542	1.28781e-09	2.34137e-08	0
gi|78042577_MAP7D1_S544	1.29527e-09	2.3504e-08	0
gi|4507271_STK11_S31	1.29601e-09	2.3504e-08	-0.343734	NAT
gi|167234419_THRAP3_S55	1.30167e-09	2.35774e-08	0.0752003
gi|374088036_AGPAT9_S68	1.30626e-09	2.3604e-08	-0.322442	NAT
gi|66348045_ZC3HC1_S335	1.30638e-09	2.3604e-08	0.00725315
gi|112382237_SYNM_S1181	1.31488e-09	2.37281e-08	-0.836339	NAT
gi|7657013_AATF_S316	1.32032e-09	2.37967e-08	0
gi|183396804_RPRD2_S593	1.34533e-09	2.42109e-08	0.204039
gi|61743954_AHNAK_S5752	1.34662e-09	2.42109e-08	-0.196942
gi|60685231_TTC7B_S678	1.39875e-09	2.51172e-08	-0.287421
gi|156104874_EVPL_S2025	1.43402e-09	2.57187e-08	0
gi|118572613_SRRM2_S1401	1.48909e-09	2.66735e-08	0.447479	T
gi|46409304_ERICH1_S238	1.50538e-09	2.69322e-08	0.0543125
gi|4557395_CA2_S216	1.50731e-09	2.69337e-08	0
gi|45827701_DOPEY2_S589	1.52064e-09	2.71386e-08	-0.340344	NAT
gi|20336205_ATRX_S1489	1.53808e-09	2.74162e-08	0
gi|42734430_PTRF_S300	1.55991e-09	2.77714e-08	-0.688037	NAT
gi|59853425_STEAP3_S19	1.63311e-09	2.90391e-08	0
gi|170932518_PXN_S10	1.63957e-09	2.91019e-08	0.169925
gi|145580615_KRI1_S634	1.64064e-09	2.91019e-08	0.112275
gi|33563376_TBC1D16_S260	1.68358e-09	2.98272e-08	0
gi|339275976_AKAP1_S445	1.71703e-09	3.03828e-08	0
gi|33356174_PNN_S443	1.76827e-09	3.12516e-08	0.182024
gi|32130516_NEMF_S831	1.77664e-09	3.13614e-08	0.0191264
gi|55770844_CTNNA1_T654	1.80663e-09	3.18275e-08	0
gi|78042577_MAP7D1_S552	1.80741e-09	3.18275e-08	0
gi|116805327_MCCC1_S724	1.84668e-09	3.24798e-08	0
gi|62414289_VIM_S51	1.8808e-09	3.30399e-08	0.191076
gi|68160947_SCG2_S532	1.8858e-09	3.30878e-08	0
gi|260064009_USP24_S1299	1.89214e-09	3.31545e-08	0
gi|111378393_SCN7A_S1511	1.89415e-09	3.31545e-08	0
gi|4505901_TMEM11_S17	1.89716e-09	3.31672e-08	-0.00317688
gi|61743954_AHNAK_S3412	1.92595e-09	3.36302e-08	0
gi|73747881_ZZEF1_S1518	1.95071e-09	3.40218e-08	-0.234364
gi|50053795_EIF4B_S459	1.95439e-09	3.40452e-08	0
gi|15721939_CASC3_S363	2.04502e-09	3.55814e-08	0.15055
gi|55769548_PHF14_T287	2.06348e-09	3.58182e-08	0
gi|20127499_SRSF6_S301	2.06355e-09	3.58182e-08	0.259197
gi|253970456_HTATSF1_S713	2.07893e-09	3.60423e-08	0.205502
gi|375151575_PPFIBP2_S244	2.11576e-09	3.66372e-08	0
gi|221139764_PHRF1_S1228	2.14789e-09	3.71493e-08	0.208016
gi|55749531_SF3B2_S435	2.16638e-09	3.73406e-08	0
gi|38016914_SAMHD1_T592	2.16638e-09	3.73406e-08	0
gi|42542379_SRRM1_S738	2.16917e-09	3.73406e-08	0.126216
gi|109637788_PML_S530	2.16921e-09	3.73406e-08	0
gi|62955803_NUP188_S1523	2.19446e-09	3.77307e-08	0
gi|7019419_GNL2_S582	2.20725e-09	3.79058e-08	0
gi|51173873_HMGXB4_S512	2.21308e-09	3.79612e-08	0
gi|46409304_ERICH1_S254	2.22178e-09	3.80656e-08	0
gi|4505939_POLR2A_Y1874	2.24538e-09	3.84247e-08	0
gi|190610020_TC2N_S211	2.26579e-09	3.87285e-08	-0.479897	NAT
gi|260763912_SKA3_S155	2.30885e-09	3.94183e-08	0
gi|4505531_OSBP_S351	2.32499e-09	3.96473e-08	-0.655455	NAT
gi|89276756_PRPF4B_S356	2.33024e-09	3.96905e-08	0.0740133
gi|62414289_VIM_S56	2.36725e-09	4.02736e-08	0.281729
gi|4502607_CCKAR_S414	2.37859e-09	4.04194e-08	0
gi|7661690_CCDC9_S390	2.382e-09	4.04302e-08	0
gi|217330641_IWS1_S54	2.40326e-09	4.07434e-08	0
gi|5032179_TRIM28_S757	2.41793e-09	4.09445e-08	0
gi|55769548_PHF14_S290	2.47682e-09	4.18931e-08	0
gi|7662310_FARP2_S876	2.49822e-09	4.2206e-08	0
gi|20270337_LEO1_S197	2.52844e-09	4.2667e-08	0
gi|7706457_AKAP11_T1100	2.55978e-09	4.3146e-08	0.187831
gi|7661950_CTR9_T925	2.58804e-09	4.35719e-08	0.201823
gi|313760537_PDCD4_S80	2.59718e-09	4.36751e-08	0
gi|188497756_UBAP2L_S609	2.65568e-09	4.46074e-08	0
gi|5901956_FSTL1_S165	2.65907e-09	4.4613e-08	0
gi|253970456_HTATSF1_S607	2.66573e-09	4.46732e-08	0
gi|257196142_PIEZO1_S1621	2.76983e-09	4.63644e-08	0.191368
gi|157426887_DOCK6_S884	2.78689e-09	4.65965e-08	0.319369	T
gi|55769587_NOP14_S146	2.86705e-09	4.78816e-08	0
gi|5031633_FARP1_S889	2.9279e-09	4.88304e-08	-0.198798
gi|254939661_PLCL1_S95	2.93056e-09	4.88304e-08	-0.32372	NAT
gi|7706501_WBP11_S364	3.0045e-09	5.00051e-08	0
gi|156105693_HELZ2_S338	3.03357e-09	5.04314e-08	0
gi|4826742_GFPT2_S244	3.05765e-09	5.07737e-08	0
gi|33286428_SLC7A8_S29	3.0616e-09	5.07813e-08	0
gi|118601081_HNRNPUL2_T165	3.06777e-09	5.08259e-08	0.156271
gi|112789562_IFI16_S153	3.11983e-09	5.16296e-08	0.257628
gi|116008442_ZC3H13_S1010	3.14864e-09	5.20473e-08	0.0165849
gi|217330646_SUB1_S17	3.1568e-09	5.21231e-08	0
gi|332688220_CTNND1_S248	3.19237e-09	5.26507e-08	0
gi|154350241_KIAA1244_S2100	3.28866e-09	5.41774e-08	0
gi|19913406_TOP2A_S1391	3.31992e-09	5.46305e-08	0
gi|24308207_LRRC47_S431	3.35677e-09	5.51746e-08	-0.289378
gi|38683860_IRS2_S594	3.42216e-09	5.61859e-08	0
gi|194239733_SLC9A3_T564	3.49636e-09	5.73396e-08	0
gi|150418007_RANBP2_S788	3.50864e-09	5.74762e-08	0
gi|333108224_MLLT4_S1718	3.56464e-09	5.8328e-08	-0.262286
gi|34996489_PHIP_S1783	3.62919e-09	5.93175e-08	0.0579683
gi|66346693_FAT1_S4473	3.64487e-09	5.95069e-08	0
gi|5174607_NAB2_S162	3.70329e-09	6.0393e-08	0
gi|27735067_MISP_S586	3.71768e-09	6.056e-08	0
gi|7019419_GNL2_S581	3.76253e-09	6.12221e-08	0
gi|31563503_ADNP_S921	3.82725e-09	6.22056e-08	0.281426
gi|195947397_PSEN1_S363	3.87626e-09	6.29191e-08	0
gi|4505939_POLR2A_S1906	3.87979e-09	6.29191e-08	0
gi|33946327_NUP214_S430	3.91208e-09	6.33722e-08	0.238297
gi|119226260_CHERP_S823	4.05174e-09	6.55315e-08	0.206584
gi|24497501_FOXA1_S307	4.05438e-09	6.55315e-08	-0.307408	NAT
gi|333108224_MLLT4_S1698	4.08911e-09	6.60197e-08	0.159074
gi|110556636_TNKS1BP1_S672	4.10751e-09	6.62432e-08	-0.091281
gi|33620747_MYEF2_S17	4.12012e-09	6.63731e-08	-0.276022
gi|7662394_RAB11FIP2_S277	4.14278e-09	6.66644e-08	0
gi|55770844_CTNNA1_S655	4.22913e-09	6.79788e-08	0
gi|262073007_SLC16A1_S467	4.32505e-09	6.94439e-08	-0.396643	NAT
gi|31542667_TMEM40_S137	4.42248e-09	7.09302e-08	0
gi|112382250_SPTBN1_T2320	4.46554e-09	7.1542e-08	-0.119991
gi|110349772_COL1A1_S176	4.5591e-09	7.29606e-08	0
gi|119226260_CHERP_S815	4.58471e-09	7.329e-08	0.261361
gi|389565493_TJP3_S368	4.60206e-09	7.34866e-08	0
gi|42542379_SRRM1_S463	4.66179e-09	7.43589e-08	0.166294
gi|118572613_SRRM2_S2690	4.6781e-09	7.45373e-08	0.220954
gi|122937472_BICC1_S612	4.74147e-09	7.54646e-08	0
gi|156630992_OTUD4_S828	4.77234e-09	7.58729e-08	0.187715
gi|394582099_MCM3_Y718	4.9451e-09	7.85337e-08	0
gi|31563503_ADNP_S953	4.97272e-09	7.88863e-08	0
gi|84043963_EIF5B_S135	4.98853e-09	7.90512e-08	0.0722698
gi|194097365_FTSJ3_S336	5.01244e-09	7.93436e-08	0
gi|27894378_CLIC6_S396	5.06281e-09	8.0054e-08	0
gi|196114970_PTPN12_S543	5.17219e-09	8.16948e-08	0
gi|112382250_SPTBN1_T2317	5.18104e-09	8.17459e-08	0
gi|51173873_HMGXB4_S502	5.35973e-09	8.44738e-08	0
gi|397174762_PROX1_S511	5.46725e-09	8.60752e-08	0
gi|14790190_SPEN_S2481	5.76893e-09	9.07268e-08	0
gi|23510356_RIOK1_S22	5.89504e-09	9.261e-08	0.217531
gi|5174607_NAB2_S171	5.95387e-09	9.34334e-08	0
gi|223278381_RRP12_S1019	6.03751e-09	9.46439e-08	0
gi|255652953_ZC3H18_S78	6.06588e-09	9.49864e-08	0
gi|44955929_CAMSAP2_S1302	6.28284e-09	9.82782e-08	0
gi|22748747_LSM12_T75	6.33477e-09	9.89842e-08	0.182632
gi|132626688_MDC1_S780	6.36543e-09	9.93566e-08	0
gi|150378498_KIAA1109_S4613	6.40978e-09	9.99418e-08	-0.254091
gi|51599156_CHD4_S1531	6.52226e-09	1.01587e-07	0.268347
gi|301069394_AIM1L_S441	6.63386e-09	1.03215e-07	0
gi|40255119_RASEF_S476	6.64324e-09	1.0325e-07	-0.160917
gi|38683860_IRS2_T520	6.80739e-09	1.05689e-07	0
gi|149158709_HRH1_S380	6.90162e-09	1.07038e-07	0
gi|21396500_HIRIP3_S227	7.02296e-09	1.08804e-07	0.202559
gi|149192855_PRRC2B_S226	7.04339e-09	1.09004e-07	0
gi|55749531_SF3B2_S436	7.06731e-09	1.09258e-07	0
gi|255918141_CHAMP1_S653	7.09152e-09	1.09516e-07	0.253766
gi|55770844_CTNNA1_T658	7.41045e-09	1.1432e-07	0
gi|14165435_HNRNPK_S216	7.50146e-09	1.15602e-07	0
gi|217330641_IWS1_S426	7.64219e-09	1.17646e-07	0
gi|61743954_AHNAK_S93	7.70954e-09	1.18558e-07	0
gi|118572613_SRRM2_S1499	7.71781e-09	1.18559e-07	0.216262
gi|24308440_MVB12A_S170	7.72794e-09	1.1859e-07	-0.237844
gi|19913406_TOP2A_S1351	7.88445e-09	1.20864e-07	0
gi|119220605_USP10_S365	8.02307e-09	1.22845e-07	0
gi|239047795_PLEKHA7_T870	8.03054e-09	1.22845e-07	0
gi|14790190_SPEN_S2120	8.07355e-09	1.23374e-07	0
gi|150417986_ARFGEF2_S1528	8.09827e-09	1.23622e-07	0
gi|224451124_NBEAL1_S1336	8.36066e-09	1.27494e-07	0
gi|222537747_PALM3_S143	8.37809e-09	1.27555e-07	-0.138857
gi|18860916_XRN2_S501	8.38224e-09	1.27555e-07	0
gi|44955929_CAMSAP2_S453	8.46158e-09	1.28628e-07	0.204817
gi|33300666_FAM73B_S276	8.63839e-09	1.31179e-07	-0.249999
gi|4505571_SQSTM1_S272	8.68483e-09	1.31747e-07	0
gi|193794853_POF1B_S413	8.80214e-09	1.33388e-07	0
gi|29568103_SNRNP70_S226	8.89158e-09	1.34465e-07	0
gi|19924129_RAD50_S635	8.90096e-09	1.34465e-07	0
gi|5032179_TRIM28_S501	8.90096e-09	1.34465e-07	0
gi|24308227_ZNF687_S271	8.9322e-09	1.34798e-07	0
gi|297307158_ADD2_S701	8.94351e-09	1.34828e-07	0
gi|38683860_IRS2_S577	9.22858e-09	1.38982e-07	0.0243213
gi|94536798_INO80B_S63	9.26294e-09	1.39356e-07	0
gi|4505939_POLR2A_S1833	9.33806e-09	1.40341e-07	0.134744
gi|7657269_PDS5B_S1177	9.55126e-09	1.43397e-07	0.265739
gi|13128860_HDAC1_S423	9.59858e-09	1.43959e-07	0
gi|332688220_CTNND1_S251	9.63228e-09	1.44316e-07	0
gi|62241042_EPRS_S883	9.77061e-09	1.46214e-07	0.126211
gi|57634534_NUP205_S1165	9.77905e-09	1.46214e-07	0.127827
gi|82546824_FOXK1_S428	9.79648e-09	1.46294e-07	0.0803312
gi|33356174_PNN_S450	9.80452e-09	1.46294e-07	0
gi|27777632_SLC9A1_S723	9.81996e-09	1.46375e-07	0
gi|5803177_SNTB2_S222	1.01971e-08	1.51841e-07	0
gi|148368978_NCAPH2_S284	1.03803e-08	1.54412e-07	0
gi|224591401_PI4K2B_S17	1.04222e-08	1.54876e-07	-0.00212595
gi|20336473_BCL7B_S122	1.06574e-08	1.5821e-07	0
gi|306482646_SRSF2_S206	1.09625e-08	1.62573e-07	0.156465
gi|351542238_ASAP1_S832	1.10045e-08	1.6303e-07	0
gi|50658065_SMC4_S28	1.10327e-08	1.63281e-07	0
gi|31083344_CXCR7_S350	1.11521e-08	1.64882e-07	0
gi|10835073_NMT1_S47	1.12585e-08	1.66234e-07	0.169284
gi|120587019_ZNF318_S40	1.12665e-08	1.66234e-07	0
gi|44890052_STMN1_S38	1.14456e-08	1.68706e-07	0
gi|118572613_SRRM2_S323	1.14655e-08	1.6883e-07	0.199553
gi|4503249_DEK_S306	1.15587e-08	1.7003e-07	0
gi|4885245_FOSL2_S230	1.17686e-08	1.72942e-07	0
gi|117956403_RABEP2_S200	1.19906e-08	1.76027e-07	-0.265472
gi|118572613_SRRM2_S1132	1.21871e-08	1.78731e-07	0.158149
gi|124001558_USP54_S1420	1.22208e-08	1.79046e-07	-0.314641	NAT
gi|11968023_ZNF106_S1328	1.25171e-08	1.83202e-07	0
gi|327478416_OCLN_S62	1.28745e-08	1.88244e-07	0
gi|118572613_SRRM2_S1387	1.28979e-08	1.88397e-07	0.14852
gi|5032189_TP53BP1_S1094	1.30064e-08	1.89792e-07	0
gi|61676188_HUWE1_S3816	1.32044e-08	1.92488e-07	0.135622
gi|38569421_ACLY_S481	1.3322e-08	1.93861e-07	0.111003
gi|186928844_ARHGAP31_S629	1.33252e-08	1.93861e-07	0
gi|4507021_SLC4A1_S357	1.34997e-08	1.96168e-07	-0.1543
gi|30061565_LARP1B_S340	1.35107e-08	1.96168e-07	0
gi|115529486_ATP7A_T327	1.37392e-08	1.99286e-07	0
gi|154350241_KIAA1244_T2098	1.41565e-08	2.05135e-07	0
gi|239047795_PLEKHA7_S363	1.43335e-08	2.07494e-07	0
gi|4506357_MPZL1_S221	1.4408e-08	2.08365e-07	-0.171727
gi|116235480_SEC16B_S234	1.45237e-08	2.0983e-07	0
gi|50659095_DDX21_S13	1.45539e-08	2.10007e-07	0
gi|4507241_SSRP1_S668	1.45648e-08	2.10007e-07	0
gi|7662274_TOX4_S182	1.46162e-08	2.1054e-07	0
gi|389565493_TJP3_S856	1.4707e-08	2.11638e-07	0
gi|75677325_KSR1_S269	1.47833e-08	2.12526e-07	0.242876
gi|187608767_ELF4_S188	1.48943e-08	2.1391e-07	0.153028
gi|194239733_SLC9A3_T573	1.49198e-08	2.14067e-07	0
gi|145275189_C1orf116_S149	1.49632e-08	2.14477e-07	0
gi|148806928_KIAA1211_S1042	1.5028e-08	2.15113e-07	0
gi|42542379_SRRM1_S551	1.50371e-08	2.15113e-07	0.313375	T
gi|24308408_CABLES1_S26	1.51349e-08	2.163e-07	0
gi|226509740_SCAF1_T989	1.51514e-08	2.16324e-07	0
gi|314122241_PRRC2A_S1110	1.53358e-08	2.18742e-07	0
gi|94681046_CNNM4_S664	1.53533e-08	2.18777e-07	-0.267461
gi|373938427_NOL8_S1031	1.54097e-08	2.19367e-07	0
gi|60685231_TTC7B_S677	1.55052e-08	2.20511e-07	-0.260579
gi|149363685_KIAA0947_S1854	1.55646e-08	2.21139e-07	0.165453
gi|94721263_MTMR12_S564	1.56718e-08	2.22444e-07	-0.184578
gi|157388929_EPN3_S449	1.60419e-08	2.27476e-07	0
gi|343887347_CD2BP2_S195	1.62614e-08	2.30365e-07	0.0526958
gi|66529407_TNS1_S433	1.62934e-08	2.30594e-07	0
gi|5453830_ORC2_S280	1.66361e-08	2.35215e-07	0
gi|255918141_CHAMP1_S652	1.6691e-08	2.35762e-07	0.145368
gi|397174762_PROX1_S179	1.73612e-08	2.44992e-07	0
gi|332688220_CTNND1_S245	1.75502e-08	2.47179e-07	0
gi|332688220_CTNND1_S167	1.75502e-08	2.47179e-07	0
gi|146198654_ZNF768_S97	1.82694e-08	2.57045e-07	0
gi|4502805_CHGA_S371	1.82882e-08	2.57045e-07	0
gi|132626688_MDC1_S453	1.83036e-08	2.57045e-07	0
gi|5454102_TACC3_S250	1.83744e-08	2.57791e-07	0
gi|197276600_MAP4_T571	1.89635e-08	2.65799e-07	0
gi|226509740_SCAF1_S612	1.91511e-08	2.68171e-07	0
gi|258645172_BCKDHA_S346	1.9786e-08	2.76264e-07	0
gi|255918077_VCAN_S1954	1.9786e-08	2.76264e-07	0
gi|186910302_RACGAP1_S203	1.9786e-08	2.76264e-07	0
gi|13876384_CDCA3_S94	1.98616e-08	2.77054e-07	0
gi|61743954_AHNAK_S5830	2.00176e-08	2.78962e-07	-0.216112
gi|21361282_SRSF4_S456	2.00876e-08	2.79671e-07	0.165498
gi|224586846_SORBS2_S460	2.02622e-08	2.81832e-07	0
gi|4507241_SSRP1_S667	2.05262e-08	2.85016e-07	0
gi|95147555_MAP1A_S1818	2.05302e-08	2.85016e-07	0
gi|14249338_BUD13_S325	2.07952e-08	2.8842e-07	0
gi|28603830_FUNDC1_S13	2.10329e-08	2.91439e-07	-0.135303
gi|4758958_PRKAR2A_S99	2.13232e-08	2.95181e-07	0
gi|219879806_TRAFD1_S415	2.13946e-08	2.95887e-07	0.171455
gi|7657269_PDS5B_S1182	2.16076e-08	2.9855e-07	0.214187
gi|38788333_RSF1_T628	2.16666e-08	2.98957e-07	0
gi|4503579_EPB41L2_S647	2.16934e-08	2.98957e-07	-0.187776
gi|15011974_ARHGEF2_S147	2.17192e-08	2.98957e-07	0
gi|116235480_SEC16B_S258	2.17192e-08	2.98957e-07	0
gi|221139764_PHRF1_S813	2.1861e-08	3.00625e-07	0.236089
gi|193794814_ALDOA_S36	2.21772e-08	3.04686e-07	0
gi|42542379_SRRM1_S638	2.23697e-08	3.0704e-07	0.039706
gi|50658065_SMC4_T48	2.28214e-08	3.12945e-07	0
gi|157502197_KIAA0195_S445	2.2914e-08	3.13919e-07	-0.290309
gi|33598937_SCARF2_S648	2.29436e-08	3.1403e-07	0
gi|38146107_RSRC2_S222	2.29658e-08	3.14038e-07	0
gi|373838727_MCMBP_S154	2.32233e-08	3.17262e-07	0
gi|120587019_ZNF318_S1243	2.33279e-08	3.18392e-07	0.0669855
gi|4505939_POLR2A_Y1909	2.35826e-08	3.21567e-07	0.0311567
gi|7662274_TOX4_T176	2.36408e-08	3.22058e-07	0
gi|50513245_CHAF1A_S777	2.37268e-08	3.22929e-07	0
gi|291190787_MYCBP2_S2789	2.41652e-08	3.28588e-07	0.180194
gi|221316599_CHGB_S263	2.42184e-08	3.29004e-07	0
gi|4503179_OFD1_S774	2.44519e-08	3.31675e-07	0
gi|301897977_REST_S864	2.44605e-08	3.31675e-07	0
gi|7705961_CLDN18_S253	2.51072e-08	3.40127e-07	0
gi|55770834_CENPF_S1654	2.51695e-08	3.40654e-07	0
gi|110556636_TNKS1BP1_S893	2.56889e-08	3.4736e-07	-0.166922
gi|217330641_IWS1_S302	2.59682e-08	3.50811e-07	0
gi|402534571_ATRIP_S97	2.68469e-08	3.62346e-07	0
gi|145275189_C1orf116_S36	2.69972e-08	3.63944e-07	0
gi|95147555_MAP1A_S2022	2.70153e-08	3.63944e-07	0
gi|10190682_CBX8_S191	2.7818e-08	3.74412e-07	0
gi|4505021_LRPAP1_T248	2.82915e-08	3.80433e-07	0
gi|95147555_MAP1A_S1801	2.83624e-08	3.81035e-07	0
gi|24429588_ZNF532_S314	2.87691e-08	3.86142e-07	0
gi|95147555_MAP1A_S527	2.8925e-08	3.87877e-07	0
gi|221219026_PHLDB1_S520	2.90139e-08	3.88712e-07	0
gi|209977056_TMEM51_T234	2.985e-08	3.99546e-07	0
gi|226509740_SCAF1_S738	2.99262e-08	4.00197e-07	0
gi|171846278_LRRK2_S910	3.04249e-08	4.06493e-07	0
gi|55770888_EEA1_S52	3.05454e-08	4.07729e-07	0.155671
gi|5031875_LMNA_S568	3.06555e-08	4.08824e-07	0
gi|42542379_SRRM1_S393	3.08147e-08	4.10572e-07	0.154266
gi|51479192_RING1_S38	3.12609e-08	4.16135e-07	0.168537
gi|118572613_SRRM2_S2581	3.14281e-08	4.1798e-07	0.148658
gi|239047795_PLEKHA7_S536	3.16857e-08	4.20927e-07	0
gi|312176416_KIAA1522_S342	3.17076e-08	4.20927e-07	0
gi|32698730_NUFIP2_S212	3.18288e-08	4.22151e-07	0.183908
gi|134142826_PCM1_S68	3.21787e-08	4.26404e-07	0
gi|239047795_PLEKHA7_S867	3.2348e-08	4.28257e-07	0
gi|291621630_ZBED6_S381	3.24098e-08	4.28687e-07	0
gi|194473668_MPST_S15	3.25554e-08	4.30222e-07	0
gi|118572613_SRRM2_T2104	3.34199e-08	4.41246e-07	0.183737
gi|21361429_VSIG2_S311	3.36451e-08	4.43816e-07	0
gi|194272142_MYO9B_S1290	3.37969e-08	4.45415e-07	0
gi|57863269_RRP1B_S513	3.40644e-08	4.48535e-07	0
gi|325651836_SMARCA5_S116	3.42344e-08	4.50367e-07	0
gi|293336691_HDAC2_S422	3.43437e-08	4.51396e-07	0
gi|332688220_CTNND1_S219	3.4824e-08	4.57297e-07	0
gi|53759151_SCD_T199	3.57204e-08	4.68645e-07	0
gi|148229134_MEX3C_S545	3.58485e-08	4.69903e-07	0
gi|62414289_VIM_S438	3.59988e-08	4.71448e-07	0.282267
gi|150417989_CCNK_S329	3.68478e-08	4.81781e-07	0
gi|156630992_OTUD4_S959	3.6854e-08	4.81781e-07	0.200057
gi|224809573_RAP1GAP_S493	3.70825e-08	4.839e-07	0
gi|289547524_RAB11FIP1_S545	3.70825e-08	4.839e-07	0
gi|55749779_DENND1A_S520	3.72409e-08	4.85532e-07	0
gi|217330641_IWS1_S313	3.78063e-08	4.92463e-07	0.135819
gi|117676384_SCAF11_S614	3.8616e-08	5.0256e-07	0
gi|4505939_POLR2A_S1920	3.91782e-08	5.09421e-07	0.0278362
gi|42542379_SRRM1_S389	3.92334e-08	5.09685e-07	0.160985
gi|157388941_C9orf40_S69	4.00185e-08	5.19421e-07	0
gi|118572613_SRRM2_S1099	4.02281e-08	5.21675e-07	0.180829
gi|6005715_SLC6A14_S21	4.03968e-08	5.23397e-07	0
gi|217330646_SUB1_S19	4.08465e-08	5.28753e-07	0
gi|217330641_IWS1_S513	4.18026e-08	5.40649e-07	0
gi|17975761_MSL3_S234	4.1898e-08	5.41402e-07	0
gi|150378533_USP7_S18	4.20211e-08	5.42512e-07	0.133647
gi|332688220_CTNND1_S168	4.21538e-08	5.43743e-07	0
gi|42544224_NDRG2_S318	4.24341e-08	5.45908e-07	0
gi|312176416_KIAA1522_S673	4.24341e-08	5.45908e-07	0
gi|312176416_KIAA1522_S404	4.24341e-08	5.45908e-07	0
gi|22094135_DOT1L_S1104	4.2506e-08	5.46351e-07	0
gi|156104891_GTF2F1_T389	4.27823e-08	5.49416e-07	0.191695
gi|196114970_PTPN12_T379	4.28241e-08	5.49469e-07	0
gi|36287110_FGFR1OP_S160	4.3142e-08	5.52575e-07	0
gi|118572613_SRRM2_T2034	4.3142e-08	5.52575e-07	0
gi|224586846_SORBS2_S26	4.33564e-08	5.54833e-07	0
gi|336455072_WIPF3_S149	4.35142e-08	5.56363e-07	0
gi|112363080_MAST2_S148	4.37299e-08	5.5863e-07	0.280665
gi|61676089_FAM83B_S764	4.38537e-08	5.5972e-07	0
gi|114326455_CHD8_S1790	4.4146e-08	5.62647e-07	0
gi|194306543_OXR1_S194	4.41602e-08	5.62647e-07	0
gi|117606355_FRY_S1983	4.43031e-08	5.63973e-07	0
gi|237820620_GRWD1_S122	4.43461e-08	5.64029e-07	0
gi|150378543_KAT6A_S1001	4.55514e-08	5.78853e-07	0
gi|5032013_KIF20A_S532	4.56465e-08	5.79556e-07	0
gi|410169842_MUC5AC_S988	4.6033e-08	5.83953e-07	0
gi|40255119_RASEF_S377	4.65603e-08	5.89794e-07	-0.0735468
gi|14249170_SKP2_S64	4.65744e-08	5.89794e-07	0
gi|30089916_PACS1_S534	4.6666e-08	5.90441e-07	-0.15764
gi|166795297_DYNC1LI1_S207	4.70387e-08	5.94639e-07	0
gi|4502027_ALB_S82	4.72752e-08	5.97111e-07	0
gi|24308227_ZNF687_S253	4.7374e-08	5.97216e-07	0.209374
gi|42542379_SRRM1_S562	4.73887e-08	5.97216e-07	0.188507
gi|312176416_KIAA1522_S669	4.75203e-08	5.97216e-07	0
gi|158138507_MAPK3_Y204	4.75203e-08	5.97216e-07	0
gi|293597521_RRAS2_S109	4.75203e-08	5.97216e-07	0
gi|4501993_AGPS_S65	4.75295e-08	5.97216e-07	0
gi|4507555_TMPO_S351	4.75744e-08	5.97264e-07	0
gi|4885193_ARID3A_S81	4.77218e-08	5.98598e-07	0
gi|4505571_SQSTM1_S24	4.87053e-08	6.10409e-07	0
gi|150010552_FKBP15_S1012	4.88568e-08	6.11782e-07	0
gi|51599156_CHD4_T1553	4.89445e-08	6.12353e-07	0
gi|301336155_NSUN2_S421	4.95488e-08	6.19382e-07	0
gi|38016937_LMTK2_S886	4.95915e-08	6.19383e-07	0
gi|95147555_MAP1A_T504	5.02456e-08	6.27016e-07	0
gi|56243590_WDR33_S1210	5.08301e-08	6.33766e-07	0
gi|237820620_GRWD1_S119	5.10199e-08	6.35588e-07	0
gi|221316599_CHGB_S259	5.13616e-08	6.39298e-07	0
gi|190341097_RHBDF1_S76	5.24988e-08	6.52895e-07	0.134059
gi|67089157_PML_S583	5.26811e-08	6.54603e-07	0.0952844
gi|38683860_IRS2_S736	5.28686e-08	6.56373e-07	0
gi|221139764_PHRF1_S1092	5.30296e-08	6.5727e-07	0
gi|7657532_S100A6_S46	5.30311e-08	6.5727e-07	0
gi|62632750_ATP11B_S1154	5.36935e-08	6.64913e-07	-0.12097
gi|4505939_POLR2A_S1889	5.39712e-08	6.67785e-07	0
gi|114326455_CHD8_S1792	5.48592e-08	6.78196e-07	0
gi|116089337_IQGAP2_S16	5.53996e-08	6.84296e-07	0
gi|103471997_POLR1A_S1429	5.59692e-08	6.90745e-07	0
gi|150417989_CCNK_S324	5.69036e-08	7.01682e-07	0
gi|56790930_EML1_S113	5.71854e-08	7.03965e-07	0
gi|32479527_KCNQ1_S92	5.71854e-08	7.03965e-07	0
gi|193794814_ALDOA_S39	5.7338e-08	7.04653e-07	0
gi|373838713_E2F8_S71	5.7338e-08	7.04653e-07	0
gi|38683816_ANKRD17_S1793	5.73911e-08	7.04711e-07	0
gi|85838511_MAP3K2_S164	5.75792e-08	7.06424e-07	0.13825
gi|7662022_LPIN2_S106	5.78079e-08	7.08633e-07	-0.0513404
gi|95147555_MAP1A_S526	5.79277e-08	7.09504e-07	0
gi|21361429_VSIG2_T315	5.79927e-08	7.09704e-07	0
gi|87162455_CLUH_S664	5.85346e-08	7.15735e-07	0
gi|62988361_AIM1_S22	5.91753e-08	7.22961e-07	0
gi|158534059_FNBP4_S432	5.93946e-08	7.25032e-07	0.029898
gi|30581135_SMC1A_S957	6.11213e-08	7.45486e-07	0
gi|38261962_ATF7IP_S477	6.18812e-08	7.53918e-07	0.16039
gi|314122241_PRRC2A_S350	6.19162e-08	7.53918e-07	0
gi|32171247_CCNY_S326	6.2134e-08	7.55938e-07	0
gi|61676188_HUWE1_S2887	6.22794e-08	7.57074e-07	0.29466
gi|190610020_TC2N_S191	6.26056e-08	7.60405e-07	-0.353025	NAT
gi|169658378_TNRC18_S2543	6.29818e-08	7.637e-07	0
gi|5174669_SCML2_S590	6.29818e-08	7.637e-07	0
gi|4505939_POLR2A_S1892	6.31763e-08	7.65421e-07	0
gi|24497618_ATAD2_S327	6.33638e-08	7.67054e-07	0
gi|61743954_AHNAK_S5099	6.40116e-08	7.74253e-07	0
gi|40548322_ARHGAP27_S125	6.62892e-08	8.01136e-07	0
gi|66529005_ABCC5_S509	6.6427e-08	8.02136e-07	0
gi|118572613_SRRM2_S358	6.65582e-08	8.0267e-07	0.131464
gi|42518070_TJP2_T462	6.65815e-08	8.0267e-07	0
gi|95147555_MAP1A_S612	6.70509e-08	8.07661e-07	0
gi|118572613_SRRM2_S1694	6.73467e-08	8.10554e-07	0.153304
gi|108773787_RB1_S795	6.82006e-08	8.20153e-07	0
gi|51599156_CHD4_S1570	6.93368e-08	8.33128e-07	0
gi|118572613_SRRM2_S2132	6.96756e-08	8.36509e-07	0.0956166
gi|4505939_POLR2A_S1910	6.97387e-08	8.36533e-07	0
gi|14210524_BOK_S8	6.97924e-08	8.36533e-07	-0.295863
gi|4758014_CMKLR1_S337	6.98978e-08	8.37106e-07	0
gi|13491174_MARCKSL1_S151	7.04591e-08	8.42443e-07	0
gi|4502509_C5AR1_S332	7.04591e-08	8.42443e-07	0
gi|155030216_PDS5A_T1208	7.05305e-08	8.42605e-07	0
gi|41581463_FNBP1L_S295	7.17291e-08	8.5573e-07	0
gi|45827701_DOPEY2_S1085	7.17466e-08	8.5573e-07	0
gi|33356174_PNN_S413	7.19819e-08	8.57834e-07	0.00832251
gi|109698601_CLN3_S12	7.2572e-08	8.64159e-07	0.15558
gi|150418007_RANBP2_S2668	7.30476e-08	8.69112e-07	0.116205
gi|154350241_KIAA1244_S2081	7.3577e-08	8.74695e-07	-0.324128	NAT
gi|224451124_NBEAL1_T1341	7.38409e-08	8.77117e-07	0
gi|38016914_SAMHD1_S33	7.43755e-08	8.82747e-07	0.186277
gi|4759050_RPS6KA3_S415	7.44571e-08	8.82996e-07	0.175944
gi|109948292_KIAA1468_S170	7.45676e-08	8.83586e-07	-0.285933
gi|209969812_KANK2_S540	7.55301e-08	8.94264e-07	0
gi|167234419_THRAP3_S243	7.59906e-08	8.98985e-07	0.0763285
gi|30578410_STT3B_S499	7.62383e-08	9.01184e-07	-0.197734
gi|300244569_SRSF11_S433	7.75336e-08	9.15752e-07	0
gi|408684407_DENND4C_S1225	7.92981e-08	9.35833e-07	0
gi|38679957_ABR_S53	7.96386e-08	9.39091e-07	0
gi|171846278_LRRK2_S973	7.97649e-08	9.39819e-07	0
gi|15147335_NCOA5_S378	7.98723e-08	9.40324e-07	0.121927
gi|217330641_IWS1_S213	8.05725e-08	9.478e-07	0
gi|5453634_DYNC1LI2_S194	8.105e-08	9.52649e-07	0
gi|21361462_EHD2_S470	8.23372e-08	9.66997e-07	-0.222366
gi|132626688_MDC1_T455	8.25768e-08	9.6903e-07	0.115564
gi|402534571_ATRIP_S391	8.32849e-08	9.76552e-07	0
gi|27894337_KRT20_S11	8.37452e-08	9.8116e-07	-1.40922	NAT
gi|118572613_SRRM2_S2398	8.45934e-08	9.90301e-07	0.110417
gi|168480080_BNIP2_S235	8.52428e-08	9.97101e-07	0.126624
gi|33300666_FAM73B_S224	8.54502e-08	9.98725e-07	-0.0957045
gi|306482646_SRSF2_S191	8.59592e-08	1.00387e-06	0.377886	T
gi|150418007_RANBP2_S21	8.67108e-08	1.01183e-06	0
gi|408684407_DENND4C_S1184	8.68628e-08	1.0128e-06	0
gi|119220557_PAICS_S27	8.71953e-08	1.01586e-06	0
gi|134142337_ABCC1_S930	8.83768e-08	1.0288e-06	0.0514452
gi|157311635_FAM83H_S513	8.93895e-08	1.03976e-06	0
gi|58530845_ZYX_S281	9.01614e-08	1.0479e-06	0.271574
gi|155723000_KIAA1804_S528	9.03956e-08	1.04979e-06	0
gi|10047086_ERRFI1_S251	9.09148e-08	1.05497e-06	0
gi|15812178_ZFP36L2_S438	9.18169e-08	1.06459e-06	0.0517775
gi|82880648_ZAK_S648	9.22699e-08	1.069e-06	0
gi|10190682_CBX8_S311	9.27015e-08	1.07314e-06	0
gi|224809582_RAP1GAP_S484	9.3865e-08	1.08575e-06	0
gi|66529407_TNS1_S962	9.4331e-08	1.09027e-06	0
gi|268840316_IL1RAP_S557	9.5001e-08	1.09714e-06	0
gi|312176416_KIAA1522_S979	9.64517e-08	1.11302e-06	0
gi|314122224_SLC4A2_S159	9.84187e-08	1.13482e-06	0
gi|4758014_CMKLR1_T340	9.85571e-08	1.13551e-06	0
gi|62460633_SCAF8_S617	9.87696e-08	1.13706e-06	0.181695
gi|47086495_BLOC1S3_T63	9.88907e-08	1.13756e-06	-0.185385
gi|24308179_CTTNBP2NL_S481	1.00739e-07	1.1579e-06	0
gi|7705961_CLDN18_S214	1.00899e-07	1.15883e-06	0
gi|117676384_SCAF11_S776	1.02706e-07	1.17865e-06	0.046734
gi|118572613_SRRM2_S1539	1.02859e-07	1.17947e-06	0.259301
gi|118918397_FNDC3A_S147	1.02969e-07	1.17981e-06	0
gi|207440661_SMIM13_S60	1.04119e-07	1.19205e-06	0
gi|50053795_EIF4B_S504	1.04881e-07	1.19983e-06	0
gi|46447823_NFATC2IP_S369	1.05183e-07	1.20233e-06	0
gi|40549448_VAV2_S769	1.05282e-07	1.20253e-06	0.132501
gi|116008442_ZC3H13_S370	1.0565e-07	1.20578e-06	0.110653
gi|20070125_P4HB_S88	1.05963e-07	1.20841e-06	0
gi|13129104_CCDC86_S110	1.07044e-07	1.21979e-06	0
gi|313760537_PDCD4_S62	1.07703e-07	1.22634e-06	0
gi|11342676_TRIP10_S299	1.08346e-07	1.23269e-06	0.232094
gi|5032189_TP53BP1_S1101	1.08788e-07	1.23676e-06	0
gi|154759283_CDR2L_S318	1.09745e-07	1.24616e-06	0
gi|14790190_SPEN_S2493	1.09787e-07	1.24616e-06	0
gi|18699730_SLC16A10_S504	1.10045e-07	1.24812e-06	0
gi|13491166_PUM1_S709	1.10135e-07	1.24817e-06	0
gi|207452735_EPPK1_S2716	1.10236e-07	1.24834e-06	0.235034
gi|157743245_WDR43_S431	1.10936e-07	1.25432e-06	0
gi|270288733_TMEM63A_S735	1.10936e-07	1.25432e-06	0
gi|4885399_SMC3_S1083	1.11831e-07	1.26346e-06	0
gi|32967311_EPHA2_S901	1.14582e-07	1.29272e-06	0
gi|217330641_IWS1_S211	1.14599e-07	1.29272e-06	0
gi|4557845_RRM2_S20	1.1524e-07	1.29895e-06	0
gi|221316595_CDH17_S821	1.15648e-07	1.30253e-06	0
gi|38788333_RSF1_S1282	1.16112e-07	1.30676e-06	0.143089
gi|190684694_USP8_S718	1.16445e-07	1.30949e-06	0.137398
gi|12667788_MYH9_S1122	1.16562e-07	1.3097e-06	0
gi|254692833_NHSL2_S1072	1.16643e-07	1.3097e-06	0
gi|389565493_TJP3_S591	1.17061e-07	1.31337e-06	0
gi|218505835_MAGI3_S1255	1.17305e-07	1.3151e-06	0
gi|28416946_MYO18A_S1974	1.18127e-07	1.3233e-06	0
gi|256223315_BRD8_S268	1.19862e-07	1.3417e-06	0
gi|444909146_ESF1_S657	1.20221e-07	1.34468e-06	0
gi|13540569_SGPP1_S112	1.20934e-07	1.35162e-06	0.199268
gi|20149528_PSTPIP1_S312	1.22139e-07	1.36404e-06	0
gi|301129170_DIDO1_S154	1.22319e-07	1.36485e-06	0
gi|314122241_PRRC2A_S380	1.22399e-07	1.36485e-06	0
gi|24308171_ZNF280C_S80	1.23212e-07	1.37286e-06	0
gi|166235169_PRPF38B_S529	1.2415e-07	1.38226e-06	0.200226
gi|223718203_PLIN1_S130	1.25454e-07	1.39496e-06	0
gi|37595548_PLEKHA6_T779	1.25482e-07	1.39496e-06	-0.34074	NAT
gi|59853425_STEAP3_S20	1.273e-07	1.41314e-06	0
gi|203097003_ARHGAP21_S1713	1.27311e-07	1.41314e-06	0
gi|32698730_NUFIP2_S214	1.27903e-07	1.41798e-06	0
gi|42558264_FAM102A_S109	1.27942e-07	1.41798e-06	0
gi|118572603_UBN1_S336	1.28942e-07	1.42797e-06	0
gi|9966827_PCNP_S119	1.29041e-07	1.42798e-06	0
gi|375151575_PPFIBP2_S220	1.2965e-07	1.43256e-06	0
gi|50980301_MPRIP_S220	1.29651e-07	1.43256e-06	0
gi|223890153_DSN1_S65	1.30988e-07	1.44623e-06	0
gi|32484977_AMOTL2_S602	1.31641e-07	1.45213e-06	0
gi|45643117_TLK2_S111	1.31722e-07	1.45213e-06	0
gi|61743954_AHNAK_T5798	1.33215e-07	1.46748e-06	-0.226607
gi|28416946_MYO18A_S1970	1.3402e-07	1.47523e-06	0.153174
gi|158138507_MAPK3_T202	1.3414e-07	1.47544e-06	0
gi|41322916_PLEC_S149	1.34523e-07	1.47853e-06	0
gi|196114970_PTPN12_S476	1.35912e-07	1.49155e-06	0
gi|295054220_RIF1_S1542	1.35912e-07	1.49155e-06	0
gi|28559039_MED1_S1482	1.38087e-07	1.51428e-06	0
gi|116008190_MYLK_S1659	1.39117e-07	1.52443e-06	0
gi|10092601_EIF4G3_S1409	1.40209e-07	1.53523e-06	0
gi|54112403_CHD7_S2559	1.40345e-07	1.53557e-06	0
gi|4502743_CDK7_T170	1.40753e-07	1.53888e-06	0.00748069
gi|301129170_DIDO1_T151	1.41568e-07	1.54663e-06	0
gi|110556636_TNKS1BP1_S435	1.43181e-07	1.56308e-06	0
gi|21361429_VSIG2_S281	1.44161e-07	1.5726e-06	0
gi|114688046_TBC1D4_S588	1.46147e-07	1.59306e-06	-0.300749	NAT
gi|155722994_ZC3H3_S408	1.48797e-07	1.62074e-06	0
gi|33286446_OGFR_S378	1.49576e-07	1.6272e-06	0
gi|42544224_NDRG2_T320	1.49613e-07	1.6272e-06	0
gi|118601081_HNRNPUL2_S161	1.52738e-07	1.65994e-06	0.112629
gi|157311635_FAM83H_S9	1.52919e-07	1.66067e-06	0
gi|33356172_NBN_S343	1.53071e-07	1.66108e-06	0
gi|4505939_POLR2A_S1875	1.53616e-07	1.66575e-06	0.03252
gi|46852172_KIF13B_S1391	1.54575e-07	1.67491e-06	0
gi|206725526_SIPA1_S55	1.54883e-07	1.677e-06	0.230741
gi|33300666_FAM73B_S220	1.57179e-07	1.7006e-06	-0.0615011
gi|62243658_SMG1_T3573	1.59733e-07	1.72591e-06	0.0553665
gi|24497453_NUP88_S50	1.59756e-07	1.72591e-06	0
gi|149192855_PRRC2B_S1395	1.60488e-07	1.73253e-06	0
gi|27777632_SLC9A1_S787	1.61939e-07	1.7469e-06	0
gi|6912586_PGLS_S49	1.62512e-07	1.75179e-06	0
gi|45446747_DDX42_S185	1.64587e-07	1.7698e-06	0
gi|19718751_UNG_T60	1.64641e-07	1.7698e-06	0
gi|164519146_GATAD2A_S114	1.64731e-07	1.7698e-06	0.198588
gi|13324688_WDR11_S209	1.64827e-07	1.7698e-06	0
gi|332205961_TGOLN2_S256	1.64827e-07	1.7698e-06	0
gi|39930523_C11orf84_S248	1.64912e-07	1.7698e-06	0
gi|153945846_ITPR3_S934	1.65253e-07	1.77215e-06	-0.2729
gi|28933465_STX12_S142	1.65934e-07	1.77814e-06	0
gi|224451124_NBEAL1_S2679	1.66882e-07	1.78699e-06	0
gi|112382250_SPTBN1_T2187	1.68421e-07	1.80215e-06	0
gi|95147555_MAP1A_S667	1.71075e-07	1.8292e-06	0.0414772
gi|50053795_EIF4B_S93	1.7349e-07	1.85366e-06	0
gi|45935385_SASH1_S507	1.75977e-07	1.87886e-06	-0.177113
gi|50726968_MFAP1_S52	1.76144e-07	1.87926e-06	0
gi|12758125_RRP8_S176	1.76354e-07	1.88012e-06	0
gi|21493024_AKAP12_S385	1.76792e-07	1.88341e-06	0
gi|14574568_AIF1_S39	1.77401e-07	1.88851e-06	0.265256
gi|71361682_NUMA1_S1769	1.7879e-07	1.90191e-06	-0.175427
gi|4506191_PSMB10_S230	1.81543e-07	1.92979e-06	0.0702936
gi|33946327_NUP214_S1081	1.81829e-07	1.93142e-06	0
gi|42734430_PTRF_S167	1.82773e-07	1.94003e-06	0
gi|111154074_MPP7_S409	1.83937e-07	1.95097e-06	0
gi|20544151_CBX3_S99	1.86836e-07	1.98027e-06	0
gi|16418413_SLC26A9_S764	1.87105e-07	1.98056e-06	0
gi|78042577_MAP7D1_S548	1.87135e-07	1.98056e-06	0
gi|66472382_NISCH_S1284	1.87389e-07	1.98105e-06	0
gi|32483374_NOP56_S519	1.87454e-07	1.98105e-06	0.272645
gi|256223315_BRD8_T264	1.91389e-07	2.02117e-06	0
gi|21361827_METTL3_S43	1.92658e-07	2.0331e-06	0
gi|7019333_NRBP1_S2	1.92827e-07	2.03341e-06	0.195728
gi|59891448_RICTOR_S1035	1.9316e-07	2.03545e-06	0
gi|8400715_MAPT_S307	1.95973e-07	2.0636e-06	0
gi|14790190_SPEN_S1268	1.97661e-07	2.07987e-06	0
gi|27777632_SLC9A1_S726	1.98432e-07	2.08647e-06	0
gi|8400715_MAPT_S315	1.98777e-07	2.08859e-06	0
gi|4503249_DEK_S307	1.99137e-07	2.09087e-06	0
gi|4507117_SNN_S49	2.01507e-07	2.11422e-06	0
gi|156766068_CDC42BPG_S1482	2.02586e-07	2.12402e-06	0
gi|46852172_KIF13B_S1410	2.06399e-07	2.16244e-06	-0.200083
gi|29648315_SGSM3_T407	2.09664e-07	2.19507e-06	0
gi|31982904_NUP35_T273	2.12356e-07	2.22165e-06	0.0132312
gi|260764013_PROM2_S818	2.13539e-07	2.23242e-06	-0.577536	NAT
gi|325651836_SMARCA5_S66	2.14147e-07	2.23718e-06	0
gi|10863903_TRIP12_S77	2.15877e-07	2.25364e-06	0
gi|7657269_PDS5B_S1176	2.18242e-07	2.27669e-06	0.115138
gi|21493024_AKAP12_T187	2.19364e-07	2.28675e-06	0
gi|392583926_MED24_S860	2.23269e-07	2.3258e-06	0
gi|62243658_SMG1_S3570	2.26641e-07	2.35924e-06	0
gi|134142826_PCM1_S372	2.28991e-07	2.382e-06	0
gi|87116683_ZFC3H1_S1304	2.2927e-07	2.3832e-06	0
gi|29540566_ARMCX3_S110	2.29959e-07	2.38865e-06	0
gi|255652953_ZC3H18_S13	2.31916e-07	2.40727e-06	0
gi|51599156_CHD4_S1544	2.33612e-07	2.42314e-06	0
gi|150417986_ARFGEF2_S214	2.41394e-07	2.50208e-06	-0.118234
gi|89274169_CIAPIN1_S182	2.41652e-07	2.50297e-06	0
gi|42734325_WAPAL_S77	2.43161e-07	2.51681e-06	4.255e-05
gi|110611226_UNC13B_S232	2.43791e-07	2.52154e-06	0
gi|110556644_ZFPM1_S909	2.46588e-07	2.54866e-06	0
gi|98986457_HCFC1_S1507	2.50097e-07	2.58309e-06	0
gi|5174607_NAB2_S159	2.5241e-07	2.60513e-06	0
gi|4507943_XPO1_S391	2.54089e-07	2.62061e-06	0.117632
gi|167234419_THRAP3_S928	2.58326e-07	2.66243e-06	0.117759
gi|51944966_ATP4A_S77	2.58769e-07	2.66322e-06	0
gi|54112117_SF3B1_S488	2.58769e-07	2.66322e-06	0
gi|14249614_SYTL1_S380	2.60417e-07	2.67766e-06	0
gi|34452686_RLIM_S230	2.6054e-07	2.67766e-06	0
gi|4505531_OSBP_S379	2.60898e-07	2.67793e-06	-0.220188
gi|166295179_C17orf85_S415	2.60934e-07	2.67793e-06	0
gi|50726968_MFAP1_S118	2.62352e-07	2.69059e-06	0
gi|153070256_MAGIX_S187	2.62847e-07	2.69376e-06	0
gi|118572613_SRRM2_S1463	2.64556e-07	2.70937e-06	0.18851
gi|217330641_IWS1_S222	2.66311e-07	2.72543e-06	0
gi|226443028_GRAMD3_S56	2.69441e-07	2.75552e-06	0
gi|333470709_CXADR_S332	2.70326e-07	2.76263e-06	0
gi|61743954_AHNAK_T5794	2.70712e-07	2.76464e-06	-0.141842
gi|61097912_NOM1_S317	2.71983e-07	2.77373e-06	0
gi|61097912_NOM1_S320	2.71983e-07	2.77373e-06	0
gi|314122241_PRRC2A_S1092	2.80622e-07	2.85983e-06	0
gi|150010552_FKBP15_S1097	2.83306e-07	2.88517e-06	0
gi|36287110_FGFR1OP_S156	2.8576e-07	2.90812e-06	0
gi|46852390_CCDC6_S419	2.86181e-07	2.91038e-06	0.199347
gi|4505939_POLR2A_S1878	2.87208e-07	2.91693e-06	0.113932
gi|166795262_AEBP2_S206	2.87427e-07	2.91693e-06	0
gi|50658065_SMC4_S27	2.87427e-07	2.91693e-06	0
gi|33356547_MCM2_S26	2.8797e-07	2.9204e-06	0
gi|42718007_DTNA_S310	2.90509e-07	2.9441e-06	0
gi|169658378_TNRC18_S1540	2.92119e-07	2.95837e-06	0
gi|118421085_TICRR_S441	2.93062e-07	2.96585e-06	0
gi|303519091_PLEKHO2_S340	2.96006e-07	2.99149e-06	0
gi|5032189_TP53BP1_S294	2.96006e-07	2.99149e-06	0
gi|385251382_TP53I11_T16	2.98808e-07	3.01771e-06	0.222021
gi|42542379_SRRM1_S583	3.01638e-07	3.04419e-06	0
gi|46852390_CCDC6_S254	3.0786e-07	3.10413e-06	0
gi|20270337_LEO1_S171	3.08004e-07	3.10413e-06	0
gi|148368962_PEAK1_T1151	3.09742e-07	3.11948e-06	0
gi|39725634_LARP1_T449	3.10848e-07	3.12845e-06	0
gi|7657520_RNF11_S14	3.11442e-07	3.13228e-06	0.0353342
gi|92859678_SNAPC4_S1400	3.14562e-07	3.15991e-06	0
gi|55749544_SH3PXD2A_S696	3.14624e-07	3.15991e-06	0
gi|38788333_RSF1_S397	3.14989e-07	3.16139e-06	0
gi|163644316_SOGA2_S1066	3.1561e-07	3.16545e-06	0
gi|47132585_PRKAR2B_S114	3.17541e-07	3.18262e-06	0
gi|221218998_LTB4R_S310	3.20247e-07	3.20753e-06	0
gi|15011974_ARHGEF2_S928	3.24265e-07	3.24555e-06	0
gi|117676384_SCAF11_S608	3.27854e-07	3.27921e-06	0.13852
gi|148806881_KIAA1462_S1319	3.28943e-07	3.28785e-06	0
gi|254939661_PLCL1_T93	3.30527e-07	3.30142e-06	0
gi|4503611_ETV6_T18	3.32937e-07	3.32306e-06	0.14915
gi|55770844_CTNNA1_S652	3.3315e-07	3.32306e-06	0
gi|156151389_MYCT1_S149	3.34154e-07	3.33079e-06	-0.133975
gi|117190254_HNRNPC_S108	3.35335e-07	3.34028e-06	-0.00522307
gi|88759348_RNF219_S526	3.38665e-07	3.37114e-06	0
gi|5803221_WDR3_T247	3.3958e-07	3.37793e-06	0
gi|114326455_CHD8_S1767	3.41052e-07	3.39026e-06	0
gi|16418381_VPS26B_S304	3.42382e-07	3.40116e-06	-0.151791
gi|50980301_MPRIP_S292	3.42633e-07	3.40134e-06	0
gi|33356179_TTF1_S487	3.49701e-07	3.46914e-06	0
gi|68160947_SCG2_S533	3.51444e-07	3.48405e-06	0
gi|42544224_NDRG2_S324	3.53308e-07	3.50015e-06	0
gi|42560237_PVRL1_S435	3.57029e-07	3.53461e-06	0
gi|7019349_GREM1_S77	3.5783e-07	3.53858e-06	0.314805	T
gi|125661045_LILRB3_S503	3.57916e-07	3.53858e-06	0
gi|16445426_WDR13_S79	3.60067e-07	3.55743e-06	0
gi|146198654_ZNF768_S160	3.61761e-07	3.57174e-06	0
gi|221219026_PHLDB1_S518	3.67756e-07	3.62847e-06	0
gi|4503249_DEK_S231	3.69416e-07	3.64238e-06	0
gi|61097912_NOM1_S321	3.7593e-07	3.70411e-06	0
gi|55741641_KIDINS220_S1555	3.77378e-07	3.71586e-06	0
gi|21396500_HIRIP3_S196	3.78546e-07	3.72484e-06	0.221872
gi|132626688_MDC1_S505	3.82102e-07	3.75475e-06	0
gi|71361682_NUMA1_S395	3.82102e-07	3.75475e-06	0
gi|193083183_SYNPO2_S604	3.86006e-07	3.79057e-06	0
gi|38569460_SIK2_S587	3.88886e-07	3.81627e-06	-0.152376
gi|21541824_TLE1_S286	3.92054e-07	3.84477e-06	0.199955
gi|157426887_DOCK6_S883	3.94817e-07	3.86926e-06	0
gi|122891870_MIA3_S1706	3.9705e-07	3.88702e-06	-0.141428
gi|134288896_FAM76B_S193	3.97163e-07	3.88702e-06	0
gi|187829877_LRRC8A_S202	3.97522e-07	3.88792e-06	0
gi|330864729_POLR1D_S76	3.99188e-07	3.90159e-06	0
gi|20070266_REM1_S18	4.0104e-07	3.91706e-06	0
gi|4885381_HIST1H1B_S2	4.01833e-07	3.92194e-06	0.379101	T
gi|26667186_CAMK2D_S472	4.02078e-07	3.92194e-06	0
gi|4504349_HBB_S45	4.02976e-07	3.92807e-06	-0.26965
gi|4557701_KRT17_S13	4.10585e-07	3.99956e-06	0
gi|270265803_KRTCAP3_S214	4.18054e-07	4.0696e-06	-0.166806
gi|61743954_AHNAK_S5793	4.22918e-07	4.1142e-06	-0.166274
gi|183396804_RPRD2_S665	4.25913e-07	4.14056e-06	0.000315887
gi|26667186_CAMK2D_T337	4.28695e-07	4.16078e-06	0
gi|154800457_CEP68_S478	4.28787e-07	4.16078e-06	-0.129487
gi|157502197_KIAA0195_S798	4.28849e-07	4.16078e-06	0
gi|47086495_BLOC1S3_S65	4.30716e-07	4.17611e-06	-0.138692
gi|157388929_EPN3_S393	4.32865e-07	4.19416e-06	0
gi|189571664_DEPTOR_T259	4.35178e-07	4.21376e-06	0
gi|118572613_SRRM2_S2702	4.3588e-07	4.21775e-06	0.0679361
gi|190341074_PDXDC1_S718	4.38879e-07	4.24396e-06	-0.261285
gi|4503249_DEK_S232	4.39619e-07	4.24828e-06	0
gi|40549448_VAV2_S771	4.40729e-07	4.25619e-06	0.218632
gi|12056473_NANS_S251	4.41331e-07	4.25918e-06	0
gi|4557797_NME1_T94	4.46523e-07	4.30643e-06	0
gi|63055049_PGM2_S165	4.48025e-07	4.318e-06	0
gi|217330641_IWS1_S157	4.48315e-07	4.318e-06	0
gi|261278315_UTP14A_S31	4.6627e-07	4.48796e-06	0
gi|256574805_C6orf132_S969	4.67824e-07	4.49995e-06	-0.149049
gi|7706254_NOP58_S514	4.77077e-07	4.58592e-06	0
gi|31581524_COBL_S235	4.78901e-07	4.60042e-06	0
gi|115511057_CXorf23_S17	4.86218e-07	4.66703e-06	0
gi|40288197_GATA6_S377	4.86476e-07	4.66703e-06	0
gi|118572613_SRRM2_S876	4.88726e-07	4.68552e-06	0
gi|157311635_FAM83H_S785	4.89805e-07	4.69279e-06	0
gi|109659849_FILIP1L_S551	4.94426e-07	4.73394e-06	0
gi|42716295_FYTTD1_S16	4.94755e-07	4.73398e-06	0
gi|15811782_GPKOW_S42	4.97123e-07	4.75351e-06	0
gi|444909146_ESF1_S663	4.99583e-07	4.7739e-06	0
gi|7656879_AFF4_S487	5.08951e-07	4.86023e-06	0
gi|239047795_PLEKHA7_S907	5.09712e-07	4.86431e-06	-0.140068
gi|27262651_ATXN2L_S594	5.14674e-07	4.90844e-06	0
gi|61743954_AHNAK_S5780	5.15868e-07	4.91662e-06	-0.332689	NAT
gi|38787957_TENC1_S1003	5.16908e-07	4.9233e-06	0
gi|4503249_DEK_S230	5.17984e-07	4.93033e-06	0
gi|150418007_RANBP2_S2251	5.19486e-07	4.9414e-06	0
gi|40807447_PRCC_S267	5.26707e-07	5.00681e-06	0.0266189
gi|31317305_MPHOSPH10_S171	5.30652e-07	5.04102e-06	0
gi|37595548_PLEKHA6_S336	5.32653e-07	5.05673e-06	0
gi|163644318_C9orf152_S90	5.33409e-07	5.0606e-06	0
gi|14043026_VAMP8_S55	5.34664e-07	5.06922e-06	0
gi|7662310_FARP2_S428	5.43205e-07	5.14524e-06	0
gi|237757356_PRR5L_S28	5.4339e-07	5.14524e-06	0
gi|187829877_LRRC8A_T200	5.51159e-07	5.21541e-06	0
gi|33469919_MCM4_S131	5.64472e-07	5.33793e-06	0
gi|262399371_TMEM201_S454	5.65501e-07	5.34418e-06	0
gi|222537747_PALM3_S126	5.68446e-07	5.36854e-06	0
gi|221219026_PHLDB1_S461	5.71093e-07	5.39004e-06	0
gi|398303814_ARHGAP12_S201	5.73108e-07	5.40555e-06	0
gi|70778869_MIIP_S303	5.7391e-07	5.40961e-06	0.123141
gi|7705961_CLDN18_S210	5.75651e-07	5.42252e-06	0
gi|401461771_XPO6_T190	5.80675e-07	5.46631e-06	0
gi|116008442_ZC3H13_S381	5.85677e-07	5.50983e-06	0.100216
gi|156151389_MYCT1_S135	5.86244e-07	5.5116e-06	0
gi|156630992_OTUD4_S958	5.86996e-07	5.51511e-06	0.166324
gi|28460688_TXLNA_S495	5.92762e-07	5.56569e-06	0
gi|163310749_LIMCH1_S63	5.97483e-07	5.6064e-06	0
gi|157311635_FAM83H_S7	6.01366e-07	5.63921e-06	0
gi|28559039_MED1_S1223	6.16231e-07	5.77185e-06	0
gi|6005942_VCP_S702	6.16304e-07	5.77185e-06	0
gi|7662274_TOX4_S181	6.19674e-07	5.79969e-06	0
gi|37577122_UBE2J1_T267	6.23656e-07	5.83321e-06	-0.377807	NAT
gi|385251399_EPB41L1_S470	6.30459e-07	5.89305e-06	0
gi|4504191_MSH6_T139	6.32265e-07	5.90615e-06	0
gi|164565368_TBC1D14_S91	6.36415e-07	5.9411e-06	0
gi|38201714_ELAVL1_S202	6.4316e-07	6.00022e-06	0.141134
gi|510025451_LILRB4_S319	6.46007e-07	6.02244e-06	0
gi|4759098_TRA2B_S102	6.46369e-07	6.02244e-06	0
gi|157311635_FAM83H_S8	6.51891e-07	6.07e-06	0
gi|83582809_INTS10_S231	6.59317e-07	6.13523e-06	0.0485057
gi|215820628_FLYWCH2_S21	6.60054e-07	6.13816e-06	0
gi|311771737_SLC43A1_T284	6.61301e-07	6.14192e-06	0
gi|50658065_SMC4_S22	6.61301e-07	6.14192e-06	0
gi|256542297_HNF1A_S247	6.63766e-07	6.16089e-06	0
gi|7657441_PDAP1_S60	6.70299e-07	6.21756e-06	0.0617021
gi|61676188_HUWE1_T2889	6.73011e-07	6.23874e-06	0.394684	T
gi|31657094_ANLN_S182	6.81512e-07	6.31352e-06	0
gi|53759151_SCD_S198	6.84343e-07	6.33457e-06	0
gi|33469947_ELMO2_S503	6.84654e-07	6.33457e-06	0
gi|11968023_ZNF106_S1279	6.87645e-07	6.35821e-06	0.216323
gi|289547524_RAB11FIP1_S202	6.90721e-07	6.3826e-06	0
gi|42518070_TJP2_S702	6.91627e-07	6.38692e-06	0
gi|156523968_PARP1_S782	6.94773e-07	6.4119e-06	0
gi|116089287_ATG9A_S14	6.95999e-07	6.41915e-06	0
gi|4557733_LTBP2_S250	6.97206e-07	6.42621e-06	0
gi|253970456_HTATSF1_S600	6.98989e-07	6.43857e-06	0
gi|301129170_DIDO1_S1456	7.03397e-07	6.47508e-06	0.191422
gi|124028529_SYMPK_T1257	7.05718e-07	6.49233e-06	0
gi|157694492_MYBBP1A_S1163	7.09606e-07	6.52266e-06	0
gi|19913408_TOP2B_S1519	7.0991e-07	6.52266e-06	0.152665
gi|78042577_MAP7D1_S539	7.12478e-07	6.54213e-06	0
gi|215820635_PPP1R13L_S134	7.17056e-07	6.58001e-06	0
gi|34101288_CPSF2_S420	7.22967e-07	6.63008e-06	0.0798849
gi|4757766_ARHGAP1_S47	7.2447e-07	6.63968e-06	0
gi|157426887_DOCK6_S880	7.30299e-07	6.68755e-06	0
gi|154240686_FGD6_S721	7.30611e-07	6.68755e-06	0
gi|21264616_EPS8L2_S479	7.34804e-07	6.72171e-06	0
gi|218505835_MAGI3_S1257	7.40115e-07	6.76604e-06	0
gi|217330646_SUB1_S15	7.42831e-07	6.78271e-06	0
gi|4503509_EIF3A_S881	7.4287e-07	6.78271e-06	-0.0528491
gi|197276600_MAP4_S507	7.59839e-07	6.93329e-06	0
gi|42476169_PAF1_S456	7.77656e-07	7.09143e-06	0
gi|150456424_TMEM131_S1341	7.79216e-07	7.1012e-06	0
gi|5453950_PPP2R5A_S41	7.81856e-07	7.12081e-06	0
gi|155030185_ASUN_S626	7.87041e-07	7.16355e-06	0.191771
gi|118572613_SRRM2_T856	7.8913e-07	7.17808e-06	0.146214
gi|156151389_MYCT1_S115	7.95998e-07	7.23603e-06	0
gi|4885193_ARID3A_S77	8.05731e-07	7.31654e-06	0
gi|5031767_HSF1_S363	8.0586e-07	7.31654e-06	0
gi|113722133_SETX_S1017	8.08146e-07	7.33273e-06	0
gi|40354195_KRT18_T8	8.1113e-07	7.35261e-06	0
gi|4557719_LIG1_S201	8.11347e-07	7.35261e-06	0
gi|157909822_SGK223_S738	8.18071e-07	7.40893e-06	0
gi|5031611_BET1_S50	8.2653e-07	7.4809e-06	-0.197628
gi|11321640_SNTB1_T226	8.33378e-07	7.53819e-06	0
gi|153266878_GALNT3_S134	8.40344e-07	7.59607e-06	0
gi|155722990_SLC4A1AP_S312	8.40821e-07	7.59607e-06	0.152987
gi|7705961_CLDN18_T247	8.4246e-07	7.60617e-06	0
gi|429535832_TERF2_S365	8.4616e-07	7.63483e-06	0.0106869
gi|156523970_AHSG_S328	8.47451e-07	7.64175e-06	-0.021353
gi|301129170_DIDO1_S152	8.51525e-07	7.67374e-06	0
gi|16418381_VPS26B_S319	8.53989e-07	7.68875e-06	-0.0168619
gi|34101288_CPSF2_S423	8.54247e-07	7.68875e-06	0.0798849
gi|289547524_RAB11FIP1_S357	8.56938e-07	7.70821e-06	0
gi|5454140_TSG101_T220	8.60013e-07	7.73109e-06	0
gi|95147555_MAP1A_S896	8.89206e-07	7.98431e-06	0
gi|85838511_MAP3K2_S239	8.89278e-07	7.98431e-06	0.0560258
gi|31657094_ANLN_S485	8.92641e-07	8.00957e-06	0
gi|68160947_SCG2_S556	8.95404e-07	8.02942e-06	0
gi|24308227_ZNF687_S266	8.96848e-07	8.03741e-06	0
gi|298358598_DGCR8_S377	9.01154e-07	8.07104e-06	0
gi|4505571_SQSTM1_T269	9.05124e-07	8.10161e-06	0
gi|4507525_SEC62_T375	9.11179e-07	8.1508e-06	0
gi|408684407_DENND4C_S1325	9.17198e-07	8.19572e-06	-0.166004
gi|149944433_MSL1_S99	9.17889e-07	8.19572e-06	0
gi|47271406_MEPCE_S254	9.17889e-07	8.19572e-06	0
gi|21396500_HIRIP3_S370	9.26407e-07	8.26671e-06	0.160977
gi|385251399_EPB41L1_S379	9.2712e-07	8.268e-06	0
gi|226509740_SCAF1_S239	9.30467e-07	8.2877e-06	0.145082
gi|239047414_SSH1_S937	9.30467e-07	8.2877e-06	0.180943
gi|312433953_TANK_S208	9.32856e-07	8.30374e-06	0
gi|15011974_ARHGEF2_S124	9.33409e-07	8.30374e-06	0
gi|27894337_KRT20_S14	9.35022e-07	8.30836e-06	-0.818144	NAT
gi|5902034_PWP1_S57	9.35068e-07	8.30836e-06	0
gi|285403096_GRAMD1C_S36	9.36983e-07	8.31522e-06	0
gi|61676089_FAM83B_S845	9.36983e-07	8.31522e-06	0
gi|29789072_ZZZ3_S113	9.38688e-07	8.32528e-06	0
gi|94538354_PMPCB_T45	9.42914e-07	8.35767e-06	0
gi|55769587_NOP14_S96	9.43634e-07	8.35897e-06	0
gi|116812591_RER1_S95	9.46727e-07	8.38126e-06	0.146711
gi|13514831_DDX10_S539	9.49264e-07	8.39863e-06	0
gi|4504349_HBB_S10	9.54676e-07	8.44137e-06	-0.0171258
gi|145275189_C1orf116_T150	9.56591e-07	8.45318e-06	0
gi|510937006_COBLL1_S256	9.64959e-07	8.52195e-06	0
gi|156416022_TMEM176B_S221	9.70635e-07	8.56688e-06	0
gi|117553586_DOCK5_S1756	9.75029e-07	8.60045e-06	0
gi|169636420_CA9_S448	9.85003e-07	8.68317e-06	0
gi|153792074_PRR12_S651	9.86482e-07	8.69095e-06	0
gi|296011010_FAM208B_S1172	9.87722e-07	8.69661e-06	0
gi|32698688_CIT_S440	9.88852e-07	8.7013e-06	0
gi|16753212_SKAP2_S6	9.94086e-07	8.74207e-06	0
gi|255918077_VCAN_S1129	9.98623e-07	8.77667e-06	0
gi|203097003_ARHGAP21_S1742	1.00124e-06	8.7944e-06	0
gi|17402900_FUBP1_T153	1.00209e-06	8.79656e-06	0
gi|87116683_ZFC3H1_S1303	1.00702e-06	8.83451e-06	0
gi|223029410_TLN1_T2171	1.01797e-06	8.92519e-06	0
gi|21264616_EPS8L2_S570	1.01906e-06	8.92932e-06	0
gi|333108224_MLLT4_S1165	1.03208e-06	9.03797e-06	0
gi|503774453_PELP1_S1083	1.03271e-06	9.03806e-06	0
gi|38788333_RSF1_T1278	1.034e-06	9.04393e-06	0.0890319
gi|5032179_TRIM28_T541	1.04034e-06	9.09388e-06	0.0504649
gi|20070321_NMNAT1_S117	1.04458e-06	9.12079e-06	0
gi|109948292_KIAA1468_S180	1.04525e-06	9.12079e-06	-0.128607
gi|358679318_ERBB2IP_S1239	1.04529e-06	9.12079e-06	0
gi|151301096_TGS1_S89	1.06447e-06	9.28254e-06	0
gi|7662274_TOX4_T175	1.06722e-06	9.301e-06	0
gi|216548091_LUZP1_S905	1.07094e-06	9.32785e-06	0
gi|31377841_FAM63A_S103	1.07341e-06	9.34376e-06	0
gi|157388929_EPN3_T495	1.08024e-06	9.39754e-06	0
gi|4503249_DEK_S301	1.0944e-06	9.51505e-06	0
gi|133922562_PGM5_S122	1.0965e-06	9.52769e-06	0
gi|4507447_TFAP4_S124	1.10936e-06	9.63364e-06	0
gi|15812178_ZFP36L2_S448	1.11033e-06	9.63632e-06	0
gi|4507381_TBXA2R_S331	1.11132e-06	9.63913e-06	-0.201017
gi|333108224_MLLT4_S1156	1.11634e-06	9.67693e-06	0
gi|166795297_DYNC1LI1_S510	1.12292e-06	9.7261e-06	0
gi|188497714_TMCC3_S242	1.12335e-06	9.7261e-06	0
gi|108773787_RB1_T821	1.15435e-06	9.98858e-06	0
gi|215820619_ZNF646_S930	1.16328e-06	1.00599e-05	0
gi|393539038_ZFP36_S192	1.18569e-06	1.02476e-05	0.0685983
gi|52426735_ANK2_S3845	1.18851e-06	1.02659e-05	0
gi|223029410_TLN1_S425	1.19494e-06	1.03153e-05	0
gi|314122241_PRRC2A_S166	1.19978e-06	1.0351e-05	0
gi|30410846_ATG4C_S451	1.20109e-06	1.03561e-05	0
gi|38788333_RSF1_S629	1.20584e-06	1.03909e-05	0
gi|217330641_IWS1_S315	1.20681e-06	1.03931e-05	0.116849
gi|50659095_DDX21_S89	1.21992e-06	1.04998e-05	0
gi|261278315_UTP14A_S29	1.22646e-06	1.05498e-05	0
gi|253970456_HTATSF1_S714	1.2298e-06	1.05724e-05	0.199369
gi|52630322_CHD3_S1601	1.23173e-06	1.05827e-05	0
gi|14249428_LRCH3_S419	1.23371e-06	1.05935e-05	0
gi|116008190_MYLK_S1640	1.23815e-06	1.06204e-05	0
gi|256223453_DDX20_S677	1.23859e-06	1.06204e-05	0
gi|119226260_CHERP_S813	1.23903e-06	1.06204e-05	0
gi|262118216_CCDC88B_S436	1.24365e-06	1.06537e-05	0
gi|47086495_BLOC1S3_S33	1.25349e-06	1.07316e-05	0
gi|11968023_ZNF106_S641	1.2561e-06	1.07432e-05	0
gi|40807447_PRCC_S157	1.25643e-06	1.07432e-05	0.183275
gi|63055059_SH3PXD2B_S291	1.25705e-06	1.07432e-05	0
gi|134152667_UHRF1BP1_S918	1.2601e-06	1.07629e-05	0
gi|7662126_SIPA1L1_S288	1.26482e-06	1.0797e-05	-0.251726
gi|304555614_BRAT1_S742	1.276e-06	1.0886e-05	0.145987
gi|68989256_RIN1_S337	1.27815e-06	1.08979e-05	0.151917
gi|156086740_RAP1GAP2_S492	1.28306e-06	1.09334e-05	0
gi|224451124_NBEAL1_S1339	1.2893e-06	1.0977e-05	0
gi|221316599_CHGB_S149	1.28968e-06	1.0977e-05	0
gi|33356148_FMNL1_S184	1.30877e-06	1.11269e-05	0.285607
gi|42518070_TJP2_S913	1.30882e-06	1.11269e-05	0
gi|157266317_ATR_S435	1.31474e-06	1.11707e-05	0
gi|208431810_FAM53C_S122	1.33426e-06	1.13292e-05	0
gi|345498499_LRBA_S10	1.33495e-06	1.13292e-05	0
gi|50513245_CHAF1A_S772	1.34175e-06	1.13803e-05	0
gi|4507645_TPI1_S212	1.35357e-06	1.14738e-05	0
gi|16445419_SCAMP3_S76	1.35695e-06	1.14913e-05	0
gi|117168248_PTPLAD1_S135	1.35765e-06	1.14913e-05	0
gi|312176416_KIAA1522_S327	1.358e-06	1.14913e-05	0
gi|262073007_SLC16A1_S461	1.36262e-06	1.15237e-05	-0.289047
gi|71164886_VRK3_S59	1.37043e-06	1.1583e-05	0
gi|34996489_PHIP_S1281	1.3834e-06	1.16859e-05	0.0286387
gi|33620755_YEATS2_S447	1.38631e-06	1.17036e-05	0
gi|50053795_EIF4B_S445	1.39521e-06	1.1772e-05	0.176594
gi|238550098_TMC7_S72	1.40486e-06	1.18465e-05	0
gi|157909822_SGK223_S148	1.40747e-06	1.18617e-05	0
gi|92859678_SNAPC4_S1398	1.40949e-06	1.18719e-05	0
gi|116256336_SEC31A_S1049	1.44752e-06	1.21851e-05	0
gi|116063573_FLNA_S1533	1.44939e-06	1.21938e-05	0
gi|38683816_ANKRD17_S1796	1.45909e-06	1.22683e-05	0
gi|110349799_TESK2_S367	1.48651e-06	1.24917e-05	0
gi|118572613_SRRM2_S994	1.49874e-06	1.25871e-05	0.130491
gi|132626688_MDC1_S376	1.50114e-06	1.26001e-05	0.0344507
gi|14790190_SPEN_S736	1.52987e-06	1.28274e-05	0
gi|190014591_VGLL4_S52	1.52999e-06	1.28274e-05	0
gi|13559514_PI4K2A_S47	1.54111e-06	1.29132e-05	0.143033
gi|111118978_EPHB2_S776	1.54604e-06	1.2947e-05	0
gi|87299628_BOD1L1_S1531	1.55046e-06	1.29766e-05	0.286663
gi|380503862_SLC20A2_S316	1.55147e-06	1.29777e-05	0
gi|148839284_CADPS2_S65	1.55606e-06	1.30011e-05	0
gi|118150660_ZC3H15_S351	1.55606e-06	1.30011e-05	0
gi|20911035_PPIL4_S178	1.56214e-06	1.30444e-05	0.0238173
gi|262073007_SLC16A1_T466	1.58451e-06	1.32171e-05	-0.371854	NAT
gi|224809329_FKBP5_S445	1.58463e-06	1.32171e-05	0
gi|31982904_NUP35_S73	1.58998e-06	1.32541e-05	0
gi|15055543_SRSF8_S282	1.59627e-06	1.32989e-05	0
gi|148746218_TAOK3_S324	1.6044e-06	1.3359e-05	-0.00917269
gi|52627149_TERF2IP_S203	1.60684e-06	1.33717e-05	0.110122
gi|314122224_SLC4A2_S156	1.62111e-06	1.34827e-05	0
gi|157311635_FAM83H_S5	1.6221e-06	1.34832e-05	0
gi|15055543_SRSF8_S273	1.62582e-06	1.35064e-05	0
gi|312176416_KIAA1522_S379	1.63058e-06	1.35383e-05	0
gi|4503351_DNMT1_S143	1.63775e-06	1.35818e-05	0
gi|108773787_RB1_T356	1.63862e-06	1.35818e-05	0
gi|4885665_ASCL2_S142	1.63862e-06	1.35818e-05	0
gi|42518070_TJP2_S1159	1.6774e-06	1.38953e-05	0
gi|56682953_EPS8_T223	1.6798e-06	1.39073e-05	0
gi|314122241_PRRC2A_T1108	1.70405e-06	1.4099e-05	0
gi|4503611_ETV6_S22	1.70489e-06	1.4099e-05	0.168411
gi|42734430_PTRF_S171	1.71593e-06	1.41822e-05	0
gi|42542379_SRRM1_T574	1.72671e-06	1.42632e-05	0
gi|4757962_CDKN1B_S178	1.74866e-06	1.44364e-05	0
gi|226442779_KDM3A_S445	1.75171e-06	1.44534e-05	0
gi|7019419_GNL2_S580	1.76218e-06	1.45315e-05	0
gi|14249622_AJUBA_S230	1.77904e-06	1.46606e-05	0
gi|9945320_CCNL1_S338	1.77984e-06	1.46606e-05	0
gi|118572613_SRRM2_S395	1.79007e-06	1.47364e-05	0
gi|118572613_SRRM2_S954	1.79607e-06	1.47775e-05	0
gi|11342676_TRIP10_S450	1.80224e-06	1.48199e-05	0
gi|34734068_FBLN1_S147	1.80603e-06	1.48427e-05	0
gi|118572613_SRRM2_S1379	1.8142e-06	1.49014e-05	0
gi|385251399_EPB41L1_T413	1.84809e-06	1.51712e-05	0
gi|118572613_SRRM2_S1398	1.85413e-06	1.52123e-05	0.132509
gi|6715600_GOLGA4_S266	1.85776e-06	1.52335e-05	0
gi|239788462_DUS3L_T273	1.85917e-06	1.52364e-05	0
gi|301129170_DIDO1_S805	1.86553e-06	1.52799e-05	0
gi|314122224_SLC4A2_T127	1.86736e-06	1.52863e-05	0
gi|50659095_DDX21_S71	1.8891e-06	1.54556e-05	0
gi|52426735_ANK2_S2405	1.89637e-06	1.55064e-05	0
gi|41393573_GIT1_S362	1.92192e-06	1.57065e-05	0
gi|34101288_CPSF2_S419	1.92698e-06	1.5739e-05	0.0719135
gi|24432106_KIAA1967_S678	1.93077e-06	1.57611e-05	0.175239
gi|312176416_KIAA1522_S406	1.9449e-06	1.58676e-05	0
gi|47086495_BLOC1S3_S34	1.95168e-06	1.5914e-05	0
gi|15147337_UBR5_S1549	1.95351e-06	1.59199e-05	0.132431
gi|6005830_PKP3_S314	1.96226e-06	1.59811e-05	-0.310603	NAT
gi|355594753_CLU_S185	1.9632e-06	1.59811e-05	0
gi|4503507_EIF2S3_S16	1.9723e-06	1.60462e-05	0
gi|113205091_BAIAP2L2_S231	1.97383e-06	1.60496e-05	0
gi|124028529_SYMPK_S1259	1.99307e-06	1.6197e-05	0.0353795
gi|42476169_PAF1_S460	2.00577e-06	1.62911e-05	0
gi|39930523_C11orf84_S251	2.01355e-06	1.63452e-05	0
gi|373938427_NOL8_S1015	2.01919e-06	1.63714e-05	0
gi|373938427_NOL8_S1016	2.01919e-06	1.63714e-05	0
gi|226958575_RASAL2_S134	2.02127e-06	1.63714e-05	0
gi|4506403_GPRC5A_S301	2.02127e-06	1.63714e-05	0
gi|221316599_CHGB_S377	2.04165e-06	1.65273e-05	0
gi|118601081_HNRNPUL2_S168	2.07343e-06	1.67719e-05	0.188927
gi|62865871_CCDC132_S15	2.07418e-06	1.67719e-05	0
gi|42542379_SRRM1_T416	2.07779e-06	1.67918e-05	0
gi|332688220_CTNND1_S187	2.09301e-06	1.69054e-05	0
gi|306518604_DCLK1_S30	2.10827e-06	1.70192e-05	0
gi|27735067_MISP_T377	2.11408e-06	1.70567e-05	0.341468	T
gi|14790190_SPEN_S740	2.11793e-06	1.70749e-05	0
gi|11968023_ZNF106_S1025	2.11868e-06	1.70749e-05	0
gi|71164892_GREM2_S56	2.12492e-06	1.71157e-05	-0.517793	NAT
gi|116256451_KDM1B_S17	2.12714e-06	1.71241e-05	0.118532
gi|224586846_SORBS2_S646	2.14894e-06	1.729e-05	0
gi|4758024_COIL_T303	2.16805e-06	1.74342e-05	0
gi|206725450_TAF12_S51	2.17886e-06	1.75114e-05	0
gi|212276104_LRRFIP1_S658	2.18853e-06	1.75794e-05	0
gi|166235148_OSTF1_S202	2.19864e-06	1.76509e-05	0
gi|38683816_ANKRD17_S1794	2.20795e-06	1.77159e-05	0
gi|5032179_TRIM28_S683	2.21255e-06	1.7743e-05	0
gi|6754472_KIF23_S682	2.217e-06	1.77689e-05	0
gi|33188445_MACF1_S1860	2.23558e-06	1.7908e-05	0.09378
gi|110611228_UTRN_S2211	2.24877e-06	1.80038e-05	-0.086838
gi|20149698_L3MBTL2_S67	2.25338e-06	1.80308e-05	0
gi|510937006_COBLL1_S344	2.27031e-06	1.81462e-05	0
gi|5032179_TRIM28_S752	2.27031e-06	1.81462e-05	0
gi|26667186_CAMK2D_S330	2.2744e-06	1.8169e-05	0
gi|123701900_SLC12A7_T30	2.27728e-06	1.8182e-05	0.135799
gi|373938427_NOL8_S1014	2.28552e-06	1.82378e-05	0
gi|18375673_UPF1_S1096	2.30525e-06	1.83852e-05	0
gi|38788333_RSF1_S622	2.3087e-06	1.84027e-05	0
gi|145275189_C1orf116_S429	2.31516e-06	1.8444e-05	0
gi|358679318_ERBB2IP_S872	2.34656e-06	1.86839e-05	0
gi|145386566_ZNF148_S412	2.35394e-06	1.87325e-05	0
gi|42544224_NDRG2_T334	2.36121e-06	1.87801e-05	0
gi|21361429_VSIG2_S302	2.42419e-06	1.92705e-05	0
gi|4557395_CA2_S50	2.43983e-06	1.93842e-05	0
gi|61743954_AHNAK_S5762	2.47182e-06	1.96276e-05	0
gi|112382237_SYNM_S1049	2.49135e-06	1.9772e-05	0
gi|19923599_CLMN_S635	2.50246e-06	1.98493e-05	0
gi|118722349_RBM12B_S98	2.50705e-06	1.98749e-05	0
gi|55769589_TMEM63B_S115	2.51286e-06	1.99055e-05	0
gi|194272142_MYO9B_S1115	2.51486e-06	1.99055e-05	0
gi|4507241_SSRP1_S673	2.51501e-06	1.99055e-05	0
gi|7706457_AKAP11_T1485	2.52423e-06	1.99676e-05	0
gi|21618342_STAT5A_S780	2.53778e-06	2.00639e-05	0
gi|47717125_ITSN1_S315	2.54217e-06	2.00877e-05	0
gi|15055539_RPS2_S264	2.5442e-06	2.00929e-05	0
gi|4885643_TP53BP2_S357	2.5546e-06	2.01641e-05	0
gi|114688046_TBC1D4_S570	2.55717e-06	2.01734e-05	-0.0642591
gi|148368962_PEAK1_S1036	2.58412e-06	2.03576e-05	0
gi|224586882_YBX3_S203	2.58412e-06	2.03576e-05	0
gi|150378543_KAT6A_S1000	2.58472e-06	2.03576e-05	0
gi|7662086_ARHGEF11_S635	2.58664e-06	2.03607e-05	0
gi|61743954_AHNAK_S3360	2.5879e-06	2.03607e-05	-0.157712
gi|221218998_LTB4R_S314	2.60425e-06	2.04782e-05	0
gi|56550086_WDHD1_S260	2.61133e-06	2.05228e-05	0
gi|510025455_LILRB4_S319	2.61775e-06	2.05622e-05	0
gi|292658785_SH2D4A_S270	2.62757e-06	2.06171e-05	0
gi|55749531_SF3B2_S431	2.62757e-06	2.06171e-05	0
gi|50980301_MPRIP_S224	2.6347e-06	2.06619e-05	0
gi|4504063_GOLGA1_S30	2.64139e-06	2.06924e-05	0
gi|118572613_SRRM2_S1462	2.64143e-06	2.06924e-05	0.00464154
gi|6754472_KIF23_S686	2.66446e-06	2.08616e-05	0
gi|27363480_C7orf43_S517	2.68559e-06	2.10157e-05	-0.101507
gi|38683860_IRS2_S1176	2.71152e-06	2.12072e-05	0
gi|203097003_ARHGAP21_T234	2.77259e-06	2.16732e-05	0
gi|110556636_TNKS1BP1_S1158	2.77931e-06	2.17141e-05	0
gi|31563507_GCC2_S1490	2.7972e-06	2.18421e-05	0
gi|71725360_ZNF609_S842	2.80511e-06	2.18922e-05	0
gi|50513245_CHAF1A_S141	2.80719e-06	2.18967e-05	0
gi|117676384_SCAF11_S802	2.80872e-06	2.18969e-05	0
gi|46447823_NFATC2IP_S366	2.83933e-06	2.2119e-05	0
gi|385251399_EPB41L1_S404	2.84025e-06	2.2119e-05	0
gi|5032189_TP53BP1_S1430	2.84962e-06	2.21802e-05	0
gi|38787957_TENC1_S825	2.88215e-06	2.24214e-05	0
gi|224586882_YBX3_S204	2.89732e-06	2.2521e-05	0
gi|312176416_KIAA1522_S929	2.89814e-06	2.2521e-05	0
gi|31742501_SNX27_S51	2.89959e-06	2.2521e-05	0
gi|40548372_TRAPPC12_S184	2.91156e-06	2.26019e-05	-0.1356
gi|293336691_HDAC2_S424	2.91997e-06	2.26551e-05	0
gi|82830424_GON4L_S1896	2.93627e-06	2.27693e-05	0
gi|313661430_NEK1_S1057	2.97305e-06	2.30423e-05	0
gi|118572613_SRRM2_S1443	2.97479e-06	2.30436e-05	0
gi|350994425_CTAGE5_S461	2.98597e-06	2.31179e-05	0
gi|110611228_UTRN_S1866	2.99914e-06	2.31983e-05	-0.00617539
gi|29501813_UFD1L_S247	2.99955e-06	2.31983e-05	0
gi|21361429_VSIG2_S303	3.02128e-06	2.3354e-05	0
gi|209977056_TMEM51_S157	3.02429e-06	2.33649e-05	0
gi|66529005_ABCC5_S505	3.0265e-06	2.33695e-05	0
gi|56118310_NUCKS1_S130	3.06339e-06	2.36418e-05	0.120117
gi|47086495_BLOC1S3_S32	3.08195e-06	2.37725e-05	0
gi|21536286_CKB_S163	3.10871e-06	2.39662e-05	0
gi|27501458_CHTF18_S64	3.13496e-06	2.41558e-05	0
gi|29825823_HID1_T637	3.13728e-06	2.41609e-05	0
gi|62241042_EPRS_S886	3.15634e-06	2.42948e-05	0.218495
gi|62865858_PHF6_S155	3.15842e-06	2.4298e-05	0
gi|150456424_TMEM131_S1342	3.18016e-06	2.44523e-05	0
gi|117956403_RABEP2_S193	3.18389e-06	2.44681e-05	-0.143886
gi|85838511_MAP3K2_S344	3.23456e-06	2.48444e-05	0
gi|270288733_TMEM63A_S739	3.24147e-06	2.48843e-05	0
gi|150010552_FKBP15_S1114	3.29011e-06	2.52444e-05	0
gi|79750944_USP42_S754	3.29748e-06	2.52877e-05	0
gi|238624188_DPCR1_S77	3.30556e-06	2.53362e-05	0
gi|5453844_TAF6L_S501	3.31452e-06	2.53916e-05	0
gi|134152667_UHRF1BP1_S921	3.32712e-06	2.54747e-05	0
gi|157311635_FAM83H_S411	3.33567e-06	2.55168e-05	0
gi|205277429_FAM160B1_S190	3.33787e-06	2.55168e-05	0
gi|13376212_UBA5_S45	3.33787e-06	2.55168e-05	0
gi|194294548_HSPBP1_S351	3.37309e-06	2.57725e-05	0
gi|156416022_TMEM176B_S223	3.39031e-06	2.58905e-05	0
gi|21493024_AKAP12_S188	3.3932e-06	2.5899e-05	0
gi|149944548_NBEAL2_S2739	3.39811e-06	2.59228e-05	-0.227151
gi|45439359_TRIO_S1724	3.40984e-06	2.59987e-05	0
gi|75677351_SUDS3_S53	3.4159e-06	2.60291e-05	0.0815388
gi|112382250_SPTBN1_S2161	3.4174e-06	2.60291e-05	0.123121
gi|10947061_ADCY6_S54	3.42915e-06	2.61049e-05	0
gi|51093832_GAPVD1_S976	3.4426e-06	2.61937e-05	0
gi|4506013_PPP1R7_S322	3.46882e-06	2.63794e-05	0
gi|27262651_ATXN2L_S111	3.48407e-06	2.64712e-05	0
gi|221316595_CDH17_S825	3.48453e-06	2.64712e-05	0
gi|157426862_TMC5_S79	3.49942e-06	2.65705e-05	0
gi|54792138_HELZ_S1741	3.50338e-06	2.65866e-05	0
gi|148539870_HDAC7_S489	3.51404e-06	2.66536e-05	0
gi|331284125_EP400_S700	3.53441e-06	2.67942e-05	0.138781
gi|5729939_CPSF4_S202	3.53956e-06	2.68193e-05	0
gi|145580615_KRI1_S645	3.60134e-06	2.72731e-05	0
gi|9558733_TRA2A_S86	3.6047e-06	2.72844e-05	0
gi|89276756_PRPF4B_S144	3.61515e-06	2.73493e-05	0
gi|40549448_VAV2_S768	3.63258e-06	2.74669e-05	0
gi|157738665_PARP10_S1011	3.64203e-06	2.7524e-05	0
gi|189571664_DEPTOR_S260	3.64534e-06	2.75348e-05	-0.124538
gi|58530845_ZYX_S308	3.65589e-06	2.76002e-05	0.048185
gi|151301154_MUC6_S189	3.69236e-06	2.78611e-05	0
gi|19913408_TOP2B_S1521	3.70532e-06	2.7934e-05	0
gi|190358534_SMARCAD1_T54	3.70586e-06	2.7934e-05	0
gi|6631100_NKTR_S1077	3.72644e-06	2.80745e-05	0
gi|197333695_PARN_S558	3.75425e-06	2.82694e-05	0
gi|194272142_MYO9B_S1267	3.83191e-06	2.88393e-05	0
gi|193083183_SYNPO2_S729	3.85385e-06	2.89895e-05	0
gi|149944548_NBEAL2_S39	3.85956e-06	2.90174e-05	0.0262946
gi|197276600_MAP4_S280	3.87976e-06	2.91542e-05	0
gi|359718912_HECTD4_S1363	3.90062e-06	2.92959e-05	0
gi|150418007_RANBP2_S2280	3.90895e-06	2.93433e-05	0
gi|23943900_TMC8_S658	3.93199e-06	2.95011e-05	0.0416334
gi|66529407_TNS1_T1105	3.9532e-06	2.96449e-05	-0.204893
gi|42544224_NDRG2_S314	3.96352e-06	2.9707e-05	0
gi|169881252_GTF2I_S103	3.97561e-06	2.97823e-05	0
gi|24308227_ZNF687_S183	3.9783e-06	2.97871e-05	0
gi|21264575_ARID1A_S702	3.98064e-06	2.97893e-05	0
gi|120587019_ZNF318_S1267	3.99344e-06	2.98698e-05	0
gi|55750053_ATN1_S34	4.00323e-06	2.99125e-05	0
gi|126032350_PRKDC_S3205	4.00326e-06	2.99125e-05	0
gi|110556636_TNKS1BP1_T501	4.07501e-06	3.0433e-05	-0.0154113
gi|47157325_PRKCD_Y313	4.07959e-06	3.04516e-05	0
gi|32698730_NUFIP2_S652	4.12808e-06	3.07978e-05	0.105933
gi|46488937_IFNAR2_S400	4.13232e-06	3.08136e-05	0
gi|224586882_YBX3_S201	4.15161e-06	3.09416e-05	0
gi|13129104_CCDC86_T42	4.19154e-06	3.12232e-05	0
gi|419636284_AP3B1_S227	4.2686e-06	3.17623e-05	0
gi|190194412_TRIP11_S464	4.2686e-06	3.17623e-05	0
gi|186700629_CASK_S571	4.27264e-06	3.17623e-05	0
gi|42544224_NDRG2_T316	4.27264e-06	3.17623e-05	0
gi|387598085_UCK1_S244	4.28666e-06	3.18503e-05	0
gi|42476169_PAF1_S466	4.31941e-06	3.20773e-05	0
gi|8393116_CHRAC1_S124	4.34101e-06	3.22213e-05	0
gi|150418009_TACC2_S1947	4.34705e-06	3.22496e-05	0
gi|42560244_PPIG_S745	4.39375e-06	3.25795e-05	0
gi|221136866_WRAP53_S54	4.40659e-06	3.26581e-05	0
gi|389565493_TJP3_S346	4.42582e-06	3.2784e-05	0
gi|203098098_SHROOM3_S1441	4.43578e-06	3.2841e-05	-0.143161
gi|118572613_SRRM2_S1458	4.4435e-06	3.28814e-05	0
gi|19913371_TBL1XR1_S123	4.46107e-06	3.29887e-05	0
gi|110681719_TMEM245_S332	4.46252e-06	3.29887e-05	-0.145831
gi|39777594_SLCO4A1_S43	4.46567e-06	3.29952e-05	0
gi|358679318_ERBB2IP_S1242	4.49112e-06	3.31664e-05	0
gi|148727259_SLC9A4_S732	4.55691e-06	3.36352e-05	0
gi|4885379_HIST1H1E_S2	4.56568e-06	3.36829e-05	0
gi|45827701_DOPEY2_S718	4.58968e-06	3.38428e-05	0
gi|10834982_IGFBP5_S125	4.60665e-06	3.39468e-05	0
gi|7662046_KMT2B_T588	4.60845e-06	3.39468e-05	0
gi|148233338_CTNNB1_S191	4.68449e-06	3.44895e-05	-0.158435
gi|183396804_RPRD2_T358	4.7119e-06	3.46738e-05	0
gi|7706657_CDC40_S46	4.77058e-06	3.50878e-05	0
gi|116063573_FLNA_S959	4.83343e-06	3.55322e-05	0
gi|394582099_MCM3_S682	4.85067e-06	3.5641e-05	0
gi|225579067_SLC12A4_S57	4.90336e-06	3.60099e-05	0
gi|4757910_CARTPT_S48	4.91312e-06	3.60634e-05	0
gi|52630429_NFIL3_S286	4.96713e-06	3.64415e-05	0
gi|154354979_MYO10_S1144	4.97901e-06	3.65102e-05	0
gi|22027646_AMOTL1_S906	5.00043e-06	3.66489e-05	0
gi|7705755_PLLP_S14	5.00371e-06	3.66544e-05	0
gi|55956788_NCL_S34	5.05492e-06	3.7011e-05	0
gi|331284176_NCOR2_S2213	5.08954e-06	3.72457e-05	0
gi|55750053_ATN1_S101	5.10104e-06	3.73111e-05	0
gi|19913412_MVP_S864	5.11167e-06	3.73701e-05	0.134799
gi|255652953_ZC3H18_S67	5.14583e-06	3.7601e-05	0
gi|5031579_AKAP8_S323	5.15707e-06	3.76642e-05	0
gi|4507831_ULK1_S450	5.20508e-06	3.79958e-05	0
gi|150418007_RANBP2_S781	5.24843e-06	3.82931e-05	0
gi|150378452_HGSNAT_S215	5.27069e-06	3.84362e-05	0
gi|10880134_ARRB1_S404	5.3841e-06	3.92436e-05	0
gi|4506091_MAPK6_S189	5.42423e-06	3.95163e-05	0
[truncated: 12,564 more rows]

## Sheet: Data S3C
GeneSymbol	TFs annotation	P value( wilcoxon sign rank paired test)	Foldchange ( log10(mean T/mean NAT) )	Upregulated group	P value( wilcoxon sign rank paired test) BH adjust
PCCB		6.67e-26	-0.805017	NAT	2.79206e-22
PCCA		2.35e-24	-0.753943	NAT	4.91855e-21
ATP4A		5.2e-22	-2.99993	NAT	7.25573e-19
EPB41L4B		8.82e-22	-1.94713	NAT	9.23013e-19
EZR		1.24e-21	-0.610185	NAT	1.03813e-18
DNAJC9		1.69e-21	1.60994	T	1.17906e-18
MCCC1		2.14e-21	-0.699512	NAT	1.27972e-18
MCCC2		2.8e-20	-0.474949	NAT	1.4651e-17
ESRRG	ESRRG	2.39e-19	-2.31193	NAT	1.11162e-16
RPL5		3.96e-19	-1.10065	NAT	1.65766e-16
PURA	PURA	8.52e-19	-0.618103	NAT	3.24225e-16
DBT		1.61e-18	-1.1833	NAT	5.474e-16
ACACB		1.7e-18	-0.595927	NAT	5.474e-16
ISG15		3.19e-18	1.71588	T	9.5381e-16
UHRF1		5.1e-18	1.46539	T	1.42324e-15
PDIA5		6.96e-18	-1.63189	NAT	1.80659e-15
BHLHE40	BHLHE40	7.67e-18	1.83967	T	1.80659e-15
LARS		8.12e-18	-1.4192	NAT	1.80659e-15
VIL1		8.2e-18	2.08149	T	1.80659e-15
PC		8.69e-18	-1.00759	NAT	1.81882e-15
E2F3	E2F3	1.01e-17	1.64609	T	2.01327e-15
EPB41L1		1.33e-17	-1.96435	NAT	2.53063e-15
OLFML1		1.48e-17	-2.11402	NAT	2.6936e-15
RB1	RB1	3.54e-17	1.53082	T	6.17435e-15
BAZ1B		3.8e-17	1.1143	T	6.36272e-15
MYO1B		5.2e-17	0.617314	T	8.372e-15
C1QTNF7		8.32e-17	-2.41888	NAT	1.28991e-14
SMARCA5	SMARCA5	2.32e-16	0.441284	T	3.4684e-14
LOC101059911		2.63e-16	-2.22383	NAT	3.79627e-14
KCTD14		4.61e-16	-1.89572	NAT	6.41403e-14
MUC5AC		4.75e-16	-2.09849	NAT	6.41403e-14
RPL6		7.99e-16	-0.541355	NAT	1.04519e-13
EPRS		1.06e-15	-0.739893	NAT	1.34459e-13
STAT3	STAT3	1.88e-15	1.59989	T	2.31461e-13
MYH9		2.74e-15	0.369785	T	3.27704e-13
EPB41L2		3.27e-15	-1.07022	NAT	3.80228e-13
EPB41		5.08e-15	-1.80191	NAT	5.74726e-13
NOSTRIN		6.95e-15	-0.994684	NAT	7.51333e-13
TBL2		7e-15	-0.859471	NAT	7.51333e-13
ABI3BP		8.1e-15	-1.73895	NAT	8.47665e-13
TFDP1	TFDP1	1.1e-14	1.37505	T	1.12307e-12
QARS		1.25e-14	-0.989114	NAT	1.24583e-12
AGR2		1.3e-14	-1.2537	NAT	1.26553e-12
SMARCA1	SMARCA1	1.35e-14	0.657823	T	1.28434e-12
IARS		1.48e-14	-0.992821	NAT	1.37673e-12
NCAPG		2.12e-14	1.46013	T	1.91487e-12
NFYC	NFYC	2.15e-14	1.47512	T	1.91487e-12
ATP4B		2.21e-14	-2.41032	NAT	1.9273e-12
STAT1	STAT1	2.27e-14	1.89661	T	1.93923e-12
RCC2		3.01e-14	1.21092	T	2.51997e-12
TFAP4	TFAP4	3.3e-14	0.967974	T	2.70859e-12
RPL9		3.52e-14	-0.392828	NAT	2.8336e-12
DARS		4.53e-14	-0.640875	NAT	3.57785e-12
FARP1		7.25e-14	-1.31446	NAT	5.59402e-12
DECR1		7.35e-14	-0.806307	NAT	5.59402e-12
MARS		9.39e-14	-1.00376	NAT	7.01902e-12
YWHAB		9.85e-14	1.08823	T	7.2337e-12
RARS		1.05e-13	-0.73805	NAT	7.5781e-12
SRBD1		1.26e-13	-0.298042		8.93959e-12
RPL14		4.59e-13	-1.30043	NAT	3.20229e-11
DDX60		5.27e-13	-1.47208	NAT	3.61643e-11
RPN1		5.42e-13	-0.265942		3.65937e-11
BAZ1A		5.54e-13	0.803666	T	3.68102e-11
HIST1H1B		6.8e-13	1.27608	T	4.44762e-11
MUC6		7.05e-13	-1.65053	NAT	4.5402e-11
CKAP4		8.72e-13	-0.403505	NAT	5.53059e-11
CHD1		8.94e-13	1.38859	T	5.5855e-11
IKBIP		9.42e-13	1.60259	T	5.79884e-11
TPSAB1		1.26e-12	-1.77639	NAT	7.5348e-11
TPSB2		1.26e-12	-1.7763	NAT	7.5348e-11
EPB41L5		1.31e-12	-0.985329	NAT	7.72346e-11
CETN2		1.55e-12	-0.897702	NAT	9.01153e-11
USF2	USF2	2.55e-12	1.48114	T	1.46223e-10
MYL6		2.72e-12	0.311245	T	1.53864e-10
MECP2	MECP2	2.76e-12	-0.354803	NAT	1.54045e-10
MYH10		2.97e-12	0.351571	T	1.63584e-10
OLFML3		3.07e-12	-1.65284	NAT	1.66896e-10
DNAJA1		3.41e-12	1.05827	T	1.83003e-10
RPL27		3.56e-12	-0.612361	NAT	1.88635e-10
SND1		3.76e-12	-0.803222	NAT	1.96742e-10
RAD23B		4.28e-12	-0.943325	NAT	2.21186e-10
RPL4		4.6e-12	-0.646242	NAT	2.34824e-10
FARSA		4.81e-12	-0.613873	NAT	2.42586e-10
EPB41L3		5.77e-12	-1.68744	NAT	2.87538e-10
RPL35A		6.51e-12	-0.704553	NAT	3.20598e-10
MYL12A		7.28e-12	0.299636		3.50277e-10
MYL12B		7.28e-12	0.29965		3.50277e-10
STT3A		9.83e-12	-0.785249	NAT	4.67595e-10
FLT1		1.07e-11	-1.30662	NAT	5.03261e-10
MCM3		1.12e-11	1.08236	T	5.20924e-10
USF1	USF1	1.42e-11	1.49309	T	6.532e-10
RPL3		1.54e-11	-0.882496	NAT	6.97667e-10
FBLN5		1.55e-11	1.10912	T	6.97667e-10
RPS4X		1.62e-11	-0.304808	NAT	7.21417e-10
DNMT1		1.64e-11	1.6295	T	7.22636e-10
LPCAT3		1.68e-11	-1.54293	NAT	7.3255e-10
CDC42BPA		2.08e-11	-1.03967	NAT	8.97616e-10
RPL7		2.29e-11	-0.46706	NAT	9.78157e-10
NFIX	NFIX	2.52e-11	-0.272371		1.06553e-09
ELF3	ELF3	3e-11	1.42526	T	1.2558e-09
ARHGAP10		3.07e-11	-0.758377	NAT	1.26393e-09
CHD7	CHD7	3.08e-11	0.989187	T	1.26393e-09
LRRC59		3.11e-11	-0.37793	NAT	1.26393e-09
RPL13		3.33e-11	-1.13491	NAT	1.34032e-09
POLR3A		3.99e-11	-1.41956	NAT	1.59068e-09
MLX	MLX	4.23e-11	1.1131	T	1.67045e-09
SRP68		5.11e-11	-1.45212	NAT	1.99911e-09
NFIC	NFIC	6.46e-11	-0.235916		2.50385e-09
CLDN18		6.64e-11	-1.25366	NAT	2.55e-09
E2F4	E2F4	7.21e-11	1.10222	T	2.74373e-09
DDX1		7.39e-11	-1.10307	NAT	2.7869e-09
CUL4B		7.75e-11	1.23296	T	2.89656e-09
PRRX1	PRRX1	7.84e-11	1.25793	T	2.90427e-09
TGIF1	TGIF1	7.94e-11	1.27523	T	2.91551e-09
UNC45A		8.9e-11	0.829557	T	3.2396e-09
PURB	PURB	9.79e-11	-0.502807	NAT	3.53284e-09
ATP1A4		1.02e-10	-1.19227	NAT	3.61841e-09
RPL13A		1.02e-10	-0.74898	NAT	3.61841e-09
SSBP1		1.04e-10	-0.86824	NAT	3.65835e-09
SEC61A1		1.08e-10	-0.567609	NAT	3.7674e-09
BLM		1.26e-10	0.91313	T	4.35898e-09
EHHADH		1.5e-10	-1.22504	NAT	5.14672e-09
XPC		1.67e-10	-0.382376	NAT	5.68343e-09
RPS4Y2		1.8e-10	-0.534987	NAT	6.07645e-09
NFATC2	NFATC2	2.15e-10	-0.355798	NAT	7.19992e-09
CDX2	CDX2	2.88e-10	1.64722	T	9.568e-09
EEF1E1		3.12e-10	-1.48003	NAT	1.02837e-08
AIMP1		3.27e-10	-1.30918	NAT	1.06939e-08
TOP2A		3.42e-10	0.265802		1.10978e-08
TPM4		3.67e-10	0.532372	T	1.18174e-08
AZU1		5.15e-10	0.619851	T	1.64564e-08
PDLIM4		5.19e-10	1.23133	T	1.64586e-08
SAMD1		5.82e-10	0.964646	T	1.83177e-08
RPS6		6.44e-10	-0.688514	NAT	2.01178e-08
OLFM4		6.59e-10	1.25199	T	2.04339e-08
ZFHX3	ZFHX3	6.73e-10	0.87994	T	2.07145e-08
SNRPB		7.13e-10	-0.602065	NAT	2.16277e-08
SNRPN		7.13e-10	-0.601153	NAT	2.16277e-08
NFYA	NFYA	7.33e-10	0.998149	T	2.20744e-08
SLK		8.8e-10	-0.631224	NAT	2.6312e-08
TFDP2	TFDP2	9.27e-10	1.22602	T	2.74154e-08
BAG2		9.3e-10	1.37202	T	2.74154e-08
WDR76		1.03e-09	1.14759	T	3.01509e-08
RAD23A		1.18e-09	-1.08629	NAT	3.43019e-08
FOXC1	FOXC1	1.28e-09	0.975757	T	3.69523e-08
RPL18		1.29e-09	-0.460318	NAT	3.69859e-08
ACTB		1.32e-09	0.231778		3.75886e-08
RPS2		1.43e-09	-0.380994	NAT	4.04458e-08
ACTG1		1.47e-09	0.231541		4.12981e-08
MYRF	MYRF	1.76e-09	-1.12085	NAT	4.91157e-08
DEK		1.88e-09	1.02276	T	5.21171e-08
RPL15		1.93e-09	-0.443393	NAT	5.31512e-08
C14orf166		2.07e-09	-0.860172	NAT	5.66341e-08
BPI		2.34e-09	1.16752	T	6.36055e-08
DKC1		2.55e-09	-0.40721	NAT	6.88665e-08
RPL18A		2.82e-09	-0.364213	NAT	7.567e-08
RPL12		2.93e-09	-0.954032	NAT	7.81209e-08
SOX9	SOX9	2.99e-09	1.40677	T	7.92161e-08
HSF1	HSF1	3.05e-09	1.02715	T	8.02975e-08
HMGA1	HMGA1	3.23e-09	1.14739	T	8.398e-08
MSH6		3.23e-09	1.13663	T	8.398e-08
IGF2BP3		3.32e-09	1.23346	T	8.57872e-08
XRCC6		3.72e-09	-0.278492		9.51364e-08
FBXO18		3.75e-09	-1.28021	NAT	9.51364e-08
HES1	HES1	3.75e-09	0.82432	T	9.51364e-08
DLAT		4.09e-09	-1.24315	NAT	1.02407e-07
RPL30		4.09e-09	-1.28086	NAT	1.02407e-07
TRIM28		4.11e-09	1.14874	T	1.02407e-07
MYO1E		4.23e-09	0.487885	T	1.04774e-07
ELF2	ELF2	4.88e-09	1.00942	T	1.20163e-07
E2F2	E2F2	5.05e-09	0.930134	T	1.23622e-07
MCM7		5.16e-09	0.902961	T	1.2558e-07
FKBP11		5.31e-09	-1.12275	NAT	1.28484e-07
WDR18		6.39e-09	1.02668	T	1.53727e-07
C11orf30		6.85e-09	0.770831	T	1.63852e-07
RPS4Y1		7.54e-09	-0.342682	NAT	1.79332e-07
DNAJB6		8.71e-09	0.952577	T	2.05989e-07
RPA2		8.83e-09	-0.86977	NAT	2.07654e-07
DDX39B		9.33e-09	1.29682	T	2.18186e-07
RPL10		9.83e-09	-1.11536	NAT	2.28602e-07
HNRNPA1L2		1.15e-08	1.36417	T	2.65961e-07
KIF22		1.2e-08	0.847018	T	2.76e-07
RPS13		1.28e-08	-0.436881	NAT	2.92791e-07
ASCL2	ASCL2	1.37e-08	0.903771	T	3.11675e-07
CUL4A		1.46e-08	0.999543	T	3.30355e-07
ANK3		1.72e-08	-0.909776	NAT	3.87092e-07
VDR	VDR	1.73e-08	1.0006	T	3.87261e-07
THBS1		2.05e-08	0.795945	T	4.56452e-07
IL4I1		2.18e-08	0.716573	T	4.8283e-07
XRCC5		2.33e-08	-0.293924		5.13336e-07
TRAM1		2.46e-08	-0.818474	NAT	5.39139e-07
SRP72		2.49e-08	-1.55135	NAT	5.42872e-07
LOC100996820		2.51e-08	0.559004	T	5.44397e-07
GRHL2	GRHL2	2.56e-08	0.910572	T	5.52379e-07
ELK1	ELK1	2.58e-08	1.04614	T	5.5315e-07
MYO19		2.59e-08	-0.780749	NAT	5.5315e-07
SNRNP70		2.82e-08	-1.13342	NAT	5.98302e-07
RPL19		2.83e-08	-1.43784	NAT	5.98302e-07
MLXIP	MLXIP	2.88e-08	0.738542	T	6.05813e-07
BAZ2B	BAZ2B	2.95e-08	1.11011	T	6.17435e-07
MYH14		3e-08	0.264025		6.24776e-07
MYL9		3.15e-08	0.292469		6.52767e-07
FOXO3	FOXO3	3.19e-08	0.87727	T	6.578e-07
RTCB		3.28e-08	-0.654014	NAT	6.73043e-07
RPL7A		3.58e-08	-0.471383	NAT	7.31019e-07
ATP12A		3.75e-08	-0.973977	NAT	7.62015e-07
NR4A3	NR4A3	3.93e-08	0.853861	T	7.94733e-07
NFYB	NFYB	4.08e-08	0.975569	T	8.211e-07
CPA3		4.56e-08	-1.48825	NAT	9.13309e-07
CDX1	CDX1	4.79e-08	1.20039	T	9.54807e-07
ACTC1		5e-08	0.21132		9.91943e-07
MTDH		5.1e-08	-0.987594	NAT	1.00621e-06
TEAD3	TEAD3	5.12e-08	1.12433	T	1.00621e-06
EIF2S3		5.32e-08	-0.417862	NAT	1.04063e-06
NFIA	NFIA	5.72e-08	-0.244994		1.11367e-06
CENPB		5.92e-08	0.711127	T	1.14727e-06
ACTA1		6.01e-08	0.211786		1.15935e-06
C1QTNF2		6.08e-08	-1.34127	NAT	1.16747e-06
LSP1		6.18e-08	1.31816	T	1.18125e-06
POTEJ		6.33e-08	0.587978	T	1.20443e-06
TPM2		6.77e-08	0.506004	T	1.28232e-06
POTEI		6.97e-08	0.296924		1.31425e-06
SRPR		7.63e-08	-1.04768	NAT	1.43225e-06
SNRPD2		7.7e-08	-0.504025	NAT	1.43894e-06
SNRPA		8.03e-08	-0.876899	NAT	1.49394e-06
TPM1		8.47e-08	0.412725	T	1.56882e-06
PELP1		8.6e-08	0.83381	T	1.58589e-06
PARP1		9.73e-08	-0.3664	NAT	1.78639e-06
MAFK	MAFK	1.08e-07	1.1693	T	1.97418e-06
HSPA1A		1.09e-07	-0.154623		1.97521e-06
HSPA1B		1.09e-07	-0.154623		1.97521e-06
MISP		1.15e-07	0.796023	T	2.07496e-06
HNF4A	HNF4A	1.17e-07	0.788167	T	2.10198e-06
MNT	MNT	1.18e-07	0.728227	T	2.11089e-06
HMGB3	HMGB3	1.2e-07	0.485908	T	2.13753e-06
RARG	RARG	1.23e-07	0.673063	T	2.18169e-06
ACTBL2		1.37e-07	0.212909		2.41976e-06
CDIPT		1.4e-07	-0.82937	NAT	2.46235e-06
NSUN5		1.46e-07	0.64533	T	2.55714e-06
ELF1	ELF1	1.51e-07	0.512295	T	2.63369e-06
FOXO1	FOXO1	1.6e-07	0.888628	T	2.77909e-06
PRTN3		1.61e-07	1.11647	T	2.7849e-06
APOBEC3B		1.74e-07	0.793502	T	2.99738e-06
TUBB1		1.89e-07	0.82393	T	3.24243e-06
CEBPZ	CEBPZ	1.95e-07	0.910214	T	3.33171e-06
SGPL1		1.96e-07	0.65934	T	3.33519e-06
PLCB1		2.2e-07	-0.721427	NAT	3.72842e-06
ACTA2		2.24e-07	0.203298		3.7809e-06
MRPS27		2.36e-07	-0.911761	NAT	3.96745e-06
ACTN1		2.38e-07	0.384368	T	3.9692e-06
MYO1F		2.38e-07	0.51905	T	3.9692e-06
SEMA3F		2.42e-07	-0.765444	NAT	4.01989e-06
ACTG2		2.67e-07	0.203148		4.41764e-06
SFRP1		2.71e-07	-0.988069	NAT	4.46617e-06
BHLHE41	BHLHE41	2.91e-07	0.687206	T	4.77696e-06
HMGA2	HMGA2	3.08e-07	0.737797	T	5.03628e-06
CRISPLD2		3.15e-07	0.697777	T	5.1307e-06
LMO7		3.49e-07	0.742534	T	5.66246e-06
GCA		3.77e-07	0.84189	T	6.09314e-06
SF3B4		3.79e-07	-0.635796	NAT	6.1019e-06
HSPB1		3.9e-07	0.215498		6.23107e-06
POLR3B		3.9e-07	-1.13073	NAT	6.23107e-06
STAT2	STAT2	4.12e-07	0.796203	T	6.55754e-06
SMC2		4.26e-07	0.770535	T	6.75468e-06
MRPL49		4.42e-07	-1.05831	NAT	6.97142e-06
GAR1		4.43e-07	-0.509355	NAT	6.97142e-06
TEAD4	TEAD4	4.63e-07	0.790184	T	7.25887e-06
STT3B		4.66e-07	-0.417697	NAT	7.27864e-06
RPL36		4.69e-07	-0.763417	NAT	7.29827e-06
NFIB	NFIB	4.78e-07	-0.199818		7.41077e-06
CHD8		4.8e-07	0.688208	T	7.41432e-06
PLG		4.94e-07	-0.633364	NAT	7.60251e-06
GHRL		5e-07	-0.748026	NAT	7.66667e-06
MSH3		5.56e-07	-0.328221	NAT	8.49422e-06
TFAP2A	TFAP2A	5.64e-07	0.702526	T	8.58511e-06
ONECUT2	ONECUT2	5.76e-07	0.967276	T	8.736e-06
ONECUT3	ONECUT3	5.98e-07	0.877847	T	9.00442e-06
TEAD2	TEAD2	5.98e-07	0.740986	T	9.00442e-06
LRRC47		6.01e-07	-0.870843	NAT	9.01715e-06
FLI1	FLI1	6.1e-07	-0.638099	NAT	9.11684e-06
FHL2		6.12e-07	0.856347	T	9.11684e-06
ASCC3		6.29e-07	-0.314052	NAT	9.33686e-06
SVIL		6.36e-07	0.460187	T	9.40741e-06
ATF7	ATF7	6.8e-07	0.832382	T	1.00228e-05
SSR1		7.61e-07	-0.873192	NAT	1.11774e-05
NHP2		7.95e-07	-0.839505	NAT	1.16359e-05
RPA3		8e-07	-0.698463	NAT	1.16683e-05
AUH		1.02e-06	-0.752634	NAT	1.47741e-05
PRPF6		1.02e-06	0.763327	T	1.47741e-05
RPS3A		1.04e-06	-0.310383	NAT	1.50119e-05
MRPS22		1.05e-06	-1.25402	NAT	1.51041e-05
LOC391722		1.06e-06	0.835643	T	1.51958e-05
BARX1	BARX1	1.13e-06	-1.1377	NAT	1.6144e-05
SNX3		1.19e-06	0.709978	T	1.69433e-05
MAX	MAX	1.26e-06	0.436884	T	1.78792e-05
MAFF	MAFF	1.29e-06	0.89338	T	1.8243e-05
ARPC1A		1.3e-06	-0.426986	NAT	1.82611e-05
PDHX		1.3e-06	-0.894958	NAT	1.82611e-05
HSD17B12		1.31e-06	-0.943496	NAT	1.834e-05
SLC4A2		1.38e-06	-0.673729	NAT	1.92556e-05
SRPX		1.53e-06	-0.584339	NAT	2.12777e-05
HNRNPM		1.58e-06	-0.360679	NAT	2.19003e-05
POTEE		1.63e-06	0.19804		2.25187e-05
PPP1R9B		1.7e-06	0.581466	T	2.34086e-05
EHF	EHF	1.72e-06	0.919461	T	2.36063e-05
RPA1		1.75e-06	-0.378553	NAT	2.39395e-05
PDX1	PDX1	1.8e-06	0.801507	T	2.45433e-05
RPL21		1.82e-06	-1.13041	NAT	2.47355e-05
E2F1	E2F1	1.83e-06	0.607024	T	2.47909e-05
SNRPD1		1.92e-06	-0.777374	NAT	2.59262e-05
ERCC6-PGBD3		1.95e-06	0.663586	T	2.62466e-05
RPS15A		1.97e-06	-0.211729		2.64308e-05
UBTF	UBTF	2.02e-06	-0.205981		2.70151e-05
AGO1		2.06e-06	-0.787041	NAT	2.73751e-05
RBMS2		2.06e-06	0.755014	T	2.73751e-05
DDOST		2.08e-06	-0.321005	NAT	2.74665e-05
SF3B3		2.08e-06	-0.749783	NAT	2.74665e-05
MX2		2.09e-06	0.773825	T	2.75118e-05
ARPC1B		2.11e-06	0.352604	T	2.7688e-05
PGBD3		2.12e-06	0.690159	T	2.77322e-05
POTEF		2.14e-06	0.197399		2.79067e-05
POLR1C		2.21e-06	-0.964685	NAT	2.873e-05
TPSD1		2.35e-06	-0.761932	NAT	3.04554e-05
MRPL12		2.38e-06	-1.23873	NAT	3.0749e-05
OAS2		2.41e-06	1.11183	T	3.10408e-05
AIMP2		2.42e-06	-0.862524	NAT	3.1074e-05
RPL17-C18orf32		2.47e-06	-0.800774	NAT	3.1619e-05
BHLHA15	BHLHA15	2.51e-06	-0.830825	NAT	3.20331e-05
RPL17		2.58e-06	-0.818393	NAT	3.28264e-05
AURKB		2.7e-06	0.555567	T	3.40428e-05
KIF4A		2.7e-06	0.514455	T	3.40428e-05
SMC4		2.7e-06	0.682252	T	3.40428e-05
CHAF1A		2.74e-06	0.537497	T	3.43402e-05
MYO9B		2.74e-06	0.710395	T	3.43402e-05
RXRB	RXRB	3.07e-06	0.326228	T	3.83613e-05
RPS14		3.12e-06	-0.317201	NAT	3.887e-05
SERPINE2		3.13e-06	0.658835	T	3.88789e-05
ABCF2		3.14e-06	0.563003	T	3.88877e-05
NACC1		3.29e-06	0.535683	T	4.06252e-05
HDGFRP3		3.31e-06	-0.668948	NAT	4.07519e-05
SEC61A2		3.61e-06	-0.802977	NAT	4.43151e-05
WRNIP1		3.7e-06	0.527936	T	4.52771e-05
RAE1		3.71e-06	-0.655127	NAT	4.52771e-05
LEF1	LEF1	3.91e-06	0.430186	T	4.75792e-05
SYTL2		4.02e-06	-1.12224	NAT	4.8776e-05
TUBA3E		4.15e-06	0.152339		5.02078e-05
PTCD3		4.19e-06	-0.771387	NAT	5.05456e-05
CALD1		4.37e-06	0.327323	T	5.25656e-05
DNAJA2		4.44e-06	0.94346	T	5.32546e-05
AP3D1		4.54e-06	-0.892339	NAT	5.41088e-05
TUBA3C		4.55e-06	0.153345		5.41088e-05
TUBA3D		4.55e-06	0.153345		5.41088e-05
MDC1		4.61e-06	0.523217	T	5.4667e-05
METTL17		4.72e-06	-0.628342	NAT	5.58133e-05
POGK	POGK	4.83e-06	0.572207	T	5.69532e-05
POLR3C		4.94e-06	-0.841037	NAT	5.80866e-05
HMBOX1	HMBOX1	4.96e-06	-0.967829	NAT	5.81584e-05
ELANE		5.16e-06	0.959153	T	6.03345e-05
DIP2A		5.66e-06	-0.56357	NAT	6.59965e-05
CREB3L1	CREB3L1	5.74e-06	0.747816	T	6.67434e-05
DDX58		5.93e-06	0.4812	T	6.87617e-05
TECR		5.97e-06	-0.242304		6.90343e-05
LOC101060460		6.2e-06	-0.844496	NAT	7.14964e-05
CP		6.24e-06	-0.351407	NAT	7.176e-05
NEIL1		6.34e-06	-0.726834	NAT	7.27102e-05
RBM25		6.41e-06	-0.462588	NAT	7.33122e-05
FUS		6.47e-06	0.802358	T	7.37968e-05
MARH2		7.22e-06	-0.656863	NAT	8.21275e-05
RPL28		7.93e-06	-0.66777	NAT	8.99593e-05
MEIS1	MEIS1	7.99e-06	0.743001	T	9.0395e-05
HIST1H1A		8.64e-06	0.818567	T	9.74853e-05
ELF4	ELF4	8.77e-06	0.803321	T	9.86861e-05
RARA	RARA	9.14e-06	0.464416	T	0.000102574
TEX10		9.51e-06	0.946805	T	0.000106441
RELA	RELA	9.75e-06	1.0072	T	0.000108836
RPS8		1.05e-05	-0.478769	NAT	0.000116896
CHAF1B		1.13e-05	0.519764	T	0.000125137
TARDBP		1.13e-05	0.813753	T	0.000125137
DHRS7B		1.22e-05	-0.70221	NAT	0.000134747
EIF2S2		1.24e-05	-0.769847	NAT	0.000136596
DIS3		1.31e-05	0.445011	T	0.000143928
EIF2S1		1.36e-05	-0.302065	NAT	0.00014903
DAP3		1.39e-05	-0.771988	NAT	0.00015192
BCKDHA		1.4e-05	-0.52742	NAT	0.000152615
MOGS		1.41e-05	-0.261593		0.000153305
ACAD11		1.43e-05	-0.46264	NAT	0.000155077
FAM98B		1.44e-05	-1.0358	NAT	0.000155758
PAWR		1.48e-05	0.429346	T	0.000159672
CHD9		1.5e-05	0.437156	T	0.000161
PREB	PREB	1.5e-05	-0.682887	NAT	0.000161
JUNB	JUNB	1.52e-05	0.558002	T	0.000162729
TIMM13		1.59e-05	0.551366	T	0.000169789
CDC42BPB		1.66e-05	-0.634352	NAT	0.000176813
DOCK2		1.72e-05	-0.689994	NAT	0.000182276
UBR5		1.72e-05	0.391488	T	0.000182276
NFATC4	NFATC4	1.81e-05	0.458593	T	0.00019133
DDX52		1.83e-05	0.733518	T	0.000192957
ARNTL2	ARNTL2	1.98e-05	0.446446	T	0.000208248
ASCC1		2e-05	-0.883355	NAT	0.000209825
ANK2		2.01e-05	-0.525084	NAT	0.000210346
AGO2		2.14e-05	-0.493532	NAT	0.000223393
MRPL47		2.16e-05	-0.738734	NAT	0.000224919
MYL6B		2.22e-05	1.02192	T	0.000230594
SSRP1	SSRP1	2.24e-05	0.885899	T	0.000232095
WDR37		2.33e-05	-1.18531	NAT	0.000240824
HARS2		2.46e-05	-0.504433	NAT	0.000253634
HNRNPR		2.61e-05	-0.699015	NAT	0.000268439
SUB1	SUB1	2.66e-05	-0.165027		0.000272911
STAT5A	STAT5A	2.7e-05	0.34622	T	0.000276337
MNDA		2.76e-05	0.345397	T	0.000281789
SBNO1		2.81e-05	0.617737	T	0.000286196
DR1	DR1	2.88e-05	0.926988	T	0.000291507
COCH		2.89e-05	0.454075	T	0.000291507
ERBB2		2.89e-05	0.427258	T	0.000291507
KIFC1		2.89e-05	0.397636	T	0.000291507
MRPL38		2.9e-05	-0.859246	NAT	0.000291813
MAGT1		2.94e-05	-0.549661	NAT	0.000295128
MYO1D		3.06e-05	0.252735		0.000306439
FOXO6	FOXO6	3.39e-05	0.454561	T	0.000338676
CTTN		3.51e-05	0.752333	T	0.00034983
TCF7	TCF7	3.63e-05	0.328462	T	0.000360931
RPS24		3.69e-05	-0.23303		0.000366027
STAT5B	STAT5B	3.77e-05	0.33034	T	0.000373078
AP3M1		3.83e-05	-0.572386	NAT	0.000378122
ICT1		4.04e-05	-0.711168	NAT	0.000397916
RPL29		4.14e-05	-1.08608	NAT	0.000406808
BANP		4.23e-05	0.55352	T	0.000414679
E2F6	E2F6	4.3e-05	0.457847	T	0.000419576
MDN1		4.3e-05	0.290114		0.000419576
RPL27A		4.34e-05	-0.628717	NAT	0.000422494
ASPH		4.63e-05	-0.543601	NAT	0.000448638
S100A8		4.63e-05	0.962665	T	0.000448638
THBS4		4.76e-05	0.561487	T	0.000460074
MKI67		4.77e-05	0.47329	T	0.000460074
HNF4G	HNF4G	4.79e-05	0.678035	T	0.000460844
CHMP4B		4.8e-05	0.661661	T	0.000460844
MRPS34		4.84e-05	-0.912167	NAT	0.000463621
CRCP		5.53e-05	-0.584363	NAT	0.000528506
CAPN5		5.55e-05	-0.597879	NAT	0.00052921
LUZP1		5.58e-05	0.380019	T	0.000530606
QRICH1		5.59e-05	0.395188	T	0.000530606
REL	REL	5.65e-05	0.80055	T	0.000535088
SLC25A31		5.69e-05	-0.699578	NAT	0.00053766
DHX9		5.81e-05	0.978314	T	0.000546532
RNASE4		5.81e-05	-0.477841	NAT	0.000546532
POLR2E		5.93e-05	-0.657193	NAT	0.000556569
RFX7	RFX7	6.05e-05	0.400323	T	0.000566562
SMARCAL1	SMARCAL1	6.3e-05	-0.262351		0.000588656
NPAS2	NPAS2	6.39e-05	0.526262	T	0.000592324
AHR	AHR	6.41e-05	0.387713	T	0.000592324
GRB7		6.41e-05	0.427686	T	0.000592324
IGFBP7		6.41e-05	0.422553	T	0.000592324
SLFN11		6.41e-05	0.36135	T	0.000592324
RPL24		6.55e-05	-0.721286	NAT	0.000603927
TUBA1A		6.58e-05	0.13741		0.00060536
MRPL15		6.63e-05	-0.786454	NAT	0.000608622
NR4A1	NR4A1	6.65e-05	0.504563	T	0.000609123
CDK1		6.83e-05	0.507716	T	0.000624244
CTNND1		6.85e-05	-0.0620948		0.000624708
RPL23		7.02e-05	-0.29597		0.00063882
FOSL2	FOSL2	7.08e-05	0.702853	T	0.000641491
LOC100652741		7.08e-05	0.384244	T	0.000641491
MLXIPL	MLXIPL	7.21e-05	0.363629	T	0.000651859
NOC2L		7.25e-05	0.489125	T	0.000654063
GZMA		7.28e-05	-0.289989		0.000655357
TUBA1B		7.47e-05	0.136878		0.000671018
SPINT2		7.52e-05	0.696996	T	0.000674063
RELB	RELB	7.64e-05	0.76025	T	0.000683356
IGF2BP2		7.7e-05	-0.795923	NAT	0.000687254
SNRPD3		7.74e-05	-0.584354	NAT	0.000688779
FOXK2	FOXK2	7.75e-05	0.800788	T	0.000688779
ARF3		7.79e-05	-0.334021	NAT	0.000690292
PSIP1		7.8e-05	-0.792047	NAT	0.000690292
MRPL21		8.28e-05	-0.72328	NAT	0.000731225
HIST1H1T		8.42e-05	0.607107	T	0.000742024
RAI14		8.68e-05	0.448788	T	0.000763329
ETV6	ETV6	8.77e-05	0.974699	T	0.000769627
DAXX		9.57e-05	0.35422	T	0.000836326
PRRX2	PRRX2	9.57e-05	0.433932	T	0.000836326
MAFG	MAFG	9.76e-05	0.941123	T	0.000851153
UGT1A6		0.000104695	-0.623481	NAT	0.000911129
MIOS		0.000108199	-0.28355		0.00093951
MRPL41		0.000108405	-0.650303	NAT	0.00093951
MAP4K4		0.000108804	0.498367	T	0.00094102
CGNL1		0.000112422	-0.320302	NAT	0.000970306
PDK1		0.000113159	-0.380144	NAT	0.000974658
COQ10B		0.000117771	-0.525319	NAT	0.0010123
SMARCC2	SMARCC2	0.000120715	-0.525738	NAT	0.00103548
DIP2B		0.000125663	-0.307147	NAT	0.00107572
MRPL13		0.000126884	-0.833188	NAT	0.00108395
IBA57		0.000127717	-0.49519	NAT	0.0010874
MYC	MYC	0.000127807	0.654499	T	0.0010874
MMP9		0.000128342	0.465182	T	0.00108974
TCF7L2	TCF7L2	0.000130916	0.574692	T	0.00110934
TRIP4		0.000136617	-0.387797	NAT	0.00115531
MRPL19		0.000137191	-0.841713	NAT	0.00115783
SLC9A3R2		0.000139071	-0.523888	NAT	0.00117133
SOX4	SOX4	0.00014302	0.368537		0.00119736
TFAP2B	TFAP2B	0.00014302	0.369823		0.00119736
THBS2		0.00014302	0.329543		0.00119736
FMNL3		0.000143681	0.478341	T	0.0012005
HNRNPLL		0.000149068	0.428173	T	0.00124303
TPM3		0.000152286	0.204181		0.00126733
OASL		0.000154977	-1.165	NAT	0.00128717
PTPLAD1		0.000158623	-0.689953	NAT	0.00131484
DRAP1	DRAP1	0.000165221	0.63685	T	0.00136683
ACTN2		0.000167396	0.707686	T	0.00138209
DENR		0.000168604	-0.586437	NAT	0.00138932
NEIL2		0.000170585	0.413068	T	0.00140289
RPS6KA4		0.000172481	0.334206	T	0.0014157
VRK3		0.000180109	0.484729	T	0.00147541
H1F0		0.000180745	-0.227294		0.00147773
PDS5B	PDS5B	0.000182523	-0.670156	NAT	0.00148936
MRPL43		0.000198207	-0.551853	NAT	0.00161419
ALG6		0.00020574	-0.373695	NAT	0.00167229
TFAP2C	TFAP2C	0.00021468	0.410148	T	0.00174157
LAMA3		0.000227246	0.311998	T	0.00183995
GATA6	GATA6	0.000246471	-0.842002	NAT	0.00199175
ETS1	ETS1	0.000252215	0.610897	T	0.00203424
PLCB4		0.000254601	-0.731534	NAT	0.00204954
NOP2		0.000259428	0.624103	T	0.00208439
RPS18		0.000267087	-0.0798518		0.00214181
PUF60		0.000278911	-0.964386	NAT	0.00223235
CTSG		0.000280553	0.192444		0.00224121
THRA	THRA	0.000281123	0.439445	T	0.00224149
MRPL18		0.000283825	-0.708102	NAT	0.00225873
TOE1		0.000286545	0.32726	T	0.00227605
KRR1		0.00029435	0.324749	T	0.00233362
FOXJ3	FOXJ3	0.00029995	0.470899	T	0.00237352
CRAT		0.000321048	-0.361386		0.00252614
MAPK14		0.000321048	0.32314		0.00252614
RTFDC1		0.000321048	0.33164		0.00252614
LAD1		0.000326245	0.557415	T	0.00256222
SMARCD3		0.000331357	-0.404646	NAT	0.00259749
RPS5		0.000345206	-0.233245		0.00270099
PADI4		0.000352392	0.768397	T	0.00275208
GNG12		0.000353458	-0.465541	NAT	0.00275526
BASP1		0.00035532	-0.242055		0.00276463
MRPL20		0.000360321	-0.490853	NAT	0.00279375
RPS23		0.000360398	-0.811306	NAT	0.00279375
RPS16		0.000381435	-0.0707389		0.00295136
FN3K		0.000389432	-0.584428	NAT	0.00300768
PARP14		0.000390873	0.850206	T	0.00301325
ATP5J		0.000394573	-0.347571	NAT	0.00303618
SUPT16H		0.000395485	0.510093	T	0.00303762
TIAL1		0.000410626	-0.64213	NAT	0.00314813
NFKB2	NFKB2	0.000428204	0.920061	T	0.0032769
ORC2		0.000431975	0.587796	T	0.00329972
HIST1H1C		0.000435963	0.697698	T	0.00331948
MTFMT		0.000436148	-0.320436	NAT	0.00331948
NOL9		0.000442107	0.458043	T	0.00335873
PROX1	PROX1	0.000443199	0.405523	T	0.00336093
EED		0.000445898	0.444522	T	0.00337528
SPECC1L		0.000447536	0.455698	T	0.00338156
S100A9		0.000457278	0.895369	T	0.00344895
SPTA1		0.000460524	-0.336908	NAT	0.00346718
ESRRB	ESRRB	0.00046894	-0.381715	NAT	0.00352421
ABR		0.000482403	0.24541		0.00361889
HIST1H1D		0.000495482	0.650225	T	0.00371035
SFRP2		0.000499641	0.392151		0.00373482
SPI1	SPI1	0.000503983	0.575772	T	0.00376056
CHMP2B		0.000509398	0.307272		0.0037942
C1QBP		0.000519909	-0.419187	NAT	0.00386561
RPL32		0.000532829	-0.633954	NAT	0.00395465
RRP12		0.000537905	0.408864	T	0.00398526
SRRM1		0.000554892	-0.223424		0.00410385
RUNX2	RUNX2	0.000559121	-0.279704		0.00412783
BAIAP2L1		0.000571487	-0.522301	NAT	0.00420463
HIST1H1E		0.000571533	0.625951	T	0.00420463
RPS27		0.00057578	-0.440838	NAT	0.00422845
GTF3C3		0.000577934	0.531056	T	0.00422943
URB1		0.000577934	0.387996	T	0.00422943
PCM1		0.000579553	0.222423		0.00423387
SEC31A		0.000600795	0.390634	T	0.00438141
MRPS2		0.000612126	-0.471793	NAT	0.00444463
ARID5B	ARID5B	0.000612532	0.494394	T	0.00444463
AGO3		0.000612649	-0.322354	NAT	0.00444463
ARHGAP4		0.000623898	0.439051	T	0.0045184
MYEF2	MYEF2	0.000627024	-0.605056	NAT	0.0045332
MYO10		0.000634396	0.340469	T	0.00457169
FAM83H		0.000635624	0.285305		0.00457169
JUN	JUN	0.000635624	0.352821		0.00457169
MRPL17		0.000643118	-0.473548	NAT	0.00461296
UGT1A10		0.000643566	-0.475338	NAT	0.00461296
MLYCD		0.000653585	-0.298127		0.00467676
NFIL3	NFIL3	0.000658619	0.365454	T	0.00469673
SLC5A5		0.000658619	-0.39045	NAT	0.00469673
SMAP2		0.000663271	-0.390455	NAT	0.00472186
CENPV		0.000665442	-0.33205	NAT	0.00472927
IRF9	IRF9	0.000709933	0.354823	T	0.00503691
CCDC102A		0.000726514	0.264073		0.0050856
CORO7-PAM16		0.000726514	0.210228		0.0050856
E2F5	E2F5	0.000726514	0.352081		0.0050856
FOXC2	FOXC2	0.000726514	0.303273		0.0050856
HOXA10	HOXA10	0.000726514	0.300169		0.0050856
MAD1L1		0.000726514	0.265244		0.0050856
POLE3		0.000726514	0.375206		0.0050856
TRIP13		0.000726514	0.295432		0.0050856
LACTB		0.000738102	0.719228	T	0.00515809
SMARCE1	SMARCE1	0.000740235	-0.371461	NAT	0.00516437
MRPL27		0.000742979	-0.445926	NAT	0.00517489
SRSF7		0.000771708	-0.1742		0.00536606
NOP58		0.000783768	-0.227667		0.00544088
SCIN		0.000785192	-0.444645	NAT	0.00544174
RBMS1		0.000791558	0.53344	T	0.0054768
CCDC47		0.000797938	-0.463675	NAT	0.00550537
DYSF		0.000798318	0.250741		0.00550537
CORO2A		0.00082484	0.3384	T	0.00567891
MPO		0.000834236	0.245752		0.0057326
FAM120A		0.000835376	-0.269571		0.0057326
ATF2	ATF2	0.000852333	0.241679		0.00583939
DDX46		0.000880308	-0.355739	NAT	0.00602119
TRPS1	TRPS1	0.000900239	0.280921		0.00614747
SRF	SRF	0.000902708	0.386991	T	0.00615429
DDX5		0.000907768	0.62993	T	0.00617873
SEL1L3		0.000910796	-0.421577	NAT	0.00618927
FOXK1	FOXK1	0.000919778	0.442789	T	0.00624018
ZMYND8		0.00094299	0.528384	T	0.00638731
RUNX1	RUNX1	0.000949802	0.905293	T	0.00642306
KMT2B		0.00096006	0.204376		0.00648195
MAP2K3		0.000966771	0.308768	T	0.00651675
MRPL22		0.000975569	-0.609104	NAT	0.00656549
TP53	TP53	0.00102524	0.32204		0.00688198
RPL10L		0.00102589	-0.759439	NAT	0.00688198
POLG2		0.00104129	-0.308395	NAT	0.00697412
MYO7B		0.00106429	0.449324	T	0.00711681
TBL1XR1		0.00107028	0.621907	T	0.00714543
MRPL39		0.00108	-0.696961	NAT	0.00719887
NCKIPSD		0.00108972	0.270447		0.00725208
ATAD2		0.00109705	0.231283		0.00725475
CORO7		0.00109705	0.196261		0.00725475
HIF1A	HIF1A	0.00109705	0.236807		0.00725475
KIF23		0.00109705	0.214853		0.00725475
CORO2B		0.00112395	-0.449855	NAT	0.00742088
MRPS35		0.00114004	-0.53832	NAT	0.00751531
RPS20		0.00118691	-0.221056		0.00781195
KPNA4		0.00120578	-0.463896	NAT	0.00792371
QPCTL		0.00122066	-0.478698	NAT	0.00800893
CGN		0.00123172	0.473327	T	0.00806884
TIGD2		0.00124244	0.82217	T	0.00812633
MEIS2	MEIS2	0.00126846	0.510161	T	0.00828355
FUBP3		0.00132018	-0.336122	NAT	0.0086079
KAT6A		0.00132662	0.517582	T	0.00862579
RPN2		0.00132705	-0.0583161		0.00862579
CHMP1A		0.00134482	0.700196	T	0.00872779
MRPL44		0.00135973	-0.643491	NAT	0.00881091
BDH1		0.00136759	-0.731643	NAT	0.0088481
LAMB2		0.00136981	-0.56907	NAT	0.0088488
ONECUT1	ONECUT1	0.00144397	0.386243	T	0.0093135
PPAN-P2RY11		0.00146003	0.410763	T	0.00940257
PPAN		0.00149105	0.422832	T	0.00958762
FOXP4	FOXP4	0.00151129	0.623614	T	0.00970283
IRF1	IRF1	0.00152367	0.63482	T	0.00976732
RPL34		0.00160898	-0.689918	NAT	0.0102984
CROCC		0.00163736	-0.338743	NAT	0.0104641
FOXD2	FOXD2	0.00166169	0.246007		0.0104757
KAL1		0.00166169	0.227515		0.0104757
MMP1		0.00166169	0.259552		0.0104757
PGA4		0.00166169	-0.349487		0.0104757
PGA5		0.00166169	-0.345053		0.0104757
PLEKHS1		0.00166169	0.269406		0.0104757
SLC16A7		0.00166169	-0.249864		0.0104757
TFAP2E	TFAP2E	0.00166169	0.256115		0.0104757
WNT5A		0.00166169	0.245221		0.0104757
MSH2		0.0016699	-0.257379		0.0105116
CAMK2D		0.00168489	-0.340438	NAT	0.01059
TRMT61A		0.00172175	0.588795	T	0.0108054
PPFIBP2		0.00176968	-0.24262		0.0110896
CTBP2		0.00177536	0.49335	T	0.0111086
SOX8	SOX8	0.0017822	0.323031		0.0111347
EIF4A3		0.00183479	0.70178	T	0.0114463
DOCK5		0.00185574	-0.465066	NAT	0.0115597
TEAD1	TEAD1	0.00192267	0.661599	T	0.0119588
MYL4		0.00195459	0.717318	T	0.0121394
EHD3		0.00195952	-0.39032	NAT	0.0121519
ATP8B1		0.00196553	-0.204211		0.0121532
LPXN		0.00196553	0.212041		0.0121532
PAK1IP1		0.00204075	0.298462		0.0125997
NOL10		0.00205551	0.30619	T	0.0126721
HTRA1		0.00208027	0.294939		0.0127688
MEOX2	MEOX2	0.00208027	0.318642		0.0127688
TRRAP		0.00208035	0.591927	T	0.0127688
ARPC5L		0.00209426	-0.000449547		0.0128354
AFAP1		0.00210524	0.202277		0.0128463
GRK5		0.00210524	-0.221901		0.0128463
MDK		0.00210524	0.207642		0.0128463
NOC3L	NOC3L	0.00211317	0.455228	T	0.0128759
RCC1		0.0021297	0.621075	T	0.0129577
DNM3		0.00222983	0.74586	T	0.0135473
PDCD11		0.00223835	-0.203774		0.0135793
MRPL4		0.00227971	-0.535566	NAT	0.0137963
HNRNPA0		0.00228071	0.429693	T	0.0137963
ORC5		0.00230357	0.338634	T	0.0139145
RPS7		0.00239954	-0.363696	NAT	0.0144733
ECI2		0.00244846	-0.328908		0.014726
FRMD6		0.00244846	0.255929		0.014726
RPL22		0.00245644	-0.669709	NAT	0.0147528
NDUFA6		0.00247576	-0.323918	NAT	0.0148475
GOPC		0.00252617	0.188779		0.0150421
NCAPH		0.00252617	0.218671		0.0150421
PALM3		0.00252617	-0.208182		0.0150421
RHPN2		0.00252617	0.226942		0.0150421
SOX13	SOX13	0.00252617	0.207101		0.0150421
HCK		0.00256863	0.276568		0.0152731
BAZ2A	BAZ2A	0.00259916	0.375927	T	0.0154327
TAOK1		0.00263073	0.148787		0.0155981
NDUFA13		0.00265336	-0.27952		0.0156763
GSDMD		0.00265508	0.217286		0.0156763
ARFGEF2		0.00265516	-0.27542		0.0156763
TGFB1I1		0.00268149	0.376243	T	0.0158095
LCOR	LCOR	0.00268936	0.290711		0.0158335
YTHDC2		0.00270294	-0.748853	NAT	0.0158912
RAB32		0.00273661	0.302899	T	0.0160665
LRRC16A		0.00279747	-0.224232		0.0163779
TMEM120A		0.00279747	-0.318261		0.0163779
ARHGAP18		0.00280395	-0.447405	NAT	0.0163929
POLR3E		0.00285989	-0.317009	NAT	0.0166967
BARX2	BARX2	0.00286559	0.233537		0.0167067
MRPL37		0.00290923	-0.715708	NAT	0.0169375
NMNAT1		0.002966	-0.763665	NAT	0.017244
CDK11B		0.0030622	0.281977		0.0177786
L3MBTL2		0.00309843	0.256302		0.017964
SOX17	SOX17	0.00317265	0.235342		0.0183689
LAS1L		0.00317765	0.591137	T	0.0183725
LOC101060521		0.00318515	-0.301514	NAT	0.0183904
PYCRL		0.00324983	0.237939		0.018738
KIAA0020		0.00330841	0.322736	T	0.0190495
DAPK3		0.00338292	0.29816		0.0194518
CHD2		0.00339698	0.580199	T	0.0195059
SBNO2		0.003483	0.221722		0.0199724
KPNA2		0.00352427	0.278664		0.0201814
DNAJA3		0.00359176	-0.346312	NAT	0.0205398
PCBD1		0.00363874	0.375901	T	0.0207801
WDR36		0.00369932	-0.516634	NAT	0.0210972
NACA		0.00380598	0.726007	T	0.021657
WDR3		0.00380782	-0.535558	NAT	0.021657
ANK1		0.00381647	-0.393509	NAT	0.0216767
IFIT1		0.00385729	0.221922		0.0217903
IMPDH1		0.00385729	0.199938		0.0217903
MAGED1		0.00385729	0.176655		0.0217903
RIPK1		0.00385729	0.16667		0.0217903
YTHDC1		0.00387828	0.45223	T	0.0218631
POLR3F		0.00388063	-0.652173	NAT	0.0218631
TOP1MT		0.00392855	0.422879	T	0.0221033
DUOX2		0.00397831	-0.282046		0.0223533
FMNL2		0.00412805	0.215037		0.0231636
TBL3		0.00415733	-0.553651	NAT	0.0232966
CYFIP1		0.00426228	-0.187317		0.0238528
ADCK3		0.00427696	-0.29165		0.023903
PDLIM1		0.00429084	0.262673		0.0239486
KDELR1		0.00432001	0.329387	T	0.0240793
TRIOBP		0.00434149	0.437621	T	0.0241415
PKNOX2	PKNOX2	0.0043427	-0.344886	NAT	0.0241415
CC2D1A	CC2D1A	0.00435014	-0.240489		0.0241508
MOV10		0.00441386	-0.257774		0.0244721
C4B		0.00442845	0.381303	T	0.0244881
C4B_2		0.00442845	0.381303	T	0.0244881
MRPS5		0.00444864	-0.422799	NAT	0.0245673
SPATS2L		0.0046159	-0.232838		0.0254574
CLU		0.00469551	-0.403933	NAT	0.0258624
ATAD3B		0.00471939	0.55696	T	0.0259597
MEST		0.00472892	0.23752		0.025978
MRPL9		0.0048235	-0.478951	NAT	0.0264629
LOC101060433		0.00488858	0.299453		0.0267848
MYBBP1A		0.00498652	0.72258	T	0.0272857
PRPF38B		0.0050393	0.0165772		0.0275385
TOP1		0.00512889	0.123041		0.0279916
MCM5		0.00513694	0.321938	T	0.027999
FLNA		0.00518913	0.0674701		0.0282226
SP140L	SP140L	0.00519144	0.354899	T	0.0282226
MBD1	MBD1	0.00535526	0.165976		0.0290754
SERPINA3		0.00538991	0.233166		0.0292256
TMOD3		0.00541837	0.271225		0.0293419
MTERF		0.00547536	0.474938	T	0.0296122
HEATR1		0.00549879	-0.589033	NAT	0.0297006
TAP2		0.00551295	0.602454	T	0.0297387
RFX3	RFX3	0.00558695	0.381085	T	0.0300991
ABI1		0.00559518	-0.3053	NAT	0.0301047
EIF5B		0.00565579	-0.484162	NAT	0.0303871
MRPL2		0.0056622	-0.33306	NAT	0.0303871
POLR3D		0.00586438	-0.509215	NAT	0.0312579
NUP98		0.00590169	-0.581988	NAT	0.0312579
CTHRC1		0.00592154	0.21813		0.0312579
ERBB4		0.00592154	0.200742		0.0312579
HOXD8	HOXD8	0.00592154	0.20427		0.0312579
HPSE		0.00592154	0.197071		0.0312579
MIB1		0.00592154	0.145906		0.0312579
NFXL1	NFXL1	0.00592154	-0.171796		0.0312579
OGDHL		0.00592154	-0.190608		0.0312579
OPTN		0.00592154	0.152723		0.0312579
PSAPL1		0.00592154	-0.18627		0.0312579
THEMIS2		0.00592154	0.177546		0.0312579
VCPIP1		0.00592154	0.129092		0.0312579
CYFIP2		0.00598927	-0.18837		0.0315757
FAM98A		0.00606982	-0.643683	NAT	0.0319601
CMA1		0.00620724	-0.406834	NAT	0.0326426
FOXJ2	FOXJ2	0.00624878	0.370758	T	0.0328018
PHB	PHB	0.00625319	-0.428204	NAT	0.0328018
DDX27		0.00631689	0.326408	T	0.0330945
THOC1		0.00638884	-0.261156		0.0334296
NCKAP1		0.00641262	-0.233235		0.0334652
CPVL		0.00641963	0.210722		0.0334652
SRP19		0.00641963	-0.220773		0.0334652
DDX60L		0.00648563	-0.425313	NAT	0.0337672
EIF2B3		0.00663338	-0.25497		0.0343655
KLHL22		0.00663338	-0.200103		0.0343655
SERPIND1		0.00663338	0.240265		0.0343655
TGIF2	TGIF2	0.00663338	0.285588		0.0343655
GTF3C2		0.00664868	0.52846	T	0.0344022
MGA	MGA	0.00666265	0.876247	T	0.0344319
UACA		0.00682244	0.340537	T	0.0352142
PLCB3		0.00688894	-0.308436	NAT	0.0355137
EIF2B4		0.00705044	-0.261847		0.0363015
POLB		0.00711003	0.353984	T	0.0365634
PRDM11	PRDM11	0.00718158	0.419987	T	0.0368684
EFHD1		0.00718696	1.02812	T	0.0368684
SMARCB1		0.00720915	-0.574715	NAT	0.036937
PNPLA6		0.00740655	0.30737	T	0.037902
DSP		0.00743454	-0.140453		0.0379988
SNW1		0.00744833	-0.140439		0.0380228
TNKS1BP1		0.00752109	-0.157039		0.0383073
RFXAP		0.00752236	0.303211	T	0.0383073
RFC3		0.00765383	0.730494	T	0.0389294
MRPL50		0.00770802	-0.300214	NAT	0.0391575
BRD3		0.00772671	-0.231098		0.0392049
STAT6	STAT6	0.00778376	0.266156		0.0394237
TEFM		0.00778869	-0.190103		0.0394237
MRPL28	MRPL28	0.00791136	-0.458608	NAT	0.0399206
ALDH3B1		0.00791546	0.189122		0.0399206
ERLEC1		0.00791546	-0.186296		0.0399206
C1QTNF1		0.00804524	0.190131		0.0404776
CALML4		0.00804524	0.197077		0.0404776
CHMP2A		0.00813067	0.49355	T	0.0408583
LBR		0.00821026	0.374929	T	0.0412088
RBM12B		0.0083118	-0.442313	NAT	0.0416685
NR4A2	NR4A2	0.00839236	0.192275		0.0419876
PACSIN3		0.00839552	-0.264925		0.0419876
RXRG	RXRG	0.00865214	0.197296		0.0432194
BRD4		0.00871926	-0.171812		0.0435027
GZMK		0.00875124	-0.472738	NAT	0.0436103
INTS1		0.00894142	0.227544		0.0445051
GTPBP6		0.00897457	-0.225062		0.044617
ZBTB20	ZBTB20	0.00898897	0.32288	T	0.0446356
RSL1D1		0.00911614	-0.0370184		0.0448583
COQ5		0.00913864	-0.248405		0.0448583
BCKDHB		0.00915169	-0.174591		0.0448583
HOXB8	HOXB8	0.00915169	0.19068		0.0448583
HOXC9	HOXC9	0.00915169	0.201271		0.0448583
KIF4B		0.00915169	0.154384		0.0448583
MEOX1	MEOX1	0.00915169	0.200868		0.0448583
OTX1	OTX1	0.00915169	0.187177		0.0448583
PIK3AP1		0.00915169	0.164691		0.0448583
SOX10	SOX10	0.00915169	0.194093		0.0448583
ZMYM2		0.00915169	0.136055		0.0448583
ALG3		0.00922515	-0.182965		0.0451655
MRPL24		0.00945986	-0.659759	NAT	0.0462605
RPL11		0.00960078	-0.115384		0.0468514
TMA16		0.00960308	0.376237	T	0.0468514
FOXO4	FOXO4	0.00966893	0.312086	T	0.0471177
ADNP	ADNP	0.00975977	0.199631		0.0475051
CAPZA1		0.00982071	0.117604		0.0477462
SMARCD2		0.00995382	-0.395196	NAT	0.0483372
ABCF3		0.0101094	0.261582		0.0490357
ALG5		0.0101375	-0.321669	NAT	0.0490671
ELN		0.0101393	-0.38308	NAT	0.0490671
MICALL2		0.010168	0.212319		0.0490925
TPRN		0.010168	0.251486		0.0490925
HDGFRP2		0.0102087	-0.124159		0.0492323
SIM2	SIM2	0.0103331	-0.224669		0.049775
ABHD12		0.0104449	0.202421		0.0502555
ITLN2		0.0105536	-0.214185		0.0507202
AGO4		0.0105805	-0.195108		0.0507911
BACH1	BACH1	0.0107874	0.159384		0.0517254
DDX47		0.0108154	0.47809		0.051796
TXLNG		0.0108269	0.117471		0.051796
CNP		0.0110334	0.261976		0.0527234
EXOSC2		0.0110904	-0.386678		0.0529353
CPS1		0.011133	0.317925		0.0530737
RPL26		0.0111447	-0.130181		0.0530737
KCNQ1		0.0112782	-0.189879		0.0535874
SPCS1		0.0112782	-0.116709		0.0535874
OGT		0.0114786	-0.224671		0.0544778
SF3A2		0.0119303	-0.23305		0.0565576
TSR1		0.0120369	0.203944		0.0569985
NAT1		0.0121101	0.258936		0.0572154
NKX6-2	NKX6-2	0.0121101	-0.220174		0.0572154
SCCPDH		0.0123406	-0.345169		0.0582389
SNRPG		0.0123751	-0.317811		0.0583103
RFC1		0.0123836	0.523713		0.0583103
NFATC1	NFATC1	0.0125837	-0.291702		0.0591857
TFCP2	TFCP2	0.012739	-0.667461		0.0598491
EMG1		0.0127547	0.254676		0.0598556
CHD1L		0.0127882	-0.062773		0.0599456
MCAT		0.0128512	-0.150895		0.0600394
TFIP11		0.0128512	-0.136564		0.0600394
TMEM30B		0.0128512	-0.13007		0.0600394
GNL2		0.0130512	0.212802		0.0609054
LOC101060601		0.0132064	-0.0625219		0.0615613
BCKDK		0.0133276	-0.234086		0.0620569
MGST1		0.0134574	-0.27906		0.0625921
ATAD3A		0.0134771	0.27833		0.0625922
CEBPA	CEBPA	0.0134874	0.206639		0.0625922
RBM3		0.0135949	0.245588		0.0630212
RPL8		0.0137145	-0.0173132		0.0635054
MRPS18A		0.0137548	-0.321504		0.0636217
SAFB2		0.0139	-0.625256		0.0642221
TFB2M		0.0139182	0.303424		0.0642299
CCAR1		0.0139323	0.627172		0.0642299
CAV1		0.0140215	-0.444223		0.064421
U2AF1		0.0141229	0.515362		0.064421
CREB1	CREB1	0.0142001	0.156791		0.064421
TNIK		0.0142569	0.28322		0.064421
AACS		0.0142662	0.122421		0.064421
CHUK		0.0142662	0.111318		0.064421
DDX11		0.0142662	0.142954		0.064421
FKBP10		0.0142662	0.142732		0.064421
HOXC10	HOXC10	0.0142662	0.161506		0.064421
IFI44		0.0142662	0.155263		0.064421
KCTD1		0.0142662	0.147814		0.064421
LGALS2		0.0142662	0.171731		0.064421
NAB2	NAB2	0.0142662	0.152137		0.064421
NCAPG2		0.0142662	0.123411		0.064421
NCF2		0.0142662	0.141599		0.064421
NMI		0.0142662	0.16847		0.064421
RARB	RARB	0.0142662	0.145915		0.064421
SYTL1		0.0142662	-0.140367		0.064421
YTHDF1		0.0142662	0.138318		0.064421
REPIN1	REPIN1	0.0144328	0.14468		0.0651032
CEBPB	CEBPB	0.0144833	0.218178		0.0651203
CYP51A1		0.0144833	0.163733		0.0651203
DOCK6		0.0144833	0.121613		0.0651203
SLFN5		0.0146829	0.384863		0.0659472
EIF2B2		0.0147353	-0.212364		0.0661115
GTF3C5		0.014917	0.718486		0.0668551
NTPCR		0.0149898	0.26665		0.0668822
POLR2L		0.0150978	-0.44467		0.0668822
HIST1H4A		0.0151895	0.417614		0.0668822
HIST1H4B		0.0151895	0.417614		0.0668822
HIST1H4C		0.0151895	0.417614		0.0668822
HIST1H4D		0.0151895	0.417614		0.0668822
HIST1H4E		0.0151895	0.417614		0.0668822
HIST1H4F		0.0151895	0.417614		0.0668822
HIST1H4H		0.0151895	0.417614		0.0668822
HIST1H4I		0.0151895	0.417614		0.0668822
HIST1H4J		0.0151895	0.417614		0.0668822
HIST1H4K		0.0151895	0.417614		0.0668822
HIST1H4L		0.0151895	0.417614		0.0668822
HIST2H4A		0.0151895	0.417614		0.0668822
HIST2H4B		0.0151895	0.417614		0.0668822
HIST4H4		0.0151895	0.417614		0.0668822
STK39		0.0151947	0.325102		0.0668822
PBX3	PBX3	0.0152482	0.397668		0.0670472
NCOA5		0.0153183	-0.508088		0.0672848
WDR43		0.0154827	-0.82369		0.0679189
FER1L6		0.0154951	-0.456604		0.0679189
BYSL		0.0157679	0.240345		0.0690424
RPS9		0.016164	-0.105547		0.0707027
RFX5	RFX5	0.0163164	0.629124		0.071295
TBX3	TBX3	0.0163872	0.241839		0.0715296
ZKSCAN1	ZKSCAN1	0.0166471	0.241103		0.0725885
DENND2D		0.0167287	-0.164448		0.0727169
MUTYH		0.0167287	0.190749		0.0727169
PARP10		0.0167287	0.176745		0.0727169
CLCA1		0.016826	-0.236362		0.0730641
MEN1		0.0170071	0.238969		0.0737738
L3MBTL3	L3MBTL3	0.0170556	0.204019		0.0739077
HNRNPD		0.0171344	-0.173478		0.0741721
POLR1A		0.0173308	0.234482		0.0749449
DDX31		0.0173808	0.204815		0.0750835
FBL		0.0177287	-0.143367		0.0765076
HSD17B4		0.0177815	-0.496399		0.0766566
HNRNPA3		0.0178497	0.192639		0.0768714
PBRM1	PBRM1	0.0179112	-0.556133		0.0770569
CDC5L	CDC5L	0.0183822	-0.448946		0.0790021
EIF3CL		0.0184661	-0.12447		0.0791998
NIP7		0.0184661	0.194594		0.0791998
OBFC1		0.0185461	-0.336835		0.079458
SORBS2		0.0185642	-0.207591		0.079458
TRIM21		0.0186869	0.242913		0.0799012
TRIM56		0.0190013	-0.228056		0.0811625
PHC3		0.0190589	0.157617		0.0812429
TROVE2		0.0190589	-0.177156		0.0812429
GADD45GIP1		0.0191693	-0.356135		0.0816303
AQR		0.0192387	0.25584		0.0818427
RPS15		0.019464	-0.270044		0.082717
YY1	YY1	0.0194965	0.247319		0.0827712
GSN		0.0195557	0.160537		0.0829384
BMS1		0.0198699	0.131259		0.0841079
GALNT3		0.0198716	-0.231634		0.0841079
LARP7		0.0199298	-0.481905		0.0842688
THRAP3		0.0201304	-0.354802		0.0850313
SMCHD1		0.0201803	-0.0846114		0.0851558
LTF	LTF	0.0205513	-0.284016		0.0866343
ZNF148	ZNF148	0.0209897	0.226239		0.0883046
ZNF384	ZNF384	0.0209897	0.215908		0.0883046
SYK		0.021098	0.161306		0.0886674
SPDEF	SPDEF	0.0211184	0.132763		0.0886674
SKIV2L2		0.0213017	-0.182837		0.0893476
MYO1C		0.0214736	-0.0340758		0.0899356
NHP2L1		0.0214849	-0.368901		0.0899356
GZMM		0.0215866	-0.43302		0.0902712
PKP1		0.0217902	0.162879		0.0910318
AP2S1		0.0219206	0.274413		0.0914851
ZCCHC3		0.0221257	0.156326		0.0915073
CLOCK	CLOCK	0.0222126	0.574932		0.0915073
ANKRD44		0.0224943	0.0926565		0.0915073
APOBEC3A		0.0224943	0.153521		0.0915073
APOBEC3A_B		0.0224943	0.152935		0.0915073
BEND3		0.0224943	0.126815		0.0915073
CASP8		0.0224943	0.129212		0.0915073
ERCC6L		0.0224943	0.116359		0.0915073
FGF7		0.0224943	0.149297		0.0915073
GBP5		0.0224943	0.131783		0.0915073
HEATR2		0.0224943	0.124745		0.0915073
IFIH1		0.0224943	0.105984		0.0915073
IFIT3		0.0224943	0.154037		0.0915073
KIF2C		0.0224943	0.11564		0.0915073
MRPS16		0.0224943	-0.154761		0.0915073
MYB	MYB	0.0224943	0.143078		0.0915073
NSD1		0.0224943	0.101077		0.0915073
ORC4		0.0224943	0.116749		0.0915073
PLEKHG3		0.0224943	0.111208		0.0915073
RICTOR		0.0224943	0.0999769		0.0915073
SH3PXD2B		0.0224943	0.111853		0.0915073
THBS3		0.0224943	0.118433		0.0915073
TRIM24		0.0224943	0.116144		0.0915073
TRIM50		0.0224943	-0.109533		0.0915073
ZMYM4		0.0224943	0.104373		0.0915073
ZNF131	ZNF131	0.0224943	0.120048		0.0915073
PACS1		0.022959	-0.202591		0.0933073
PDCD4		0.0230506	-0.226676		0.0935628
NAP1L4		0.0230666	-0.214023		0.0935628
TXN		0.0232445	-0.357143		0.0941932
ZNHIT6		0.0233764	0.179964		0.0946359
MASP2		0.0234566	-0.258311		0.0947775
NLE1		0.0234566	0.192058		0.0947775
ESRRA	ESRRA	0.0235305	-0.0375923		0.0949843
LRRFIP1	LRRFIP1	0.023785	0.240024		0.0958724
RSRC2		0.02381	-0.212896		0.0958724
RPS11		0.0238192	-0.174259		0.0958724
HDAC1		0.0239524	-0.0211037		0.0963158
BCLAF1	BCLAF1	0.0241528	-0.432784		0.0970283
DHX30		0.0241761	-0.43584		0.097029
MUC3A		0.0243902	0.123258		0.0977946
HS2ST1		0.0244914	0.190421		0.0981063
CPT1A		0.0247488	-0.286265		0.0990424
MED20		0.0249325	-0.161098		0.0996822
DDX51		0.0252512	0.424442		0.10086
NELFB		0.0253699	0.16277		0.101238
PHF1		0.0254487	-0.261767		0.101455
GABPA	GABPA	0.0255557	-0.0677017		0.101785
MYH11		0.025722	0.162598		0.10235
SNRPC		0.0258288	-0.343994		0.102677
LAMC2		0.0261155	0.154015		0.103719
GNL3		0.0261674	0.654154		0.103826
GREM1		0.0262622	0.176494		0.104104
SEH1L		0.0263252	-0.179003		0.104179
WIZ	WIZ	0.0263311	0.150153		0.104179
RBM14		0.0264533	0.659398		0.104564
ARPC5		0.0265174	0.473266		0.104719
ARL6IP4		0.0267182	-0.335526		0.105412
NOP56		0.027262	-0.103668		0.107456
ARNT	ARNT	0.027551	0.39211		0.108494
POLRMT		0.027976	0.185603		0.110063
RPL3L		0.0285437	-0.177936		0.112086
TINAGL1		0.0285437	-0.291519		0.112086
NDUFS7		0.0289651	-0.220763		0.113634
KHDRBS1		0.0293199	-0.201166		0.114628
CDS2		0.0293825	-0.100644		0.114628
KDM2B		0.0293825	0.128549		0.114628
LOC101060714		0.0293825	0.165019		0.114628
SULT1A3		0.0293825	0.165019		0.114628
SULT1A4		0.0293825	0.165019		0.114628
EVPL		0.029974	0.0881466		0.116491
MMP7		0.029974	0.135081		0.116491
RPL26L1		0.0300022	-0.096146		0.116491
CALM1		0.0300272	0.353219		0.116491
CALM2		0.0300272	0.353219		0.116491
CALM3		0.0300272	0.353219		0.116491
CHTOP		0.0307978	0.150914		0.11937
RUVBL1		0.0309713	-0.133585		0.11991
MEAF6		0.0309945	-0.216205		0.11991
TTF2		0.031795	0.234527		0.122894
ARNTL	ARNTL	0.0318476	0.451527		0.122983
APOBEC3G		0.0320928	-0.583802		0.123816
EP400	EP400	0.0322353	0.276737		0.124145
SRSF5		0.032244	-0.294793		0.124145
TCOF1		0.0322671	-0.608377		0.124145
NVL		0.0323129	0.146303		0.124207
FNDC3A		0.0323971	-0.356733		0.124417
PPFIBP1		0.03281	0.165233		0.125887
MRPS10		0.0328454	-0.256422		0.125908
PRPF38A		0.0331539	-0.109013		0.126974
TUBGCP3		0.0332897	0.229965		0.127163
ACACA		0.0332943	-0.0673545		0.127163
EPX		0.0332943	-0.502544		0.127163
VRK1		0.0334845	0.345259		0.127772
RBBP4		0.0338452	0.254788		0.129031
ARID3B	ARID3B	0.0341294	-0.239149		0.129996
PODN		0.0345086	0.324936		0.131287
AVIL		0.0346106	0.0980019		0.131287
OGFR		0.0346106	0.083536		0.131287
HELZ2		0.0346252	0.179911		0.131287
PPP1R18		0.0346252	0.192852		0.131287
WDR82		0.0349012	-0.223079		0.132214
TRIP12		0.0350252	0.418351		0.132564
PARP2		0.0352379	-0.485619		0.133135
C3orf37		0.0353926	-0.242052		0.133135
ARHGEF12		0.0360317	0.0670621		0.133135
CENPL		0.0360317	0.102871		0.133135
COQ6		0.0360317	-0.123697		0.133135
DHX38		0.0360317	0.0861474		0.133135
DLX3	DLX3	0.0360317	0.145119		0.133135
FERMT1		0.0360317	0.0972179		0.133135
GPATCH4		0.0360317	0.0803767		0.133135
GPX8		0.0360317	0.12091		0.133135
KIAA0947		0.0360317	0.077016		0.133135
MB21D1		0.0360317	0.101897		0.133135
MED16		0.0360317	-0.0980826		0.133135
MFSD4		0.0360317	-0.128271		0.133135
MRPS21		0.0360317	-0.129538		0.133135
NTN1		0.0360317	-0.0942854		0.133135
PPP1R9A		0.0360317	0.0953298		0.133135
PXK		0.0360317	0.101785		0.133135
RAB7L1		0.0360317	0.105269		0.133135
RIN1		0.0360317	0.097037		0.133135
SNX33		0.0360317	0.167234		0.133135
TAF1C		0.0360317	0.102888		0.133135
TAX1BP1	TAX1BP1	0.0360317	0.0982226		0.133135
UFSP2		0.0360317	-0.113799		0.133135
UNG		0.0360317	-0.115541		0.133135
ZAP70		0.0360317	0.094381		0.133135
ZC3H11A		0.036035	0.36325		0.133135
FAM3D		0.0366713	-0.182085		0.135129
MRPL30		0.0366713	-0.183372		0.135129
VWA1		0.0366713	-0.110821		0.135129
JUND	JUND	0.036999	0.169504		0.136216
PBX2	PBX2	0.0375609	0.348366		0.138164
MRTO4		0.0376329	0.204904		0.138185
TBK1		0.0376329	0.131517		0.138185
TMEM109		0.0379807	0.328718		0.13934
KIAA1033		0.0381238	0.503966		0.139743
ANP32E		0.0381666	0.223846		0.139777
KHDRBS2		0.0383005	-0.195206		0.140023
TMEM97		0.0383005	-0.172921		0.140023
MAP1B		0.0383629	-0.441979		0.140128
CHMP1B		0.0394307	0.412104		0.143903
GLYR1		0.0395276	-0.206776		0.144131
SAFB		0.0395904	-0.666527		0.144234
ACTR10		0.0397096	0.330364		0.144543
TREX1		0.0402648	-0.102571		0.146436
CSNK1A1		0.0404877	-0.0922139		0.147119
PABPC3		0.0405945	0.364799		0.14738
ACBD5		0.0406712	0.153659		0.147402
GOLGA4		0.0406712	0.153831		0.147402
CBFB	CBFB	0.0407634	0.688469		0.147608
CAPZB		0.0408043	0.163433		0.147629
LDB1		0.0411023	-0.149113		0.148579
DLX6	DLX6	0.0414911	0.162454		0.149855
AATF		0.0415457	0.204236		0.149923
MRPS15		0.0417967	-0.165285		0.150699
TAOK2		0.0418764	-0.0342979		0.150856
PAXBP1	PAXBP1	0.0423153	-0.110388		0.151914
SCPEP1		0.0423153	-0.124321		0.151914
TRAM2		0.0423153	0.0806199		0.151914
VPS33B		0.0423153	-0.110649		0.151914
DNM1		0.0428901	0.305328		0.153825
MYO18A		0.0429211	0.311162		0.153825
RABL3		0.0430819	-0.216124		0.154171
GPX4		0.0430913	-0.220672		0.154171
MRPL23		0.0432216	-0.291339		0.154505
MRPS26		0.0434805	-0.40668		0.155298
POLG		0.0435819	-0.309789		0.155528
PPARD	PPARD	0.0437723	0.155125		0.156074
MRPS18B		0.0441283	-0.252143		0.157209
SF3B14		0.0451433	-0.144199		0.160689
IQGAP3		0.0453137	0.478498		0.161059
RPF2		0.0453243	-0.508586		0.161059
CHRAC1		0.0454588	0.157		0.161298
CSNK1D		0.0454687	-0.182704		0.161298
PLIN4		0.0457279	-0.296616		0.16208
NONO		0.0460675	0.119742		0.163146
FAM101A		0.0463514	-0.23676		0.163736
NCOA6		0.0463514	-0.173416		0.163736
ZNF664-FAM101A		0.0463514	-0.23676		0.163736
MRPL3		0.0465837	-0.218799		0.164418
SLC39A11		0.0466643	-0.25886		0.164563
MICU2		0.046827	-0.299516		0.164998
EXOSC10		0.0473307	-0.258036		0.166633
GRIPAP1		0.0475704	0.230497		0.167249
EIF1AX		0.0476656	-0.151627		0.167249
EIF1AY		0.0476656	-0.151627		0.167249
LOC101060318		0.0476656	-0.151627		0.167249
SNX18		0.0479177	-0.241297		0.167993
EBNA1BP2		0.0486058	-0.368334		0.170263
NAT10		0.0487092	0.308251		0.170482
POLR1E		0.0493609	0.241986		0.172619
GTF3C1		0.04965	0.604285		0.173485
SUGP2		0.0500068	0.514823		0.174586
EXOC5		0.050058	-0.144138		0.174619
DNAJB12		0.0503712	0.15129		0.175565
TMOD2		0.0511887	-0.153964		0.178071
MYH7B		0.0511933	0.168977		0.178071
CASZ1	CASZ1	0.0512177	-0.35058		0.178071
MRPS30		0.0515399	-0.237343		0.179042
EDEM3		0.0516462	-0.133484		0.179263
MAP7D1		0.051913	0.0955879		0.179742
SCAF4		0.051913	-0.0980965		0.179742
VSIG1		0.051913	-0.102036		0.179742
NR2C1	NR2C1	0.0519793	0.16679		0.179823
MECOM	MECOM	0.052267	-0.130233		0.180668
GIMAP8		0.052787	0.130462		0.182316
LOC101060541		0.0529141	0.353197		0.182454
RBM8A		0.0529141	0.359663		0.182454
PELO		0.0531116	0.166543		0.182984
THOC2		0.0535442	-0.178388		0.184322
MRPS28		0.0542963	-0.178973		0.186758
HOXA5	HOXA5	0.0545262	0.0785973		0.18708
CABIN1		0.0546135	0.0914228		0.18708
CASK		0.0546135	-0.125144		0.18708
SLC16A1		0.0546135	-0.0937032		0.18708
TRAF4		0.0546135	0.139021		0.18708
ALYREF		0.0554322	0.260671		0.189729
MRPS23		0.0556953	-0.416163		0.190223
BPTF	BPTF	0.0558944	0.235608		0.190223
ARRDC1		0.0559297	-0.112487		0.190223
FGD4		0.0559297	-0.152317		0.190223
MFAP1		0.0559297	-0.0804196		0.190223
MYADM		0.0559297	0.129406		0.190223
SETX		0.0559297	0.122162		0.190223
IGF2BP1		0.0559399	0.196197		0.190223
PPP1R12C		0.0560829	0.160609		0.190241
NFRKB	NFRKB	0.0570405	-0.446383		0.190241
CSNK1A1L		0.0574419	-0.218628		0.190241
KDM2A		0.0579192	0.293948		0.190241
FAM98C		0.058024	-0.123105		0.190241
MRPS33		0.058024	-0.122106		0.190241
ZNF800	ZNF800	0.058024	0.0845191		0.190241
FOXA2	FOXA2	0.0582882	0.0571685		0.190241
SNX8		0.0582882	0.163315		0.190241
PLEKHO1		0.0583345	0.373331		0.190241
MTF2		0.0585188	0.320366		0.190241
DAPK1		0.0587074	0.086145		0.190241
UFL1		0.0589459	-0.303955		0.190241
ABCD1		0.0590582	0.105971		0.190241
ARID4B	ARID4B	0.0590582	0.0859655		0.190241
B4GALNT3		0.0590582	-0.0882628		0.190241
BRAT1		0.0590582	0.0736418		0.190241
BRD2		0.0590582	-0.0741306		0.190241
C11orf95	C11orf95	0.0590582	0.0923902		0.190241
CEBPD	CEBPD	0.0590582	0.117187		0.190241
DHX57		0.0590582	0.0816475		0.190241
FAM203A		0.0590582	0.0819776		0.190241
FAM203B		0.0590582	0.0819776		0.190241
FHL3		0.0590582	0.109982		0.190241
FOXP3	FOXP3	0.0590582	0.0945075		0.190241
GATA5	GATA5	0.0590582	0.105196		0.190241
GDF15		0.0590582	0.0916729		0.190241
HOXA13	HOXA13	0.0590582	0.103752		0.190241
HOXB9	HOXB9	0.0590582	0.100883		0.190241
HOXC8	HOXC8	0.0590582	0.113627		0.190241
IRF2BP2		0.0590582	0.0750423		0.190241
KIAA1211		0.0590582	0.0830176		0.190241
KNOP1		0.0590582	0.0746051		0.190241
MARCKSL1		0.0590582	-0.11956		0.190241
MFGE8		0.0590582	0.10145		0.190241
MNX1	MNX1	0.0590582	0.0905806		0.190241
MRPL51		0.0590582	-0.125664		0.190241
NCF4		0.0590582	0.105218		0.190241
PARS2		0.0590582	-0.0973381		0.190241
PPP2R5A		0.0590582	-0.0838359		0.190241
PTX3		0.0590582	0.087672		0.190241
PYCARD		0.0590582	0.0898633		0.190241
RAB11FIP1		0.0590582	0.0848014		0.190241
RAPH1		0.0590582	0.060788		0.190241
RASAL2		0.0590582	0.0891778		0.190241
RGPD3		0.0590582	-0.0716264		0.190241
RGPD4		0.0590582	-0.0690571		0.190241
SIX4	SIX4	0.0590582	0.0896696		0.190241
TADA3		0.0590582	0.0788995		0.190241
TAF1A		0.0590582	0.0902749		0.190241
TCF7L1	TCF7L1	0.0590582	0.104086		0.190241
TDG		0.0590582	0.103088		0.190241
TTF1	TTF1	0.0590582	0.0814298		0.190241
UCK2		0.0590582	0.0964801		0.190241
VAC14		0.0590582	-0.104016		0.190241
WARS2		0.0590582	-0.0925412		0.190241
WHSC1		0.0590582	0.0886378		0.190241
ZMYM1		0.0590582	0.0670137		0.190241
HMG20A	HMG20A	0.0590685	-0.739145		0.190241
AHCYL1		0.0591721	-0.115543		0.190241
CAPN6		0.0591721	0.0819541		0.190241
MED12		0.0591721	0.0556754		0.190241
MRPL48		0.0591721	-0.138792		0.190241
MVK		0.0591721	0.0804189		0.190241
OCRL		0.0591721	-0.11795		0.190241
RBCK1	RBCK1	0.0591721	0.0882364		0.190241
RDH14		0.0591721	-0.0667932		0.190241
RPRD1B		0.0591721	-0.0957421		0.190241
SDCBP		0.0591721	0.0837277		0.190241
ZC3H7B		0.0591721	0.0811345		0.190241
ZNF185		0.0591721	0.187452		0.190241
PARP9		0.0596163	0.274205		0.191523
NTHL1		0.0599478	0.276578		0.19244
ORC3		0.06128	0.289115		0.196565
HKDC1		0.061624	0.568939		0.197518
FOXF1	FOXF1	0.0618288	0.383387		0.198022
RRP1		0.0623378	0.28331		0.1995
KIAA0196		0.0624633	0.518716		0.199597
DNAJB1		0.0624634	0.284359		0.199597
KIF5C		0.0634719	-0.0921915		0.202665
FOXP1	FOXP1	0.0638412	0.49937		0.203688
HNRNPAB		0.0644456	-0.00938829		0.20546
ACTL6A		0.0645375	-0.138847		0.205597
DDX10		0.0648652	0.145435		0.206326
TBC1D10B		0.0648652	-0.125767		0.206326
HID1		0.0652573	-0.13183		0.207259
SDF4		0.0652573	-0.144069		0.207259
MMAA		0.0653796	-0.284406		0.20749
MYO5A		0.0655742	0.642655		0.20795
UBB		0.0657099	0.419272		0.208065
UBC		0.0657099	0.412844		0.208065
CGGBP1		0.0665457	0.111989		0.210393
SSR3		0.0665457	-0.138542		0.210393
RPS26		0.068287	-0.33871		0.215735
ALKBH2		0.068353	0.0888082		0.215781
NR2F6	NR2F6	0.0685357	-0.02361		0.216195
UBP1	UBP1	0.069157	-0.563951		0.21799
POLR1D		0.069213	-0.205098		0.218003
PDS5A		0.0692757	-0.412504		0.218036
CIRBP		0.0702409	0.362391		0.220755
PKP4		0.0702449	0.166756		0.220755
PNKP		0.0703377	-0.750404		0.22088
RBBP7		0.0704399	0.44022		0.221036
NCOR1	NCOR1	0.0707003	0.106751		0.221686
DDX21		0.0707641	-0.000261058		0.22172
MITF	MITF	0.0709844	0.297747		0.222244
MRPL46		0.0711612	-0.297343		0.222631
KPNA3		0.0713456	-0.244822		0.223041
UBAP2L		0.0714374	-0.156559		0.223162
CBX3		0.0719139	0.188964		0.224483
STAU1		0.0720427	0.172958		0.224717
RBM27		0.073602	0.100413		0.229337
TFEB	TFEB	0.0736331	0.20721		0.229337
TFE3	TFE3	0.0751207	0.269397		0.233796
ATF1	ATF1	0.0755457	0.258796		0.233947
ANAPC1		0.0755606	0.0928688		0.233947
CHD6	CHD6	0.0755606	0.0728446		0.233947
MAPRE2		0.0755606	0.0863219		0.233947
MBD4	MBD4	0.0755606	0.0818421		0.233947
MKRN2		0.0755606	0.127659		0.233947
TNS4		0.0755606	0.132452		0.233947
AIF1		0.075927	0.0766667		0.234388
CREBRF	CREBRF	0.075927	0.0989135		0.234388
NNMT		0.075927	0.102635		0.234388
PNISR		0.075927	-0.0783594		0.234388
RRS1		0.0762754	-0.286896		0.23529
URB2		0.0765116	0.107861		0.235845
SEC62		0.0772199	-0.149644		0.237853
CTBP1		0.0776592	0.32581		0.238934
CMAS		0.077685	0.360341		0.238934
RFX2	RFX2	0.0787163	0.112387		0.241928
YTHDF3		0.0787915	0.144906		0.241959
THYN1	THYN1	0.078842	-0.224143		0.241959
CHMP3		0.0796712	0.330943		0.244325
MORC3		0.0800261	0.140051		0.244794
CCDC80		0.0800579	0.103953		0.244794
GPC4		0.0800579	-0.101468		0.244794
SATB2	SATB2	0.0800579	0.111148		0.244794
CALML3		0.0804033	0.295253		0.24567
DDX50		0.0814256	0.328568		0.248612
MGMT		0.0828674	-0.140503		0.25283
MTA1	MTA1	0.083443	-0.0982285		0.254401
SRP14		0.0852581	0.00146229		0.259746
MINA		0.0856712	-0.203061		0.260814
CAMK2B		0.086037	-0.102443		0.261738
JRKL		0.0875515	0.0623798		0.266151
RETSAT		0.0894202	-0.120986		0.271635
RPL7L1		0.089567	0.24787		0.271883
TRIM25		0.0896637	-0.127146		0.27198
ARID2	ARID2	0.0899351	-0.253317		0.272606
SNRPF		0.0900297	-0.22759		0.272695
SNRPB2		0.0906731	-0.268805		0.274445
PBX1	PBX1	0.0909659	0.319319		0.275132
DEFA5		0.0916805	-0.231079		0.277094
RBM39		0.0918149	0.296209		0.277299
C17orf49	C17orf49	0.0926005	-0.00138611		0.279471
FLII		0.0931939	0.350506		0.280344
LUC7L3		0.0932089	-0.199592		0.280344
TBPL2		0.0932089	0.237405		0.280344
EFR3A		0.0934925	-0.080181		0.280344
EIF2B5		0.0934925	-0.0878975		0.280344
MRM1		0.0934925	-0.0704799		0.280344
STK38		0.0934925	0.0955201		0.280344
SYNPO		0.0934925	0.0693973		0.280344
XIAP		0.0934925	0.0621246		0.280344
GMIP		0.093959	0.355648		0.281541
HIRA		0.0941896	0.0836632		0.281895
SRRM2		0.0942118	-0.215499		0.281895
EXOSC4		0.0942926	-0.270752		0.281918
ERH		0.0944492	0.252864		0.281918
SNRNP200		0.0947402	0.151877		0.281918
C11orf31		0.0952429	0.262591		0.281918
CPQ		0.096284	-0.187444		0.281918
MAK16		0.0963016	-0.320201		0.281918
SPATA5L1		0.0966524	0.190492		0.281918
BCAM		0.0972011	-0.111582		0.281918
C9orf114		0.0972011	0.0820067		0.281918
RALB		0.0972011	-0.0967659		0.281918
UMOD		0.0972011	0.100407		0.281918
BUD31		0.0972444	-0.12658		0.281918
PURG	PURG	0.0973952	-0.187801		0.281918
PES1		0.0979478	0.323442		0.281918
DPY30		0.0982781	-0.323288		0.281918
PRKDC		0.0988159	0.166147		0.281918
PKP2		0.0988441	0.288304		0.281918
DMBT1		0.100001	0.131423		0.281918
PRPF40A		0.100183	0.170395		0.281918
AIP		0.100348	0.056644		0.281918
ARHGEF28		0.100348	-0.06113		0.281918
ARHGEF40		0.100348	0.0590559		0.281918
ARHGEF6		0.100348	0.0548777		0.281918
AZI1		0.100348	0.0696781		0.281918
BST2		0.100348	0.0763133		0.281918
CCDC61		0.100348	0.0794589		0.281918
CEACAM6		0.100348	0.0799905		0.281918
CENPI		0.100348	0.0642636		0.281918
CEP170B		0.100348	0.0620493		0.281918
CEP55		0.100348	0.0750048		0.281918
CLPX		0.100348	0.0735463		0.281918
COLGALT1		0.100348	0.0919401		0.281918
CREM	CREM	0.100348	0.100951		0.281918
CYP1B1		0.100348	0.0770933		0.281918
DCTN3		0.100348	-0.0678947		0.281918
DEFA6		0.100348	-0.0875571		0.281918
DLX5	DLX5	0.100348	0.0851357		0.281918
EXOC3L2		0.100348	0.0829964		0.281918
FMOD		0.100348	0.0749648		0.281918
GLS		0.100348	0.0732613		0.281918
GOLPH3L		0.100348	0.081007		0.281918
GORAB		0.100348	-0.0783333		0.281918
HOXC4	HOXC4	0.100348	0.086767		0.281918
INPPL1		0.100348	-0.0544944		0.281918
KIAA2013		0.100348	0.0673079		0.281918
L2HGDH		0.100348	-0.0738703		0.281918
LARP4B		0.100348	0.0589316		0.281918
LOC100653057		0.100348	0.0877391		0.281918
LZTS2		0.100348	0.0715364		0.281918
MAD2L1		0.100348	0.0822768		0.281918
MASTL		0.100348	0.0576514		0.281918
MAU2		0.100348	-0.0766673		0.281918
MIEN1		0.100348	0.0984926		0.281918
MRPS17		0.100348	-0.0880804		0.281918
MYO7A		0.100348	0.0659594		0.281918
MYPOP		0.100348	0.0899164		0.281918
MYRIP		0.100348	-0.0684118		0.281918
NCAPD2		0.100348	0.0503961		0.281918
NCAPD3		0.100348	0.052813		0.281918
NCOA2		0.100348	0.0557689		0.281918
NCOR2	NCOR2	0.100348	0.0611495		0.281918
NF1		0.100348	0.0549496		0.281918
NLRP2		0.100348	0.0607636		0.281918
PCOLCE		0.100348	0.0754537		0.281918
PHF6		0.100348	0.0870036		0.281918
PIM1		0.100348	0.090433		0.281918
PLEK2		0.100348	0.079996		0.281918
PLIN1		0.100348	-0.0732509		0.281918
POLE		0.100348	0.0539039		0.281918
PPP2R5D		0.100348	0.0696533		0.281918
PRKCI		0.100348	0.0654624		0.281918
PROSC		0.100348	0.0817145		0.281918
PRR12	PRR12	0.100348	0.0687355		0.281918
PTK6		0.100348	0.0758323		0.281918
RBL1	RBL1	0.100348	0.0663542		0.281918
RHOT1		0.100348	-0.0671611		0.281918
SCEL		0.100348	0.0848348		0.281918
SDR16C5		0.100348	0.0741999		0.281918
SIRT7		0.100348	0.0835936		0.281918
SLC12A7		0.100348	0.0746667		0.281918
SPAG5		0.100348	0.0654331		0.281918
TRAPPC3		0.100348	0.0775934		0.281918
TRIM14		0.100348	0.0688218		0.281918
TUSC3		0.100348	0.0729605		0.281918
UBN1		0.100348	0.0813636		0.281918
VSIG2		0.100348	-0.0839786		0.281918
WIPF2		0.100348	-0.0694404		0.281918
YAP1		0.100348	0.0735799		0.281918
ZG16		0.100348	-0.0887117		0.281918
ZNF22	ZNF22	0.100348	-0.075862		0.281918
ZNF281	ZNF281	0.100348	0.0540009		0.281918
TPR		0.100673	-0.0394896		0.282642
ATAD3C		0.100874	0.371131		0.283016
MCTS1		0.101254	-0.0968251		0.283829
ACIN1		0.1013	-0.429445		0.283829
BRIX1		0.101514	0.258377		0.28424
RPF1		0.101694	0.13684		0.284553
IRF6	IRF6	0.102918	-0.123529		0.287784
TNFAIP2		0.103142	0.207855		0.288219
ARL1		0.103258	0.31105		0.288223
EXOSC7		0.10335	-0.155283		0.288223
NOP9		0.10335	0.163926		0.288223
FRZB		0.103656	-0.0334893		0.288884
APOBEC3D		0.104184	0.144692		0.290163
PICALM		0.105502	0.280066		0.290369
BTAF1		0.105645	0.0492282		0.290369
CLPB		0.105645	-0.0702949		0.290369
DYM		0.105645	0.0443071		0.290369
EHMT1		0.105645	0.063549		0.290369
ETV3	ETV3	0.105645	0.0583784		0.290369
FOCAD		0.105645	-0.0415565		0.290369
GCLM		0.105645	0.04838		0.290369
GRHPR		0.105645	-0.063486		0.290369
HELLS		0.105645	0.0554298		0.290369
HOXC11	HOXC11	0.105645	0.0682337		0.290369
KEAP1		0.105645	0.0513937		0.290369
LOC101060740		0.105645	0.0523138		0.290369
MTIF2		0.105645	-0.0672531		0.290369
MXI1	MXI1	0.105645	0.0648182		0.290369
NSA2		0.105645	0.0682139		0.290369
RNF31		0.105645	0.0359374		0.290369
SGSM3		0.105645	-0.058185		0.290369
UGT2B4		0.105645	0.0499613		0.290369
UNC93B1		0.105645	0.0601901		0.290369
MRPS25		0.106438	-0.198844		0.292239
IKZF1	IKZF1	0.106465	-0.109562		0.292239
FRYL		0.106575	-0.114142		0.292349
MPDU1		0.107328	-0.0928961		0.294027
PEX5		0.107328	0.0689256		0.294027
DNTTIP2		0.10789	-0.389904		0.295374
MYD88		0.107973	0.112823		0.295409
IRF4	IRF4	0.108319	-0.0933214		0.295969
NBEAL2		0.108319	0.0705635		0.295969
TSG101		0.108641	0.172408		0.29661
GTF3C4		0.108701	0.355464		0.29661
HNRNPDL		0.108766	-0.228777		0.29661
ENO1		0.109069	0.50945		0.297242
GTPBP4		0.109493	0.295632		0.298204
MEIS3	MEIS3	0.110077	0.155167		0.299598
OGG1		0.110729	0.212961		0.301178
SRSF9		0.111164	0.098058		0.302085
MRPL45		0.111207	-0.294543		0.302085
MRPL16		0.111651	0.123519		0.303094
OAS3		0.111932	0.402934		0.303661
THOC6		0.113807	-0.14006		0.308546
ABCD3		0.114382	-0.0591613		0.309905
MUC5B		0.115076	0.204693		0.311584
CAMK2A		0.115571	-0.129723		0.312722
HNRNPU		0.116309	0.16135		0.314515
LGALS7		0.116552	0.216028		0.314563
LGALS7B		0.116552	0.216028		0.314563
TLK2		0.116552	0.0756599		0.314563
GPC6		0.116925	-0.135691		0.315366
MRPS7		0.117301	-0.283145		0.316175
ZNF207	ZNF207	0.117738	-0.179355		0.317149
LEMD2		0.118251	0.167328		0.318327
DCTN4		0.118599	0.254248		0.319058
MPG		0.119205	0.163185		0.320484
NFKB1	NFKB1	0.119338	0.327729		0.320635
SQSTM1		0.119437	0.254959		0.320694
HBS1L		0.119722	-0.101972		0.321255
RCOR3	RCOR3	0.120129	-0.0919865		0.32214
MPRIP		0.121078	0.118781		0.32445
UTP15		0.121145	-0.729497		0.32445
SEC61G		0.121308	-0.154012		0.32447
TRIM26		0.121308	-0.155687		0.32447
MTA2	MTA2	0.123003	0.111701		0.328793
ACOT11		0.123534	-0.115616		0.329372
C20orf112		0.123534	0.0758114		0.329372
EOMES	EOMES	0.123534	0.119443		0.329372
RBMS3		0.123534	0.124937		0.329372
SRPK1		0.124022	0.218551		0.330463
LIG3		0.124187	-0.098005		0.33069
AIM2		0.125171	-0.141632		0.333076
PPP1R10		0.125241	-0.206187		0.333076
C10orf2		0.126279	0.0925157		0.335621
RAD21L1		0.127157	-0.121537		0.337741
PI4KA		0.127443	-0.069875		0.338072
POLR2C		0.127443	0.191956		0.338072
RAN		0.127564	0.627536		0.338099
SRSF11		0.127615	-0.112488		0.338099
HP1BP3		0.128202	-0.00696738		0.33944
MINK1		0.128468	0.183416		0.339929
PHB2		0.129695	-0.270834		0.34296
DOCK9		0.129927	0.180665		0.343354
PLEKHA6		0.13032	-0.299387		0.344177
CREB3L2	CREB3L2	0.131904	0.149727		0.347921
MFAP5		0.131904	-0.131432		0.347921
RDH12		0.132299	-0.209719		0.348742
DNAJC1	DNAJC1	0.133292	-0.265328		0.35114
SYNM		0.133954	0.26476		0.352569
PXDN		0.134008	0.171801		0.352569
POLR2H		0.134111	-0.347425		0.352569
MAGOHB		0.134172	0.583344		0.352569
DDB2		0.134343	-0.0454957		0.352798
EDC4		0.134756	0.467135		0.353662
NME2	NME2	0.136034	-0.176096		0.356712
DTX3L		0.136089	0.281442		0.356712
KHDRBS3		0.136764	0.0183104		0.358257
WDR75		0.13753	-0.569428		0.359997
C1QC		0.1376	0.349299		0.359997
GZMB		0.138628	0.174668		0.362377
PTRH2		0.138683	-0.115535		0.362377
SNX6		0.139532	0.188856		0.364269
HNF1B	HNF1B	0.139581	-0.00904066		0.364269
HRNR		0.139994	-0.197288		0.365119
FAM109A		0.140309	-0.171318		0.365485
FARP2		0.140309	-0.134358		0.365485
NEK7		0.140562	0.178011		0.365689
POLR3H		0.140562	-0.205203		0.365689
BCL11B	BCL11B	0.141482	0.0782205		0.366515
GRAMD4		0.141482	0.0970288		0.366515
OPHN1		0.141482	-0.127805		0.366515
SCAI		0.141482	-0.0903222		0.366515
TAF5L		0.141482	-0.0449829		0.366515
TRIM4		0.141482	0.0926226		0.366515
GRWD1		0.14214	0.181589		0.366515
ALG12		0.142213	-0.0697844		0.366515
ANP32B		0.142213	-0.0596392		0.366515
FCHSD1		0.142213	0.0746594		0.366515
MPHOSPH8		0.142213	0.0764593		0.366515
PLD1		0.142213	0.0476868		0.366515
SF1		0.142213	-0.0156239		0.366515
SKIL	SKIL	0.142213	0.047743		0.366515
VRK2		0.142213	0.0546062		0.366515
FBXL6		0.142368	0.132416		0.366515
ZNF687	ZNF687	0.142368	0.0895175		0.366515
PNO1		0.143839	0.180027		0.370074
INO80		0.144017	-0.385045		0.370305
PKP3		0.14654	0.290953		0.376529
MRPS9		0.146686	-0.248367		0.376529
RSL24D1		0.146708	-0.100555		0.376529
NCL		0.146851	-0.0741777		0.376666
INO80B		0.147532	0.0817743		0.378182
HNF1A	HNF1A	0.14823	-0.0071977		0.379737
TCERG1		0.150376	-0.0279398		0.382538
AKAP8L		0.150672	0.0944755		0.382538
C17orf62		0.150786	-0.0444686		0.382538
DAB2IP		0.150786	0.0762966		0.382538
DACH1	DACH1	0.150786	0.111235		0.382538
DNAJB2		0.150786	0.0864521		0.382538
GTF2H2		0.150786	-0.083008		0.382538
GTF2H2C		0.150786	-0.083008		0.382538
GTF2H2D		0.150786	-0.083008		0.382538
LIMK2		0.150786	0.092297		0.382538
NUBP2		0.150786	0.107398		0.382538
NUP210		0.150786	0.0518376		0.382538
RNF2		0.150786	0.09894		0.382538
SUN1		0.150786	-0.074205		0.382538
ZFP42	ZFP42	0.150786	0.0683993		0.382538
ZNF787	ZNF787	0.150786	0.0611071		0.382538
ZFPM1	ZFPM1	0.150972	0.265411		0.382779
POU2F2	POU2F2	0.151541	0.16024		0.383908
RCOR1	RCOR1	0.151601	-0.247883		0.383908
PWP2		0.153032	-0.437234		0.387299
NRP1		0.153576	0.090937		0.388442
EMC7		0.155029	-0.155021		0.391665
GTF2A1		0.155132	0.0824658		0.391665
VPS53		0.155132	-0.0708442		0.391665
EXOC1		0.157108	0.221078		0.396416
LMOD1		0.159647	-0.251656		0.402579
SNRPE		0.160018	-0.238563		0.403272
TFAM	TFAM	0.161407	-0.174951		0.406514
MEF2B	MEF2B	0.161521	-0.151452		0.406514
RNPS1		0.161595	0.527133		0.406514
MRPL10		0.162199	-0.0663037		0.407787
COBL		0.162708	0.0805648		0.40882
EWSR1		0.162805	0.0698003		0.40882
GRTP1		0.163435	-0.128306		0.410155
SRSF6		0.164058	-0.179854		0.41126
EXOSC3		0.164072	-0.150546		0.41126
GABPB2	GABPB2	0.165641	0.298827		0.414945
TCF12	TCF12	0.166039	0.28771		0.41528
RBMX		0.166471	0.21248		0.41528
RFC5		0.167424	0.461746		0.41528
INTS10		0.168167	-0.0300522		0.41528
ILF2		0.168831	-0.310634		0.41528
HRG		0.169296	-0.119188		0.41528
DST		0.169811	0.0657233		0.41528
EEFSEC		0.169811	-0.0815202		0.41528
FBXO6		0.169811	-0.13263		0.41528
HMHA1		0.169811	-0.0615476		0.41528
SSFA2		0.170091	0.263078		0.41528
CYBRD1		0.170599	-0.091443		0.41528
UTP18		0.171038	-0.399453		0.41528
ZC3HAV1		0.171399	0.23992		0.41528
HLTF		0.17159	-0.272149		0.41528
AGR3		0.172995	-0.118899		0.41528
ZNF280C	ZNF280C	0.172995	0.106772		0.41528
MYO6		0.174193	0.118476		0.41528
HIST1H2AA		0.174866	-0.267573		0.41528
SRP9		0.175136	-0.0910498		0.41528
COG5		0.17753	0.040107		0.41528
EIF2D		0.17753	-0.0566694		0.41528
EXOSC1		0.17753	-0.0631286		0.41528
MRPS11		0.17753	-0.0781099		0.41528
MTHFSD		0.17753	-0.0569672		0.41528
TRIP6		0.17753	0.0564279		0.41528
NT5E		0.177622	-0.100402		0.41528
CUX1	CUX1	0.177629	0.0955987		0.41528
THAP11	THAP11	0.17919	0.0374099		0.41528
DGAT1		0.180762	-0.132539		0.41528
TAF8		0.181299	-0.26138		0.41528
ABAT		0.181449	0.05827		0.41528
ACSF3		0.181449	-0.0535802		0.41528
AFF4	AFF4	0.181449	0.0584341		0.41528
AIM1		0.181449	0.0544051		0.41528
ALOX5AP		0.181449	0.0676818		0.41528
ANKRA2		0.181449	0.0524402		0.41528
APAF1		0.181449	0.0476454		0.41528
ARHGEF16		0.181449	0.0521947		0.41528
ARHGEF17		0.181449	0.03853		0.41528
ARMC6		0.181449	0.0553166		0.41528
BATF	BATF	0.181449	0.0727916		0.41528
BCL7A		0.181449	-0.0634811		0.41528
BMP2K		0.181449	0.0482681		0.41528
BRD9		0.181449	0.0558166		0.41528
C14orf159		0.181449	-0.0657534		0.41528
CA4		0.181449	-0.0482206		0.41528
CDK6		0.181449	0.0571088		0.41528
CENPN		0.181449	0.050645		0.41528
CHTF18		0.181449	0.0474742		0.41528
CIZ1	CIZ1	0.181449	-0.0498985		0.41528
CLN6		0.181449	0.0413179		0.41528
COX6B1		0.181449	-0.0773009		0.41528
CTSW		0.181449	-0.0536585		0.41528
CTTNBP2NL		0.181449	0.0491407		0.41528
CYP3A5		0.181449	-0.0676449		0.41528
DEFA1		0.181449	0.0849216		0.41528
DEFA1B		0.181449	0.0849216		0.41528
DEFA3		0.181449	0.0849216		0.41528
DHFR		0.181449	0.0623629		0.41528
DICER1		0.181449	0.0311039		0.41528
DMTN		0.181449	-0.0682201		0.41528
DSG3		0.181449	0.0547497		0.41528
E2F8	E2F8	0.181449	0.0634559		0.41528
ECM1		0.181449	0.057496		0.41528
EFTUD1		0.181449	0.0440055		0.41528
EPHA2		0.181449	0.0427162		0.41528
FAM162A		0.181449	0.0420054		0.41528
FNDC1		0.181449	0.0553609		0.41528
FOXRED1		0.181449	-0.063553		0.41528
GBE1		0.181449	0.0406387		0.41528
GID8		0.181449	0.0520906		0.41528
GIMAP1-GIMAP5		0.181449	0.05672		0.41528
GNB3		0.181449	-0.0672442		0.41528
GNE		0.181449	0.0524926		0.41528
GTF2H1		0.181449	0.0522233		0.41528
GTPBP8		0.181449	-0.0597255		0.41528
GUF1		0.181449	-0.0620843		0.41528
HERC6		0.181449	0.0449468		0.41528
HIVEP2	HIVEP2	0.181449	0.0367842		0.41528
HOXA3	HOXA3	0.181449	0.0580607		0.41528
HOXD10	HOXD10	0.181449	0.0576384		0.41528
HOXD9	HOXD9	0.181449	0.0646777		0.41528
HSF2	HSF2	0.181449	0.0547074		0.41528
IFI44L		0.181449	0.0669606		0.41528
INSR		0.181449	0.0465374		0.41528
INTS4		0.181449	0.0499373		0.41528
JAK2		0.181449	0.0429211		0.41528
KLF16	KLF16	0.181449	0.0538958		0.41528
LDHD		0.181449	-0.0585247		0.41528
LOC441155		0.181449	0.0551934		0.41528
MAP4K2		0.181449	-0.0539469		0.41528
MARK3		0.181449	-0.0491275		0.41528
MAZ	MAZ	0.181449	0.0518674		0.41528
MLF1IP		0.181449	0.0607981		0.41528
MLH1		0.181449	0.0525283		0.41528
MMP14		0.181449	0.0611648		0.41528
MOCS3		0.181449	0.0500879		0.41528
MSC	MSC	0.181449	0.0624305		0.41528
MTX3		0.181449	-0.0533739		0.41528
NAA10		0.181449	-0.070744		0.41528
NDUFA2		0.181449	-0.0701883		0.41528
NELFCD		0.181449	0.0535347		0.41528
NHEJ1		0.181449	0.0519457		0.41528
NOS2		0.181449	0.0546502		0.41528
NOTCH1	NOTCH1	0.181449	0.0400761		0.41528
NOTCH2	NOTCH2	0.181449	0.0445014		0.41528
NUB1		0.181449	0.0464241		0.41528
NUP153		0.181449	-0.0537747		0.41528
OSTC		0.181449	-0.0677034		0.41528
PAPSS2		0.181449	0.0575276		0.41528
PARVG		0.181449	0.056605		0.41528
PDK2		0.181449	-0.058161		0.41528
PHF19		0.181449	0.0527109		0.41528
PIBF1		0.181449	0.0572689		0.41528
PNMA5		0.181449	0.0772576		0.41528
POLE4		0.181449	0.0628059		0.41528
POP1		0.181449	0.0488534		0.41528
PRMT3		0.181449	-0.0566994		0.41528
PTPN12		0.181449	0.0486331		0.41528
RBM15B		0.181449	-0.0490449		0.41528
REXO4		0.181449	0.0509709		0.41528
RLF	RLF	0.181449	0.0478964		0.41528
RNASE1		0.181449	-0.0744251		0.41528
RPS6KA6		0.181449	0.0478519		0.41528
RPUSD3		0.181449	-0.0615386		0.41528
SCFD2		0.181449	-0.045427		0.41528
SDS		0.181449	0.0582463		0.41528
SFRP4		0.181449	0.0711184		0.41528
SLC16A3		0.181449	0.0508541		0.41528
SLFN13		0.181449	0.0518621		0.41528
SP3	SP3	0.181449	0.0605257		0.41528
TCIRG1		0.181449	0.0516611		0.41528
THUMPD3		0.181449	0.0549268		0.41528
TP63	TP63	0.181449	0.0664129		0.41528
TRADD		0.181449	0.0407423		0.41528
TRAF2		0.181449	0.055187		0.41528
TRIM29		0.181449	0.0588229		0.41528
TRIM31		0.181449	0.0586136		0.41528
TRIO		0.181449	0.0406686		0.41528
TRMT61B		0.181449	0.0571383		0.41528
TSHZ2	TSHZ2	0.181449	0.0543638		0.41528
TWIST1	TWIST1	0.181449	0.0607744		0.41528
TWIST2	TWIST2	0.181449	0.0595434		0.41528
UBE3C		0.181449	0.0472687		0.41528
UGT2A3		0.181449	-0.0619512		0.41528
URM1		0.181449	0.0637493		0.41528
USP36		0.181449	0.0499616		0.41528
WDR26		0.181449	0.0474445		0.41528
WNT4		0.181449	0.0596236		0.41528
XIRP1		0.181449	0.0542671		0.41528
ZBTB11	ZBTB11	0.181449	0.0402867		0.41528
ZC3H13		0.181449	-0.0490396		0.41528
ZC3HAV1L		0.181449	0.0544104		0.41528
ZFP91	ZFP91	0.181449	0.0582558		0.41528
ZHX2	ZHX2	0.181449	0.0431395		0.41528
ZNF362	ZNF362	0.181449	0.0430573		0.41528
ZNF592	ZNF592	0.181449	0.0514034		0.41528
SYNPO2		0.18158	-0.197777		0.415352
ITLN1		0.182405	-0.066333		0.416818
TUBG2		0.18242	0.117609		0.416818
LLGL2		0.182566	-0.16196		0.416852
CPSF6		0.182818	-0.161961		0.416852
ABHD11		0.183431	0.0521426		0.416852
FAM105A		0.183431	0.0748421		0.416852
GSDMA		0.183431	0.0692698		0.416852
HOOK1		0.183431	0.0968017		0.416852
MAP4K1		0.183431	-0.0471111		0.416852
MBTD1		0.183431	0.11292		0.416852
OVOL2	OVOL2	0.183431	0.1181		0.416852
SLC9A3		0.183431	-0.0667764		0.416852
PARP12	PARP12	0.184235	0.113948		0.418453
MCAM		0.185144	-0.0855897		0.420061
ZHX1	ZHX1	0.185144	0.0525997		0.420061
ELMO1		0.186604	-0.311011		0.423143
TOP3A		0.187357	0.139937		0.424492
HOOK2		0.187401	0.125398		0.424492
HSPA8		0.191541	0.0163854		0.433634
CPSF3L		0.192518	0.0641879		0.434491
FNBP1		0.192518	0.0526823		0.434491
LEMD3		0.192518	0.0907851		0.434491
NOC4L	NOC4L	0.192518	0.113536		0.434491
UGT2B15		0.192518	-0.0751414		0.434491
DOCK10		0.192542	-0.0564451		0.434491
KAT6B		0.192663	-0.341969		0.43453
ACTR2		0.193306	0.164773		0.435745
HMG20B	HMG20B	0.193432	0.145051		0.435795
RRP1B		0.194072	0.081451		0.437002
ARHGEF2		0.194264	0.318982		0.437198
ELMO2		0.195032	0.166337		0.438691
FAH		0.195539	0.0564909		0.439595
CAMK2G		0.196268	-0.0306801		0.440998
UTP14A		0.196472	-0.474617		0.441219
CDC73		0.196807	0.191767		0.441497
PDK3		0.196807	-0.110956		0.441497
NOP10		0.197038	-0.0830897		0.441778
ESRP2		0.197326	-0.0997974		0.441951
WASL		0.197326	-0.0138306		0.441951
PIGT		0.201204	0.130823		0.445009
WFS1		0.201204	-0.103962		0.445009
AHNAK2		0.201243	0.0393283		0.445009
APOL3		0.201243	0.0391707		0.445009
ARRB1		0.201243	-0.0439261		0.445009
C12orf43		0.201243	0.0468028		0.445009
CNOT7		0.201243	-0.0387873		0.445009
DHX29		0.201243	-0.0390617		0.445009
DNAJA4		0.201243	0.0407899		0.445009
EPC1		0.201243	-0.0397576		0.445009
LPCAT2		0.201243	-0.0429856		0.445009
MRPL55		0.201243	-0.0474932		0.445009
NAA15		0.201243	-0.0400498		0.445009
RBM19		0.201243	0.032061		0.445009
SARDH		0.201243	0.0093736		0.445009
SDC4		0.201243	-0.0436358		0.445009
SLC25A22		0.201243	0.045848		0.445009
SRFBP1		0.201243	-0.0398577		0.445009
ST5		0.201243	-0.0453307		0.445009
SYTL5		0.201243	-0.0383947		0.445009
WBP11		0.201243	-0.038109		0.445009
ZNF512B	ZNF512B	0.201243	0.0408966		0.445009
ZNF644	ZNF644	0.201243	0.0430989		0.445009
ZNFX1	ZNFX1	0.201243	0.0339199		0.445009
ERMP1		0.202225	-0.135032		0.446704
HSD17B2		0.202284	0.0435246		0.446704
UTP6		0.20233	-0.424565		0.446704
AEBP1	AEBP1	0.203622	-0.0565325		0.449321
TOP2B		0.20424	-0.0759654		0.450309
HCFC1		0.204538	-0.118441		0.450309
CASP10		0.204894	0.106282		0.450309
NKX2-3	NKX2-3	0.204894	-0.0918699		0.450309
NMD3		0.204894	-0.029915		0.450309
SCYL2		0.204894	-0.0637739		0.450309
TIGD1		0.204894	0.0846063		0.450309
MEF2BNB-MEF2B		0.204931	-0.132728		0.450309
NRF1	NRF1	0.207395	0.21572		0.455486
PYHIN1		0.208331	0.229902		0.456762
CES1		0.208413	0.0439735		0.456762
MMP12		0.208413	0.0719203		0.456762
MRPL11		0.208413	-0.0804378		0.456762
SUDS3		0.212702	0.196585		0.465918
LARP1		0.213899	-0.292316		0.468098
ESRP1		0.21392	-0.0942899		0.468098
DDX24		0.215726	0.360123		0.471791
TJP3		0.215834	-0.102169		0.471791
RUNX3	RUNX3	0.216448	0.176761		0.472886
ARPC4		0.217789	-0.0222306		0.475569
KIAA1217		0.218743	0.208331		0.477402
HDAC2		0.219003	0.240399		0.477721
TFCP2L1	TFCP2L1	0.220475	-0.37913		0.480682
RUVBL2		0.220641	-0.217668		0.480794
MAGOH		0.221538	0.506083		0.482496
TOX3	TOX3	0.222041	-0.105698		0.483341
SRPK2		0.222848	-0.312258		0.484845
PTBP3		0.223585	-0.0381826		0.486196
UQCR10		0.224015	-0.123719		0.486879
KCNAB2		0.224926	0.17278		0.488605
PIP		0.225644	0.0631532		0.489909
DDB1		0.226104	-0.0294322		0.490654
H2AFY2		0.227099	-0.0351515		0.492558
CAPZA2		0.227992	0.226591		0.494238
ATRX		0.230024	0.0765256		0.498128
SIN3B		0.230024	0.0862541		0.498128
SATB1	SATB1	0.231892	-0.10967		0.501913
S100A7		0.232041	0.110453		0.501977
MYH6		0.232884	0.204869		0.503371
POGZ		0.233195	0.150225		0.503371
C9orf89		0.233953	0.0485403		0.503371
DIDO1		0.233953	0.0765886		0.503371
FOXP2	FOXP2	0.233953	0.0527613		0.503371
LGALS9B		0.233953	-0.0679808		0.503371
LGALS9C		0.233953	-0.0676028		0.503371
MED24		0.233953	-0.0733677		0.503371
PRKD2		0.233953	0.0993875		0.503371
UGT2B17		0.233953	-0.0532565		0.503371
RXRA	RXRA	0.234009	0.265559		0.503371
CSTF3		0.234811	0.0712634		0.504579
TAF13		0.234811	0.0572508		0.504579
RCL1		0.235735	-0.180698		0.506304
CD3EAP		0.236137	0.0360384		0.506445
IKBKB		0.236137	0.0705821		0.506445
MTA3	MTA3	0.236163	-0.04511		0.506445
BAIAP2		0.23663	-0.109376		0.507185
UCHL5		0.239537	-0.366624		0.513153
CHD4		0.240318	0.353994		0.514563
TESC		0.241609	-0.182005		0.516955
GATAD2A	GATAD2A	0.241682	-0.094068		0.516955
RPLP1		0.242683	-0.16817		0.518831
FKBP3		0.244648	-0.150885		0.522498
PIGS		0.244648	0.111805		0.522498
NOLC1		0.24538	-0.0965038		0.523795
RREB1	RREB1	0.245772	-0.175736		0.524365
DHCR7		0.24879	-0.157112		0.530532
TBP	TBP	0.249109	0.265819		0.530943
SPEN		0.251193	-0.323803		0.534783
ARGLU1		0.25121	-0.292447		0.534783
GNAI1		0.251381	-0.166431		0.534783
RNF103-CHMP3		0.251422	0.0852331		0.534783
NOL6		0.25175	-0.138976		0.535209
NAIF1		0.252649	-0.319863		0.536769
GABPB1	GABPB1	0.25274	0.155032		0.536769
RBM42		0.253076	0.120281		0.53721
NGDN		0.254851	0.0521828		0.540702
AGPAT2		0.25534	0.073362		0.540918
FDFT1		0.25534	0.0560924		0.540918
TCEA3		0.25534	-0.0426224		0.540918
KMT2A		0.256811	0.157327		0.543759
MAP1S		0.25798	0.0975683		0.545683
RPL35		0.25798	0.0527698		0.545683
TAF6		0.258391	0.0242356		0.5462
LANCL2		0.258486	-0.0829026		0.5462
PRG2		0.25945	-0.505948		0.547961
BUB3		0.261577	-0.134251		0.552082
ARID3A	ARID3A	0.261875	0.0271711		0.552082
BCL3		0.262193	0.0836235		0.552082
FOXQ1	FOXQ1	0.262193	-0.0364384		0.552082
PRPF4		0.262193	0.0497881		0.552082
S100A4		0.262193	0.140873		0.552082
ALG1		0.263494	-0.0294116		0.554543
FMR1		0.264658	-0.128182		0.556713
ERCC3		0.266402	0.0702865		0.560101
UTY		0.268441	-0.0733279		0.564103
LOC100653049		0.269414	-0.107993		0.565863
UHRF2		0.269657	0.0402211		0.56609
DOCK8		0.2701	-0.0273033		0.566735
SRSF2		0.271877	0.264897		0.568515
GSTA5		0.271899	0.0512613		0.568515
LIN52		0.271899	-0.0889007		0.568515
NCCRP1		0.271899	0.0617757		0.568515
[truncated: 2,186 more rows]

## Sheet: Data S3D
Tissues	Number of tissue specific proteins	Number of upregulated tissue specific proteins in tumors	Number of upregulated tissue specific proteins in NATs	Percent of upregulated tissue specific proteins in tumors	Percent of upregulated tissue specific proteins in NATs
esophagus	74	28	9	0.38	0.12
intestine	180	45	38	0.25	0.21
liver	257	46	81	0.18	0.32
stomach	35	1	27	0.029	0.77
