# Supplementary material for: Multilevel proteomic analyses reveal molecular diversity between diffuse-type and intestinal-type gastric cancer
Source: Nat Commun. 2023 Feb 14;14:835. doi: 10.1038/s41467-023-35797-6 (PMC9929250; doi:10.1038/s41467-023-35797-6)
Supplement: Supplementary file 6 — Supplementary Data 4 [file 41467_2023_35797_MOESM6_ESM.xlsx]

## Sheet: Description
Supplementary Data 4. Lists of differentially expressed proteins in DGC and IGC. Related to Figure 3, Supplementary Figure 4.
Sheet	Description
Data S4A	A list of differentially expressed proteins between DGC and IGC. Two-sided Wilcoxon rank-sum test is used.
Data S4B	A list of differentially expressed phospho-sites between DGC and IGC. Two-sided Wilcoxon rank-sum test is used.
Data S4C	Master TFs nomination in DGC and IGC. Two-sided Wilcoxon rank-sum test is used.

## Sheet: Data S4A
GeneSymbol	P value( wilcoxon rank sum test)	P value( wilcoxon rank sum test) BH adjust	Mean of DGC (log10 transformation)	Mean of IGC (log10 transformation)	Foldchange ( log10(mean DGC/mean IGC) )	Upregulated group
A1BG	0.159793	0.379567	-0.122139	-0.182457	0.0603184
A1CF	0.0795698	0.251181	-0.0643543	0.281335	-0.345689
A2M	0.936325	0.970082	-0.0390261	-0.0220865	-0.0169396
A4GNT	0.00622885	0.0590823	-0.513537	0.0283073	-0.541845
AAAS	0.842211	0.923684	0.824953	0.783848	0.041105
AACS	0.0117819	0.0879203	-0.160417	0.247573	-0.407989
AADAC	0.420115	0.642329	-1.37025	-1.62346	0.253212
AAGAB	0.357073	0.587722	0.620168	0.318565	0.301603
AAK1	0.103098	0.293057	-0.116706	0.0720333	-0.18874
AAMDC	0.0594787	0.212118	-0.635041	-0.824152	0.189111
AAMP	0.821448	0.913883	0.374423	0.416657	-0.0422338
AAR2	0.278085	0.514469	0.793734	0.927525	-0.133791
AARS	0.00559032	0.0564269	-0.0632582	0.0361813	-0.0994395
AARS2	0.0743922	0.241967	-0.0684486	0.0990418	-0.16749
AASDHPPT	0.30822	0.545193	0.036881	0.20937	-0.172489
AASS	0.0253235	0.132777	-0.934601	-1.37045	0.435845
AATF	0.452038	0.670011	0.342527	0.51151	-0.168982
ABAT	0.0252017	0.132386	-0.915788	-0.592239	-0.323549
ABCA1	5.28207e-06	0.000967676	0.643963	0.127497	0.516466	DGC
ABCA8	0.453341	0.671012	-1.36027	-1.44914	0.0888689
ABCB1	0.703807	0.845122	0.330266	0.287084	0.043182
ABCB10	0.0131251	0.0925706	0.0909107	0.520144	-0.429234
ABCB6	0.0146863	0.0979268	-0.108914	0.280431	-0.389344
ABCB7	0.32713	0.56397	0.118152	-0.0718456	0.189998
ABCB8	0.277383	0.513656	-0.174379	-0.0173866	-0.156992
ABCC1	0.61781	0.791488	0.248584	0.255243	-0.00665903
ABCC3	0.0020366	0.0328727	-0.647069	-0.183309	-0.463761	IGC
ABCC4	0.372996	0.604047	0.413724	0.259046	0.154679
ABCC5	0.146815	0.362541	-0.102353	-0.149489	0.0471354
ABCD1	0.0209966	0.119366	1.09037	1.51692	-0.426542
ABCD3	0.0834642	0.258196	-0.118181	0.108133	-0.226314
ABCD4	0.801313	0.901585	0.0286918	0.0606128	-0.031921
ABCE1	0.0374045	0.166424	0.12431	0.249565	-0.125255
ABCF1	0.0387054	0.169637	0.12212	0.195533	-0.0734126
ABCF2	0.557032	0.748557	0.562838	0.569234	-0.00639594
ABCF3	0.0278742	0.14087	-0.191592	0.214525	-0.406117
ABHD10	0.276147	0.512436	-0.307532	-0.204833	-0.102699
ABHD11	0.00159007	0.0279426	0.0266676	0.427195	-0.400527	IGC
ABHD12	0.980991	0.990998	0.276179	0.362148	-0.0859693
ABHD14B	0.000690851	0.0187502	-0.234742	-0.0889618	-0.14578
ABHD16A	0.111031	0.306569	0.0858	0.235366	-0.149566
ABHD17B	0.539958	0.738201	0.182848	0.213079	-0.030231
ABHD17C	0.602631	0.781798	0.278495	0.314029	-0.0355334
ABHD2	0.62766	0.797228	0.0885771	0.0349826	0.0535945
ABHD4	0.573147	0.759773	-0.0670642	-0.160446	0.0933821
ABHD6	0.00518218	0.0538653	-0.571999	0.000743043	-0.572742
ABI1	0.000380919	0.0133558	-0.257589	0.0537158	-0.311305	IGC
ABI2	0.160809	0.380622	0.00339918	0.217266	-0.213867
ABI3	0.145005	0.360446	0.73936	0.348146	0.391213
ABI3BP	0.963109	0.982552	-0.567548	-0.543472	-0.0240762
ABL1	0.0612343	0.215977	0.0779315	0.220304	-0.142372
ABL2	0.695982	0.840902	0.0333028	0.0951805	-0.0618777
ABLIM1	0.603077	0.781909	-0.175702	0.0221452	-0.197847
ABO	0.0960331	0.280036	-0.139157	0.0228632	-0.16202
ABR	0.00508302	0.0532881	0.136461	0.379438	-0.242977
ABRACL	0.0166204	0.104455	0.307593	0.338138	-0.0305451
ABT1	0.194404	0.422602	0.185688	0.390191	-0.204503
ACAA1	0.00211473	0.0336155	-0.16017	0.222938	-0.383108	IGC
ACAA2	0.00764919	0.067779	0.0462661	0.20116	-0.154894
ACACA	0.230785	0.464999	0.339343	0.387607	-0.0482641
ACACB	0.212688	0.443071	-0.122624	-0.324916	0.202293
ACAD10	0.93296	0.968534	-0.919965	-0.874359	-0.0456051
ACAD8	0.111651	0.308075	-1.01709	-0.726301	-0.290786
ACAD9	0.243008	0.478056	-0.0573294	-0.100449	0.04312
ACADL	0.0117971	0.0879439	-0.857051	-1.39224	0.535185
ACADM	0.0376617	0.167466	-0.37839	-0.443869	0.0654783
ACADS	0.378002	0.608925	-0.5832	-0.573974	-0.00922646
ACADSB	0.847731	0.926151	-0.678643	-0.519562	-0.159081
ACADVL	0.159793	0.379567	-0.235517	-0.292146	0.0566292
ACAN	0.155012	0.373782	0.522023	0.329489	0.192534
ACAP1	0.476775	0.691159	0.328524	0.169029	0.159495
ACAP2	0.00733608	0.0663689	0.112816	0.387641	-0.274825
ACAT1	0.869745	0.937278	-0.639761	-0.634683	-0.00507757
ACAT2	3.20431e-05	0.00308963	-0.339735	-0.0427528	-0.296982
ACBD3	0.00124746	0.0248408	0.0748578	0.336747	-0.26189
ACBD5	0.0636852	0.221758	0.430641	0.627478	-0.196837
ACBD6	0.962954	0.982552	0.167875	0.157647	0.0102278
ACE	0.37646	0.607955	0.0101308	0.206	-0.195869
ACE2	0.0681615	0.230755	-0.112674	0.174987	-0.287662
ACIN1	0.628713	0.797923	0.252779	0.281816	-0.0290367
ACLY	0.00116456	0.0241753	0.146742	0.30122	-0.154478
ACO1	0.00287192	0.0393372	-0.365642	-0.258276	-0.107365
ACO2	0.87416	0.939825	-0.517092	-0.506051	-0.0110414
ACOT1	0.437559	0.657056	-0.801164	-0.804794	0.0036298
ACOT11	0.0424026	0.177887	-1.035	-0.691892	-0.343109
ACOT13	0.301356	0.538207	-1.19652	-0.720879	-0.475643
ACOT2	6.86301e-06	0.001143	-1.33011	-0.134547	-1.19556	IGC
ACOT7	0.819293	0.912567	0.85808	0.699682	0.158398
ACOT8	0.00112958	0.0238078	0.020671	0.736583	-0.715912	IGC
ACOT9	0.205652	0.435681	-0.0618064	0.00529429	-0.0671007
ACOX1	0.0243026	0.129886	0.140446	0.318585	-0.178139
ACOX3	0.269299	0.506136	-0.29756	-0.0672692	-0.23029
ACP1	0.58561	0.768784	0.0513524	0.0616843	-0.010332
ACP2	0.172655	0.396124	0.222553	0.1005	0.122053
ACP5	0.355578	0.587425	0.784747	1.0463	-0.261555
ACPP	0.555081	0.747685	0.0837453	0.27136	-0.187614
ACSF2	0.0015153	0.0275536	-0.744562	-0.320897	-0.423665	IGC
ACSF3	0.00482379	0.0518355	-0.735924	-0.229185	-0.506739
ACSL1	0.626724	0.796503	-0.22343	-0.252399	0.0289682
ACSL3	0.0464126	0.186567	-0.152215	0.0224801	-0.174695
ACSL4	0.192899	0.421079	0.319351	0.254633	0.0647177
ACSL5	0.00415436	0.0474192	-0.0560984	0.313171	-0.36927	IGC
ACSL6	0.0561922	0.20558	-0.0713295	0.137994	-0.209324
ACSM3	0.273576	0.510577	-1.37464	-0.979495	-0.395146
ACSS1	0.00271808	0.0385263	-0.80214	-0.393324	-0.408815	IGC
ACSS2	0.00573639	0.0571145	-0.338912	-0.128877	-0.210035
ACSS3	0.965106	0.983325	0.367002	0.358508	0.00849402
ACTA1	0.844409	0.925076	-0.489687	-0.420628	-0.0690593
ACTA2	0.19289	0.421079	0.610042	-0.0867286	0.696771
ACTB	0.0415379	0.176242	0.130826	-0.135449	0.266275
ACTBL2	0.852124	0.928618	-0.0740526	0.113283	-0.187335
ACTG1	0.0557606	0.205024	0.0537746	0.157189	-0.103415
ACTG2	0.181084	0.406077	-1.0669	-0.272464	-0.794438
ACTL6A	0.0907057	0.271145	0.334375	0.404436	-0.0700609
ACTN1	0.187212	0.414218	0.162432	0.223484	-0.0610517
ACTN2	0.6407	0.805049	0.154739	0.173657	-0.0189175
ACTN4	0.00108677	0.0233544	0.0304916	0.139806	-0.109314
ACTR10	0.143021	0.357337	-0.119226	0.0662067	-0.185432
ACTR1A	0.0467213	0.187192	-0.042163	0.0126646	-0.0548276
ACTR1B	0.0434193	0.17966	-0.395162	-0.0802296	-0.314932
ACTR2	0.266379	0.502711	0.151782	0.196369	-0.0445868
ACTR3	0.799741	0.900849	0.0614655	0.0870511	-0.0255856
ACTR5	0.0788474	0.250344	0.427153	0.702875	-0.275722
ACTR6	0.558661	0.749655	0.227678	0.221608	0.00606982
ACY1	0.00411772	0.0472217	-0.205533	0.212029	-0.417562	IGC
ACY3	0.054922	0.203575	-0.348191	0.0862175	-0.434408
ACYP1	0.0220662	0.12278	0.133833	0.441849	-0.308016
ADA	0.189094	0.416996	-0.877221	-0.588438	-0.288783
ADAM10	0.000239253	0.0101344	-0.278446	0.0196742	-0.29812
ADAM15	0.353232	0.586293	0.0484595	0.101251	-0.0527918
ADAM17	0.110726	0.306127	0.649462	0.941084	-0.291622
ADAM28	0.1087	0.303333	-0.754509	-0.458798	-0.295712
ADAM9	0.0155659	0.101123	0.954719	0.591656	0.363063
ADAMDEC1	0.000614226	0.0181494	1.12406	0.384679	0.739383	DGC
ADAMTSL1	0.274768	0.511181	-0.254029	-0.358448	0.10442
ADAMTSL4	0.698401	0.842866	-0.0496293	-0.0149201	-0.0347093
ADAP1	0.000556333	0.0172463	0.50971	1.22818	-0.718471	IGC
ADAR	0.0637008	0.221758	0.314676	0.486441	-0.171765
ADCK1	0.434751	0.654683	-0.150741	-0.303349	0.152609
ADCK3	0.313587	0.54949	-0.799115	-0.514985	-0.28413
ADCK4	0.267218	0.504011	-0.299182	-0.0243264	-0.274856
ADCK5	0.0465813	0.187008	0.125934	0.513487	-0.387554
ADCY6	0.00818714	0.0706687	-0.182994	0.0531582	-0.236153
ADD1	0.335611	0.570881	-0.0688275	-0.032004	-0.0368235
ADD2	0.0561897	0.20558	-0.313704	-0.712427	0.398723
ADD3	0.557032	0.748557	-0.0157622	-0.0102838	-0.00547846
ADH1B	0.0442998	0.182056	-1.53325	-0.956848	-0.576405
ADH1C	0.265175	0.501047	-1.36012	-1.10291	-0.257218
ADH4	0.713479	0.850621	0.0169718	0.0210556	-0.0040838
ADH5	0.241878	0.477244	-0.0989387	-0.0421709	-0.0567678
ADH6	0.508927	0.715799	0.102861	0.304097	-0.201236
ADH7	0.142336	0.356594	-1.76769	-1.3781	-0.38959
ADHFE1	0.000154757	0.00792528	-1.24947	-2.00169	0.75222	DGC
ADI1	0.168143	0.391781	0.223356	0.453999	-0.230643
ADIPOQ	0.691772	0.838179	0.408493	0.230543	0.17795
ADIRF	0.493641	0.70396	-0.953178	-0.859347	-0.0938305
ADK	0.570284	0.757073	0.0571622	0.127508	-0.0703454
ADNP	0.00987137	0.0787189	0.314978	0.655031	-0.340053
ADO	0.937411	0.97055	0.669673	0.506817	0.162856
ADPGK	0.501998	0.709615	0.163444	0.316423	-0.152979
ADPRH	0.262361	0.498783	0.473983	0.67766	-0.203677
ADPRHL2	0.0536127	0.201474	0.0529237	0.165211	-0.112288
ADRBK1	0.301626	0.538207	0.440407	0.542579	-0.102172
ADRBK2	0.960579	0.981856	0.19321	0.185607	0.00760258
ADRM1	0.0859947	0.262461	0.422855	0.225203	0.197652
ADSL	0.79109	0.897941	0.183074	0.198529	-0.0154551
ADSS	0.192899	0.421079	0.161654	0.23937	-0.0777163
ADSSL1	0.0142894	0.0967891	-0.503782	-0.962975	0.459193
AEBP1	0.612882	0.789066	0.242252	0.326841	-0.0845891
AES	0.900864	0.954116	0.0444488	0.0878603	-0.0434115
AFAP1	0.0256496	0.133875	0.129127	0.418387	-0.28926
AFAP1L2	0.0235079	0.127699	0.691221	1.1246	-0.433379
AFF4	0.0823879	0.25629	0.0963274	0.244443	-0.148116
AFG3L2	0.330014	0.566456	-0.252124	-0.127915	-0.124209
AFM	0.514577	0.719211	-0.0193936	-0.0722149	0.0528213
AFMID	0.247217	0.482966	-0.806895	-0.996536	0.189641
AFTPH	0.349865	0.583355	-0.267866	-0.0616031	-0.206263
AGA	0.761207	0.881499	0.284678	0.0287249	0.255953
AGAP1	0.277436	0.513656	-0.165923	-0.0428923	-0.123031
AGAP2	0.674312	0.828809	0.0811648	0.104648	-0.0234835
AGAP3	0.836504	0.920834	0.208959	0.209324	-0.00036546
AGFG1	0.858724	0.931408	0.484995	0.378608	0.106387
AGFG2	0.158773	0.378779	0.28677	0.36412	-0.07735
AGK	0.0157398	0.101622	-0.172252	0.00881777	-0.18107
AGL	0.00824311	0.0709371	-0.233015	-0.104794	-0.128221
AGMAT	0.310339	0.547331	0.902671	1.26167	-0.358998
AGO1	0.739761	0.8688	-0.222196	-0.0431384	-0.179057
AGO2	0.799741	0.900849	0.160112	0.181499	-0.0213864
AGO3	0.812755	0.908607	0.127698	0.216401	-0.0887033
AGPAT1	0.0107827	0.0826523	-0.730008	-0.0173853	-0.712623
AGPAT2	0.000237819	0.0101322	0.123056	0.999251	-0.876195	IGC
AGPAT3	0.280894	0.516048	-0.1715	0.0800501	-0.25155
AGPAT4	0.00516835	0.0537978	0.462236	0.165544	0.296692
AGPAT5	0.978755	0.989831	0.123366	0.101274	0.022092
AGPAT6	0.860278	0.932562	0.766684	0.79886	-0.0321769
AGPAT9	0.746019	0.872715	-0.69452	-0.693627	-0.000892492
AGPS	0.660887	0.818901	0.520994	0.616957	-0.0959632
AGR2	0.0175181	0.107425	-0.425885	-0.162114	-0.263771
AGR3	0.0167355	0.10464	-0.611047	-0.0280057	-0.583041
AGRN	0.581761	0.766201	0.152418	0.196559	-0.0441411
AGT	0.47214	0.686612	-0.0371468	-0.0839015	0.0467548
AGTRAP	0.00162674	0.0283827	1.00793	0.451503	0.556425	DGC
AHCTF1	0.0686014	0.231233	0.562327	0.745946	-0.183619
AHCY	0.0175181	0.107425	0.108094	0.186253	-0.0781592
AHCYL1	0.951943	0.976871	-0.293718	-0.298074	0.00435646
AHCYL2	0.503785	0.711181	-0.640565	-0.606401	-0.0341639
AHNAK	0.277385	0.513656	-0.0647045	-0.00672471	-0.0579798
AHNAK2	0.50376	0.711181	0.233514	0.403981	-0.170468
AHR	0.328097	0.564919	0.427978	0.589679	-0.1617
AHSA1	0.666992	0.822571	0.325159	0.329742	-0.00458247
AHSG	0.473869	0.687898	-0.108743	-0.0983506	-0.0103922
AHSP	0.0476688	0.188616	0.0483828	-0.198091	0.246474
AIDA	0.987694	0.993501	0.700535	0.737909	-0.0373744
AIF1	0.0393425	0.171302	1.34008	0.716413	0.623666
AIFM1	0.597229	0.777905	-0.412943	-0.448408	0.0354647
AIFM2	0.136026	0.346713	0.43169	0.737008	-0.305318
AIM1	0.0844137	0.2591	0.266041	0.680078	-0.414037
AIM1L	0.00909649	0.0752574	0.0972884	0.391141	-0.293853
AIMP1	0.00526247	0.0543146	-0.168767	0.043442	-0.212209
AIMP2	0.493114	0.703571	0.161266	0.186338	-0.0250721
AIP	0.605033	0.783336	0.254107	0.352145	-0.0980378
AK1	0.248711	0.484593	-0.173578	-0.158039	-0.0155397
AK2	0.465259	0.68093	-0.198808	-0.146433	-0.0523753
AK3	0.394909	0.622744	-0.396805	-0.433212	0.0364067
AKAP1	0.125545	0.330695	0.117529	0.314787	-0.197258
AKAP10	0.881629	0.944391	-0.199248	-0.222884	0.0236361
AKAP11	0.404588	0.630143	0.158458	0.077695	0.0807627
AKAP12	0.73131	0.863387	-0.0889973	-0.0573671	-0.0316302
AKAP13	0.0217699	0.121871	0.175053	0.370653	-0.1956
AKAP17A	0.586973	0.770297	0.192517	0.280868	-0.0883513
AKAP8	0.662713	0.820587	0.6964	0.766764	-0.0703638
AKAP8L	0.85982	0.932208	0.603665	0.453755	0.14991
AKAP9	0.443287	0.662399	0.0169691	0.0862305	-0.0692614
AKR1A1	0.167421	0.390779	-0.208441	-0.141662	-0.0667784
AKR1B1	0.0109642	0.0833463	-0.0319072	-0.168135	0.136228
AKR1B10	0.446628	0.665627	-1.16432	-1.04363	-0.120689
AKR1C1	1.90825e-13	7.98526e-10	-1.72389	-0.233973	-1.48992
AKR1C2	0.307702	0.545119	-0.968065	-1.36723	0.399163
AKR1C3	0.00873322	0.0736445	-0.804798	-0.531898	-0.2729
AKR1C4	0.017336	0.10733	0.155273	0.619824	-0.464551
AKR7A2	0.00495209	0.0525926	-0.292255	-0.12406	-0.168196
AKR7A3	0.334206	0.569868	-0.982191	-0.881945	-0.100246
AKT1	0.00478225	0.0516878	-0.134704	0.230753	-0.365456
AKT1S1	0.676164	0.829588	0.0819973	0.268712	-0.186715
AKT2	0.0331397	0.155916	0.230725	0.445057	-0.214333
AKT3	0.160115	0.379776	0.428667	0.610507	-0.181839
AKTIP	0.693969	0.839314	0.250723	0.240831	0.00989209
ALAD	0.570284	0.757073	-0.367234	-0.408608	0.0413737
ALB	0.475601	0.689875	-0.159133	-0.119114	-0.0400187
ALCAM	0.00197967	0.0322379	-1.79542	-1.02627	-0.769157	IGC
ALDH16A1	0.786774	0.895818	0.0592468	0.0671169	-0.00787013
ALDH18A1	0.399598	0.627035	0.0199362	0.0577053	-0.0377691
ALDH1A1	0.597229	0.777905	-0.622572	-0.600518	-0.0220539
ALDH1A2	0.502116	0.709644	-0.0804521	-0.0135208	-0.0669313
ALDH1A3	0.426796	0.646726	-0.235497	-0.119143	-0.116355
ALDH1B1	0.0431293	0.179093	-0.0925089	0.0067303	-0.0992392
ALDH1L1	0.6429	0.806431	-0.58974	-0.590719	0.000979177
ALDH1L2	0.161465	0.381313	-0.61326	-0.35527	-0.25799
ALDH2	0.0557309	0.205024	-0.263904	-0.185685	-0.0782185
ALDH3A1	0.078584	0.249724	-1.63379	-1.17805	-0.455739
ALDH3A2	3.75602e-05	0.00339842	-0.400977	-0.149138	-0.251839
ALDH3B1	0.0295122	0.145928	-0.00919434	0.646306	-0.655501
ALDH4A1	0.610915	0.787751	-0.686974	-0.609079	-0.0778952
ALDH5A1	0.000993815	0.0224082	-0.843639	-0.350058	-0.493581	IGC
ALDH6A1	0.281122	0.516048	-0.916044	-0.822336	-0.0937082
ALDH7A1	0.0601768	0.213547	-0.358334	-0.263887	-0.0944468
ALDH9A1	0.00190625	0.0316224	-0.209792	-0.123996	-0.0857961
ALDOA	0.612882	0.789066	0.0719412	0.114962	-0.0430205
ALDOB	0.81493	0.909652	-1.10621	-1.19292	0.0867138
ALDOC	0.96311	0.982552	0.0212603	0.0360676	-0.0148073
ALG1	0.473869	0.687898	0.0381883	0.10525	-0.0670615
ALG11	0.0931619	0.275282	-0.237655	0.0721971	-0.309852
ALG12	0.206173	0.436406	-0.270489	-0.448483	0.177994
ALG13	0.657267	0.816083	-0.279622	-0.463577	0.183955
ALG14	0.970491	0.986785	-0.214577	-0.274476	0.0598991
ALG2	0.015671	0.101536	-0.329576	0.111032	-0.440608
ALG3	0.697288	0.842216	0.135998	0.292656	-0.156658
ALG5	0.102507	0.292468	-0.251703	0.00956804	-0.261271
ALG6	0.889641	0.949088	-0.135743	-0.24485	0.109106
ALG8	0.74015	0.869062	-0.187592	-0.0851908	-0.102401
ALG9	0.00624825	0.0590823	0.0700304	-0.565431	0.635462
ALKBH5	0.166606	0.389564	0.147437	0.339991	-0.192554
ALKBH7	0.782909	0.892665	-0.0223277	0.0160513	-0.038379
ALOX15	0.99888	0.999837	-0.0774994	0.021651	-0.0991504
ALOX5	0.636694	0.802768	0.440127	0.443994	-0.00386699
ALOX5AP	0.0445648	0.182572	1.02638	0.527426	0.49895
ALPI	0.00724527	0.0660365	-0.218629	0.247708	-0.466336
ALPL	0.883977	0.945665	0.0539555	0.0819856	-0.0280301
ALPP	0.00200181	0.0324541	0.134513	0.584117	-0.449604	IGC
ALYREF	0.133336	0.343441	0.126056	0.255059	-0.129003
AMACR	0.124744	0.329651	-0.244197	0.173516	-0.417713
AMBP	0.788931	0.89688	-0.0700406	-0.0396066	-0.030434
AMDHD2	0.407025	0.631838	0.656572	0.451983	0.204589
AMFR	0.159519	0.379567	0.195379	0.0971738	0.0982052
AMPD2	0.593345	0.775464	0.199785	0.241116	-0.0413309
AMPD3	0.207667	0.437656	0.505228	0.407962	0.0972658
AMPH	0.16293	0.383291	-0.132724	0.109058	-0.241782
AMT	0.0804095	0.252227	-1.24991	-0.9165	-0.333408
ANAPC1	0.385441	0.614823	0.701082	0.56223	0.138852
ANAPC2	0.283695	0.519081	0.399563	0.590715	-0.191152
ANAPC4	0.411265	0.635276	0.434253	0.489647	-0.0553939
ANAPC5	0.380594	0.610818	0.652377	0.78549	-0.133113
ANAPC7	0.0406885	0.174775	0.575741	0.965104	-0.389363
ANG	0.693593	0.839231	-0.166085	-0.285404	0.119319
ANGPTL2	0.456014	0.672774	0.633615	0.41136	0.222255
ANGPTL6	0.548934	0.74504	-0.387974	-0.459753	0.0717798
ANK1	0.969813	0.98637	-0.481599	-0.455633	-0.025966
ANK2	0.878574	0.94264	-0.780749	-0.689465	-0.0912842
ANK3	9.40841e-06	0.00146691	-0.832419	-0.340837	-0.491583	IGC
ANKFY1	0.453353	0.671012	0.0591021	0.0468896	0.0122125
ANKIB1	0.569995	0.757073	0.0651779	0.157621	-0.0924436
ANKLE2	0.978492	0.989831	0.884233	0.879161	0.00507197
ANKMY2	0.10338	0.293631	-0.298166	-0.14874	-0.149426
ANKRD13A	0.36897	0.600449	0.233506	0.0123507	0.221155
ANKRD13D	0.216774	0.44839	0.0901075	0.00788266	0.0822249
ANKRD16	0.0147015	0.0979386	-0.074423	-0.366206	0.291783
ANKRD17	0.693537	0.839231	0.540429	0.548289	-0.00785979
ANKRD22	0.360063	0.590617	-0.628975	-0.822997	0.194022
ANKRD27	0.0040488	0.0470946	0.011836	0.428077	-0.416241	IGC
ANKRD28	0.0193234	0.113652	-0.103051	0.267859	-0.37091
ANKRD44	0.715554	0.851093	0.261621	0.275302	-0.0136805
ANKRD52	0.338802	0.57378	0.216975	0.309673	-0.0926983
ANKS1A	0.209697	0.439925	0.0591317	0.233649	-0.174517
ANKS4B	0.00359368	0.0438908	0.0543233	0.700621	-0.646297	IGC
ANKZF1	0.0947663	0.278113	0.186807	0.397118	-0.210311
ANLN	0.0205642	0.118099	0.321427	0.615872	-0.294445
ANO1	0.414916	0.638539	0.548519	0.417822	0.130698
ANO10	0.0624923	0.218747	-0.199429	0.228985	-0.428414
ANO6	0.176041	0.399266	0.461297	0.691768	-0.23047
ANO9	0.0923207	0.273736	-0.323726	-0.100398	-0.223328
ANP32A	0.033489	0.15681	-0.154707	-0.0196298	-0.135077
ANP32B	0.0128545	0.0918108	-0.126868	0.0656355	-0.192503
ANP32E	0.0349141	0.160609	0.396825	0.487724	-0.0908982
ANPEP	0.291253	0.5279	0.4854	0.374128	0.111271
ANTXR1	0.422121	0.643901	0.891016	0.736725	0.15429
ANTXR2	0.774802	0.888694	0.149392	0.138703	0.0106883
ANXA1	0.170897	0.393692	0.301434	0.39568	-0.0942459
ANXA10	0.679269	0.830583	-1.08715	-1.29911	0.211963
ANXA11	0.231879	0.466303	0.0656964	0.0910826	-0.0253862
ANXA13	0.679062	0.830583	1.31085	1.638	-0.32715
ANXA2	1.44003e-07	6.59535e-05	0.0271873	0.316736	-0.289549
ANXA3	0.0690905	0.232352	-0.160054	-0.110352	-0.0497018
ANXA4	1.2341e-05	0.00164427	0.0407203	0.237869	-0.197149
ANXA5	0.205652	0.435681	0.0916939	0.14429	-0.0525959
ANXA6	0.852125	0.928618	0.0244315	0.0303779	-0.00594633
ANXA7	0.551399	0.746335	0.0991427	0.124614	-0.025471
ANXA9	0.00440215	0.0494407	0.275136	0.698322	-0.423186	IGC
AOC1	0.00886545	0.0742667	0.50903	1.46251	-0.95348
AOC3	0.788931	0.89688	-0.513117	-0.453731	-0.0593863
AOX1	0.607768	0.785489	0.2479	0.173959	0.0739417
AP1B1	0.29901	0.535733	-0.0495344	-0.020497	-0.0290374
AP1G1	0.532828	0.733225	-0.112302	-0.0746946	-0.0376075
AP1G2	0.978755	0.989831	-0.026771	-0.0305589	0.00378786
AP1M1	0.316287	0.552766	0.00160044	0.0925116	-0.0909111
AP1M2	0.105489	0.297203	-0.304954	-0.11242	-0.192534
AP1S1	0.583683	0.768034	-0.277322	-0.188678	-0.0886446
AP1S2	0.528987	0.730686	0.0788116	0.290872	-0.21206
AP1S3	0.120416	0.323345	-0.531292	-0.187048	-0.344244
AP2A1	0.920733	0.962089	0.210606	0.210923	-0.000316628
AP2A2	0.29901	0.535733	0.099003	0.13747	-0.0384667
AP2B1	8.34785e-05	0.00560956	0.0336398	0.151442	-0.117802
AP2M1	0.000796695	0.0202715	0.0465469	0.179809	-0.133262
AP2S1	0.268799	0.505455	0.247983	0.256689	-0.00870652
AP3B1	0.0248387	0.131253	-0.0942556	-0.00922033	-0.0850353
AP3D1	0.296409	0.532897	-0.0222359	-0.0275723	0.0053364
AP3M1	0.801907	0.901699	-0.0737606	-0.0234965	-0.0502641
AP3M2	0.939135	0.971345	0.414267	0.442945	-0.0286775
AP3S1	0.0774008	0.24682	0.0432822	0.164485	-0.121203
AP3S2	0.193779	0.422248	0.037576	-0.0689809	0.106557
AP4B1	0.356856	0.587722	0.228797	0.227484	0.00131233
AP4E1	0.832075	0.918362	0.314956	0.187326	0.12763
AP4M1	0.714186	0.850621	0.11994	0.078758	0.0411825
AP5B1	0.337632	0.573122	0.304673	0.102337	0.202336
AP5S1	0.825476	0.915541	0.413542	0.391974	0.0215679
AP5Z1	0.216377	0.448166	0.287741	0.485926	-0.198185
APAF1	0.429404	0.649334	0.400363	0.513244	-0.112881
APBB1IP	0.158489	0.378556	0.715621	0.547263	0.168358
APBB2	0.830332	0.917057	0.0976083	0.108774	-0.0111657
APCS	0.0673936	0.229382	-0.242094	-0.339457	0.0973628
APEH	0.407487	0.631838	-0.0561517	-0.0233732	-0.0327784
APEX1	0.00987209	0.0787189	0.0780732	0.151045	-0.0729717
APH1A	0.558901	0.749723	0.831301	0.791321	0.0399809
API5	0.00110849	0.0236134	0.164699	0.290695	-0.125996
APIP	0.664951	0.821579	-0.189876	-0.120635	-0.0692418
APLP2	0.138054	0.349814	0.580529	0.801736	-0.221207
APMAP	0.852125	0.928618	0.289552	0.255318	0.0342337
APOA1	0.252177	0.488794	0.00373645	-0.0561177	0.0598541
APOA1BP	0.00157485	0.0277416	-0.240524	-0.0443002	-0.196224
APOA2	0.339849	0.574489	-0.182946	0.0414503	-0.224396
APOA4	0.405902	0.630982	-0.072144	-0.103789	0.0316454
APOB	0.677217	0.830429	0.101458	0.0841372	0.0173212
APOBEC3B	0.372737	0.604029	0.298947	0.37598	-0.0770334
APOBEC3C	0.232526	0.466905	0.291122	0.255853	0.0352683
APOBEC3F	0.022359	0.123939	0.0437885	0.394689	-0.350901
APOBEC3G	0.926871	0.965062	0.487157	0.461869	0.025288
APOBR	0.576005	0.761637	0.965694	0.968047	-0.00235316
APOC1	0.443274	0.662399	0.316864	0.385566	-0.0687018
APOC2	0.607751	0.785489	0.0381815	-0.0321773	0.0703588
APOC3	0.115145	0.314918	-0.19335	-0.147127	-0.0462224
APOD	0.0701674	0.234896	0.248682	-0.1282	0.376882
APOE	0.0425539	0.177887	0.276606	0.144416	0.13219
APOF	0.588999	0.771985	-0.0374861	-0.0733494	0.0358634
APOH	0.15082	0.368676	0.251467	-0.0322734	0.283741
APOL1	0.0941849	0.277406	-0.312917	0.137482	-0.450399
APOL2	0.342693	0.576655	0.376128	0.326785	0.0493429
APOL3	0.144772	0.360039	0.380276	0.673638	-0.293362
APOM	0.0497231	0.193734	0.346385	-0.126648	0.473033
APOO	0.0686554	0.231233	-0.927488	-0.485266	-0.442222
APOOL	0.165702	0.388069	-0.46511	-0.318249	-0.14686
APP	0.856456	0.930694	1.20185	1.2895	-0.0876434
APPL1	0.283632	0.519081	-0.108824	-0.041724	-0.0670999
APPL2	0.00017544	0.00857084	-0.31008	0.0295087	-0.339588	IGC
APRT	0.367479	0.599219	-0.169144	-0.0860872	-0.0830569
AQP1	0.546536	0.743598	0.506024	0.607122	-0.101098
AQP4	0.0146769	0.0979268	-1.22064	-1.85207	0.63143
AQR	0.0160447	0.102686	0.220599	0.540196	-0.319598
ARAF	0.412265	0.635481	-0.0393945	0.0734158	-0.11281
ARAP1	0.234075	0.46815	0.802242	0.701097	0.101144
ARAP3	0.475607	0.689875	0.120597	0.121273	-0.00067628
ARCN1	7.16833e-05	0.00509995	-0.106658	0.0592475	-0.165905
ARF1	0.0283785	0.142339	-0.19527	-0.0357712	-0.159498
ARF4	0.0030894	0.0407178	0.0206959	0.115439	-0.0947429
ARF5	0.0312243	0.151031	0.0143112	0.0879828	-0.0736716
ARF6	0.352767	0.585653	-0.164269	-0.0994709	-0.0647977
ARFGAP1	0.370467	0.601297	0.22523	0.398644	-0.173413
ARFGAP2	0.00033322	0.0123427	-0.0950785	0.169877	-0.264955
ARFGAP3	0.0209781	0.119355	-0.29543	0.114274	-0.409704
ARFGEF1	0.0323397	0.153886	0.0664113	0.228356	-0.161944
ARFGEF2	0.0609456	0.215545	-0.132029	0.0411317	-0.173161
ARFIP1	0.075308	0.243002	-0.008226	0.10108	-0.109306
ARFIP2	0.0219312	0.122188	-0.560644	-0.141237	-0.419407
ARFRP1	0.133748	0.343982	0.132743	0.419498	-0.286755
ARG1	0.0164859	0.104236	1.10347	0.497956	0.605516
ARGLU1	0.286503	0.522522	0.325098	0.717886	-0.392788
ARHGAP1	0.0739386	0.241885	0.102593	0.173356	-0.0707635
ARHGAP10	0.0594985	0.212118	-0.0945523	-0.401295	0.306743
ARHGAP12	0.014627	0.0978875	-0.707129	-0.246286	-0.460843
ARHGAP15	0.418124	0.641735	0.10609	0.0482861	0.0578037
ARHGAP17	0.687501	0.835213	0.0595775	0.053152	0.00642545
ARHGAP18	0.843342	0.924459	-0.268839	-0.189828	-0.079011
ARHGAP21	0.862777	0.933857	-0.200893	-0.108011	-0.0928819
ARHGAP24	0.448144	0.666363	0.00272848	0.0876004	-0.0848719
ARHGAP25	0.951941	0.976871	0.50568	0.327172	0.178509
ARHGAP26	0.0229169	0.125888	0.231539	0.574666	-0.343126
ARHGAP27	0.932835	0.968534	0.103504	0.165847	-0.0623433
ARHGAP30	0.167523	0.390834	0.380562	0.174645	0.205917
ARHGAP31	0.0310137	0.150409	0.255994	0.108185	0.147809
ARHGAP32	0.0131085	0.0925706	0.0266052	0.273123	-0.246517
ARHGAP35	0.0669721	0.228565	0.250244	0.53124	-0.280996
ARHGAP4	0.461839	0.677686	0.586446	0.67876	-0.0923143
ARHGAP5	0.000234039	0.0100302	-0.0514496	0.390901	-0.442351	IGC
ARHGAP6	0.232103	0.466566	0.115035	0.156399	-0.0413645
ARHGAP8	0.215287	0.446286	0.208256	0.320487	-0.112231
ARHGAP9	0.305385	0.542462	0.418605	0.247991	0.170614
ARHGDIA	0.00393888	0.0463309	-0.0149346	0.0882311	-0.103166
ARHGDIB	0.0703861	0.235091	0.329571	0.213549	0.116023
ARHGEF1	0.6937	0.839231	0.264973	0.323836	-0.0588631
ARHGEF10	0.0913893	0.272236	0.387563	0.5625	-0.174937
ARHGEF10L	0.0073133	0.0663689	-0.0996208	0.466842	-0.566463
ARHGEF11	0.00133518	0.0258276	-0.0221586	0.343052	-0.36521	IGC
ARHGEF12	0.0316663	0.151767	0.0058197	0.236597	-0.230778
ARHGEF16	0.00764916	0.067779	-0.404168	-0.0746478	-0.32952
ARHGEF17	0.260276	0.496435	0.591932	0.367902	0.224029
ARHGEF18	0.314017	0.549849	0.118359	-0.0744863	0.192845
ARHGEF2	0.58754	0.770484	0.427478	0.461896	-0.034418
ARHGEF28	0.864577	0.93487	-0.285371	-0.245087	-0.0402845
ARHGEF35	0.643305	0.806526	0.0582548	0.019338	0.0389168
ARHGEF37	0.93407	0.96883	-1.6105	-1.53322	-0.0772843
ARHGEF40	0.80316	0.902381	0.243335	0.278924	-0.035589
ARHGEF5	0.507989	0.715185	0.0509033	0.00870424	0.0421991
ARHGEF6	0.778161	0.88919	0.328439	0.292663	0.0357763
ARHGEF7	0.188151	0.415669	0.128896	0.232015	-0.10312
ARID1A	0.681323	0.8317	0.257741	0.295887	-0.0381458
ARID1B	0.0910611	0.271716	0.0994864	0.437439	-0.337953
ARID2	0.497075	0.705104	0.239098	0.360067	-0.120969
ARID4A	0.398366	0.626308	0.055354	0.0893463	-0.0339924
ARID4B	0.0144344	0.0973096	0.0585292	0.530588	-0.472059
ARIH1	0.0627051	0.219229	-0.075428	0.177677	-0.253105
ARIH2	0.465031	0.68093	0.305374	0.436288	-0.130914
ARL1	0.0891129	0.268444	0.0681705	0.19458	-0.126409
ARL15	0.682162	0.831761	-0.173943	-0.13623	-0.0377134
ARL2	0.274874	0.511181	0.209967	0.416173	-0.206206
ARL2BP	0.2279	0.46185	-0.107872	0.175152	-0.283024
ARL3	0.259211	0.495564	0.0716251	0.173242	-0.101617
ARL6IP1	0.0431165	0.179093	0.255945	-0.0240159	0.279961
ARL6IP4	0.161865	0.382011	-0.00603151	0.454178	-0.46021
ARL6IP5	0.555152	0.747685	-0.129237	0.0441806	-0.173417
ARL8A	0.858722	0.931408	0.0792909	-0.0673251	0.146616
ARL8B	0.0371489	0.16579	0.1782	0.106791	0.0714089
ARMC1	0.817104	0.911249	-0.473334	-0.394428	-0.0789062
ARMC10	0.0257549	0.134138	-0.0491918	0.243334	-0.292526
ARMC6	0.00374498	0.0449723	0.38413	1.03637	-0.652236	IGC
ARMC8	0.125807	0.331147	0.293855	0.637107	-0.343252
ARMC9	0.887687	0.947461	0.821898	0.869946	-0.0480477
ARMCX1	0.0827949	0.257085	-0.148809	0.0597364	-0.208546
ARMCX2	0.116113	0.316757	-0.101559	0.121901	-0.22346
ARMCX3	0.239628	0.474983	0.0582271	0.36552	-0.307293
ARNT	0.688167	0.835834	0.222463	0.336227	-0.113764
ARPC1A	0.00408137	0.0471662	-0.632626	-0.390852	-0.241773
ARPC1B	0.00303366	0.0404931	0.108883	0.266801	-0.157918
ARPC2	0.00163655	0.0284861	0.0155658	0.120873	-0.105307
ARPC3	0.106701	0.299935	0.0378431	0.0855131	-0.04767
ARPC4	0.368971	0.600449	0.105538	0.129805	-0.0242667
ARPC5	0.714508	0.850621	0.154709	0.137494	0.0172156
ARPC5L	0.170023	0.392982	-0.134665	0.0672463	-0.201911
ARPP19	0.796194	0.898999	0.543516	0.541895	0.00162085
ARRB1	0.0118761	0.0880848	-0.44835	-0.0899417	-0.358409
ARRB2	0.181094	0.406077	0.205468	0.470364	-0.264896
ARRDC1	0.105059	0.296595	-0.0799456	0.293466	-0.373412
ARSA	0.0316664	0.151767	-0.0970825	0.135441	-0.232523
ARSB	0.225134	0.458896	0.514684	0.34275	0.171935
ARSD	0.789405	0.897279	-1.00472	-0.947531	-0.0571934
ARSE	0.893176	0.950922	0.428913	0.412462	0.0164509
ARVCF	0.214326	0.445555	-0.115877	0.0971287	-0.213006
ASAH1	0.00357002	0.0436746	0.317391	0.162703	0.154687
ASAP1	0.130103	0.338203	0.701055	0.544073	0.156983
ASAP2	0.0647081	0.224305	-0.155263	0.127615	-0.282878
ASAP3	0.616748	0.790777	-0.233091	-0.296876	0.0637847
ASB9	0.580541	0.765695	-0.259116	-0.314881	0.0557657
ASCC1	0.0327358	0.155108	0.186686	0.606941	-0.420255
ASCC2	0.177085	0.400576	0.274079	0.47713	-0.20305
ASCC3	0.267587	0.504211	0.267708	0.455284	-0.187575
ASF1A	0.715022	0.850735	0.56795	0.41344	0.15451
ASF1B	0.000988588	0.0224082	0.115062	0.544948	-0.429886	IGC
ASH2L	0.00570483	0.0568776	0.270701	0.602241	-0.33154
ASL	0.0297183	0.146355	-0.218056	0.00959714	-0.227653
ASMTL	0.00764753	0.067779	0.0135361	0.452876	-0.43934
ASNA1	0.642707	0.806327	0.125069	0.115005	0.0100639
ASNS	0.470414	0.684647	-0.308278	-0.150643	-0.157635
ASPA	0.69103	0.837853	-0.926208	-0.857485	-0.0687227
ASPH	0.0865082	0.26348	-0.0645592	0.0538492	-0.118408
ASPN	0.258029	0.49383	-0.0810342	-0.181395	0.100361
ASPSCR1	0.0408632	0.175334	-0.182268	0.0474939	-0.229762
ASRGL1	0.593201	0.775464	-0.26288	-0.44032	0.177439
ASS1	0.00583567	0.0573241	0.0867784	0.488165	-0.401386
ASUN	0.00561113	0.0564812	0.232801	0.822152	-0.589351
ATAD1	0.0875372	0.265396	-0.246548	-0.0111236	-0.235425
ATAD2	0.186837	0.413639	0.738742	0.943903	-0.205162
ATAD3A	0.102507	0.292468	-0.0284472	0.15755	-0.185997
ATAD3B	0.00187364	0.031347	0.535814	1.16848	-0.632667	IGC
ATE1	0.420895	0.642835	0.119888	0.282002	-0.162114
ATF2	0.944989	0.973817	0.14767	0.196949	-0.0492786
ATF7	0.374189	0.604976	0.306489	0.183086	0.123403
ATF7IP	0.105071	0.296595	0.366248	0.173277	0.192971
ATG12	0.701471	0.844623	-0.0691225	0.0298331	-0.0989556
ATG16L1	0.0416748	0.176528	-0.473924	-0.14291	-0.331014
ATG2A	0.211958	0.443021	0.137323	0.259241	-0.121918
ATG2B	0.289412	0.525605	0.0849337	0.209652	-0.124718
ATG3	0.852125	0.928618	0.102407	0.0836582	0.0187485
ATG4A	0.442728	0.661969	-0.176653	-0.07091	-0.105743
ATG4B	0.171451	0.394473	0.420249	0.231249	0.189
ATG4C	0.0778805	0.248134	0.118929	-0.0783144	0.197244
ATG5	0.0157337	0.101622	-0.377124	0.0695082	-0.446633
ATG7	0.443287	0.662399	0.0973106	0.139551	-0.0422399
ATG9A	0.0207433	0.118478	0.301686	0.709304	-0.407618
ATIC	0.00274319	0.0387908	0.0303028	0.144983	-0.11468
ATL1	0.46064	0.677145	0.0151045	0.150213	-0.135108
ATL2	0.0193952	0.113884	0.128535	0.377488	-0.248953
ATL3	0.159793	0.379567	0.116222	0.178614	-0.0623922
ATM	0.549517	0.74504	0.20806	0.257521	-0.0494611
ATOX1	0.0329765	0.155603	0.144593	0.672671	-0.528078
ATP11A	0.0361729	0.163224	0.97513	0.604218	0.370912
ATP11B	0.770641	0.887365	0.110437	0.0461381	0.0642991
ATP11C	0.20308	0.432609	0.379888	0.166627	0.213261
ATP12A	0.654514	0.815171	-0.510836	-0.370492	-0.140344
ATP13A1	0.0645067	0.223819	-0.0118871	0.160807	-0.172694
ATP13A3	0.637152	0.802932	0.414178	0.49096	-0.0767816
ATP1A1	0.0257549	0.134138	-0.0962684	0.0129273	-0.109196
ATP1A2	0.610709	0.787751	-0.181222	-0.339503	0.158281
ATP1A3	0.0520565	0.198524	-0.181068	0.167768	-0.348836
ATP1B1	0.00963426	0.0777531	-0.0629095	-0.047682	-0.0152275
ATP1B3	0.0880634	0.266115	0.477075	0.234202	0.242873
ATP2A1	0.00694609	0.0641069	-0.352675	-1.82304e-05	-0.352657
ATP2A2	0.00157485	0.0277416	0.084409	0.195591	-0.111182
ATP2A3	0.0361411	0.16322	-0.226993	-0.076184	-0.150809
ATP2B1	0.00940155	0.0768913	-0.0167044	0.126226	-0.142931
ATP2B2	0.00976543	0.0783572	-0.215771	0.255545	-0.471317
ATP2B4	0.179824	0.404343	0.0256381	0.0822674	-0.0566293
ATP2C1	0.0518575	0.198392	0.0415861	0.380099	-0.338512
ATP4A	0.640691	0.805049	-2.71614	-2.52648	-0.189668
ATP4B	0.602668	0.781798	-2.83439	-3.10424	0.269846
ATP5A1	0.856523	0.930694	-0.515503	-0.509031	-0.00647212
ATP5B	0.120775	0.32407	-0.396429	-0.459424	0.0629945
ATP5C1	0.496658	0.704784	-0.610421	-0.567538	-0.0428826
ATP5D	0.920733	0.962089	-0.756911	-0.511954	-0.244957
ATP5E	0.839048	0.922097	-0.238085	-0.276131	0.0380459
ATP5F1	0.181651	0.406702	-0.355887	-0.432619	0.0767318
ATP5H	0.125545	0.330695	-0.397109	-0.45607	0.0589617
ATP5I	0.595285	0.777031	-0.27803	-0.426883	0.148854
ATP5J	0.806245	0.903502	-0.391424	-0.496474	0.10505
ATP5J2	1.78743e-05	0.00211262	-0.401994	-0.0112651	-0.390729
ATP5L	0.701997	0.84484	-0.404982	-0.344159	-0.0608224
ATP5O	0.956409	0.97967	-0.489867	-0.487706	-0.00216088
ATP5S	0.235624	0.469837	-0.9016	-1.05065	0.149046
ATP6	0.153182	0.371089	0.117014	-0.171125	0.288139
ATP6AP1	0.685273	0.833596	0.902322	0.815726	0.0865959
ATP6AP2	0.37936	0.609495	0.984103	0.772156	0.211946
ATP6V0A1	0.776014	0.888814	0.272932	0.244485	0.0284473
ATP6V0A2	0.407437	0.631838	0.160152	-0.0419402	0.202092
ATP6V0D1	0.390253	0.618232	0.541329	0.510842	0.0304875
ATP6V1A	0.532828	0.733225	0.121165	0.142862	-0.0216973
ATP6V1B2	0.555152	0.747685	0.0997567	0.138675	-0.0389179
ATP6V1C1	0.410669	0.634622	0.305274	0.353639	-0.0483646
ATP6V1D	0.27423	0.511078	-0.160673	0.0376989	-0.198372
ATP6V1E1	0.398031	0.626263	0.0672817	0.13506	-0.0677783
ATP6V1F	0.507344	0.714588	0.428037	0.298394	0.129643
ATP6V1G1	0.273663	0.510577	-0.076163	0.318517	-0.39468
ATP6V1H	0.283632	0.519081	0.0130117	0.109493	-0.0964813
ATP7A	0.600536	0.780434	-0.425244	-0.369982	-0.0552614
ATP8	6.46991e-06	0.00110259	-1.48918	-0.217908	-1.27127
ATP8A1	0.00219136	0.0341304	0.231199	-0.41165	0.642849	DGC
ATP8B1	0.153229	0.371089	-0.771333	-0.417527	-0.353806
ATP9A	0.000913108	0.0217248	0.125177	0.81892	-0.693742	IGC
ATP9B	0.00560838	0.0564812	-0.0774041	0.42078	-0.498185
ATPAF1	0.0567908	0.206787	-0.426961	-0.877333	0.450371
ATPAF2	0.576785	0.762484	-0.755938	-0.673589	-0.0823491
ATR	0.617473	0.791194	0.161721	0.0958683	0.0658529
ATRN	0.859824	0.932208	0.0326865	-0.105305	0.137992
ATRX	0.925184	0.964266	0.371696	0.415636	-0.0439399
ATXN10	0.863129	0.933857	0.289859	0.340754	-0.0508943
ATXN2	0.998881	0.999837	0.256322	0.30098	-0.0446577
ATXN2L	0.396468	0.624531	0.363741	0.508259	-0.144518
ATXN3	0.00174108	0.0299498	-0.0609168	0.393924	-0.454841	IGC
ATXN7L3B	0.00521975	0.0540259	0.00505927	-0.540094	0.545153
AUH	0.115172	0.314918	-1.71596	-1.30432	-0.411641
AUP1	0.201946	0.431194	-0.0164173	0.167189	-0.183607
AURKB	0.894494	0.951081	0.360991	0.354691	0.00630053
AVEN	0.832731	0.918599	0.142809	0.114004	0.028805
AVL9	0.0236031	0.127839	0.0911714	0.416527	-0.325356
AZGP1	0.0295084	0.145928	-0.117891	-0.184588	0.0666969
AZI1	0.00295878	0.0400036	0.142874	0.425685	-0.282811
AZU1	0.0510282	0.196686	1.47962	0.973186	0.506436
B2M	0.79109	0.897941	0.110956	0.0514169	0.0595387
B3GALT5	0.44565	0.664846	-0.127967	-0.0347041	-0.0932633
B3GALTL	0.987807	0.993501	0.202246	0.150287	0.0519589
B3GAT3	0.320398	0.556897	0.378415	0.149952	0.228463
B3GNT1	0.604985	0.783336	-0.132485	-0.240485	0.108
B3GNT2	0.346137	0.579672	0.221089	0.114237	0.106852
B3GNT3	0.867465	0.93606	-0.606636	-0.632305	0.0256687
B3GNT6	0.8463	0.925624	-0.0149227	-0.0334072	0.0184846
B3GNT7	0.961881	0.982128	-0.33152	-0.324998	-0.00652145
B4GALNT2	0.406939	0.631838	-0.202709	-0.245761	0.0430522
B4GALNT3	0.975229	0.98876	-1.11653	-1.17125	0.0547214
B4GALT1	0.310902	0.547667	-0.100224	-0.011411	-0.0888134
B4GALT4	0.191859	0.42062	-0.0797015	0.279	-0.358702
BABAM1	0.606871	0.784762	-0.0339393	0.0824788	-0.116418
BACE2	0.211162	0.442149	-0.0499709	0.147944	-0.197915
BAD	0.0243479	0.12995	0.0616762	-0.353392	0.415068
BAG1	0.954223	0.978315	0.119132	0.137561	-0.0184289
BAG2	0.461792	0.677686	0.439399	0.222842	0.216556
BAG3	0.509166	0.715799	0.106355	0.0800663	0.0262892
BAG4	0.898096	0.952451	0.667075	0.59557	0.0715046
BAG5	0.761022	0.881424	0.0253756	0.0615696	-0.036194
BAG6	0.0142328	0.0966502	0.189651	0.34234	-0.152689
BAIAP2	0.0230053	0.126279	-0.530477	-0.0875623	-0.442915
BAIAP2L1	0.0351563	0.160917	-0.280889	-0.0145655	-0.266323
BAIAP2L2	0.0288129	0.143731	0.0356052	0.313546	-0.277941
BAK1	0.43822	0.657767	0.0306181	0.0675129	-0.0368948
BANF1	0.00938889	0.0768735	0.383578	0.938991	-0.555413
BANK1	0.911274	0.95867	0.0484934	0.0389703	0.00952303
BASP1	0.0414227	0.17607	0.34451	0.17561	0.1689
BAX	0.0395042	0.171395	0.311629	0.242197	0.0694319
BAZ1A	0.904461	0.956267	0.860308	0.811384	0.0489234
BAZ1B	0.00217507	0.0341304	0.483241	0.815304	-0.332064	IGC
BAZ2A	0.242673	0.478056	0.186844	0.287098	-0.100254
BCAM	0.135525	0.345796	-0.0661437	-0.173217	0.107073
BCAP29	0.508135	0.715254	0.308902	0.248514	0.0603874
BCAP31	0.817114	0.911249	0.166284	0.158012	0.00827202
BCAR1	0.00985566	0.0787189	0.147351	0.450489	-0.303138
BCAS1	0.570284	0.757073	-1.20613	-0.8125	-0.393635
BCAS2	0.714506	0.850621	0.413161	0.666205	-0.253043
BCAS3	0.213281	0.444012	-0.202216	0.0221205	-0.224336
BCAT1	0.456304	0.673029	0.90562	1.02956	-0.123942
BCAT2	0.139985	0.352755	-0.526597	-0.62277	0.0961725
BCCIP	0.0743922	0.241967	0.251998	0.623435	-0.371437
BCHE	0.26085	0.497032	0.00280264	-0.106033	0.108836
BCKDHA	0.345552	0.579319	-1.22213	-0.852379	-0.369752
BCKDHB	0.00190736	0.0316224	-0.8884	-0.732049	-0.156351
BCKDK	0.554081	0.747685	-0.576819	-0.422594	-0.154225
BCL10	0.512615	0.717644	0.0857008	0.509331	-0.423631
BCL2L1	0.921895	0.962259	0.47956	0.476919	0.00264052
BCL2L13	0.0046177	0.0506565	-0.231874	0.0467823	-0.278656
BCL2L14	0.0496113	0.193585	-0.304381	0.0651537	-0.369535
BCL2L15	0.00118043	0.0242301	-1.14721	-0.14952	-0.997694	IGC
BCL7B	0.801805	0.901699	0.182444	0.148521	0.0339224
BCL7C	0.399421	0.627035	0.352889	0.269926	0.0829627
BCL9L	0.916762	0.960578	0.220543	0.225984	-0.00544061
BCLAF1	0.355679	0.587425	0.246147	0.340438	-0.0942907
BCR	0.0363575	0.163602	-0.147388	0.233299	-0.380687
BCS1L	0.00709381	0.0651105	-0.516419	-0.14264	-0.37378
BDH1	0.109159	0.304034	-0.773335	-0.458413	-0.314922
BDH2	0.0564523	0.206223	-0.54642	-0.391666	-0.154753
BECN1	0.0452777	0.184126	0.59892	0.327974	0.270945
BET1	0.532909	0.733225	0.369321	0.11596	0.253361
BET1L	0.718333	0.853428	0.530831	0.241202	0.28963
BGN	0.00211473	0.0336155	0.284342	-0.0486811	0.333023	DGC
BHMT	0.858833	0.931408	-0.355961	-0.429264	0.0733035
BICD1	0.170253	0.393321	0.060498	0.130119	-0.069621
BICD2	0.0817275	0.255068	0.641879	0.894352	-0.252472
BID	0.331407	0.567551	0.465247	0.330535	0.134712
BIN1	0.804075	0.902475	-0.0935976	-0.0523893	-0.0412083
BIN2	0.830181	0.917054	0.339128	0.376272	-0.0371439
BIN3	0.11283	0.310367	-0.365941	-0.684694	0.318752
BIRC2	0.244772	0.480625	0.180458	0.298189	-0.117731
BIRC6	0.970931	0.986974	0.321595	0.327022	-0.00542743
BLK	0.704205	0.845139	0.0564936	0.0705324	-0.0140388
BLMH	0.532828	0.733225	0.215272	0.188944	0.0263284
BLNK	0.403346	0.629815	0.0337719	0.132828	-0.099056
BLOC1S1	0.00298701	0.0400894	-0.598468	0.0836709	-0.682139	IGC
BLOC1S2	0.437962	0.657526	0.141399	-0.182761	0.32416
BLOC1S3	0.00225912	0.0343461	-0.845304	-0.0334055	-0.811898	IGC
BLOC1S4	0.0461638	0.186077	-0.331303	0.350117	-0.681419
BLOC1S5	0.0410614	0.175655	0.0128352	0.355293	-0.342458
BLOC1S6	0.134054	0.343982	-0.181403	0.0151128	-0.196515
BLVRA	0.0743928	0.241967	0.0404022	0.143326	-0.102924
BLVRB	0.489584	0.700991	-0.347773	-0.296142	-0.0516301
BMP2K	0.569149	0.757073	0.687714	0.645148	0.0425659
BMS1	0.429239	0.649226	0.686971	0.749808	-0.0628369
BNIP1	0.343702	0.577671	-0.246197	-0.0504863	-0.195711
BNIP2	0.334238	0.569868	0.188072	0.096921	0.0911507
BOD1	0.786593	0.895818	0.230741	0.249575	-0.0188339
BOD1L1	0.031108	0.150767	0.461536	0.80715	-0.345614
BOP1	0.312049	0.548446	1.22644	1.42512	-0.198674
BPGM	0.273067	0.509817	-0.113878	-0.265976	0.152098
BPHL	0.42801	0.648029	-0.948337	-0.760065	-0.188272
BPI	0.00306984	0.0407178	1.39528	0.630686	0.764591	DGC
BPIFB1	0.0215954	0.121531	-1.01397	-0.402368	-0.611606
BPNT1	0.00234393	0.0352697	-0.0191739	0.148947	-0.168121
BPTF	0.449344	0.667638	0.566314	0.575614	-0.00929998
BRAF	0.941911	0.972373	-0.235383	-0.231418	-0.00396503
BRAP	0.0668841	0.228565	0.310265	0.670381	-0.360116
BRAT1	0.76435	0.883463	0.918237	0.988071	-0.0698335
BRCC3	0.195789	0.424228	-0.127617	0.0750165	-0.202633
BRD2	0.175222	0.39812	0.0987326	0.396362	-0.29763
BRD3	0.119106	0.321002	0.127804	0.416588	-0.288784
BRD4	0.0341807	0.158697	0.137767	0.477351	-0.339584
BRD7	0.267252	0.504011	0.397897	0.241087	0.15681
BRD8	0.685033	0.833596	0.504056	0.584482	-0.0804262
BRD9	0.522703	0.726411	0.22593	0.167157	0.058773
BRE	0.664572	0.821579	-0.0590881	0.0489915	-0.10808
BRI3BP	0.252111	0.488794	-0.0330017	0.158816	-0.191818
BRIX1	0.300638	0.537729	1.44776	1.22014	0.227621
BRK1	0.681921	0.831761	-0.0458067	-0.0363157	-0.00949099
BROX	0.00955612	0.0773271	0.102949	0.404656	-0.301707
BSCL2	0.567021	0.756165	0.134568	0.200973	-0.0664053
BSDC1	0.000891159	0.0213412	0.0556832	0.637137	-0.581454	IGC
BSG	0.268799	0.505455	-0.162469	-0.0736499	-0.0888194
BSPRY	0.322946	0.559374	-0.121797	-0.315376	0.193579
BST1	0.134989	0.345391	0.631883	0.408698	0.223185
BST2	0.879513	0.943504	0.428857	0.339538	0.0893193
BTAF1	0.0391881	0.170938	0.409651	0.682368	-0.272717
BTD	0.697841	0.842332	-0.616478	-0.524252	-0.0922261
BTF3	0.0489267	0.192053	-0.122873	0.268528	-0.391401
BTF3L4	0.564586	0.754291	0.0518439	0.106167	-0.0543234
BTK	0.0618077	0.217127	0.704297	0.261025	0.443272
BTN3A2	0.0204842	0.117917	0.333093	0.0569892	0.276104
BTN3A3	0.0505684	0.195383	0.290764	0.0522796	0.238485
BUB3	0.197733	0.426245	0.059967	0.245277	-0.18531
BUD13	0.988958	0.994386	0.274868	0.258531	0.0163366
BUD31	0.529169	0.730686	0.173934	0.185507	-0.0115728
BYSL	0.769489	0.886709	1.18132	1.07509	0.106234
BZW1	0.943016	0.972477	0.228365	0.267078	-0.0387138
BZW2	0.806245	0.903502	0.118085	0.190486	-0.0724012
C10orf118	0.856342	0.930694	0.0393572	0.0353137	0.00404349
C10orf129	0.287526	0.523737	-0.140968	-0.256735	0.115767
C10orf32	0.0910665	0.271716	-0.0295863	0.163676	-0.193262
C10orf76	0.291252	0.5279	-0.01079	0.224407	-0.235197
C11orf30	0.480838	0.693337	0.140113	0.22077	-0.0806574
C11orf31	0.233936	0.468137	-0.080935	0.0746024	-0.155537
C11orf54	0.0682377	0.230755	-0.444228	-0.314521	-0.129707
C11orf58	0.138672	0.350747	0.166184	0.530789	-0.364605
C11orf68	0.0708223	0.235903	-0.0721779	0.117715	-0.189893
C11orf73	0.712763	0.850534	0.453569	0.253927	0.199642
C12orf10	0.272456	0.509066	0.205553	0.18453	0.0210229
C12orf23	0.0947147	0.278073	0.206477	0.290706	-0.084229
C12orf4	0.0699575	0.2343	-0.143949	0.106127	-0.250076
C12orf43	0.774848	0.888694	0.424462	0.549992	-0.12553
C12orf44	0.334532	0.570237	0.181245	-0.021418	0.202663
C12orf5	0.361544	0.592316	0.592371	0.507565	0.0848059
C12orf57	0.215522	0.446647	0.273316	0.560507	-0.287192
C14orf1	0.203959	0.433724	-0.22547	0.108303	-0.333773
C14orf142	0.0473001	0.187969	-0.0427329	0.519412	-0.562145
C14orf159	0.123483	0.3275	-0.74475	-0.551815	-0.192935
C14orf166	0.1168	0.317361	0.0196664	0.0891936	-0.0695272
C14orf169	0.0432976	0.17966	0.367623	0.710799	-0.343177
C14orf2	0.73412	0.86531	-0.982211	-0.624738	-0.357473
C15orf48	0.00270559	0.0384236	-0.387911	0.0961305	-0.484042	IGC
C16orf13	0.19004	0.418076	-0.0462151	0.0640668	-0.110282
C16orf58	0.407483	0.631838	-0.25478	-0.122552	-0.132228
C16orf62	0.767435	0.885355	-0.114464	-0.167105	0.0526415
C16orf70	0.505239	0.712958	-0.0736702	0.0304221	-0.104092
C16orf80	0.00701645	0.0646749	-0.0322666	0.365442	-0.397709
C17orf49	0.980991	0.990998	0.683205	0.60701	0.0761943
C17orf59	0.182394	0.407513	-0.0541236	0.0913393	-0.145463
C17orf62	0.460123	0.676676	0.441114	0.27858	0.162535
C17orf75	0.0128433	0.0918108	-0.152352	0.277855	-0.430207
C17orf85	0.511606	0.717384	0.165404	0.431186	-0.265781
C18orf8	0.22586	0.459335	-0.0945612	0.133499	-0.22806
C19orf10	0.549528	0.74504	-0.00518628	0.190443	-0.19563
C19orf10	0.549528	0.74504	-0.00518628	0.190443	-0.19563
C19orf25	0.322671	0.559256	0.0845145	0.255797	-0.171282
C19orf43	0.00423177	0.0480782	0.347161	0.853532	-0.506371	IGC
C19orf52	0.0166788	0.10464	-0.563482	-0.123558	-0.439924
C19orf59	0.00117673	0.0242301	0.65612	0.139944	0.516177	DGC
C19orf66	0.226165	0.459733	0.364203	0.0878161	0.276386
C19orf70	0.0598506	0.212699	-1.31659	-0.493965	-0.822621
C19orf77	0.104025	0.29512	-0.404867	-0.0861897	-0.318677
C1GALT1	0.415941	0.639132	-0.126454	0.0935537	-0.220008
C1GALT1C1	0.0239031	0.128606	-0.0128238	0.361993	-0.374817
C1orf116	0.0461053	0.186048	-0.999405	-0.569291	-0.430114
C1orf123	0.254487	0.490161	-0.295051	-0.0767899	-0.218261
C1orf172	0.248378	0.48446	-0.03253	0.0708635	-0.103394
C1orf198	0.00218258	0.0341304	0.345193	0.987372	-0.642179	IGC
C1orf27	0.219003	0.450811	-0.364629	-0.268341	-0.0962882
C1orf35	0.074126	0.241967	0.124926	0.639404	-0.514479
C1orf50	0.238723	0.474141	0.19723	0.295605	-0.0983748
C1QA	0.853966	0.929819	0.324364	0.177382	0.146982
C1QB	0.358606	0.588713	0.184561	0.175984	0.00857772
C1QBP	0.40432	0.630116	-0.0859456	-0.0439494	-0.0419962
C1QC	0.733419	0.864902	0.375521	0.456021	-0.0805004
C1QTNF5	0.985548	0.992455	0.291691	0.298122	-0.00643105
C1R	0.632698	0.799933	0.366778	0.424894	-0.0581152
C1RL	0.499002	0.70729	0.299151	0.44219	-0.143039
C1S	0.185345	0.411204	0.302651	0.382226	-0.0795747
C2	0.271233	0.508337	0.267083	0.422308	-0.155226
C20orf112	0.209677	0.439925	0.0750392	0.201402	-0.126362
C20orf27	0.0853762	0.261342	0.369154	0.725624	-0.35647
C21orf33	0.825836	0.915541	-0.42845	-0.322621	-0.105829
C21orf59	0.0511977	0.196686	0.157981	0.387895	-0.229914
C2CD2	0.806346	0.903502	-0.14036	-0.173617	0.0332576
C2CD2L	0.570795	0.75734	0.0682054	0.0321483	0.0360571
C2CD5	4.3178e-05	0.00355515	-0.595056	0.144647	-0.739702	IGC
C2orf43	0.88663	0.946979	0.258674	0.257999	0.000675675
C2orf47	0.920729	0.962089	-0.286345	-0.196823	-0.0895223
C2orf72	0.0139316	0.0954116	-0.0166059	0.266925	-0.28353
C3	0.82802	0.915736	0.043297	0.0418315	0.00146545
C3orf37	0.0866556	0.263819	0.560301	0.868152	-0.307851
C3orf38	0.91817	0.961546	0.0842713	0.0878006	-0.0035293
C3orf58	0.26396	0.500493	0.131779	0.240109	-0.108331
C4A	0.610204	0.787388	0.367728	0.111159	0.256569
C4BPA	0.0187522	0.111811	0.320702	0.176332	0.14437
C4BPB	0.260644	0.496878	0.404823	0.213379	0.191444
C4orf27	0.17807	0.401631	0.32982	0.0726564	0.257164
C4orf32	0.496367	0.704784	-0.144867	-0.37645	0.231583
C4orf33	0.614089	0.78963	-0.538582	-0.615572	0.0769901
C5	0.133336	0.343441	0.158551	0.0732912	0.0852602
C5AR1	3.02061e-05	0.00301759	0.549633	-0.00561239	0.555245
C5orf22	0.0295596	0.146064	0.69029	0.312085	0.378205
C5orf51	0.425816	0.64613	0.501177	0.759684	-0.258507
C6	0.0470317	0.187207	0.274068	0.116307	0.15776
C6orf120	0.0915189	0.272401	-0.0585258	0.152892	-0.211418
C6orf132	0.355651	0.587425	-0.259765	-0.0850277	-0.174737
C6orf203	0.87486	0.940301	-0.321446	-0.397975	0.0765291
C6orf211	0.10978	0.304953	0.0563572	0.126655	-0.0702981
C6orf47	0.909904	0.958504	0.254217	0.294535	-0.040318
C6orf58	2.38862e-06	0.000583461	-1.17875	0.104809	-1.28356	IGC
C6orf89	0.324576	0.560701	0.155264	0.0426656	0.112599
C7	0.0234313	0.127415	0.177332	0.00797255	0.16936
C7orf25	0.0203645	0.117412	0.0670439	0.258256	-0.191213
C7orf26	0.0128239	0.0917707	0.268015	0.0510135	0.217002
C7orf41	0.128674	0.335561	-0.37947	-0.14093	-0.23854
C7orf50	0.298553	0.535646	0.735382	0.437911	0.297472
C7orf55	0.908851	0.958396	-0.635264	-0.513143	-0.122121
C8A	0.393349	0.621086	0.227561	0.153381	0.0741802
C8B	0.0166081	0.104455	0.222635	0.121293	0.101342
C8G	0.773867	0.88802	0.191241	0.338963	-0.147722
C8orf47	0.0101804	0.0802635	-0.315632	0.151069	-0.466701
C8orf82	0.567843	0.756741	-0.505884	-0.558076	0.0521912
C9	0.274913	0.511181	0.140057	0.106705	0.0333524
C9orf114	0.00128406	0.0251706	0.119047	0.480238	-0.361191	IGC
C9orf142	0.216906	0.44839	-0.116333	0.143486	-0.259819
C9orf41	0.0129612	0.0920348	0.00385881	0.240655	-0.236796
C9orf64	0.560803	0.750743	0.0452304	0.101499	-0.0562685
C9orf78	0.0666953	0.228565	0.160089	0.369783	-0.209694
C9orf89	0.387163	0.615972	-0.262562	0.030803	-0.293365
CA1	0.423541	0.643926	-0.25396	-0.319156	0.0651958
CA12	0.305848	0.542808	-0.394765	-0.620926	0.226161
CA13	0.0284883	0.14269	-0.802181	-0.135769	-0.666412
CA2	0.402743	0.62914	-0.837556	-0.741953	-0.0956025
CA3	0.00221102	0.0341304	-1.30025	-1.95378	0.653528	DGC
CA4	0.0955704	0.279171	-1.09135	-1.46353	0.372178
CA5B	0.474983	0.689243	-0.0211234	-0.103623	0.0824993
CA8	0.165394	0.387471	-0.745019	-0.465219	-0.2798
CA9	0.319682	0.556181	-2.41703	-2.09729	-0.319739
CAAP1	0.927413	0.965079	0.319373	0.20802	0.111353
CAB39	0.6937	0.839231	-0.00172383	-0.0125988	0.010875
CAB39L	0.0267003	0.137209	-0.270738	-0.285265	0.0145275
CACNA2D1	0.123483	0.3275	-0.0874661	-0.267011	0.179545
CACNA2D2	0.0983763	0.284491	-0.0398738	-0.18718	0.147306
CACTIN	0.278271	0.514552	0.262948	0.402674	-0.139726
CACUL1	0.0450421	0.183677	0.173269	0.376626	-0.203357
CACYBP	0.771722	0.887365	0.338468	0.350757	-0.0122891
CAD	0.030571	0.149052	0.405683	0.556626	-0.150944
CADM1	0.100858	0.289157	-0.696029	-0.389258	-0.306771
CADM3	0.00901509	0.0749009	-0.372523	-0.125417	-0.247106
CADM4	0.142236	0.356588	-0.103712	0.101726	-0.205438
CADPS	0.0346729	0.159902	-0.0294943	0.238981	-0.268475
CADPS2	0.0549507	0.203579	-0.730973	-0.365639	-0.365334
CALB2	0.772325	0.887761	0.109432	0.0273394	0.0820928
CALCOCO1	0.0966642	0.281205	0.257644	0.0568766	0.200768
CALCOCO2	0.189706	0.417717	0.960325	0.693069	0.267256
CALCRL	0.00157208	0.0277416	0.400185	0.0857535	0.314431	DGC
CALD1	0.754624	0.878456	0.28504	0.267718	0.0173224
CALML3	0.428678	0.648906	0.70063	0.468895	0.231735
CALML4	0.0183424	0.110356	0.085605	0.491802	-0.406197
CALR	0.666992	0.822571	-0.0119329	-0.00230131	-0.00963157
CALU	0.887429	0.947419	0.281597	0.268826	0.0127706
CAMK1	0.847731	0.926151	0.127483	0.0872241	0.040259
CAMK1D	0.0792291	0.250904	0.0135171	0.398944	-0.385427
CAMK2D	0.000294333	0.0115341	-0.405154	-0.163961	-0.241193
CAMK2G	0.0012596	0.0250145	-0.31281	-0.0192634	-0.293547
CAMK4	0.127499	0.333485	-0.102503	0.0994444	-0.201948
CAMKK2	0.468477	0.683498	0.155225	0.0593971	0.0958277
CAMLG	0.759361	0.880892	0.248967	0.299143	-0.0501768
CAMP	0.0157024	0.101622	1.54207	0.984365	0.557709
CAMSAP1	0.0415138	0.176242	0.0856489	0.21312	-0.127471
CAMSAP3	0.139838	0.352674	0.0058568	0.214001	-0.208144
CAND1	0.000697955	0.0188037	0.0563982	0.158834	-0.102435
CAND2	0.268909	0.505533	-0.0135067	-0.185963	0.172456
CANT1	0.0322265	0.153448	0.108863	0.310159	-0.201296
CANX	0.301626	0.538207	0.08006	0.046922	0.033138
CAP1	0.0805075	0.252227	0.129228	0.196972	-0.0677443
CAP2	0.370467	0.601297	-0.0460926	0.0755237	-0.121616
CAPG	0.202656	0.432081	0.26064	0.324328	-0.0636881
CAPN1	0.00241027	0.0355382	-0.0278706	0.047468	-0.0753386
CAPN13	0.461496	0.677686	-0.840403	-0.969987	0.129584
CAPN15	0.483463	0.69467	0.230516	0.151434	0.0790823
CAPN2	0.000202767	0.00917208	-0.243448	-0.0975356	-0.145912
CAPN5	0.101333	0.290286	-0.275423	-0.0560024	-0.21942
CAPN6	0.0176275	0.107735	0.157882	0.653652	-0.49577
CAPN7	0.0518992	0.198392	-0.111266	0.177023	-0.288289
CAPN8	0.135239	0.345796	-1.58966	-1.26439	-0.325275
CAPN9	0.632441	0.799933	-1.61549	-1.53676	-0.0787205
CAPNS1	0.118113	0.319503	-0.0888699	-0.0195356	-0.0693343
CAPRIN1	0.746119	0.872715	0.381193	0.380273	0.000920053
CAPS	1.29905e-05	0.00169162	-1.38365	-0.39911	-0.98454	IGC
CAPZA1	0.281122	0.516048	0.116306	0.157625	-0.041319
CAPZA2	0.328624	0.565029	0.0126917	0.0597765	-0.0470848
CAPZB	0.172655	0.396124	0.0846349	0.130056	-0.0454209
CARD11	0.569728	0.757073	0.233564	0.153306	0.0802572
CARD16	0.823078	0.915045	-0.00268893	0.0548246	-0.0575135
CARD6	0.587356	0.770484	0.239343	0.34983	-0.110487
CARD8	0.010854	0.0830248	0.280003	-0.0587175	0.33872
CARHSP1	0.00824759	0.0709371	0.0998558	0.69066	-0.590804
CARKD	0.603078	0.781909	-0.505066	-0.399087	-0.105979
CARM1	0.800823	0.901449	0.359849	0.449728	-0.0898794
CARS	0.0193246	0.113652	-0.0781115	0.0245826	-0.102694
CARS2	0.603934	0.782605	-0.0669476	-0.04062	-0.0263276
CASC3	0.209393	0.439925	0.128938	0.257313	-0.128375
CASC4	0.84773	0.926151	0.0523084	0.168786	-0.116477
CASK	0.82802	0.915736	-0.157759	-0.097942	-0.0598172
CASKIN2	0.770964	0.887365	0.0124896	-0.0058048	0.0182944
CASP1	0.819293	0.912567	0.233022	0.289659	-0.056637
CASP10	0.0246581	0.130705	-0.0756054	0.23688	-0.312485
CASP14	0.470308	0.684647	0.0351221	0.044743	-0.00962096
CASP2	0.669501	0.824971	0.422658	0.465962	-0.0433045
CASP3	0.00183524	0.0309877	0.114754	0.487457	-0.372703	IGC
CASP4	0.0720953	0.238679	0.920715	0.555237	0.365478
CASP6	0.311572	0.548446	-0.0337667	0.0470774	-0.0808442
CASP7	0.0127536	0.0915358	-0.342559	0.126896	-0.469456
CASP8	0.134008	0.343982	0.644875	0.892325	-0.247451
CAST	0.121447	0.324924	0.134715	0.187907	-0.0531918
CASZ1	0.00668424	0.0623182	-0.0893209	0.269487	-0.358808
CAT	0.365991	0.597989	0.00563648	-0.0263707	0.0320072
CAV1	0.778163	0.88919	-0.242854	-0.192223	-0.0506307
CAV2	0.862465	0.933857	-0.0308573	-0.106278	0.0754206
CBFB	0.169977	0.392982	0.979147	1.08356	-0.104408
CBL	0.563811	0.753667	0.496364	0.467596	0.028768
CBLB	0.0224474	0.124053	0.085649	0.420034	-0.334385
CBR1	0.000676845	0.0186463	-0.378012	-0.171206	-0.206806
CBR3	0.0827167	0.256951	-0.217277	-0.00932604	-0.207951
CBR4	0.0118528	0.0880848	-1.51122	-0.896055	-0.615166
CBX1	0.300315	0.537285	0.401045	0.357138	0.0439078
CBX3	0.466974	0.681942	0.409465	0.44205	-0.0325854
CBX5	0.00530813	0.0544799	0.11382	0.408051	-0.294231
CBX8	0.915291	0.960099	0.179469	0.183548	-0.0040786
CC2D1A	0.0125537	0.0909929	-0.0871374	0.260964	-0.348101
CC2D1B	0.0411639	0.175684	-0.0723735	0.303638	-0.376011
CCAR1	0.0149118	0.0987889	0.169393	0.362454	-0.193061
CCBL1	0.906059	0.95699	-0.215579	-0.253743	0.0381637
CCBL2	0.858724	0.931408	-0.383277	-0.383397	0.000119812
CCDC101	0.0665918	0.228457	0.101003	0.378619	-0.277616
CCDC102A	0.65095	0.811943	0.10357	0.133111	-0.0295412
CCDC104	0.0206501	0.118318	0.00361146	0.182501	-0.17889
CCDC115	0.798115	0.900198	0.119609	0.103381	0.0162281
CCDC12	0.455563	0.672515	0.304518	0.349882	-0.0453635
CCDC124	0.000495663	0.0161556	0.308601	-0.258351	0.566952	DGC
CCDC126	0.656401	0.815804	0.243811	0.35064	-0.106829
CCDC127	0.154651	0.373282	0.0428729	-0.0638838	0.106757
CCDC132	0.111031	0.306569	-0.0742021	0.218091	-0.292293
CCDC134	0.799455	0.900849	0.141006	0.147911	-0.00690571
CCDC149	0.728125	0.860874	-0.190028	-0.194644	0.00461592
CCDC22	0.244141	0.479642	0.0313519	0.115581	-0.0842293
CCDC25	0.344833	0.579042	-0.499861	-0.251999	-0.247862
CCDC28A	0.75756	0.880196	-0.117199	-0.0345147	-0.0826847
CCDC43	0.0133547	0.093221	-0.266465	0.470907	-0.737372
CCDC47	0.118774	0.320345	-0.109134	-0.00734759	-0.101787
CCDC50	0.390869	0.618904	0.403183	0.08275	0.320433
CCDC51	0.625292	0.795649	0.351527	0.446084	-0.0945569
CCDC53	0.134041	0.343982	-0.126164	0.175482	-0.301645
CCDC58	0.480817	0.693337	-0.244984	0.00649971	-0.251483
CCDC6	0.0351567	0.160917	0.196964	0.332301	-0.135337
CCDC64B	0.0129589	0.0920348	-0.377644	0.164237	-0.541881
CCDC80	0.0502536	0.194491	0.484409	0.737657	-0.253247
CCDC85C	0.0299549	0.147026	-0.308548	0.0993345	-0.407883
CCDC86	0.94047	0.971681	0.818607	0.820018	-0.00141065
CCDC88A	0.171366	0.3944	0.657421	0.507527	0.149894
CCDC88B	0.378098	0.608946	0.523481	0.391128	0.132352
CCDC88C	0.523324	0.726723	0.0531588	0.187447	-0.134288
CCDC9	0.284468	0.519845	0.314449	0.60265	-0.288201
CCDC90B	0.058011	0.209411	-0.569909	0.0334207	-0.60333
CCDC91	0.0511979	0.196686	0.0283114	-0.346349	0.37466
CCDC93	0.545784	0.743067	-0.296677	-0.0641117	-0.232565
CCDC94	0.000296784	0.0115363	0.831006	0.220023	0.610984	DGC
CCDC97	0.791551	0.898325	0.286773	0.304689	-0.0179158
CCM2	0.0192177	0.113337	0.0987914	0.433392	-0.3346
CCNH	0.00225621	0.0343461	0.429987	0.106539	0.323448	DGC
CCNK	0.0548906	0.203562	0.716869	1.18237	-0.465499
CCNL1	0.463114	0.679284	0.347248	0.464136	-0.116888
CCNL2	0.0102694	0.0803919	0.459721	0.11618	0.343541
CCNY	0.150297	0.368354	-0.0960727	0.175869	-0.271942
CCNYL1	0.703295	0.845122	0.109027	0.204725	-0.0956976
CCPG1	0.795626	0.898999	0.0633883	0.00455373	0.0588346
CCS	0.110404	0.30576	-0.366318	-0.154621	-0.211697
CCT2	0.161465	0.381313	0.0510174	0.119947	-0.0689297
CCT3	0.00194269	0.031848	-0.0712811	0.109135	-0.180416
CCT4	0.830205	0.917054	0.117223	0.136815	-0.0195925
CCT5	0.444955	0.663945	0.0842776	0.130177	-0.0458998
CCT6A	0.632698	0.799933	0.10371	0.132434	-0.0287237
CCT7	0.00326225	0.0420969	0.00998125	0.108406	-0.0984246
CCT8	0.160627	0.380316	0.0659997	0.119964	-0.0539644
CD109	0.135525	0.345796	-0.0927983	0.0237453	-0.116544
CD14	0.255677	0.49078	0.283314	0.179596	0.103718
CD151	0.891986	0.950922	-0.0666848	0.102982	-0.169666
CD163	0.989928	0.994687	0.0812241	0.0896412	-0.00841705
CD163L1	1.94182e-07	7.90537e-05	-0.760068	-0.0430602	-0.717008
CD177	7.28469e-10	7.62603e-07	1.11254	-0.00445491	1.117	DGC
CD180	0.000562721	0.0172923	0.621437	0.125125	0.496311	DGC
CD19	0.399328	0.627035	-0.164377	-0.062701	-0.101676
CD2	0.693276	0.839231	0.155158	0.0753719	0.0797862
CD209	0.762813	0.882503	-0.0155205	-0.106576	0.091055
CD248	0.494305	0.704222	0.327224	0.396436	-0.0692117
CD27	0.00304924	0.040627	-0.367597	-0.021612	-0.345985
CD276	0.437019	0.656628	0.522081	0.616482	-0.0944013
CD2AP	0.00469932	0.0510173	-0.196507	0.0379819	-0.234488
CD2BP2	0.27987	0.515303	0.756381	0.818614	-0.0622332
CD300A	0.00105366	0.0232846	0.486188	0.0750247	0.411163	DGC
CD34	0.0757346	0.243418	0.0440779	-0.262638	0.306716
CD36	0.00995967	0.0788169	-1.24162	-1.78892	0.547298
CD38	0.268747	0.505455	-0.0995754	0.0870913	-0.186667
CD3D	0.530053	0.731493	-0.0820567	0.017059	-0.0991157
CD3E	0.458613	0.675114	0.164401	0.0865215	0.0778799
CD3EAP	0.312851	0.548963	0.599867	0.467669	0.132198
CD4	0.651172	0.812081	0.0485423	0.0916844	-0.043142
CD40	0.0710407	0.236415	0.394961	0.114926	0.280035
CD44	0.0950655	0.278322	0.221845	0.147774	0.074071
CD46	0.794079	0.898999	0.0139147	0.255764	-0.241849
CD47	0.806245	0.903502	0.16631	0.178292	-0.0119824
CD48	0.168773	0.392386	-0.371887	-0.0478374	-0.32405
CD5	0.570431	0.757131	-0.0871342	0.0302834	-0.117418
CD55	6.63229e-10	7.62603e-07	1.57183	0.337596	1.23423	DGC
CD58	0.298485	0.535646	0.380674	0.256345	0.124329
CD59	0.00011606	0.00669675	0.125007	0.0283323	0.0966751
CD5L	0.461226	0.677686	-0.263705	-0.08085	-0.182855
CD6	0.657732	0.816372	0.073651	0.0703276	0.00332338
CD63	0.0451278	0.183814	0.445377	-0.221522	0.666899
CD74	0.423541	0.643926	0.0902586	0.270219	-0.17996
CD81	0.0794581	0.251181	0.0403759	-0.0686564	0.109032
CD82	0.695763	0.840902	0.327639	0.288126	0.0395134
CD84	0.242527	0.47801	0.431242	0.248302	0.18294
CD8A	0.801079	0.901459	-0.0332641	-0.0296942	-0.00356995
CD9	0.0341935	0.158697	0.132847	0.240884	-0.108038
CD93	4.23344e-06	0.00086174	0.8379	0.101893	0.736007	DGC
CD97	0.927412	0.965079	0.461705	0.485625	-0.0239193
CD99	0.384906	0.614373	0.201372	-0.115779	0.317152
CD99L2	0.389028	0.617457	-0.0312486	-0.116782	0.0855338
CDA	0.00437722	0.049309	0.753654	0.181959	0.571695	DGC
CDC123	0.800188	0.901011	1.04209	1.16191	-0.11982
CDC16	0.216608	0.44839	0.55201	0.767294	-0.215284
CDC23	0.331969	0.56838	0.87736	0.640571	0.236789
CDC27	0.398297	0.626308	0.579399	0.679588	-0.100189
CDC37	0.518201	0.72235	0.224911	0.199218	0.0256925
CDC37L1	0.480103	0.693337	0.0386622	0.140348	-0.101685
CDC40	0.183921	0.409285	0.171327	0.484576	-0.313249
CDC42	0.00449768	0.0501659	-0.0609576	0.0404403	-0.101398
CDC42BPA	0.0106151	0.0816898	-0.503608	-0.0134265	-0.490182
CDC42BPB	0.652781	0.813534	0.0650632	0.115396	-0.0503327
CDC42BPG	0.190424	0.41867	-0.751034	-0.593889	-0.157145
CDC42EP1	0.0727528	0.239676	-0.402628	0.0607723	-0.4634
CDC42EP4	0.0662619	0.227752	0.514409	0.196496	0.317912
CDC5L	0.974284	0.98831	0.22304	0.266487	-0.0434472
CDC73	0.126235	0.331212	0.180485	0.607743	-0.427258
CDCP1	0.736491	0.867358	0.524834	0.56736	-0.0425267
CDH1	1.89872e-06	0.000496922	-0.813975	-0.0653082	-0.748666	IGC
CDH11	0.249845	0.485937	0.657601	0.899684	-0.242083
CDH13	0.59573	0.777253	0.848311	0.633986	0.214326
CDH17	0.0682005	0.230755	1.35096	2.22736	-0.876393
CDH2	0.171348	0.3944	-0.539571	-0.839638	0.300068
CDH3	0.00588637	0.0575739	0.244717	0.617596	-0.372878
CDH5	0.0109287	0.0833463	0.834204	0.112099	0.722105
CDHR2	0.0148995	0.0987889	-0.0503754	0.334642	-0.385017
CDHR5	0.00876239	0.0736686	-0.0106392	0.24547	-0.256109
CDIPT	0.00225803	0.0343461	-0.238259	-0.188749	-0.0495103
CDK1	0.792925	0.898862	1.71527	1.76525	-0.0499824
CDK11B	0.919535	0.962089	0.835486	0.805492	0.0299947
CDK12	0.0164645	0.10419	0.380556	0.694415	-0.313859
CDK13	0.189386	0.417515	0.227631	0.433562	-0.205931
CDK17	0.614415	0.78963	0.034118	0.0426157	-0.00849769
CDK18	0.2463	0.481663	-0.261109	-0.159198	-0.101911
CDK2	0.838298	0.922097	1.30161	1.24711	0.054504
CDK4	0.990815	0.995296	0.810765	0.779614	0.0311507
CDK5	0.88079	0.94363	0.184085	0.280273	-0.0961881
CDK5RAP1	0.0381227	0.168497	0.0797505	0.245887	-0.166136
CDK5RAP2	0.565266	0.755062	0.248901	0.235575	0.0133257
CDK5RAP3	0.334206	0.569868	-0.0195644	-0.00279023	-0.0167741
CDK6	0.111743	0.308186	0.910557	0.515484	0.395073
CDK7	0.423185	0.643926	0.433246	0.554561	-0.121315
CDK9	0.247929	0.483711	0.0942156	0.459531	-0.365315
CDKAL1	0.407364	0.631838	0.473273	0.592765	-0.119492
CDKN1B	0.914325	0.959523	-0.0763648	-0.0937901	0.0174253
CDKN2A	0.00277791	0.0388483	0.330516	0.814109	-0.483593	IGC
CDKN2AIP	0.0140673	0.0959463	-0.0824511	0.299509	-0.381961
CDKN2AIPNL	0.0268475	0.137746	0.174277	0.440644	-0.266367
CDKN2C	0.494916	0.704222	0.150741	-0.00262522	0.153366
CDR2L	0.62773	0.797228	0.48343	0.509782	-0.026352
CDS1	0.107535	0.301344	-0.143248	0.0347611	-0.178009
CDS2	0.944131	0.973261	-0.0486368	-0.0890979	0.0404611
CDV3	0.297708	0.534576	0.263121	0.312392	-0.0492709
CDYL	0.0235465	0.127814	0.421774	0.712601	-0.290827
CEACAM1	0.346122	0.579672	1.36591	1.18661	0.179298
CEACAM5	0.0614296	0.216213	1.41402	1.84803	-0.434009
CEACAM6	0.926756	0.965062	1.38707	1.32579	0.0612795
CEACAM7	0.803252	0.902381	0.572253	0.517574	0.0546794
CEACAM8	0.000212773	0.00950734	1.1641	0.198287	0.965809	DGC
CEBPZ	0.302747	0.539919	0.793849	0.90615	-0.112301
CECR1	0.287085	0.523323	0.408482	0.159808	0.248675
CECR5	0.720793	0.854688	-0.0752885	0.00776515	-0.0830536
CELF1	0.680296	0.831283	0.645955	0.508396	0.137558
CELF2	0.611406	0.788245	0.352189	0.199148	0.153041
CENPB	0.0862732	0.263202	0.150106	0.369394	-0.219288
CENPC1	0.711131	0.849421	0.169682	0.101001	0.0686804
CENPF	0.209615	0.439925	0.248993	0.399243	-0.15025
CENPV	0.0413092	0.175996	-0.529473	-0.163219	-0.366254
CEP135	0.408999	0.633497	0.107121	0.148886	-0.0417649
CEP170	0.0496836	0.193734	1.03246	1.31127	-0.278815
CEP170B	0.0262588	0.136085	0.0908891	0.507849	-0.41696
CEP250	0.088255	0.266584	0.385789	0.144072	0.241718
CEP41	0.0390469	0.170522	0.169624	0.365605	-0.195981
CEPT1	0.845871	0.925624	-0.0482311	0.0404337	-0.0886648
CERS2	0.47385	0.687898	0.291673	0.207286	0.0843872
CERS4	0.316605	0.553059	-0.0911273	0.00901299	-0.10014
CERS6	0.795697	0.898999	-0.00802416	-0.0721862	0.064162
CES1	0.7954	0.898999	0.147455	0.126401	0.0210534
CES2	0.0970234	0.281691	-0.264139	0.177028	-0.441166
CES3	0.00343775	0.0429196	-0.299117	0.135093	-0.43421	IGC
CETN2	0.918507	0.961546	0.463999	0.344389	0.11961
CFB	0.0411438	0.175684	-0.0428895	0.0593602	-0.10225
CFD	0.621538	0.793351	-0.289114	-0.374192	0.0850773
CFDP1	0.853345	0.929446	0.347403	0.322456	0.0249473
CFH	0.620775	0.792792	0.103457	0.0843877	0.019069
CFHR1	0.000845317	0.0206299	0.894909	-0.0163438	0.911253	DGC
CFHR2	0.201837	0.431194	0.285313	0.0346313	0.250682
CFHR3	0.0914775	0.272388	0.136084	-0.0785174	0.214602
CFHR5	3.9182e-06	0.000820358	0.641332	0.0741764	0.567155	DGC
CFI	0.139234	0.351346	0.16102	0.0142339	0.146786
CFL1	0.0743928	0.241967	0.0649743	0.151116	-0.0861413
CFL2	0.0120184	0.0887814	-0.66848	-0.175057	-0.493423
CFP	3.70843e-06	0.000820358	0.704585	-0.0376696	0.742255	DGC
CGGBP1	0.714422	0.850621	-0.0164691	0.0981493	-0.114618
CGN	0.00663102	0.0619008	-0.122342	0.1604	-0.282742
CGNL1	0.0446601	0.182618	-0.908882	-1.26595	0.357065
CGREF1	0.000179715	0.00872154	-0.25824	0.601155	-0.859395	IGC
CHAF1B	0.122463	0.326323	0.170903	0.298123	-0.12722
CHAMP1	0.978755	0.989831	0.393718	0.429691	-0.0359723
CHCHD2	0.456462	0.673029	0.228113	0.215176	0.0129372
CHCHD3	0.761022	0.881424	-0.190492	-0.224716	0.0342241
CHCHD4	0.196509	0.425161	-0.362622	-0.65072	0.288098
CHCHD5	0.265224	0.501047	-0.0554194	-0.245763	0.190343
CHCHD6	0.00120652	0.0244237	-0.694423	-1.33063	0.636202	DGC
CHD1	0.246063	0.481663	0.475931	0.33247	0.143461
CHD2	0.0196989	0.115114	0.437766	0.739956	-0.30219
CHD3	0.310803	0.547667	0.626804	0.855299	-0.228495
CHD4	0.468692	0.683498	0.374217	0.407108	-0.0328912
CHD5	0.104748	0.296255	0.0245223	0.204992	-0.18047
CHD8	0.0409786	0.175513	0.277295	0.487236	-0.209941
CHDH	0.0102383	0.0803277	-0.885624	-0.386643	-0.498981
CHEK2	0.677955	0.830583	0.357795	0.36536	-0.00756508
CHERP	0.0395042	0.171395	0.318078	0.475678	-0.157601
CHGA	0.821472	0.913883	-1.85892	-1.79572	-0.0632035
CHGB	0.0122807	0.0899032	-0.677663	-0.220853	-0.45681
CHI3L1	0.00286519	0.0393372	1.63742	1.04114	0.59628	DGC
CHIA	0.0102147	0.0802838	-0.142523	-0.435893	0.29337
CHID1	0.0252017	0.132386	-0.488211	-0.20521	-0.283001
CHIT1	0.89537	0.951599	0.146595	0.144932	0.00166292
CHKB	0.249865	0.485937	-0.534281	-0.35021	-0.184072
CHL1	0.555679	0.74807	-0.249847	-0.204729	-0.0451184
CHM	0.30164	0.538207	0.233619	0.0961473	0.137472
CHMP1A	0.852099	0.928618	0.354741	0.0981579	0.256583
CHMP1B	0.0479367	0.189309	-0.585654	0.0772819	-0.662936
CHMP2A	0.274913	0.511181	-0.132595	-0.0863538	-0.0462412
CHMP2B	0.513606	0.718585	0.622846	0.272273	0.350573
CHMP3	0.599927	0.780217	-0.267846	-0.0615821	-0.206264
CHMP4A	0.444955	0.663945	0.172627	0.297268	-0.124642
CHMP4B	0.000974184	0.0222393	0.0140031	0.229197	-0.215193
CHMP4C	0.090293	0.270731	-0.0365532	0.290217	-0.32677
CHMP5	0.0131908	0.0926773	-0.525351	0.136626	-0.661977
CHMP6	0.6779	0.830583	0.00883064	-0.125303	0.134134
CHMP7	0.58155	0.766201	0.574372	0.393872	0.180499
CHORDC1	0.634694	0.801213	0.598494	0.60829	-0.00979599
CHP1	0.43996	0.65904	-0.373378	-0.378756	0.00537816
CHP2	0.0138898	0.0953095	-0.173987	0.115055	-0.289042
CHPT1	0.890541	0.949911	-0.146314	-0.193462	0.0471477
CHRAC1	0.787082	0.895872	0.44436	0.521288	-0.0769289
CHRDL2	0.0581717	0.209785	0.446299	0.22658	0.219719
CHST14	0.484218	0.694804	0.284269	0.357813	-0.0735443
CHTF18	0.0276619	0.140156	0.544865	0.862193	-0.317327
CHTOP	0.141087	0.354557	0.246905	0.445979	-0.199074
CHUK	0.152387	0.370487	0.206791	0.364957	-0.158165
CHURC1	0.710064	0.849289	0.24432	0.298433	-0.0541125
CIAO1	0.253112	0.489584	-0.0465767	0.155799	-0.202376
CIAPIN1	0.22324	0.456191	0.288295	0.188691	0.0996036
CIB1	0.0613331	0.215977	0.339979	0.456058	-0.116079
CIC	0.402187	0.62914	0.0870981	0.119595	-0.0324967
CILP	0.965754	0.983606	0.580106	0.618146	-0.0380404
CIRBP	0.282375	0.517441	-0.131136	-0.0381868	-0.0929492
CIRH1A	0.278978	0.515303	0.825426	1.06831	-0.242888
CISD1	0.00540079	0.0551212	-0.411376	-0.173351	-0.238025
CISD2	0.799741	0.900849	-0.0574533	-0.1782	0.120747
CISD3	2.25687e-05	0.00254436	-0.706496	-0.0921749	-0.614321
CIT	0.423567	0.643926	0.270604	0.372508	-0.101904
CIZ1	0.149803	0.367827	0.19911	0.342641	-0.143531
CKAP2	0.367717	0.599473	0.170501	0.259156	-0.088656
CKAP4	0.288697	0.524821	-0.0945208	-0.035631	-0.0588897
CKAP5	0.241878	0.477244	0.165061	0.259521	-0.0944605
CKB	0.480819	0.693337	-1.58624	-1.37039	-0.215847
CKM	0.00327446	0.0420969	-2.03771	-2.77249	0.734786	DGC
CKMT2	0.238882	0.474141	-2.09235	-2.33691	0.244563
CLASP1	0.079541	0.251181	0.299694	0.469725	-0.170031
CLASP2	0.144558	0.359823	0.0385412	0.238354	-0.199813
CLC	0.69577	0.840902	-0.458212	-0.334421	-0.12379
CLCA1	0.029665	0.146355	-0.611287	0.163618	-0.774905
CLCC1	0.321724	0.558024	0.0699944	-0.133995	0.20399
CLCN3	0.185645	0.411746	0.114817	-0.0728019	0.187619
CLCN7	0.0546591	0.202924	0.760054	0.378368	0.381686
CLDN18	0.232967	0.46697	-1.20645	-1.59452	0.388067
CLDN3	0.675423	0.829201	1.58765	1.64997	-0.0623194
CLDN7	3.7491e-06	0.000820358	0.872187	0.0354947	0.836693	DGC
CLDND1	0.0883015	0.266614	0.285027	0.0879183	0.197108
CLEC11A	0.0173682	0.10733	0.874231	0.519337	0.354894
CLEC16A	0.74051	0.869346	0.17628	0.116667	0.0596134
CLEC3B	0.722864	0.856485	-0.0517013	-0.118081	0.0663793
CLIC1	0.057549	0.207948	0.217392	0.298527	-0.0811352
CLIC2	0.182569	0.407513	0.0433429	-0.0911031	0.134446
CLIC3	9.39425e-05	0.00588385	-0.269249	0.702939	-0.972188	IGC
CLIC4	0.574098	0.760144	0.151601	0.125228	0.026373
CLIC5	0.942343	0.972477	0.0240563	-0.0196366	0.0436929
CLIC6	0.0286813	0.143269	-1.06761	-1.2916	0.22399
CLINT1	0.0299296	0.147	-0.0492143	0.103875	-0.153089
CLIP1	0.254507	0.490161	0.163836	0.269076	-0.10524
CLIP2	0.0529218	0.199594	0.137715	0.418609	-0.280895
CLMN	0.0020175	0.0326363	-0.519033	-0.062773	-0.45626	IGC
CLN5	0.795214	0.898999	-0.0554855	0.0200623	-0.0755478
CLN6	0.152836	0.371089	0.154084	0.568238	-0.414154
CLNS1A	0.124375	0.328822	0.725797	0.920228	-0.194431
CLPB	0.697843	0.842332	-0.138795	-0.0636895	-0.0751057
CLPP	0.579841	0.765047	-0.0688212	0.0161903	-0.0850115
CLPTM1	0.574097	0.760144	0.0229981	0.0274878	-0.00448969
CLPTM1L	0.174423	0.397699	-0.265767	-0.0822624	-0.183504
CLPX	0.249284	0.485322	0.286012	0.150972	0.13504
CLRN3	0.0598005	0.212699	0.822849	0.464067	0.358782
CLSTN1	0.168987	0.392386	0.641698	0.880414	-0.238716
CLTA	0.409076	0.633497	0.0679524	0.0963287	-0.0283763
CLTB	0.270014	0.50644	0.0577734	-0.239525	0.297298
CLTC	0.0173855	0.10733	0.0202373	0.0767199	-0.0564826
CLTCL1	0.232561	0.466905	0.290242	-0.117735	0.407977
CLU	0.279873	0.515303	0.0397783	-0.0265517	0.0663299
CLUH	0.312243	0.548446	0.292702	0.21315	0.0795516
CLYBL	0.484314	0.694804	-0.708912	-0.499491	-0.209421
CMA1	0.548333	0.74466	-0.84115	-1.02557	0.184417
CMAS	3.05067e-05	0.00301759	-0.166331	0.112114	-0.278445
CMBL	0.00495209	0.0525926	-0.457949	-0.120479	-0.33747
CMC1	0.330537	0.567092	-0.684229	-0.253055	-0.431174
CMIP	0.317457	0.554179	0.196634	0.450671	-0.254038
CMPK1	0.00154481	0.0277416	-0.0254991	0.196399	-0.221898
CMPK2	0.079651	0.251262	0.225184	0.590603	-0.365419
CMSS1	0.348897	0.582662	0.2611	0.378911	-0.117811
CMTM4	0.748351	0.874066	-0.871206	-0.724659	-0.146547
CNBP	0.000149584	0.00792528	0.475493	0.157998	0.317495	DGC
CNDP1	0.886198	0.946656	0.0549057	0.0576213	-0.00271567
CNDP2	0.0232604	0.126824	-0.323627	-0.172325	-0.151302
CNKSR1	0.304335	0.541697	0.182257	0.283538	-0.101281
CNN1	0.331407	0.567551	-0.178005	-0.0845951	-0.09341
CNN2	0.00758563	0.0675425	0.300693	0.450046	-0.149353
CNN3	0.207667	0.437656	0.296222	0.385191	-0.0889689
CNNM3	0.0553039	0.204181	-0.218543	0.146284	-0.364827
CNNM4	0.0995777	0.286536	-0.09164	0.0955595	-0.1872
CNOT1	0.697844	0.842332	0.23048	0.245465	-0.0149844
CNOT10	0.00894925	0.0745592	0.232169	0.433082	-0.200913
CNOT11	0.164343	0.385873	0.246	0.52409	-0.27809
CNOT2	0.204097	0.433891	0.489618	0.668856	-0.179238
CNOT3	0.760847	0.881424	0.270761	0.354115	-0.0833539
CNOT4	0.0695836	0.233475	0.0700612	0.315345	-0.245283
CNOT6L	0.372578	0.603952	0.141165	-0.00451047	0.145676
CNOT7	0.0473377	0.188017	0.271439	0.424776	-0.153337
CNOT8	0.620896	0.792808	0.194822	0.248543	-0.0537206
CNP	0.0156191	0.101379	0.0336405	0.120612	-0.0869712
CNPY2	0.00284574	0.0392723	-0.0577606	0.11515	-0.172911
CNPY3	0.874147	0.939825	0.112497	0.171911	-0.0594142
CNPY4	0.0306669	0.14928	0.304402	0.905754	-0.601352
CNRIP1	0.68824	0.835834	-0.876096	-0.596378	-0.279718
CNTN1	0.834967	0.920096	-0.233145	-0.253889	0.0207444
CNTNAP1	0.566122	0.755723	0.272845	0.208782	0.0640629
CNTRL	0.138462	0.350421	0.00981246	-0.0317937	0.0416062
COA1	0.20364	0.433195	-0.315891	-0.0932352	-0.222655
COA3	0.496658	0.704784	-0.234778	-0.374802	0.140024
COA4	0.0422357	0.177887	-0.17731	-0.437969	0.260659
COA6	0.125995	0.331212	-0.89642	-0.447658	-0.448762
COASY	0.000690851	0.0187502	-0.250333	-0.00836232	-0.241971
COBL	0.964347	0.983325	-0.271704	-0.258043	-0.0136608
COBLL1	0.315571	0.551911	-1.0932	-0.873292	-0.219909
COCH	0.906271	0.957077	0.310353	0.248979	0.0613739
COG1	0.0025014	0.0363696	-0.104815	0.261157	-0.365972	IGC
COG2	0.0896413	0.26966	-0.112673	0.0932014	-0.205874
COG3	0.00103418	0.0231757	-0.100939	0.188768	-0.289707
COG4	0.0844691	0.2591	-0.0671416	0.151709	-0.218851
COG5	0.000604416	0.0180782	-0.0885041	0.270988	-0.359492	IGC
COG6	0.0975906	0.282777	0.0884638	0.176164	-0.0877004
COG7	0.330014	0.566456	0.0895284	0.19576	-0.106232
COG8	0.18803	0.415669	0.0211587	0.27157	-0.250411
COIL	0.17473	0.398018	0.461857	0.680208	-0.21835
COL12A1	0.402743	0.62914	0.739475	0.82569	-0.0862153
COL14A1	0.960876	0.981856	-0.35188	-0.362209	0.010329
COL15A1	0.00100377	0.0225632	0.0898576	-0.106085	0.195943
COL16A1	0.00767052	0.067886	0.192666	-0.00925243	0.201918
COL17A1	0.17425	0.397699	-0.0346347	0.147765	-0.1824
COL18A1	0.00559032	0.0564269	0.254353	0.124774	0.129579
COL1A1	0.017786	0.108432	0.0448425	-0.183247	0.228089
COL1A2	0.00508302	0.0532881	-0.00117395	-0.191249	0.190075
COL28A1	0.689541	0.836611	-1.42858	-1.37498	-0.0536038
COL3A1	0.179822	0.404343	0.338909	0.0315192	0.30739
COL4A1	0.000124022	0.00688802	0.540183	0.335224	0.204959
COL4A2	0.00254814	0.0368101	0.365243	0.120834	0.244409
COL4A3BP	0.149244	0.366999	0.0108432	0.222412	-0.211568
COL4A6	0.0144617	0.0973142	-0.220255	0.0217588	-0.242013
COL5A1	0.809877	0.906489	1.15029	1.05446	0.0958322
COL5A2	0.00022269	0.00971353	1.36049	0.429916	0.930572	DGC
COL5A3	0.000838125	0.0206299	0.416788	0.0937931	0.322995	DGC
COL6A1	0.0282752	0.142016	0.0101483	-0.144443	0.154592
COL6A2	0.0950655	0.278322	-0.0156253	-0.114962	0.0993367
COL6A3	0.231879	0.466303	0.0504608	-0.0399381	0.0903989
COL6A5	0.0279933	0.141083	-1.53041	-1.98846	0.458051
COL6A6	0.775371	0.888814	-0.162276	-0.127529	-0.0347471
COL7A1	0.423551	0.643926	0.725981	0.546047	0.179935
COL8A1	0.159148	0.379018	0.898054	1.10591	-0.207858
COLEC12	0.131663	0.341085	-0.0748398	0.0520927	-0.126932
COLGALT1	0.29901	0.535733	0.428667	0.522854	-0.0941873
COMMD1	0.196242	0.424852	0.0344573	-0.301891	0.336348
COMMD10	0.0175534	0.107502	-0.475381	-0.151091	-0.32429
COMMD2	0.967578	0.984917	-0.0339648	-0.0125839	-0.0213809
COMMD3	0.109073	0.304028	-0.00969295	0.112525	-0.122218
COMMD4	0.0450148	0.183668	-0.123353	0.389867	-0.51322
COMMD5	0.630266	0.799066	0.196027	0.273037	-0.0770092
COMMD6	0.217071	0.448462	-0.0255166	-0.189743	0.164226
COMMD7	0.478778	0.692555	0.183785	0.228059	-0.0442739
COMMD8	0.549878	0.745377	0.133235	0.0237233	0.109512
COMMD9	0.553274	0.746803	0.0399538	0.0435804	-0.00362658
COMP	0.921875	0.962259	0.725821	0.740574	-0.0147524
COMT	0.0130586	0.0924571	-0.0869829	0.0665868	-0.15357
COMTD1	0.03216	0.15333	-0.706852	-0.333001	-0.37385
COPA	5.93253e-05	0.00448181	-0.0375532	0.0837936	-0.121347
COPB1	0.126238	0.331212	0.0136288	0.0868745	-0.0732457
COPB2	0.000122193	0.00688802	-0.0372947	0.11127	-0.148564
COPE	0.00141605	0.0266756	-0.12754	0.0698748	-0.197415
COPG1	3.20237e-06	0.000756998	-0.080914	0.0807271	-0.161641
COPG2	3.89557e-05	0.00339842	0.0157328	0.240776	-0.225043
COPRS	0.557752	0.748994	0.21346	0.25046	-0.0369998
COPS2	0.536516	0.735978	-0.0320947	0.0319115	-0.0640062
COPS3	0.797576	0.899728	0.0565354	0.122643	-0.0661079
COPS4	0.312243	0.548446	-0.0004663	0.0525841	-0.0530504
COPS5	0.277385	0.513656	-0.0505597	0.0647597	-0.115319
COPS6	0.0934113	0.275904	0.0502075	0.125037	-0.0748292
COPS7A	0.00165232	0.0286924	-0.508664	0.000619269	-0.509283	IGC
COPS7B	0.494872	0.704222	-0.366081	-0.0538111	-0.312269
COPS8	0.0809913	0.253103	-0.298179	0.0301569	-0.328336
COPZ1	0.90073	0.954112	0.0693655	0.19303	-0.123665
COPZ2	0.617183	0.790961	0.286486	0.34859	-0.0621041
COQ10B	0.406191	0.631255	-1.28577	-1.49814	0.212363
COQ3	0.545842	0.743067	-1.3538	-1.1562	-0.197604
COQ5	0.0219313	0.122188	-0.55883	-0.313414	-0.245416
COQ6	0.00116456	0.0241753	-1.24497	-0.589076	-0.655896	IGC
COQ7	0.814403	0.90947	-1.07509	-1.00315	-0.0719434
COQ9	0.277385	0.513656	-0.653806	-0.473472	-0.180334
CORO1A	0.268799	0.505455	0.166437	0.110694	0.0557429
CORO1B	0.00104451	0.0232846	-0.172844	-0.0306385	-0.142206
CORO1C	0.0109642	0.0833463	-0.00877792	0.119301	-0.128079
CORO2A	0.00188613	0.0314392	-0.504496	0.395662	-0.900158	IGC
COTL1	0.68338	0.832281	-0.0363328	-0.0613779	0.0250451
COX1	0.162281	0.382313	-0.657407	-0.738271	0.0808638
COX11	0.340427	0.575068	-0.105007	-0.0289326	-0.0760743
COX14	0.372607	0.603952	-0.135683	-0.260113	0.12443
COX15	0.964864	0.983325	0.270562	0.244993	0.025569
COX17	0.364414	0.596211	-0.321261	-0.0694203	-0.25184
COX2	0.341269	0.575187	-0.452598	-0.496499	0.0439013
COX20	0.37405	0.604952	0.0540648	-0.16283	0.216894
COX3	0.669681	0.825054	-1.08548	-1.29484	0.209361
COX4I1	0.229697	0.463953	-0.405358	-0.474981	0.0696228
COX5A	0.438302	0.657767	-0.486531	-0.500101	0.0135701
COX5B	0.856523	0.930694	-0.473369	-0.431529	-0.0418405
COX6A1	0.334079	0.569868	-0.149643	-0.273032	0.123389
COX6B1	0.000434648	0.0148144	-0.445626	-0.556411	0.110785
COX6C	0.741878	0.869559	-0.83299	-0.618135	-0.214855
COX7A2	0.557032	0.748557	-0.56224	-0.371739	-0.190501
COX7A2L	0.733413	0.864902	-0.964853	-0.722979	-0.241874
COX7C	0.32073	0.557209	-0.513021	-0.276896	-0.236126
CP	0.992172	0.995296	-0.0354437	-0.03127	-0.00417369
CPA1	0.465892	0.681312	0.0409814	0.00798132	0.0330001
CPA2	0.00457212	0.0503899	-0.90912	-1.43316	0.524041
CPA3	0.308879	0.545808	-0.821316	-0.511509	-0.309808
CPB1	0.215287	0.446286	0.0665206	-0.080851	0.147372
CPB2	0.164428	0.385947	0.539677	0.205641	0.334037
CPD	0.560803	0.750743	-0.0263131	-0.0439806	0.0176675
CPE	0.0196772	0.115114	-1.28701	-0.806275	-0.480736
CPEB4	0.582281	0.766749	0.0329813	-0.000418013	0.0333993
CPM	0.418526	0.641735	-0.248458	-0.385855	0.137397
CPN1	0.287642	0.523818	0.0943033	-0.114745	0.209048
CPN2	0.97651	0.989345	0.0571921	0.0917163	-0.0345242
CPNE1	0.0265088	0.136512	0.261664	0.389869	-0.128205
CPNE2	0.0123516	0.0900995	0.846532	0.471001	0.375531
CPNE3	0.0907057	0.271145	0.0290816	0.0691734	-0.0400918
CPNE8	0.510568	0.71689	0.219558	0.307899	-0.0883407
CPOX	0.549528	0.74504	0.275618	0.399312	-0.123694
CPPED1	0.00129725	0.02535	0.23704	0.0952921	0.141748
CPQ	0.500215	0.708187	-0.353915	-0.293276	-0.0606393
CPS1	0.480892	0.693337	1.2601	1.45568	-0.195588
CPSF1	0.808416	0.905129	0.268462	0.325329	-0.0568666
CPSF2	0.909613	0.958396	0.41607	0.51393	-0.0978599
CPSF3	0.212767	0.443071	0.309936	0.558078	-0.248141
CPSF3L	0.168304	0.391781	0.200866	0.556156	-0.355289
CPSF4	0.156965	0.376388	0.348164	0.638814	-0.29065
CPSF6	0.54766	0.744021	0.229227	0.305924	-0.0766973
CPSF7	0.0265089	0.136512	0.0724831	0.306346	-0.233863
CPT1A	0.00691704	0.0640001	-0.0115106	0.141908	-0.153419
CPT2	0.0134752	0.0933333	-0.398909	-0.19298	-0.205928
CPVL	0.161046	0.380937	0.760839	0.654377	0.106462
CPXM1	0.372928	0.604047	0.699233	0.554425	0.144807
CPXM2	0.599707	0.780162	0.242943	0.313187	-0.0702442
CPZ	0.551881	0.74671	0.332803	0.267609	0.0651941
CR1	0.00613125	0.058963	0.466128	0.0429929	0.423135
CR2	0.429162	0.649226	0.0542059	-0.0975571	0.151763
CRABP1	0.517609	0.72207	-0.323475	-0.117383	-0.206092
CRABP2	0.0142443	0.0966502	0.896891	1.49121	-0.594316
CRADD	0.613445	0.789623	-0.234895	-0.3194	0.0845048
CRAT	0.0557309	0.205024	-0.604754	-0.308295	-0.296459
CRBN	0.753656	0.878028	-0.268447	-0.200581	-0.0678659
CREB1	0.807863	0.904787	0.715645	0.753558	-0.0379126
CREBBP	0.272274	0.509066	0.441664	0.570785	-0.129121
CREG1	0.0760325	0.24414	0.0969019	0.402616	-0.305714
CRELD1	0.816586	0.911249	0.0834656	0.090025	-0.00655943
CRELD2	0.201946	0.431194	-0.271774	-0.672879	0.401105
CRIP1	0.0898808	0.270085	-0.290434	0.134173	-0.424607
CRIP2	0.114529	0.313862	0.348203	0.0147614	0.333441
CRK	0.00094541	0.0219935	-0.145559	0.0513802	-0.196939
CRKL	0.0458005	0.185334	0.0844992	0.214494	-0.129995
CRLF3	0.94971	0.975953	0.594434	0.603543	-0.00910924
CRMP1	0.190277	0.418472	0.0668464	0.433933	-0.367086
CRNKL1	0.404308	0.630116	0.792634	0.612718	0.179916
CROCC	0.507049	0.714588	-0.41625	-0.492621	0.0763703
CROT	0.00060813	0.0181154	0.111148	0.558194	-0.447046	IGC
CRP	0.682565	0.831975	0.0383109	0.189275	-0.150964
CRTAC1	0.0429238	0.178821	0.657867	0.252337	0.405531
CRTAP	0.29634	0.532897	1.0474	1.34281	-0.295408
CRTC2	0.555744	0.74807	0.266475	0.350547	-0.0840726
CRTC3	0.150608	0.368676	0.22691	0.368493	-0.141583
CRYAB	0.451667	0.669712	-0.66428	-0.359593	-0.304687
CRYBG3	0.312421	0.548628	-0.015697	-0.108315	0.0926178
CRYL1	0.741878	0.869559	-0.250465	-0.240238	-0.0102269
CRYM	0.804832	0.903187	0.241048	0.26437	-0.0233226
CRYZ	0.914059	0.959523	-0.124358	-0.124407	4.89418e-05
CRYZL1	0.666936	0.822571	-0.175567	0.0484762	-0.224043
CS	0.15163	0.369518	-0.166796	-0.219943	0.0531467
CSDE1	0.825836	0.915541	0.191697	0.20077	-0.00907346
CSE1L	0.90073	0.954112	0.296344	0.289473	0.00687088
CSK	0.53467	0.734397	0.234182	0.272797	-0.0386147
CSNK1A1	0.212768	0.443071	0.113988	0.192706	-0.078718
CSNK1D	0.25568	0.49078	0.495936	0.742957	-0.24702
CSNK1G1	0.393052	0.620751	0.137891	0.291062	-0.153172
CSNK1G3	0.341282	0.575187	0.0991333	0.211164	-0.11203
CSNK2A1	0.100149	0.287633	0.177742	0.478483	-0.300741
CSNK2A2	0.0950655	0.278322	0.0459192	0.224779	-0.17886
CSNK2B	0.000863461	0.0209518	-0.00871475	0.277849	-0.286563
CSPG4	0.336276	0.571879	0.121192	0.273765	-0.152573
CSRP1	0.141497	0.355342	0.0672027	-0.0577731	0.124976
CSRP2	0.675166	0.829025	0.396084	0.295463	0.100621
CST3	0.0237683	0.128302	-1.09323	-0.378979	-0.714251
CSTA	0.022874	0.125747	-0.0931275	0.200334	-0.293462
CSTB	0.00453737	0.0503899	0.00125708	0.171036	-0.169779
CSTF1	0.245277	0.480716	0.324796	0.627219	-0.302423
CSTF2	0.510066	0.716596	0.627514	0.558412	0.0691027
CSTF2T	0.515389	0.720063	0.472022	0.538138	-0.0661156
CSTF3	0.0901722	0.27048	0.442724	0.672321	-0.229596
CTAGE5	0.0216095	0.121531	-0.167393	0.0347997	-0.202193
CTBP1	0.0502319	0.194491	0.0175393	0.118065	-0.100526
CTBP2	0.0690905	0.232352	0.254474	0.359342	-0.104868
CTBS	0.90173	0.954757	0.0330151	-0.151347	0.184362
CTCF	0.684755	0.833596	0.0789099	0.0505246	0.0283853
CTDP1	0.0115161	0.0862358	0.469675	0.957785	-0.48811
CTDSPL2	0.600951	0.780671	0.118942	0.190768	-0.071826
CTH	0.915075	0.96001	-1.31185	-1.44296	0.131103
CTHRC1	0.0638241	0.221976	0.724961	1.18182	-0.45686
CTIF	0.191713	0.420494	0.170954	-0.0787989	0.249753
CTNNA1	2.82898e-09	2.30342e-06	-0.400572	-0.0435334	-0.357038	IGC
CTNNA2	0.00414938	0.0474192	-0.685569	-0.0754224	-0.610147	IGC
CTNNAL1	0.972126	0.987214	-0.0350012	-0.0728201	0.0378189
CTNNB1	7.90465e-07	0.000231701	-0.313633	-0.0542838	-0.259349
CTNNBL1	0.00880532	0.0739123	0.206375	0.38141	-0.175035
CTNND1	4.75816e-07	0.000151599	-0.348734	-0.0615243	-0.28721
CTPS1	0.20465	0.434432	0.242759	0.290207	-0.0474483
CTPS2	0.0384422	0.168989	-0.25559	0.0229549	-0.278545
CTR9	0.125861	0.33117	0.607498	0.733773	-0.126275
CTSA	0.0236034	0.127839	0.357407	0.270004	0.0874031
CTSB	0.741878	0.869559	0.58774	0.607931	-0.0201911
CTSC	0.262778	0.498999	0.407402	0.295412	0.111989
CTSD	0.122801	0.326638	0.255991	0.186929	0.0690618
CTSE	0.0360166	0.16322	-1.68169	-1.20527	-0.476423
CTSG	0.455044	0.672019	0.377458	0.374021	0.00343646
CTSH	0.591407	0.774174	0.245884	0.296772	-0.0508881
CTSL	0.000193497	0.00908941	0.519808	1.24671	-0.726907	IGC
CTSS	0.0748493	0.242375	0.563027	0.480366	0.0826607
CTSZ	0.274913	0.511181	0.607255	0.404142	0.203113
CTTN	0.000297538	0.0115363	0.00506252	0.211023	-0.205961
CTTNBP2NL	0.655433	0.815715	1.01638	1.09482	-0.0784446
CTU1	0.420617	0.642544	0.105518	0.154367	-0.0488496
CTU2	0.451745	0.669712	0.292636	0.339004	-0.0463682
CUL1	0.583684	0.768034	0.233627	0.286881	-0.0532542
CUL2	0.211741	0.442741	0.0464231	0.107337	-0.0609143
CUL3	0.123483	0.3275	0.0417593	0.118242	-0.076483
CUL4A	0.0571815	0.207336	0.163196	0.313405	-0.150209
CUL4B	0.90295	0.955069	0.283376	0.307322	-0.0239459
CUL5	0.00535432	0.0547996	-0.147987	0.0632141	-0.211201
CUL7	0.274088	0.511044	0.155872	0.29606	-0.140188
CUTA	0.863128	0.933857	0.0801719	0.047859	0.0323129
CUTC	0.33846	0.573465	0.346958	0.243912	0.103046
CUX1	0.0529206	0.199594	0.170582	0.330853	-0.160271
CWC15	0.045419	0.184598	0.569362	1.11657	-0.547208
CWC22	0.00835477	0.071523	0.553947	1.00715	-0.453207
CWC27	0.343661	0.577671	0.801105	0.65858	0.142525
CWF19L1	0.197554	0.426245	0.497982	0.775496	-0.277514
CWF19L2	0.723011	0.856487	0.0921698	0.053172	0.0389978
CWH43	0.880651	0.94363	-0.234657	-0.209618	-0.0250393
CXADR	0.0090305	0.074944	-1.23246	-0.488176	-0.744283
CXCL13	0.119873	0.322597	-0.625194	-0.148996	-0.476198
CXCL17	0.000109161	0.00645109	-0.697712	-0.0655025	-0.632209
CXorf38	0.295213	0.53179	0.732859	0.869614	-0.136755
CXXC1	0.404352	0.630116	0.25704	0.468732	-0.211692
CYB561	0.320636	0.557178	-0.712162	-0.599747	-0.112415
CYB5A	0.251018	0.487403	-0.375969	-0.290645	-0.0853235
CYB5B	0.0184715	0.110769	0.11174	0.264644	-0.152904
CYB5R1	0.557032	0.748557	-0.740235	-0.681157	-0.0590776
CYB5R2	0.0182979	0.110356	0.247028	0.877142	-0.630114
CYB5R3	0.399598	0.627035	-0.0779934	-0.0429427	-0.0350507
CYB5R4	0.911106	0.95867	0.51702	0.500515	0.0165054
CYBA	0.203006	0.432576	0.907647	0.635824	0.271823
CYBB	0.0104475	0.0811868	0.578679	0.403211	0.175468
CYBRD1	0.600066	0.780217	0.711704	0.49137	0.220334
CYC1	0.270014	0.50644	-0.27742	-0.233719	-0.0437012
CYCS	0.739761	0.8688	-0.119371	-0.122387	0.00301562
CYFIP1	0.168285	0.391781	-0.0365151	0.0265158	-0.063031
CYFIP2	0.456737	0.673029	0.0155187	-0.238327	0.253845
CYGB	0.00173328	0.0298859	0.275464	0.0605879	0.214876
CYLD	0.779061	0.890024	0.132348	0.124522	0.00782588
CYP1B1	0.174971	0.39812	0.220974	0.379419	-0.158445
CYP20A1	0.500215	0.708187	-0.114221	-0.0414478	-0.0727737
CYP27A1	0.565626	0.755405	0.866331	0.929311	-0.0629807
CYP2C18	0.00254177	0.0368101	-0.93611	-0.36148	-0.574629	IGC
CYP2J2	0.00860414	0.0728073	-0.0223538	0.299085	-0.321439
CYP2S1	0.0224217	0.124005	-0.515365	-0.307209	-0.208157
CYP2W1	0.0597206	0.212649	0.142423	0.350222	-0.207799
CYP3A4	0.0191563	0.113257	-0.76121	-0.35987	-0.401339
CYP3A5	0.0178957	0.108985	-1.11923	-0.527577	-0.591657
CYP4F11	0.0083289	0.071385	-0.605741	-0.108476	-0.497265
CYP4F12	0.082301	0.25629	-0.624812	-0.316236	-0.308576
CYP4F2	0.311679	0.548446	-0.11193	0.019834	-0.131764
CYP4F3	0.0650918	0.225209	0.427269	0.167763	0.259506
CYP4X1	0.0571686	0.207336	-0.231578	-0.724872	0.493294
CYP51A1	0.000579123	0.017486	-0.248288	0.252489	-0.500777	IGC
CYP7B1	0.214326	0.445555	0.482739	0.333946	0.148794
CYTB	0.313221	0.549374	-0.672396	-0.982587	0.310191
CYTH1	0.13192	0.341352	0.665422	0.421443	0.243979
CYTH2	0.0026664	0.0381184	0.0585414	0.61908	-0.560539	IGC
CYTH3	0.494072	0.704115	0.517449	0.267796	0.249654
CYTH4	0.90307	0.955069	0.144199	0.104842	0.0393574
D2HGDH	0.244413	0.480047	-0.479715	-0.748834	0.26912
DAAM1	0.131761	0.341179	0.444762	0.239406	0.205356
DAAM2	0.066988	0.228565	0.0200311	0.216025	-0.195994
DAB2	0.334206	0.569868	0.266005	0.414062	-0.148057
DAB2IP	0.214713	0.445725	0.423764	0.570757	-0.146992
DAD1	0.612882	0.789066	-0.117553	-0.04268	-0.0748734
DAG1	0.940785	0.971681	-0.251461	-0.195841	-0.0556201
DAGLB	0.232137	0.466566	0.378296	0.676001	-0.297706
DAK	3.08841e-05	0.00301759	-0.341743	-0.0491249	-0.292618
DAP3	0.86423	0.934634	0.239839	0.143972	0.0958663
DAPK1	0.19718	0.425983	0.290349	0.450761	-0.160412
DAPK2	7.30365e-05	0.00514626	-0.502671	0.170022	-0.672693
DAPK3	0.145707	0.361334	0.623229	0.957311	-0.334082
DARS	0.379521	0.609495	0.0251577	0.0784924	-0.0533347
DARS2	0.159793	0.379567	-0.163192	-0.044382	-0.11881
DAXX	0.570089	0.757073	0.215412	0.343583	-0.128171
DAZAP1	0.328624	0.565029	0.280057	0.305964	-0.0259066
DBI	0.90295	0.955069	-0.155926	-0.208357	0.052431
DBN1	0.0216095	0.121531	0.163038	0.065009	0.0980292
DBNL	0.0743928	0.241967	-0.00713346	0.109899	-0.117033
DBR1	0.0444469	0.182367	0.0454732	0.390937	-0.345464
DBT	0.498435	0.706622	-0.778086	-0.77286	-0.00522596
DCAF11	0.103349	0.293631	-0.436115	-0.132805	-0.30331
DCAF13	0.101133	0.289832	0.476288	0.722592	-0.246303
DCAF5	0.202846	0.43236	-0.144652	0.0411839	-0.185836
DCAF7	0.0766743	0.245327	0.291393	0.539451	-0.248058
DCAF8	0.201126	0.430338	-0.630819	-0.250871	-0.379948
DCAKD	0.15579	0.374796	-0.129539	0.0926233	-0.222162
DCD	0.749103	0.87467	0.108633	0.0369664	0.0716666
DCK	0.276225	0.512449	0.804535	1.1002	-0.295665
DCLK1	0.676502	0.82983	-0.466502	-0.508507	0.0420053
DCN	0.368971	0.600449	-0.321441	-0.38374	0.0622989
DCP1A	0.827952	0.915736	0.862525	0.807538	0.0549873
DCP1B	0.0472779	0.187969	0.0361319	0.195785	-0.159653
DCPS	0.126238	0.331212	0.113358	0.151462	-0.0381045
DCTD	0.792939	0.898862	-0.126853	-0.133751	0.00689729
DCTN1	0.972049	0.987214	0.0296896	0.0320701	-0.0023806
DCTN2	0.243008	0.478056	-0.0442169	-0.0181014	-0.0261155
DCTN3	0.0074598	0.0671014	-0.675028	-0.178854	-0.496174
DCTN4	0.0743928	0.241967	-0.622349	-0.135853	-0.486496
DCTN5	0.0427805	0.178528	-0.841783	-0.0197068	-0.822077
DCTN6	0.735024	0.866097	-0.138931	-0.0634652	-0.0754661
DCTPP1	0.367479	0.599219	0.76453	0.745229	0.0193011
DCUN1D1	0.134063	0.343982	-0.0123281	0.176812	-0.18914
DCUN1D3	0.0538368	0.201542	0.313835	0.0338687	0.279966
DCUN1D5	0.35079	0.584426	0.615312	0.415856	0.199456
DCXR	0.134792	0.345091	-0.765876	-0.655855	-0.110021
DDAH1	0.00124746	0.0248408	-0.263786	-0.109011	-0.154775
DDAH2	0.120105	0.322864	0.113622	0.179357	-0.0657343
DDB1	0.909613	0.958396	0.117641	0.126903	-0.00926152
DDB2	0.0494059	0.19301	-0.227178	0.245178	-0.472356
DDC	0.0871489	0.264771	0.15251	0.542106	-0.389597
DDHD2	0.230631	0.464999	0.075248	-0.032869	0.108117
DDI2	0.1168	0.317361	0.127736	0.264492	-0.136755
DDOST	0.0318895	0.152437	-0.22332	-0.112498	-0.110822
DDR1	0.00748646	0.0671014	0.0561043	0.545991	-0.489887
DDR2	0.377377	0.608925	0.152781	0.165171	-0.0123898
DDRGK1	0.965344	0.983325	-0.0773312	-0.0213584	-0.0559728
DDT	0.268799	0.505455	-0.283157	-0.508668	0.225511
DDX1	0.00383499	0.0456003	-0.00518809	0.0986107	-0.103799
DDX10	0.772237	0.887761	0.682594	0.635139	0.0474544
DDX17	0.465259	0.68093	0.152791	0.188027	-0.0352353
DDX18	0.446627	0.665627	0.862592	0.778835	0.0837567
DDX19A	0.085868	0.262402	0.460694	0.558752	-0.0980573
DDX19B	0.029999	0.147144	-0.063165	0.407594	-0.470759
DDX20	0.115774	0.316211	0.702274	1.01213	-0.309856
DDX21	0.540218	0.738201	0.87431	0.924393	-0.0500831
DDX23	0.396468	0.624531	0.215005	0.318909	-0.103904
DDX24	0.0923411	0.273736	0.671484	1.02979	-0.358302
DDX27	0.156464	0.375491	1.02174	1.26759	-0.245845
DDX31	0.566755	0.755948	0.241196	0.217625	0.0235703
DDX39A	0.354221	0.587269	0.329516	0.477652	-0.148137
DDX39B	0.456737	0.673029	0.204175	0.221008	-0.0168329
DDX3X	0.0492532	0.192803	0.18276	0.245188	-0.0624285
DDX3Y	0.000702246	0.0188395	-0.263689	0.45435	-0.71804	IGC
DDX41	0.00990425	0.078735	0.571875	1.22673	-0.65486
DDX42	0.0261296	0.135703	0.245439	0.438155	-0.192715
DDX46	0.0346731	0.159902	0.208227	0.334879	-0.126652
DDX47	0.0307871	0.149607	0.848702	1.29368	-0.444979
DDX49	0.123065	0.32722	0.793575	0.969772	-0.176197
DDX5	0.160627	0.380316	0.310993	0.25544	0.0555527
DDX50	0.0204069	0.117564	0.554587	1.08023	-0.525638
DDX51	0.0594577	0.212118	0.73394	1.22883	-0.494892
DDX52	0.318896	0.555392	0.476063	0.626824	-0.15076
DDX54	0.0626153	0.219019	0.789118	1.03327	-0.244147
DDX55	0.113318	0.311358	0.341288	0.537158	-0.195871
DDX56	0.0617817	0.217127	1.00553	1.36839	-0.362858
DDX58	0.192899	0.421079	0.351817	0.499069	-0.147252
DDX59	0.529593	0.731133	0.300454	0.229374	0.0710795
DDX6	0.0030894	0.0407178	0.0361252	0.221161	-0.185035
DDX60	0.0237765	0.128302	-0.557942	-0.216621	-0.341321
DDX60L	0.0120917	0.089135	-0.319367	0.0252729	-0.344639
DECR1	0.555152	0.747685	-0.303743	-0.307956	0.00421312
DECR2	0.0219372	0.122188	0.435611	0.917728	-0.482117
DEF6	0.920728	0.962089	0.103086	0.155917	-0.0528304
DEFA6	0.140432	0.35346	-0.381234	-0.0812838	-0.29995
DEGS1	0.76619	0.884825	0.489005	0.467638	0.0213676
DEGS2	0.113668	0.312086	-0.183804	-0.0170269	-0.166777
DEK	0.342693	0.576655	0.111672	0.170579	-0.0589063
DENND1A	0.491058	0.701733	0.116233	0.147107	-0.0308736
DENND2D	0.776258	0.888954	-0.608437	-0.621693	0.0132561
DENND3	0.052893	0.199594	0.145503	0.0313852	0.114117
DENND4A	0.936825	0.970463	0.0949974	0.104818	-0.00982069
DENND4B	0.127009	0.332875	0.152898	0.294519	-0.141621
DENND4C	0.000353475	0.0129513	-0.301784	0.111012	-0.412795	IGC
DENR	0.0898932	0.270085	-0.128312	0.200145	-0.328457
DEPTOR	0.0224204	0.124005	-0.955396	-0.43396	-0.521436
DERA	0.251018	0.487403	-0.0898031	-1.45812e-05	-0.0897885
DERL1	0.287412	0.523675	0.42237	0.683459	-0.261089
DERL2	0.473231	0.687645	-0.426138	-0.240764	-0.185374
DERL3	0.222218	0.454991	-0.488083	-0.225917	-0.262167
DES	0.628713	0.797923	-0.221213	-0.198286	-0.0229266
DFFA	0.0270868	0.138226	0.00913331	0.115813	-0.106679
DFFB	0.156245	0.375491	0.467894	0.602758	-0.134864
DFNA5	0.224743	0.458241	0.759805	1.03415	-0.274349
DGAT1	0.0381795	0.168497	0.192971	0.424333	-0.231362
DGKA	0.469551	0.684168	0.288264	0.388681	-0.100417
DGKD	0.0145177	0.097512	-0.195996	-0.380323	0.184326
DGKQ	0.0182615	0.110322	-0.114611	0.102899	-0.217509
DGKZ	0.294984	0.53179	0.115733	0.262707	-0.146973
DGUOK	0.0537521	0.201542	-0.354902	0.0331964	-0.388098
DHCR24	0.0865076	0.26348	-0.362628	-0.0239343	-0.338694
DHCR7	0.0545347	0.202924	-0.00362108	0.544022	-0.547643
DHFR	0.374972	0.605775	0.4483	0.557626	-0.109325
DHODH	0.00347151	0.0430716	-0.684318	-0.0388552	-0.645463	IGC
DHPS	0.518302	0.72235	0.597423	0.651698	-0.0542749
DHRS1	0.241865	0.477244	-0.176221	-0.197163	0.0209414
DHRS11	0.538139	0.737057	-0.878945	-0.717949	-0.160996
DHRS13	0.0262803	0.1361	-0.339886	0.0483798	-0.388265
DHRS2	0.0119705	0.0885167	-0.480214	0.0170358	-0.497249
DHRS3	8.54245e-05	0.00560956	-0.964038	-0.240183	-0.723854	IGC
DHRS4	0.96533	0.983325	-0.38161	-0.298026	-0.0835842
DHRS7	0.199692	0.42863	-0.242477	-0.15966	-0.0828173
DHRS7B	0.00411772	0.0472217	-0.326266	-0.0218214	-0.304445	IGC
DHRSX	0.0228116	0.125544	-0.244778	0.0381609	-0.282939
DHTKD1	0.00078334	0.0202007	-1.06322	-0.445991	-0.617232	IGC
DHX15	0.232975	0.46697	0.220305	0.277824	-0.0575192
DHX16	0.0750782	0.242902	0.413009	0.652301	-0.239291
DHX29	0.553272	0.746803	-0.0600259	0.0278971	-0.0879231
DHX30	0.0757691	0.243418	0.0975817	0.278566	-0.180984
DHX32	0.893819	0.951051	-0.352138	-0.395322	0.0431842
DHX35	0.0476361	0.188616	0.0821525	0.287666	-0.205513
DHX36	0.308181	0.545193	0.30686	0.530728	-0.223868
DHX37	0.144792	0.360039	0.422696	0.63038	-0.207684
DHX38	0.632661	0.799933	0.57965	0.593157	-0.0135068
DHX40	0.410825	0.634731	0.331428	0.406008	-0.0745795
DHX57	0.031506	0.151767	0.26579	0.641147	-0.375357
DHX58	0.0942251	0.277413	0.0598073	0.209421	-0.149613
DHX8	4.31385e-05	0.00355515	0.229761	0.942065	-0.712304	IGC
DHX9	0.075308	0.243002	0.256358	0.31621	-0.0598517
DIABLO	0.0743928	0.241967	-0.156675	-0.000404605	-0.156271
DIAPH1	0.266379	0.502711	0.034017	0.144152	-0.110135
DIAPH2	0.118774	0.320345	-0.0491116	0.0525992	-0.101711
DICER1	0.874791	0.940301	0.316746	0.418964	-0.102218
DIDO1	0.00534173	0.0547471	0.727879	1.14984	-0.421963
DIEXF	0.338103	0.573465	0.883827	1.05489	-0.171064
DIMT1	0.00624669	0.0590823	0.511076	1.04793	-0.53685
DIP2A	0.788847	0.89688	-0.216564	-0.189786	-0.026778
DIP2B	0.621763	0.793501	0.240133	0.304495	-0.0643619
DIP2C	0.640101	0.805049	0.0507668	0.0673198	-0.0165531
DIS3	0.251018	0.487403	0.549363	0.597232	-0.0478693
DIS3L2	0.369061	0.600461	0.0350226	-0.0699511	0.104974
DKC1	0.00624846	0.0590823	0.0941702	0.325212	-0.231041
DKK3	0.757342	0.880082	0.0555089	0.0161667	0.0393421
DLAT	0.925185	0.964266	-0.289598	-0.26986	-0.0197385
DLD	0.241878	0.477244	-0.35717	-0.42105	0.0638799
DLG1	0.017786	0.108432	-0.431543	-0.168468	-0.263075
DLG3	0.024611	0.130705	-1.12774	-0.588552	-0.539184
DLGAP4	0.207779	0.437656	0.519188	0.766304	-0.247117
DLST	0.869745	0.937278	-0.303969	-0.248163	-0.0558064
DMAP1	0.252888	0.489479	0.131216	0.244061	-0.112845
DMBT1	0.350144	0.583679	1.40906	1.54277	-0.13371
DMD	0.0839654	0.258312	-0.871233	-0.60702	-0.264212
DMPK	0.369969	0.601297	-0.156219	-0.055417	-0.100802
DMTN	0.423802	0.644053	-0.140664	-0.249555	0.108891
DMXL1	0.704325	0.845144	-0.344528	-0.346651	0.00212269
DMXL2	0.0972606	0.282156	0.250339	0.433766	-0.183427
DNAJA1	0.666992	0.822571	0.21805	0.235809	-0.0177594
DNAJA2	0.954176	0.978315	0.167491	0.213923	-0.0464325
DNAJA3	0.624738	0.795325	0.0636185	0.000652898	0.0629656
DNAJA4	0.00326683	0.0420969	0.102886	0.781851	-0.678964	IGC
DNAJB1	0.817114	0.911249	0.0651456	0.107443	-0.0422976
DNAJB11	0.920733	0.962089	-0.00279662	0.0174815	-0.0202781
DNAJB12	0.258582	0.494748	0.367585	0.569308	-0.201723
DNAJB2	0.8689	0.937056	0.123264	0.198832	-0.075568
DNAJB4	0.240446	0.476084	-0.330885	0.0126491	-0.343534
DNAJB5	0.30933	0.546231	-0.0391435	-0.126712	0.0875689
DNAJB6	0.174378	0.397699	0.971417	1.14022	-0.168803
DNAJB9	0.296018	0.532716	-0.472069	-0.275354	-0.196715
DNAJC1	0.246417	0.481663	-0.279437	-0.0514393	-0.227998
DNAJC10	0.769578	0.886709	0.0630956	0.082269	-0.0191734
DNAJC11	0.632698	0.799933	-0.195117	-0.248105	0.052988
DNAJC13	0.560803	0.750743	0.233594	0.293782	-0.0601885
DNAJC16	0.838991	0.922097	0.416162	0.404702	0.0114602
DNAJC17	0.901518	0.954671	0.164351	0.196684	-0.0323321
DNAJC19	0.0595371	0.212118	-0.397919	0.136421	-0.53434
DNAJC2	0.00084694	0.0206299	0.0629314	0.717973	-0.655042	IGC
DNAJC21	0.0498924	0.1939	-0.0890686	0.430862	-0.519931
DNAJC3	0.0310052	0.150409	-0.200793	0.0290743	-0.229868
DNAJC5	0.774939	0.888694	0.265943	0.184776	0.0811671
DNAJC7	0.381043	0.611124	0.28513	0.309402	-0.0242724
DNAJC8	0.836767	0.920834	0.612955	0.525325	0.0876297
DNAJC9	0.929639	0.966435	0.496522	0.494223	0.00229917
DNASE1L1	0.186055	0.412531	0.29274	0.156466	0.136274
DNASE2	0.959414	0.981651	0.332266	0.35577	-0.0235042
DNM1	0.0263186	0.136107	-0.0199392	0.0257341	-0.0456733
DNM1L	0.216913	0.44839	0.0805061	0.0527658	0.0277403
DNM2	0.00017544	0.00857084	-0.140535	0.0153667	-0.155902
DNM3	0.220369	0.452596	-0.461859	-0.352949	-0.10891
DNMBP	0.795853	0.898999	0.0718271	0.107116	-0.0352887
DNMT1	0.410263	0.634622	1.13141	1.25947	-0.128056
DNMT3A	0.313857	0.549832	0.177634	0.265487	-0.0878536
DNPEP	0.00685896	0.063704	-0.200334	-0.0603906	-0.139944
DNPH1	0.000610689	0.0181179	-0.232127	0.0842571	-0.316384	IGC
DNTTIP1	0.209171	0.439829	0.0257523	0.276903	-0.251151
DNTTIP2	0.121443	0.324924	0.61147	0.881316	-0.269846
DOCK1	0.000428	0.014656	0.0681173	0.507969	-0.439851	IGC
DOCK10	0.701933	0.84484	0.51406	0.343004	0.171056
DOCK11	0.552148	0.746803	0.469726	0.545867	-0.0761402
DOCK2	0.6407	0.805049	0.238314	0.223961	0.0143525
DOCK4	0.00138968	0.026428	0.574726	0.267793	0.306933	DGC
DOCK5	0.206639	0.436549	-0.030173	0.161135	-0.191308
DOCK6	0.0134743	0.0933333	0.163952	0.442485	-0.278532
DOCK7	0.0297175	0.146355	0.118796	0.400424	-0.281627
DOCK8	0.507369	0.714588	0.362513	0.30716	0.0553529
DOCK9	0.114976	0.314853	0.728823	0.911761	-0.182939
DOHH	0.328917	0.565354	1.08945	0.8414	0.248046
DOK1	0.0126878	0.0914295	0.431427	0.0184276	0.412999
DOK2	0.907257	0.957432	0.599843	0.631787	-0.0319439
DOK3	0.120345	0.323274	0.690687	0.304354	0.386333
DOLK	0.223563	0.456723	-0.00372297	0.0856813	-0.0894042
DOLPP1	0.0273893	0.139284	-0.336515	-0.182552	-0.153963
DOPEY2	0.720793	0.854688	-0.43586	-0.394299	-0.0415606
DPAGT1	0.382846	0.61242	-0.728109	-0.529285	-0.198824
DPCD	0.372928	0.604047	0.0626302	0.0751133	-0.0124831
DPCR1	0.507112	0.714588	-0.105001	0.00531718	-0.110318
DPEP1	0.368763	0.600449	0.491951	0.821894	-0.329944
DPF2	0.78029	0.890814	0.153083	0.196659	-0.0435751
DPH1	0.606177	0.78454	0.484208	0.549146	-0.0649383
DPH2	0.0537092	0.201542	0.217383	0.481049	-0.263666
DPH5	0.180546	0.405327	0.546779	0.201984	0.344795
DPM1	0.00287192	0.0393372	-0.18183	0.136309	-0.318139	IGC
DPM3	0.178319	0.402068	0.264263	0.0733736	0.190889
DPP3	0.0859947	0.262461	0.0466064	0.135078	-0.0884718
DPP4	0.675164	0.829025	0.589364	0.632611	-0.0432475
DPP7	0.960876	0.981856	-0.120932	-0.0479048	-0.0730273
DPP8	0.374424	0.605023	-0.0377134	0.128237	-0.165951
DPP9	0.0155585	0.101123	0.306295	0.49212	-0.185825
DPT	0.0551936	0.203963	-0.649865	-1.04378	0.393913
DPY19L1	0.0790437	0.250589	0.213229	0.315468	-0.102238
DPY19L3	0.93267	0.968534	-0.184455	-0.167741	-0.0167142
DPY30	0.249074	0.485042	0.250605	0.275974	-0.025369
DPYD	0.748242	0.874066	-0.230375	-0.2892	0.0588248
DPYSL2	0.0995916	0.286536	0.0653157	0.15613	-0.0908142
DPYSL3	0.0621141	0.217786	0.0876784	0.238319	-0.15064
DR1	0.942925	0.972477	0.407779	0.308814	0.0989652
DRAP1	0.206297	0.436415	0.583752	0.255031	0.328721
DRG1	0.075308	0.243002	0.10584	0.211773	-0.105933
DRG2	0.0015153	0.0275536	-0.174245	0.0810215	-0.255266
DSC1	0.0399235	0.1725	0.155342	-0.0273378	0.18268
DSC2	0.000374667	0.0133558	-0.470851	0.208866	-0.679717	IGC
DSCR3	0.985461	0.992455	-0.0195769	-0.0717517	0.0521748
DSG1	0.00355432	0.0435553	0.270464	0.0906025	0.179861
DSG2	0.00503903	0.0532622	-0.340013	0.170834	-0.510846
DSG3	0.296151	0.532824	0.282996	0.43357	-0.150574
DSN1	0.0948497	0.278246	0.366577	0.719023	-0.352446
DSP	3.8198e-06	0.000820358	-0.14227	0.172702	-0.314972	IGC
DST	0.825836	0.915541	-0.091735	0.00561304	-0.0973481
DSTN	0.708243	0.847624	-0.0331189	-0.0127076	-0.0204113
DTD1	0.150781	0.368676	0.678274	0.451034	0.22724
DTD2	0.319594	0.55616	0.0066559	-0.101903	0.108559
DTNA	0.0551849	0.203963	-1.07001	-0.736153	-0.333853
DTNB	0.0341353	0.158697	-0.610551	-0.240375	-0.370176
DTNBP1	0.464288	0.680189	0.251895	0.0547483	0.197146
DTX2	0.00468716	0.0510173	0.160121	0.668458	-0.508337
DTX3L	0.00490912	0.0524403	0.430478	0.684759	-0.254281
DTYMK	0.01337	0.093221	0.0269837	0.162859	-0.135875
DUOX1	0.182359	0.407513	-0.376832	-0.629228	0.252396
DUOX2	0.530758	0.732329	-0.985467	-0.830766	-0.154702
DUS1L	0.281068	0.516048	0.155845	0.308065	-0.15222
DUS3L	0.482851	0.694607	0.575977	0.513134	0.062843
DUSP12	8.76821e-05	0.00563627	0.0691984	0.983545	-0.914347	IGC
DUSP22	0.808362	0.905129	0.061028	-0.032406	0.093434
DUSP23	0.318973	0.555392	0.590709	0.66182	-0.071111
DUSP3	0.150036	0.367836	-0.00439007	0.0403204	-0.0447105
DUT	0.566483	0.755723	0.10863	-0.00298155	0.111612
DVL2	0.0730951	0.239768	0.00769965	0.182505	-0.174805
DVL3	0.00857224	0.0727811	0.0681548	0.368468	-0.300313
DYM	0.707643	0.847184	0.145394	0.283088	-0.137694
DYNC1H1	0.0361411	0.16322	0.0115893	0.0649946	-0.0534053
DYNC1I2	0.0923214	0.273736	-0.00300358	0.0508437	-0.0538473
DYNC1LI1	0.365991	0.597989	0.0772633	0.0810916	-0.00382832
DYNC1LI2	0.0146823	0.0979268	-0.0264866	0.0631189	-0.0896055
DYNLL1	0.0474117	0.188209	0.012746	0.031308	-0.018562
DYNLL2	0.659272	0.81757	0.0474076	0.0389858	0.00842179
DYNLRB1	0.321646	0.558024	-0.0187161	0.099986	-0.118702
DYNLT1	0.0012052	0.0244237	-0.562926	0.313035	-0.875961	IGC
DYNLT3	0.207307	0.437656	-0.0239859	0.0831312	-0.107117
DYRK1A	0.622345	0.79405	0.0723786	0.0644196	0.00795891
DYSF	0.075308	0.243002	0.403011	0.28614	0.11687
E2F4	0.17243	0.396093	0.177767	0.0501542	0.127613
EARS2	0.527324	0.728963	0.0504874	-0.113316	0.163803
EBAG9	0.579076	0.764455	-0.18846	-0.0427419	-0.145718
EBNA1BP2	0.11009	0.305467	0.917871	1.09604	-0.178167
EBP	0.255658	0.49078	-0.105304	0.334645	-0.439949
ECE1	0.18182	0.406957	0.622308	0.89308	-0.270772
ECH1	0.671075	0.826354	-0.291016	-0.271409	-0.0196071
ECHDC1	0.00338233	0.0428042	-0.516912	-0.218376	-0.298536
ECHDC2	0.216839	0.44839	-1.69878	-1.77457	0.0757948
ECHDC3	0.534404	0.734397	-1.94944	-1.87993	-0.0695098
ECHS1	0.974284	0.98831	-0.204951	-0.204882	-6.87964e-05
ECI1	0.608952	0.786464	-0.234967	-0.177655	-0.0573117
ECI2	0.152431	0.370487	-1.12863	-0.764786	-0.363849
ECM1	0.397211	0.625567	0.542434	0.646933	-0.104499
ECSIT	0.490186	0.701168	-0.62801	-0.387558	-0.240452
ECT2	0.0182828	0.110356	0.256678	0.543384	-0.286706
EDC3	0.170991	0.393785	0.259228	0.41715	-0.157922
EDC4	0.956409	0.97967	0.362546	0.353951	0.0085949
EDEM2	0.948564	0.975953	-0.0505967	-0.0350573	-0.0155394
EDEM3	0.162304	0.382313	-0.251366	-0.115468	-0.135898
EDF1	0.0802637	0.251894	-0.14459	0.154041	-0.298631
EDIL3	0.614156	0.78963	0.328819	0.398406	-0.069587
EEA1	0.845536	0.925618	0.192207	0.194336	-0.00212917
EED	0.230757	0.464999	0.996623	1.25679	-0.260163
EEF1A1	0.0011195	0.0237788	-0.055039	0.0670756	-0.122115
EEF1A2	0.884937	0.94602	-2.61476	-2.22168	-0.393077
EEF1B2	0.036642	0.164127	0.0165769	0.105943	-0.0893662
EEF1D	0.268799	0.505455	0.0464145	0.10419	-0.0577757
EEF1E1	0.0564523	0.206223	-0.221848	-0.0703934	-0.151454
EEF1G	0.0790613	0.250589	0.10108	0.171718	-0.0706376
EEF2	0.127634	0.333485	0.0307847	0.0988094	-0.0680247
EEFSEC	0.000108961	0.00645109	-0.136705	0.261687	-0.398392	IGC
EEPD1	0.873343	0.939636	-0.542808	-0.531816	-0.0109924
EFCAB14	0.123275	0.3275	-0.527356	-0.216447	-0.310909
EFCAB4B	0.0217216	0.121871	-0.200609	0.311471	-0.51208
EFEMP1	2.54841e-05	0.00278728	0.750314	1.60743	-0.85712	IGC
EFEMP2	0.717164	0.852454	0.347128	0.49163	-0.144501
EFHD1	0.487425	0.698719	0.514783	0.0230331	0.49175
EFHD2	0.306904	0.544287	0.0813832	0.13268	-0.0512965
EFNB1	0.00236719	0.0353294	-0.267864	0.454152	-0.722016	IGC
EFNB2	4.26009e-07	0.000148657	-0.911906	-0.00789536	-0.904011	IGC
EFR3A	0.138977	0.35118	-0.0786424	0.185979	-0.264622
EFTUD1	0.230786	0.464999	0.0104983	0.150232	-0.139734
EFTUD2	0.100169	0.287633	0.195719	0.272906	-0.0771871
EGFR	0.00469932	0.0510173	-0.174934	0.168037	-0.342971
EGLN1	0.699237	0.843521	0.281534	0.31383	-0.032296
EHBP1	0.00114541	0.0239815	0.316588	0.848572	-0.531984	IGC
EHBP1L1	0.0978739	0.283262	0.271775	0.446229	-0.174454
EHD1	0.614851	0.78963	-0.0470978	-0.0207102	-0.0263876
EHD2	0.735531	0.866416	-0.236553	-0.237619	0.00106619
EHD3	0.212217	0.443071	-0.164267	0.0575769	-0.221844
EHD4	0.754624	0.878456	-0.192459	-0.178628	-0.0138314
EHF	0.0348317	0.160532	0.28806	0.572977	-0.284917
EHHADH	0.0332564	0.15602	-0.410991	-0.065315	-0.345676
EHMT1	0.735217	0.866185	0.568992	0.610677	-0.041685
EHMT2	0.240147	0.47562	0.703748	0.886424	-0.182676
EI24	0.106611	0.299935	0.00967082	-0.465994	0.475665
EIF1	0.0955482	0.279171	-0.404034	0.152007	-0.556041
EIF1AD	0.612842	0.789066	0.0985266	0.144419	-0.0458923
EIF1AY	0.00977327	0.0783572	-0.317586	0.0779011	-0.395487
EIF1B	0.503555	0.711181	0.107033	0.0533286	0.0537042
EIF2A	0.458435	0.674987	-0.121629	0.0342137	-0.155842
EIF2AK2	0.000788662	0.0202007	0.196155	0.387353	-0.191198
EIF2AK3	0.911322	0.95867	0.0613933	0.0951242	-0.0337308
EIF2AK4	0.700729	0.84434	0.160788	0.167569	-0.00678052
EIF2B1	0.29901	0.535733	-0.10524	0.069675	-0.174915
EIF2B2	0.0605602	0.214652	-0.125757	0.237121	-0.362878
EIF2B3	0.417071	0.640427	-0.116706	-0.0598461	-0.05686
EIF2B4	0.020592	0.118166	-0.0554698	0.147713	-0.203183
EIF2B5	0.0314418	0.151696	-0.0436228	0.197753	-0.241376
EIF2D	0.60694	0.784762	-0.10694	-0.0214618	-0.0854781
EIF2S1	0.0122592	0.0898356	-0.000146504	0.0689023	-0.0690488
EIF2S2	0.301626	0.538207	0.0842879	0.153557	-0.0692686
EIF2S3	3.99132e-05	0.00344099	-0.0466164	0.152632	-0.199248
EIF3A	0.232975	0.46697	0.028024	0.0812943	-0.0532704
EIF3B	1.11335e-05	0.00159645	-0.000428724	0.210805	-0.211234
EIF3C	0.490509	0.701493	0.363523	0.0729798	0.290543
EIF3D	0.000528134	0.016754	-0.173829	0.0597985	-0.233627
EIF3E	0.978755	0.989831	0.117905	0.129565	-0.0116603
EIF3F	0.266379	0.502711	4.23426e-05	0.0184323	-0.01839
EIF3G	0.281122	0.516048	-0.104981	0.16365	-0.268631
EIF3H	0.0522383	0.198776	-0.0739122	0.14945	-0.223362
EIF3I	0.0286813	0.143269	0.0297249	0.107901	-0.0781761
EIF3J	0.0543112	0.202644	0.188733	0.0835988	0.105134
EIF3K	0.338432	0.573465	-0.0651989	0.216994	-0.282193
EIF3L	0.335611	0.570881	0.0890798	0.139916	-0.0508358
EIF3M	0.491347	0.701733	0.104655	0.0973542	0.00730061
EIF4A1	0.00261974	0.0375685	0.14846	0.244505	-0.0960455
EIF4A2	0.000380919	0.0133558	-0.017408	0.0955491	-0.112957
EIF4A3	0.000255505	0.0105172	0.0803702	0.246122	-0.165752
EIF4B	0.455044	0.672019	0.212137	0.237924	-0.0257864
EIF4E	0.482565	0.694532	-0.00744308	0.096966	-0.104409
EIF4E2	0.116295	0.317042	0.239408	0.702805	-0.463396
EIF4E3	0.880755	0.94363	-0.201758	-0.192973	-0.00878476
EIF4EBP1	0.71887	0.85365	0.311759	0.454423	-0.142664
EIF4EBP2	0.27979	0.515303	0.0420453	0.149728	-0.107683
EIF4ENIF1	0.0163394	0.103757	0.132912	0.490018	-0.357105
EIF4G1	0.654804	0.815223	0.16939	0.242489	-0.0730988
EIF4G2	0.90073	0.954112	0.163193	0.174787	-0.0115944
EIF4G3	0.145331	0.360644	0.238418	0.234814	0.00360426
EIF4H	0.718685	0.853582	0.115086	0.306441	-0.191356
EIF5	0.0059365	0.0576958	-0.0518643	0.0855038	-0.137368
EIF5A	0.0529218	0.199594	-0.146239	0.00457291	-0.150812
EIF5A2	0.0675049	0.229548	-0.39719	-0.81079	0.4136
EIF5B	0.0299296	0.147	0.0676074	0.209588	-0.14198
EIF6	0.254507	0.490161	0.356243	0.436144	-0.0799008
ELAC2	0.332644	0.569228	0.376649	0.582908	-0.20626
ELANE	0.137718	0.349141	1.66901	1.19502	0.473986
[truncated: 5,329 more rows]

## Sheet: Data S4B
Phospho-sites	P value( wilcoxon rank sum test)	Mean of DGC (log10 transformation)	Mean of IGC (log10 transformation)	Foldchange ( log10(mean DGC/mean IGC) )	Upregulated group	P value( wilcoxon rank sum test) BH adjust
gi|33356547_MCM2_S139	1.56e-19	0.592622	0	0.592622	DGC	2.27183e-15
gi|510937006_COBLL1_S1070	5.57e-19	-0.951124	0	-0.951124		2.70386e-15
gi|218563739_C17orf49_S62	5.57e-19	1.19792	0	1.19792	DGC	2.70386e-15
gi|150418007_RANBP2_S788	2.9e-17	1.13461	0	1.13461	DGC	1.05582e-13
gi|27777632_SLC9A1_S703	7.15e-17	-0.636037	0	-0.636037		2.08251e-13
gi|42544224_NDRG2_S318	1.71e-16	-0.392809	0	-0.392809		4.15046e-13
gi|258645172_BCKDHA_S336	4.9e-16	-0.76894	0	-0.76894		8.91984e-13
gi|192807320_SMARCA4_S1419	4.9e-16	0.634137	0	0.634137	DGC	8.91984e-13
gi|394582099_MCM3_Y718	6.22e-16	1.77053	0	1.77053	DGC	1.00647e-12
gi|410169842_MUC5AC_S988	7.17e-16	-2.06355	0	-2.06355		1.04417e-12
gi|394582099_MCM3_T732	9.89e-16	1.58979	0	1.58979	DGC	1.30935e-12
gi|61743954_AHNAK_S5099	1.28e-15	-0.792134	0	-0.792134		1.54592e-12
gi|312176416_KIAA1522_S342	1.38e-15	-1.55373	0	-1.55373		1.54592e-12
gi|260763912_SKA3_S155	1.69e-15	1.94531	0	1.94531	DGC	1.75796e-12
gi|313760537_PDCD4_S80	2.55e-15	-0.568711	0	-0.568711		2.06309e-12
gi|375151575_PPFIBP2_S186	2.55e-15	-0.809282	0	-0.809282		2.06309e-12
gi|224586846_SORBS2_S346	2.55e-15	-1.11053	0	-1.11053		2.06309e-12
gi|119220605_USP10_S365	2.55e-15	0.525674	0	0.525674	DGC	2.06309e-12
gi|389565493_TJP3_S591	2.74e-15	-1.86955	0	-1.86955		2.10014e-12
gi|402534571_ATRIP_S97	4.49e-15	1.68891	0	1.68891	DGC	3.26939e-12
gi|389565493_TJP3_S368	5.54e-15	-1.99297	0	-1.99297		3.84186e-12
gi|394582099_MCM3_S721	1.06e-14	1.20056	0	1.20056	DGC	6.71164e-12
gi|30061565_LARP1B_S340	1.06e-14	-1.50809	0	-1.50809		6.71164e-12
gi|148536853_COPA_S173	1.95e-14	0.780297	0	0.780297	DGC	1.17669e-11
gi|258645172_BCKDHA_S346	2.02e-14	-0.551865	0	-0.551865		1.17669e-11
gi|29568103_SNRNP70_S226	2.54e-14	0.935842	0	0.935842	DGC	1.37e-11
gi|7705961_CLDN18_S253	2.54e-14	-1.85596	0	-1.85596		1.37e-11
gi|291084757_PDHA1_S201	3.42e-14	-0.76534	0	-0.76534		1.66018e-11
gi|116008190_MYLK_S1659	3.42e-14	-0.934844	0	-0.934844		1.66018e-11
gi|293597521_RRAS2_S109	3.42e-14	-0.44601	0	-0.44601		1.66018e-11
gi|14165435_HNRNPK_S216	4.07e-14	0.895516	0	0.895516	DGC	1.91198e-11
gi|389565493_TJP3_S371	5.28e-14	-1.83432	0	-1.83432		2.4029e-11
gi|332688220_CTNND1_S251	7.77e-14	-1.12162	0	-1.12162		3.23299e-11
gi|332688220_CTNND1_S168	7.77e-14	-0.864934	0	-0.864934		3.23299e-11
gi|4503249_DEK_S306	7.77e-14	1.19278	0	1.19278	DGC	3.23299e-11
gi|61743954_AHNAK_S93	9.23e-14	-0.705251	0	-0.705251		3.73379e-11
gi|4758014_CMKLR1_S337	1.76e-13	1.46027	0	1.46027	DGC	6.92726e-11
gi|389565493_TJP3_S856	2.46e-13	-0.794189	0	-0.794189		8.95625e-11
gi|5032189_TP53BP1_S1094	2.46e-13	0.948327	0	0.948327	DGC	8.95625e-11
gi|510937006_COBLL1_S326	2.46e-13	-1.55743	0	-1.55743		8.95625e-11
gi|195947397_PSEN1_S363	2.85e-13	1.56375	0	1.56375	DGC	1.01231e-10
gi|332688220_CTNND1_S167	3.73e-13	-0.886123	0	-0.886123		1.22151e-10
gi|188497756_UBAP2L_S609	3.73e-13	0.809994	0	0.809994	DGC	1.22151e-10
gi|224586846_SORBS2_S13	3.73e-13	-1.18519	0	-1.18519		1.22151e-10
gi|44890052_STMN1_S38	4.11e-13	0.417908	0	0.417908	DGC	1.22151e-10
gi|375151575_PPFIBP2_S244	4.11e-13	-0.363256	0	-0.363256		1.22151e-10
gi|158138507_MAPK3_Y204	4.11e-13	-0.779404	0	-0.779404		1.22151e-10
gi|312176416_KIAA1522_S404	4.11e-13	-0.847119	0	-0.847119		1.22151e-10
gi|42518070_TJP2_T462	4.11e-13	-0.847083	0	-0.847083		1.22151e-10
gi|197276600_MAP4_T571	5.15e-13	1.53191	0	1.53191	DGC	1.49999e-10
gi|20336205_ATRX_S1489	5.4e-13	1.07934	0	1.07934	DGC	1.51231e-10
gi|333470709_CXADR_S332	5.4e-13	-1.43269	0	-1.43269		1.51231e-10
gi|256223315_BRD8_S268	6.47e-13	0.293112	0	0.293112		1.77779e-10
gi|166795297_DYNC1LI1_S207	7.4e-13	0.983291	0	0.983291	DGC	1.95939e-10
gi|332688220_CTNND1_S219	7.4e-13	-1.37502	0	-1.37502		1.95939e-10
gi|114326455_CHD8_S1790	9.58e-13	0.903103	0	0.903103	DGC	2.40541e-10
gi|114326455_CHD8_S1792	9.58e-13	0.889254	0	0.889254	DGC	2.40541e-10
gi|148368978_NCAPH2_S284	9.58e-13	1.81434	0	1.81434	DGC	2.40541e-10
gi|13491166_PUM1_S709	1.08e-12	0.829792	0	0.829792	DGC	2.62134e-10
gi|42558264_FAM102A_S109	1.08e-12	-0.917344	0	-0.917344		2.62134e-10
gi|153070256_MAGIX_S187	1.26e-12	-1.8355	0	-1.8355		3.0081e-10
gi|116008190_MYLK_S1640	1.9e-12	-1.66636	0	-1.66636		4.46285e-10
gi|103471997_POLR1A_S1429	2.44e-12	0.739311	0	0.739311	DGC	5.64027e-10
gi|385251399_EPB41L1_S470	2.5e-12	-1.69148	0	-1.69148		5.68867e-10
gi|8400715_MAPT_S315	2.94e-12	-1.75554	0	-1.75554		6.58696e-10
gi|116089337_IQGAP2_S16	3.56e-12	-0.433284	0	-0.433284		7.62416e-10
gi|14249338_BUD13_S325	3.56e-12	0.178539	0	0.178539		7.62416e-10
gi|300244569_SRSF11_S433	3.56e-12	0.227184	0	0.227184		7.62416e-10
gi|332688220_CTNND1_S248	4.3e-12	-0.884081	0	-0.884081		7.80787e-10
gi|332688220_CTNND1_S245	4.3e-12	-0.947395	0	-0.947395		7.80787e-10
gi|223278381_RRP12_S1019	4.3e-12	0.821236	0	0.821236	DGC	7.80787e-10
gi|7705961_CLDN18_S214	4.3e-12	-1.66107	0	-1.66107		7.80787e-10
gi|114326455_CHD8_S1767	4.45e-12	0.268057	0	0.268057		7.80787e-10
gi|312176416_KIAA1522_S669	4.45e-12	-0.452938	0	-0.452938		7.80787e-10
gi|312176416_KIAA1522_S673	4.45e-12	-0.450696	0	-0.450696		7.80787e-10
gi|186700629_CASK_S571	4.45e-12	-0.542197	0	-0.542197		7.80787e-10
gi|42544224_NDRG2_S324	4.45e-12	-0.779273	0	-0.779273		7.80787e-10
gi|158138507_MAPK3_T202	4.45e-12	-0.823286	0	-0.823286		7.80787e-10
gi|196114970_PTPN12_S543	4.45e-12	0.271268	0	0.271268		7.80787e-10
gi|327478416_OCLN_S62	4.45e-12	-1.13629	0	-1.13629		7.80787e-10
gi|351542238_ASAP1_S832	4.45e-12	0.665715	0	0.665715	DGC	7.80787e-10
gi|42544224_NDRG2_T320	4.45e-12	-1.17126	0	-1.17126		7.80787e-10
gi|312176416_KIAA1522_S979	4.45e-12	-1.63534	0	-1.63534		7.80787e-10
gi|373938427_NOL8_S1031	6.36e-12	0.959086	0	0.959086	DGC	1.10263e-09
gi|256223315_BRD8_T264	7.1e-12	0.107135	0	0.107135		1.17497e-09
gi|224586846_SORBS2_S460	7.1e-12	-0.581943	0	-0.581943		1.17497e-09
gi|4557845_RRM2_S20	7.1e-12	1.05948	0	1.05948	DGC	1.17497e-09
gi|24308408_CABLES1_S26	7.1e-12	-1.05108	0	-1.05108		1.17497e-09
gi|156086740_RAP1GAP2_S492	7.34e-12	-1.58448	0	-1.58448		1.20104e-09
gi|4503249_DEK_S232	7.58e-12	1.50233	0	1.50233	DGC	1.22653e-09
gi|224586846_SORBS2_S26	8.14e-12	-1.26099	0	-1.26099		1.30267e-09
gi|285403096_GRAMD1C_S36	8.99e-12	-1.20337	0	-1.20337		1.39278e-09
gi|4758014_CMKLR1_T340	8.99e-12	1.20967	0	1.20967	DGC	1.39278e-09
gi|26667186_CAMK2D_S330	8.99e-12	-1.58706	0	-1.58706		1.39278e-09
gi|15011974_ARHGEF2_S147	1.09e-11	0.593757	0	0.593757	DGC	1.63646e-09
gi|31377841_FAM63A_S103	1.09e-11	-1.74819	0	-1.74819		1.63646e-09
gi|26667186_CAMK2D_T337	1.09e-11	-1.80841	0	-1.80841		1.63646e-09
gi|301336155_NSUN2_S421	1.13e-11	0.54257	0	0.54257	DGC	1.64562e-09
gi|55770844_CTNNA1_T654	1.13e-11	-0.526676	0	-0.526676		1.64562e-09
gi|298358598_DGCR8_S377	1.13e-11	0.231211	0	0.231211		1.64562e-09
gi|8400715_MAPT_S307	1.21e-11	-1.67029	0	-1.67029		1.74468e-09
gi|193083183_SYNPO2_S729	1.53e-11	-1.79311	0	-1.79311		2.18445e-09
gi|21493024_AKAP12_T187	1.6e-11	-1.3477	0	-1.3477		2.26221e-09
gi|194473668_MPST_S15	1.69e-11	-1.34405	-0.0679497	-1.2761	IGC	2.36649e-09
gi|5032189_TP53BP1_S1101	1.78e-11	0.55103	0	0.55103	DGC	2.46878e-09
gi|50980301_MPRIP_S220	2.83e-11	0.699069	0	0.699069	DGC	3.81605e-09
gi|42544224_NDRG2_S314	2.83e-11	-1.25048	0	-1.25048		3.81605e-09
gi|32171247_CCNY_S326	2.83e-11	-0.976357	0	-0.976357		3.81605e-09
gi|255918077_VCAN_S1954	3.95e-11	0.901272	0	0.901272	DGC	5.22944e-09
gi|7662086_ARHGEF11_S635	3.95e-11	-1.43453	0	-1.43453		5.22944e-09
gi|303519091_PLEKHO2_S340	4.33e-11	0.300905	0	0.300905	DGC	5.25482e-09
gi|292658785_SH2D4A_S270	4.33e-11	-0.616653	0	-0.616653		5.25482e-09
gi|38787957_TENC1_S120	4.33e-11	-0.265306	0	-0.265306		5.25482e-09
gi|41581463_FNBP1L_S295	4.33e-11	-0.485998	0	-0.485998		5.25482e-09
gi|255918077_VCAN_S1129	4.33e-11	0.477268	0	0.477268	DGC	5.25482e-09
gi|42544224_NDRG2_T316	4.33e-11	-0.886927	0	-0.886927		5.25482e-09
gi|4505571_SQSTM1_S272	4.33e-11	0.426154	0	0.426154	DGC	5.25482e-09
gi|55770844_CTNNA1_T658	4.33e-11	-0.354937	0	-0.354937		5.25482e-09
gi|313760537_PDCD4_S62	4.33e-11	-1.25431	0	-1.25431		5.25482e-09
gi|42518070_TJP2_S913	4.33e-11	-1.37427	0	-1.37427		5.25482e-09
gi|14249170_SKP2_S64	4.44e-11	1.57407	0	1.57407	DGC	5.34378e-09
gi|4503249_DEK_S231	4.88e-11	1.45594	0	1.45594	DGC	5.8252e-09
gi|193083183_SYNPO2_S604	5.51e-11	-1.25748	0	-1.25748		6.52375e-09
gi|52426735_ANK2_S3845	6.68e-11	-2.04873	0	-2.04873		7.84523e-09
gi|10092601_EIF4G3_S1409	6.97e-11	0.763472	0	0.763472	DGC	8.05588e-09
gi|14249614_SYTL1_S380	6.97e-11	-1.38079	0	-1.38079		8.05588e-09
gi|5453634_DYNC1LI2_S194	9.68e-11	0.842777	0	0.842777	DGC	1.11e-08
gi|125661045_LILRB3_S503	1.06e-10	1.26351	0	1.26351	DGC	1.19865e-08
gi|224586846_SORBS2_S646	1.07e-10	-1.40249	0	-1.40249		1.19865e-08
gi|254039650_SYTL5_S211	1.07e-10	-1.43303	0	-1.43303		1.19865e-08
gi|4503249_DEK_S230	1.17e-10	1.45189	0	1.45189	DGC	1.28111e-08
gi|42718007_DTNA_S310	1.17e-10	-1.71322	0	-1.71322		1.28111e-08
gi|7705961_CLDN18_T247	1.17e-10	-1.58913	0	-1.58913		1.28111e-08
gi|26667186_CAMK2D_S472	1.34e-10	-1.43384	0	-1.43384		1.44551e-08
gi|295054220_RIF1_S1542	1.34e-10	1.35921	0	1.35921	DGC	1.44551e-08
gi|385251399_EPB41L1_S379	1.7e-10	-1.22307	0	-1.22307		1.80709e-08
gi|150418009_TACC2_S2072	1.7e-10	-1.433	0	-1.433		1.80709e-08
gi|100913192_PRKAG2_S27	1.77e-10	-1.22301	0	-1.22301		1.85443e-08
gi|16418413_SLC26A9_S764	1.77e-10	-1.89305	0	-1.89305		1.85443e-08
gi|66932975_GPHN_S305	2.2e-10	-1.52782	0	-1.52782		2.27224e-08
gi|18104982_PTPN2_S304	2.2e-10	1.54638	0	1.54638	DGC	2.27224e-08
gi|45827701_DOPEY2_S1085	2.34e-10	-0.76384	0	-0.76384		2.38304e-08
gi|148839284_CADPS2_S65	2.34e-10	-1.05609	0	-1.05609		2.38304e-08
gi|50659095_DDX21_S89	2.46e-10	1.56629	0	1.56629	DGC	2.48785e-08
gi|14670383_DAPK2_S349	2.53e-10	-1.46711	-0.24063	-1.22648	IGC	2.52885e-08
gi|209969812_KANK2_S540	2.57e-10	-1.16222	0	-1.16222		2.52885e-08
gi|166795262_AEBP2_S206	2.57e-10	1.16242	0	1.16242	DGC	2.52885e-08
gi|21493024_AKAP12_S385	2.57e-10	-1.29273	0	-1.29273		2.52885e-08
gi|330864729_POLR1D_S76	2.77e-10	1.18264	0	1.18264	DGC	2.70735e-08
gi|239047795_PLEKHA7_S536	3.14e-10	-1.86993	-0.0657349	-1.8042	IGC	3.04852e-08
gi|197276600_MAP4_S280	3.79e-10	0.0220069	0	0.0220069		3.53806e-08
gi|41581463_FNBP1L_S443	3.79e-10	-0.375271	0	-0.375271		3.53806e-08
gi|5032189_TP53BP1_S294	3.79e-10	0.174225	0	0.174225		3.53806e-08
gi|194272142_MYO9B_S1290	3.79e-10	0.249829	0	0.249829		3.53806e-08
gi|193794814_ALDOA_S36	3.79e-10	-0.584728	0	-0.584728		3.53806e-08
gi|55770844_CTNNA1_S655	3.79e-10	-0.217803	0	-0.217803		3.53806e-08
gi|51173717_ABLIM1_S147	3.9e-10	-1.01012	0	-1.01012		3.61756e-08
gi|148539870_HDAC7_S489	4.08e-10	1.30497	0	1.30497	DGC	3.76057e-08
gi|42544224_NDRG2_T334	4.22e-10	-1.56291	0	-1.56291		3.84099e-08
gi|14211919_SLC9A7_S695	4.22e-10	-1.27326	0	-1.27326		3.84099e-08
gi|126032350_PRKDC_S3205	4.39e-10	1.26046	0	1.26046	DGC	3.9709e-08
gi|21359945_NCAPG_S674	4.92e-10	1.70154	0.415022	1.28651	DGC	4.42284e-08
gi|38787957_TENC1_S825	5.23e-10	-1.46945	0	-1.46945		4.67267e-08
gi|392583926_MED24_S860	5.58e-10	1.0196	0	1.0196	DGC	4.89527e-08
gi|385251399_EPB41L1_S404	5.58e-10	-1.37537	0	-1.37537		4.89527e-08
gi|196114970_PTPN12_T379	5.58e-10	1.73649	0	1.73649	DGC	4.89527e-08
gi|19718751_UNG_T60	6.09e-10	1.53904	0	1.53904	DGC	5.1389e-08
gi|375151575_PPFIBP2_S220	6.14e-10	-0.710082	0	-0.710082		5.1389e-08
gi|510937006_COBLL1_S256	6.14e-10	-0.795123	0	-0.795123		5.1389e-08
gi|314122224_SLC4A2_S159	6.14e-10	-1.47319	0	-1.47319		5.1389e-08
gi|33598937_SCARF2_S648	6.14e-10	0.748592	0	0.748592	DGC	5.1389e-08
gi|7705961_CLDN18_S210	6.14e-10	-1.15448	0	-1.15448		5.1389e-08
gi|385251399_EPB41L1_T413	6.14e-10	-1.38951	0	-1.38951		5.1389e-08
gi|387598085_UCK1_S244	6.14e-10	-1.34588	0	-1.34588		5.1389e-08
gi|4503249_DEK_S307	6.25e-10	0.977639	0	0.977639	DGC	5.17152e-08
gi|36287110_FGFR1OP_S160	6.25e-10	1.11055	0	1.11055	DGC	5.17152e-08
gi|410169842_MUC5AC_S1618	6.58e-10	-1.33516	0	-1.33516		5.41382e-08
gi|237757356_PRR5L_S28	7.64e-10	1.08613	0	1.08613	DGC	6.21572e-08
gi|156416022_TMEM176B_S221	7.64e-10	1.80765	0	1.80765	DGC	6.21572e-08
gi|389565493_TJP3_S346	8.99e-10	-0.424927	0	-0.424927		7.23322e-08
gi|15011974_ARHGEF2_S617	8.99e-10	0.169094	0	0.169094		7.23322e-08
gi|373838727_MCMBP_S154	9.24e-10	1.14165	0	1.14165	DGC	7.35312e-08
gi|224809582_RAP1GAP_S484	9.24e-10	-1.48081	0	-1.48081		7.35312e-08
gi|56790930_EML1_S113	9.67e-10	-1.00263	0	-1.00263		7.65349e-08
gi|191251777_BCAS1_S399	1.23e-09	-2.66704	-0.326307	-2.34073	IGC	9.63037e-08
gi|119220557_PAICS_S27	1.23e-09	1.49575	0	1.49575	DGC	9.63037e-08
gi|301129170_DIDO1_S154	1.31e-09	0.978449	0	0.978449	DGC	1.01476e-07
gi|196114970_PTPN12_S476	1.31e-09	1.50534	0	1.50534	DGC	1.01476e-07
gi|333470709_CXADR_S323	1.43e-09	-1.05978	0	-1.05978		1.10186e-07
gi|194272142_MYO9B_T1271	1.45e-09	0.805363	0	0.805363	DGC	1.10557e-07
gi|194306543_OXR1_S194	1.45e-09	-0.940925	0	-0.940925		1.10557e-07
gi|261278315_UTP14A_S31	1.47e-09	0.417857	0	0.417857	DGC	1.1092e-07
gi|50980301_MPRIP_S292	1.47e-09	0.857498	0	0.857498	DGC	1.1092e-07
gi|56550086_WDHD1_S260	1.51e-09	1.14839	0	1.14839	DGC	1.13351e-07
gi|358679318_ERBB2IP_S872	1.54e-09	-1.18702	0	-1.18702		1.1501e-07
gi|156086740_RAP1GAP2_S598	1.79e-09	-1.27055	0	-1.27055		1.32324e-07
gi|402534571_ATRIP_S391	1.79e-09	1.49099	0	1.49099	DGC	1.32324e-07
gi|55770844_CTNNA1_S652	1.83e-09	-1.27162	-0.00333111	-1.26828	IGC	1.34597e-07
gi|116063573_FLNA_S966	2.1e-09	-1.05405	0	-1.05405		1.52911e-07
gi|28416946_MYO18A_S74	2.1e-09	-1.0592	0	-1.0592		1.52911e-07
gi|223890153_DSN1_S65	2.16e-09	1.32376	0	1.32376	DGC	1.55723e-07
gi|42544224_NDRG2_S336	2.16e-09	-1.59531	0	-1.59531		1.55723e-07
gi|36287110_FGFR1OP_S156	2.26e-09	0.86727	0	0.86727	DGC	1.61335e-07
gi|26667186_CAMK2D_T331	2.26e-09	-1.8497	0	-1.8497		1.61335e-07
gi|4505571_SQSTM1_T269	2.86e-09	1.36952	0	1.36952	DGC	2.03172e-07
gi|116256336_SEC31A_S1049	2.98e-09	-0.35595	0	-0.35595		2.05676e-07
gi|116008190_MYLK_S1653	2.98e-09	-0.836307	0	-0.836307		2.05676e-07
gi|38787957_TENC1_S832	2.98e-09	-0.548208	0	-0.548208		2.05676e-07
gi|291190783_LRRC16A_S880	2.98e-09	-0.778388	0	-0.778388		2.05676e-07
gi|148839284_CADPS2_S58	2.98e-09	-0.733392	0	-0.733392		2.05676e-07
gi|116008190_MYLK_T1658	2.98e-09	-1.36676	0	-1.36676		2.05676e-07
gi|410169842_MUC5AC_S1801	3.07e-09	-2.55677	-0.568415	-1.98836	IGC	2.10889e-07
gi|302191611_CSRP1_S81	3.31e-09	-1.02265	0	-1.02265		2.24202e-07
gi|314122224_SLC4A2_S229	3.31e-09	-1.38733	0	-1.38733		2.24202e-07
gi|510025455_LILRB4_S319	3.31e-09	1.41305	0	1.41305	DGC	2.24202e-07
gi|345498499_LRBA_S10	3.36e-09	-0.804643	0	-0.804643		2.25492e-07
gi|42518070_TJP2_S978	3.36e-09	-1.16585	0	-1.16585		2.25492e-07
gi|42518070_TJP2_S244	3.42e-09	-0.718057	0	-0.718057		2.26388e-07
gi|332688220_CTNND1_S187	3.42e-09	-1.24103	0	-1.24103		2.26388e-07
gi|28416946_MYO18A_S101	3.42e-09	-1.15931	0	-1.15931		2.26388e-07
gi|289547524_RAB11FIP1_S357	3.55e-09	1.76864	0	1.76864	DGC	2.33931e-07
gi|116063573_FLNA_S1533	4.15e-09	-1.24664	0	-1.24664		2.71015e-07
gi|10947061_ADCY6_S54	4.15e-09	-1.77128	0	-1.77128		2.71015e-07
gi|221139764_PHRF1_S1123	4.69e-09	0.199612	0.0905871	0.109025		3.04913e-07
gi|193083183_SYNPO2_S226	4.85e-09	-0.935925	0	-0.935925		3.12525e-07
gi|163310749_LIMCH1_S63	4.85e-09	-0.809682	0	-0.809682		3.12525e-07
gi|301129170_DIDO1_T151	4.99e-09	0.891089	0	0.891089	DGC	3.15954e-07
gi|312176416_KIAA1522_S379	4.99e-09	-1.40777	0	-1.40777		3.15954e-07
gi|313661430_NEK1_S1057	4.99e-09	-1.09725	0	-1.09725		3.15954e-07
gi|312176416_KIAA1522_S971	4.99e-09	-1.75821	0	-1.75821		3.15954e-07
gi|51944966_ATP4A_S228	5.13e-09	-1.35248	0	-1.35248		3.22018e-07
gi|76150625_NOP2_S728	5.13e-09	1.35233	0	1.35233	DGC	3.22018e-07
gi|422398894_DYNC1I2_S95	5.21e-09	-0.804158	0	-0.804158		3.22865e-07
gi|7705373_LIMA1_S369	5.21e-09	-0.887693	0	-0.887693		3.22865e-07
gi|21493024_AKAP12_S188	5.21e-09	-1.38678	0	-1.38678		3.22865e-07
gi|55743118_RAB3GAP1_S537	6.82e-09	0.27468	0	0.27468		4.13832e-07
gi|6715600_GOLGA4_S266	6.82e-09	-0.48631	0	-0.48631		4.13832e-07
gi|109659849_FILIP1L_S551	6.82e-09	0.340122	0	0.340122	DGC	4.13832e-07
gi|52630322_CHD3_S1601	6.82e-09	0.457712	0	0.457712	DGC	4.13832e-07
gi|30840980_NFIA_S280	6.82e-09	-0.565872	0	-0.565872		4.13832e-07
gi|5032087_SF3A1_S359	7.03e-09	0.393231	0	0.393231	DGC	4.21308e-07
gi|111118978_EPHB2_S776	7.03e-09	1.38712	0	1.38712	DGC	4.21308e-07
gi|291167764_KIF21A_S819	7.03e-09	-1.36002	0	-1.36002		4.21308e-07
gi|33598937_SCARF2_S682	7.59e-09	1.11516	0	1.11516	DGC	4.53005e-07
gi|261278315_UTP14A_S29	7.83e-09	0.323017	0	0.323017	DGC	4.6353e-07
gi|38683816_ANKRD17_S1793	7.83e-09	0.984261	0	0.984261	DGC	4.6353e-07
gi|5032189_TP53BP1_S831	8.12e-09	1.25838	0	1.25838	DGC	4.76821e-07
gi|42518070_TJP2_T707	8.12e-09	-1.33524	0	-1.33524		4.76821e-07
gi|312176416_KIAA1522_S327	9.49e-09	-1.38758	0	-1.38758		5.52811e-07
gi|163310749_LIMCH1_S77	9.49e-09	-1.23929	0	-1.23929		5.52811e-07
gi|20270337_LEO1_S277	1.01e-08	0.441842	1.65892	-1.21708	IGC	5.86001e-07
gi|7705961_CLDN18_S217	1.1e-08	-1.2845	0	-1.2845		6.35687e-07
gi|42544224_NDRG2_S321	1.14e-08	-1.58453	0	-1.58453		6.53615e-07
gi|312176416_KIAA1522_S406	1.14e-08	-1.56001	0	-1.56001		6.53615e-07
gi|103472005_MKI67_S1131	1.15e-08	1.18727	0	1.18727	DGC	6.56763e-07
gi|313760537_PDCD4_S64	1.22e-08	-1.49388	0	-1.49388		6.91318e-07
gi|289547524_RAB11FIP1_S202	1.22e-08	1.6103	0	1.6103	DGC	6.91318e-07
gi|19923599_CLMN_S635	1.5e-08	-0.718272	0.0216879	-0.73996	IGC	8.40173e-07
gi|145275189_C1orf116_S429	1.5e-08	-1.02362	0	-1.02362		8.40173e-07
gi|325053668_ANK3_S1451	1.5e-08	-1.36175	0	-1.36175		8.40173e-07
gi|194272142_MYO9B_S1267	1.54e-08	0.907885	0	0.907885	DGC	8.52738e-07
gi|50980301_MPRIP_S224	1.54e-08	0.680835	0	0.680835	DGC	8.52738e-07
gi|17975761_MSL3_S234	1.54e-08	1.04072	0	1.04072	DGC	8.52738e-07
gi|148727290_PNPLA7_S355	1.72e-08	-1.25909	0	-1.25909		9.35041e-07
gi|224809474_RAI14_S638	1.72e-08	0.969617	0	0.969617	DGC	9.35041e-07
gi|4755125_AQP4_S263	1.72e-08	-1.54548	0	-1.54548		9.35041e-07
gi|32698688_CIT_S440	1.72e-08	1.29397	0	1.29397	DGC	9.35041e-07
gi|221219026_PHLDB1_S518	1.74e-08	0.53928	0	0.53928	DGC	9.35041e-07
gi|150418007_RANBP2_S2280	1.74e-08	0.762309	0	0.762309	DGC	9.35041e-07
gi|401461771_XPO6_T190	1.74e-08	0.947741	0	0.947741	DGC	9.35041e-07
gi|350994425_CTAGE5_S461	1.74e-08	-1.03818	0	-1.03818		9.35041e-07
gi|169881252_GTF2I_S103	1.77e-08	-0.679237	0	-0.679237		9.40749e-07
gi|301129170_DIDO1_S805	1.77e-08	0.923639	0	0.923639	DGC	9.40749e-07
gi|327478416_OCLN_S51	1.77e-08	-1.3311	0	-1.3311		9.40749e-07
gi|5032189_TP53BP1_S1430	1.84e-08	0.973721	0	0.973721	DGC	9.70867e-07
gi|156416022_TMEM176B_S223	1.84e-08	1.2359	0	1.2359	DGC	9.70867e-07
gi|52426735_ANK2_S2405	1.97e-08	-1.24802	-0.0285316	-1.21949		1.03571e-06
gi|194473668_MPST_S17	1.98e-08	-1.36861	-0.105839	-1.26277	IGC	1.03722e-06
gi|291084757_PDHA1_S269	2.1e-08	-0.489716	0	-0.489716		1.08065e-06
gi|221219026_PHLDB1_S520	2.1e-08	0.310207	0	0.310207	DGC	1.08065e-06
gi|150418007_RANBP2_S2251	2.1e-08	0.258287	0	0.258287		1.08065e-06
gi|193794814_ALDOA_S39	2.1e-08	-0.584934	0	-0.584934		1.08065e-06
gi|4507645_TPI1_S212	2.1e-08	-0.593458	0	-0.593458		1.08065e-06
gi|244790013_SYTL2_S316	2.15e-08	-1.37128	0	-1.37128		1.09861e-06
gi|289547524_RAB11FIP1_S435	2.15e-08	1.71801	0	1.71801	DGC	1.09861e-06
gi|410651490_FBXL19_S365	2.54e-08	0.927954	0	0.927954	DGC	1.28885e-06
gi|8400715_MAPT_S156	2.54e-08	-1.013	0	-1.013		1.28885e-06
gi|42518070_TJP2_S702	2.56e-08	-1.65551	0	-1.65551		1.29449e-06
gi|419636284_AP3B1_S227	2.66e-08	-0.262102	0	-0.262102		1.33578e-06
gi|42518070_TJP2_S266	2.66e-08	-0.35988	0	-0.35988		1.33578e-06
gi|30840980_NFIA_S287	3.44e-08	-0.414609	0	-0.414609		1.69656e-06
gi|331284176_NCOR2_S2213	3.44e-08	0.317048	0	0.317048	DGC	1.69656e-06
gi|27262651_ATXN2L_S594	3.44e-08	0.337696	0	0.337696	DGC	1.69656e-06
gi|5032189_TP53BP1_S1068	3.44e-08	0.962645	0	0.962645	DGC	1.69656e-06
gi|41350201_EPN1_S428	3.44e-08	-1.47186	0	-1.47186		1.69656e-06
gi|289547524_RAB11FIP1_S156	3.46e-08	1.22518	0	1.22518	DGC	1.69656e-06
gi|103472005_MKI67_S584	3.46e-08	1.33055	0	1.33055	DGC	1.69656e-06
gi|112382237_SYNM_S1049	3.57e-08	-1.58297	0	-1.58297		1.73879e-06
gi|7705961_CLDN18_S233	3.57e-08	-1.56146	0	-1.56146		1.73879e-06
gi|350994425_CTAGE5_S572	3.87e-08	-0.360699	0	-0.360699		1.86619e-06
gi|38683816_ANKRD17_S1796	3.87e-08	0.709053	0	0.709053	DGC	1.86619e-06
gi|4757726_MLLT10_S705	3.87e-08	0.781077	0	0.781077	DGC	1.86619e-06
gi|221219026_PHLDB1_S461	3.95e-08	1.13273	0	1.13273	DGC	1.89848e-06
gi|431822408_HSP90AB1_S245	4.01e-08	2.06958	0	2.06958	DGC	1.92097e-06
gi|4507525_SEC62_T375	4.38e-08	-0.884378	-0.163701	-0.720678	IGC	2.09134e-06
gi|42518070_TJP2_S1159	4.66e-08	-0.340081	0	-0.340081		2.20336e-06
gi|115430211_PHACTR4_S118	4.66e-08	-0.453844	0	-0.453844		2.20336e-06
gi|197333695_PARN_S558	4.66e-08	0.46272	0	0.46272	DGC	2.20336e-06
gi|194239733_SLC9A3_S592	4.72e-08	-2.02274	-0.436755	-1.58598	IGC	2.22451e-06
gi|373938427_NOL8_S1015	4.79e-08	0.85839	0	0.85839	DGC	2.22865e-06
gi|373938427_NOL8_S1016	4.79e-08	0.858624	0	0.858624	DGC	2.22865e-06
gi|71773201_APRT_S66	4.79e-08	-0.91549	0	-0.91549		2.22865e-06
gi|207028748_NDRG1_T366	4.79e-08	-1.53973	0	-1.53973		2.22865e-06
gi|50659091_CD163L1_S1402	5.23e-08	-1.22417	0.178743	-1.40291	IGC	2.42562e-06
gi|333108224_MLLT4_S1165	5.47e-08	-0.602576	0	-0.602576		2.51292e-06
gi|116008190_MYLK_S1652	5.47e-08	-0.879654	0	-0.879654		2.51292e-06
gi|333108224_MLLT4_S1156	5.47e-08	-0.939862	0	-0.939862		2.51292e-06
gi|116063573_FLNA_S1938	5.58e-08	-0.922839	0	-0.922839		2.55539e-06
gi|38683816_ANKRD17_S1794	5.69e-08	0.532253	0	0.532253	DGC	2.56543e-06
gi|313760537_PDCD4_S299	5.69e-08	-1.02917	0	-1.02917		2.56543e-06
gi|226443028_GRAMD3_S56	5.69e-08	-1.03865	0	-1.03865		2.56543e-06
gi|385251399_EPB41L1_S13	5.69e-08	-1.1207	0	-1.1207		2.56543e-06
gi|398303814_ARHGAP12_S201	5.69e-08	-1.12496	0	-1.12496		2.56543e-06
gi|145977194_C1orf226_S222	5.89e-08	-0.969013	0	-0.969013		2.64741e-06
gi|29501813_UFD1L_S247	6.15e-08	1.12031	0	1.12031	DGC	2.75577e-06
gi|47717125_ITSN1_S978	7.5e-08	-0.885099	0	-0.885099		3.30977e-06
gi|325053668_ANK3_S960	7.5e-08	-1.09724	0	-1.09724		3.30977e-06
gi|4506401_RAF1_S621	7.5e-08	-1.12541	0	-1.12541		3.30977e-06
gi|224586846_SORBS2_S648	7.5e-08	-1.05857	0	-1.05857		3.30977e-06
gi|194272142_MYO9B_S1115	7.5e-08	1.32343	0	1.32343	DGC	3.30977e-06
gi|258645172_BCKDHA_S338	7.65e-08	-1.20387	0	-1.20387		3.36577e-06
gi|26667186_CAMK2D_S333	7.91e-08	-1.36071	0	-1.36071		3.46968e-06
gi|190358493_FAM198B_S200	8.6e-08	1.11011	0	1.11011	DGC	3.76102e-06
gi|13540529_BCL2L14_S44	8.71e-08	-1.23865	0	-1.23865		3.79772e-06
gi|52426735_ANK2_S1461	8.9e-08	-0.876237	0	-0.876237		3.85746e-06
gi|40805870_TPD52L2_S148	8.9e-08	-1.20749	0	-1.20749		3.85746e-06
gi|261278315_UTP14A_S401	9.17e-08	1.02003	0	1.02003	DGC	3.96269e-06
gi|118918397_FNDC3A_S147	1.02e-07	-0.592496	0	-0.592496		4.35609e-06
gi|40548415_DAAM2_S656	1.02e-07	-0.685071	0	-0.685071		4.35609e-06
gi|38787957_TENC1_S1003	1.02e-07	-0.82819	0	-0.82819		4.35609e-06
gi|4557797_NME1_T94	1.02e-07	-0.814877	0	-0.814877		4.35609e-06
gi|373938427_NOL8_S1014	1.06e-07	0.823131	0	0.823131	DGC	4.50052e-06
gi|42544224_NDRG2_S338	1.06e-07	-1.2824	0	-1.2824		4.50052e-06
gi|15011974_ARHGEF2_S928	1.19e-07	0.888069	0	0.888069	DGC	5.02318e-06
gi|90265805_PLCD1_S460	1.19e-07	-1.15439	0	-1.15439		5.02318e-06
gi|331284176_NCOR2_S2036	1.22e-07	0.853825	0	0.853825	DGC	5.12013e-06
gi|222080055_MBIP_S91	1.22e-07	0.843694	0	0.843694	DGC	5.12013e-06
gi|4885643_TP53BP2_S357	1.29e-07	0.508884	0	0.508884	DGC	5.33701e-06
gi|332688220_CTNND1_S754	1.29e-07	-1.01749	0	-1.01749		5.33701e-06
gi|510025451_LILRB4_S319	1.29e-07	1.37177	0	1.37177	DGC	5.33701e-06
gi|391353390_SRP72_T563	1.29e-07	-1.62625	0	-1.62625		5.33701e-06
gi|391353390_SRP72_S560	1.29e-07	-1.68046	0	-1.68046		5.33701e-06
gi|6715600_GOLGA4_S41	1.34e-07	-0.214937	0	-0.214937		5.46622e-06
gi|48255898_SMARCA2_S1554	1.34e-07	-0.420862	0	-0.420862		5.46622e-06
gi|28416946_MYO18A_S2043	1.34e-07	-0.464938	0	-0.464938		5.46622e-06
gi|51173717_ABLIM1_S164	1.34e-07	-0.288723	0	-0.288723		5.46622e-06
gi|312176416_KIAA1522_S929	1.34e-07	-1.10316	0	-1.10316		5.46622e-06
gi|115430211_PHACTR4_S177	1.36e-07	-1.05185	0	-1.05185		5.53231e-06
gi|156104874_EVPL_S2025	1.56e-07	0.0142914	1.28311	-1.26882	IGC	6.32821e-06
gi|332688220_CTNND1_S757	1.63e-07	-0.915701	0	-0.915701		6.5938e-06
gi|270132929_RREB1_S161	1.65e-07	1.01372	0	1.01372	DGC	6.65622e-06
gi|116734706_IRF2BP2_S441	1.73e-07	1.03182	0	1.03182	DGC	6.8836e-06
gi|190358534_SMARCAD1_T54	1.73e-07	0.857664	0	0.857664	DGC	6.8836e-06
gi|190358534_SMARCAD1_S57	1.73e-07	0.913891	0	0.913891	DGC	6.8836e-06
gi|314122224_SLC4A2_T127	1.73e-07	-1.25709	0	-1.25709		6.8836e-06
gi|225579067_SLC12A4_S57	1.73e-07	0.831769	0	0.831769	DGC	6.8836e-06
gi|116008190_MYLK_S1369	1.84e-07	-0.38858	0	-0.38858		7.30134e-06
gi|156086740_RAP1GAP2_S9	1.89e-07	-0.610185	0	-0.610185		7.4591e-06
gi|21618342_STAT5A_S780	1.89e-07	0.913446	0	0.913446	DGC	7.4591e-06
gi|29789060_C2CD5_S260	1.95e-07	-1.67652	0.149817	-1.82633	IGC	7.67298e-06
gi|429836867_TFEB_S338	1.96e-07	0.948643	0	0.948643	DGC	7.67298e-06
gi|46255064_SYTL2_S74	1.96e-07	-1.3444	0	-1.3444		7.67298e-06
gi|4503911_GAP43_T181	2.02e-07	-1.03467	0	-1.03467		7.88666e-06
gi|5454102_TACC3_S250	2.03e-07	1.47604	0.245085	1.23095	DGC	7.90452e-06
gi|4826742_GFPT2_S244	2.11e-07	1.39522	0.162245	1.23298	DGC	8.19411e-06
gi|193788697_C20orf112_S130	2.18e-07	0.720027	0	0.720027	DGC	8.44344e-06
gi|132626688_MDC1_S780	2.22e-07	1.27681	0.331431	0.945378	DGC	8.57556e-06
gi|306518604_DCLK1_S30	2.31e-07	-1.27096	0	-1.27096		8.87613e-06
gi|196114970_PTPN12_S473	2.31e-07	1.25723	0	1.25723	DGC	8.87613e-06
gi|7705373_LIMA1_S490	2.56e-07	-0.814076	0	-0.814076		9.7595e-06
gi|223941929_ELF1_S144	2.56e-07	0.892935	0	0.892935	DGC	9.7595e-06
gi|4503249_DEK_S301	2.56e-07	1.24556	0	1.24556	DGC	9.7595e-06
gi|29789060_C2CD5_S817	2.62e-07	-0.653378	0.085126	-0.738504		9.94823e-06
gi|314122224_SLC4A2_S429	2.63e-07	-0.95492	0	-0.95492		9.94823e-06
gi|38683816_ANKRD17_S1816	2.63e-07	0.9125	0	0.9125	DGC	9.94823e-06
gi|41393573_GIT1_S362	2.86e-07	0.228718	0	0.228718		1.07623e-05
gi|148539855_EPS8L1_S55	2.86e-07	-0.909963	0	-0.909963		1.07623e-05
gi|51094101_DDX54_S782	2.95e-07	1.0732	0	1.0732	DGC	1.10156e-05
gi|150456424_TMEM131_S1322	2.95e-07	0.729282	0	0.729282	DGC	1.10156e-05
gi|510937006_COBLL1_S344	2.95e-07	-1.15947	0	-1.15947		1.10156e-05
gi|16445419_SCAMP3_S76	3.48e-07	0.748393	0	0.748393	DGC	1.29284e-05
gi|62865871_CCDC132_S15	3.48e-07	-0.938299	0	-0.938299		1.29284e-05
gi|350994425_CTAGE5_S447	3.59e-07	-0.987001	0	-0.987001		1.31691e-05
gi|190014591_VGLL4_S52	3.59e-07	1.04618	0	1.04618	DGC	1.31691e-05
gi|42518070_TJP2_T455	3.59e-07	-0.967945	0	-0.967945		1.31691e-05
gi|258645172_BCKDHA_T337	3.59e-07	-1.22124	0	-1.22124		1.31691e-05
gi|358679318_ERBB2IP_S852	3.59e-07	-1.42345	0	-1.42345		1.31691e-05
gi|65288071_TNS3_S901	3.66e-07	0.836096	0	0.836096	DGC	1.33585e-05
gi|271398379_NDC1_S366	3.66e-07	0.981066	0	0.981066	DGC	1.33585e-05
gi|119120894_DMXL2_S2399	3.93e-07	0.471438	0	0.471438	DGC	1.42725e-05
gi|52426735_ANK2_S3823	3.93e-07	-1.2762	0	-1.2762		1.42725e-05
gi|224809582_RAP1GAP_S441	4.06e-07	-1.07852	0	-1.07852		1.47079e-05
gi|116063573_FLNA_S959	4.12e-07	-1.28894	0	-1.28894		1.47782e-05
gi|40807504_AFAP1_S265	4.12e-07	1.17885	0	1.17885	DGC	1.47782e-05
gi|16418413_SLC26A9_S760	4.12e-07	-1.41075	0	-1.41075		1.47782e-05
gi|8400715_MAPT_S311	4.12e-07	-1.16519	0	-1.16519		1.47782e-05
gi|169790837_RUNX1_S212	4.62e-07	0.312306	0	0.312306	DGC	1.64501e-05
gi|34734068_FBLN1_S147	4.62e-07	0.78485	0	0.78485	DGC	1.64501e-05
gi|257900514_REEP1_S125	4.62e-07	-0.817238	0	-0.817238		1.64501e-05
gi|193083183_SYNPO2_S777	4.97e-07	-1.18161	0	-1.18161		1.76102e-05
gi|244790013_SYTL2_S344	4.97e-07	-0.991603	0	-0.991603		1.76102e-05
gi|150418009_TACC2_S1947	5.27e-07	-1.27335	-0.00437619	-1.26898		1.86279e-05
gi|21264575_ARID1A_S702	5.43e-07	-0.883674	0	-0.883674		1.91007e-05
gi|401461771_XPO6_S194	5.43e-07	0.822214	0	0.822214	DGC	1.91007e-05
gi|305632781_FAM64A_S131	5.65e-07	0.910498	0	0.910498	DGC	1.97791e-05
gi|454545207_TP53_S156	5.65e-07	1.01168	0	1.01168	DGC	1.97791e-05
gi|207028748_NDRG1_S336	5.77e-07	-1.42405	0	-1.42405		2.00545e-05
gi|422398894_DYNC1I2_S98	5.77e-07	-0.89268	0	-0.89268		2.00545e-05
gi|389565493_TJP3_S323	5.77e-07	-1.23753	0	-1.23753		2.00545e-05
gi|301129170_DIDO1_S152	5.89e-07	0.91518	0	0.91518	DGC	2.03744e-05
gi|312176416_KIAA1522_S862	5.89e-07	-1.30517	0	-1.30517		2.03744e-05
gi|38176292_CAV2_S23	6e-07	-0.762714	0	-0.762714		2.07057e-05
gi|51599156_CHD4_S105	6.1e-07	0.482151	1.67128	-1.18913	IGC	2.1001e-05
gi|394582099_MCM3_S682	6.35e-07	0.830345	0	0.830345	DGC	2.17078e-05
gi|510937050_CHRDL2_S179	6.35e-07	0.817527	0	0.817527	DGC	2.17078e-05
gi|327478416_OCLN_T94	6.35e-07	-1.31775	0	-1.31775		2.17078e-05
gi|38176292_CAV2_S20	7.31e-07	-0.579825	0	-0.579825		2.47571e-05
gi|42518070_TJP2_S1067	7.31e-07	-1.05624	0	-1.05624		2.47571e-05
gi|224586846_SORBS2_S252	7.31e-07	-1.0472	0	-1.0472		2.47571e-05
gi|385198097_KIAA1598_S446	7.31e-07	-0.959156	0	-0.959156		2.47571e-05
gi|190343008_SP110_S244	7.66e-07	0.188122	0	0.188122		2.54686e-05
gi|291084757_PDHA1_S262	7.66e-07	-0.253722	0	-0.253722		2.54686e-05
gi|186928821_HDGF_S126	7.66e-07	0.200015	0	0.200015		2.54686e-05
gi|262050546_KNG1_S296	7.66e-07	-0.616168	0	-0.616168		2.54686e-05
gi|51173717_ABLIM1_S143	7.66e-07	-0.429703	0	-0.429703		2.54686e-05
gi|296841073_WDR44_S561	7.66e-07	-0.504375	0	-0.504375		2.54686e-05
gi|45505149_NFIC_S339	7.66e-07	-0.239598	0	-0.239598		2.54686e-05
gi|444909146_ESF1_S153	7.66e-07	0.507784	1.88583	-1.37805	IGC	2.54686e-05
gi|33413425_TNRC6C_T777	7.73e-07	0.670252	0	0.670252	DGC	2.55265e-05
gi|24308408_CABLES1_T150	7.73e-07	-1.03189	0	-1.03189		2.55265e-05
gi|7705373_LIMA1_S61	7.73e-07	-1.05038	0	-1.05038		2.55265e-05
gi|19923493_PLEKHA5_S937	7.95e-07	-0.923041	0	-0.923041		2.60756e-05
gi|14249614_SYTL1_S458	7.95e-07	-0.656732	0	-0.656732		2.60756e-05
gi|207028748_NDRG1_T335	7.95e-07	-1.36754	0	-1.36754		2.60756e-05
gi|19913406_TOP2A_S1354	7.98e-07	1.12686	2.72487	-1.598	IGC	2.61152e-05
gi|9558749_EEF2K_S474	8.28e-07	-1.06249	0	-1.06249		2.69758e-05
gi|7706501_WBP11_S364	8.28e-07	0.22073	1.09624	-0.875511	IGC	2.69758e-05
gi|217330574_EHBP1_T343	8.88e-07	0.945378	0	0.945378	DGC	2.88017e-05
gi|5032291_DMD_S2279	8.88e-07	-1.17427	0	-1.17427		2.88017e-05
gi|133922562_PGM5_S122	9.21e-07	-1.14707	-0.381551	-0.765515	IGC	2.97718e-05
gi|38683816_ANKRD17_S1791	9.22e-07	0.659469	0	0.659469	DGC	2.97718e-05
gi|239788462_DUS3L_T273	9.38e-07	1.07883	0.0385311	1.0403	DGC	3.02214e-05
gi|21493024_AKAP12_S514	9.63e-07	-0.853346	0	-0.853346		3.08864e-05
gi|50980301_MPRIP_S365	9.63e-07	0.617129	0	0.617129	DGC	3.08864e-05
gi|6005830_PKP3_S180	9.65e-07	-0.743005	0.376645	-1.11965	IGC	3.08864e-05
gi|59853352_MYRIP_S511	9.88e-07	-0.710165	-2.01861	1.30845	DGC	3.15532e-05
gi|38788333_RSF1_T628	1.06e-06	0.574708	0.110678	0.464031	DGC	3.34854e-05
gi|385251399_EPB41L1_S7	1.06e-06	-0.650582	0	-0.650582		3.34854e-05
gi|331284176_NCOR2_S2248	1.06e-06	0.955259	0	0.955259	DGC	3.34854e-05
gi|27436946_LMNA_S301	1.06e-06	-1.20795	0	-1.20795		3.34854e-05
gi|15011974_ARHGEF2_S124	1.06e-06	1.0198	0	1.0198	DGC	3.34854e-05
gi|50053795_EIF4B_S459	1.07e-06	0.655442	0.0980547	0.557387	DGC	3.37282e-05
gi|38788333_RSF1_S629	1.09e-06	0.979749	0.0561843	0.923565	DGC	3.42844e-05
gi|355390315_SCRIB_S1448	1.13e-06	-0.635219	0	-0.635219		3.53897e-05
gi|42518070_TJP2_S902	1.13e-06	-1.27267	0	-1.27267		3.53897e-05
gi|29171753_PPFIA1_S275	1.2e-06	0.632497	0	0.632497	DGC	3.7421e-05
gi|382546007_ATP5A1_S53	1.2e-06	-0.735044	0	-0.735044		3.7421e-05
gi|510937006_COBLL1_S814	1.22e-06	-0.711355	0	-0.711355		3.78824e-05
gi|112382237_SYNM_S429	1.22e-06	-1.23996	0	-1.23996		3.78824e-05
gi|257900476_TGFB1I1_S147	1.23e-06	-0.968211	0	-0.968211		3.81117e-05
gi|194248081_TRIM2_S428	1.24e-06	-0.622151	0	-0.622151		3.81778e-05
gi|194272142_MYO9B_S1405	1.24e-06	0.433527	0	0.433527	DGC	3.81778e-05
gi|47717125_ITSN1_S315	1.24e-06	-1.27182	0	-1.27182		3.81778e-05
gi|350994425_CTAGE5_S519	1.35e-06	-0.590706	0	-0.590706		4.13896e-05
gi|28626504_FERMT3_S8	1.35e-06	-0.805213	0	-0.805213		4.13896e-05
gi|221139764_PHRF1_S972	1.43e-06	-1.33892	0.0156521	-1.35458	IGC	4.37502e-05
gi|61743954_AHNAK_S3426	1.44e-06	-0.957339	-0.507752	-0.449586	IGC	4.39638e-05
gi|212276104_LRRFIP1_S658	1.51e-06	0.542633	0	0.542633	DGC	4.58128e-05
gi|509155837_NUP155_S928	1.51e-06	1.11577	0	1.11577	DGC	4.58128e-05
gi|510937050_CHRDL2_S182	1.51e-06	0.794965	0	0.794965	DGC	4.58128e-05
gi|155030216_PDS5A_T1208	1.53e-06	0.116348	1.04121	-0.924859	IGC	4.63231e-05
gi|120587019_ZNF318_S136	1.54e-06	0.968541	0.3643	0.604242	DGC	4.65291e-05
gi|10880134_ARRB1_S404	1.58e-06	-0.290884	0	-0.290884		4.73447e-05
gi|188497756_UBAP2L_S454	1.58e-06	0.507383	0	0.507383	DGC	4.73447e-05
gi|314122224_SLC4A2_S156	1.58e-06	-0.942476	0	-0.942476		4.73447e-05
gi|44890052_STMN1_S16	1.58e-06	0.71729	0	0.71729	DGC	4.73447e-05
gi|45827701_DOPEY2_S681	1.65e-06	-0.768493	0	-0.768493		4.90327e-05
gi|42718007_DTNA_S106	1.65e-06	-0.959835	0	-0.959835		4.90327e-05
gi|332688220_CTNND1_S151	1.67e-06	-0.922664	0	-0.922664		4.90327e-05
gi|27735067_MISP_S582	1.67e-06	-0.111909	1.2306	-1.34251	IGC	4.90327e-05
gi|215599508_C6orf203_S116	1.67e-06	-0.638507	0	-0.638507		4.90327e-05
gi|145275189_C1orf116_S385	1.67e-06	-1.07863	0	-1.07863		4.90327e-05
gi|112382237_SYNM_S384	1.67e-06	-1.2315	0	-1.2315		4.90327e-05
gi|50980301_MPRIP_S891	1.67e-06	0.719659	0	0.719659	DGC	4.90327e-05
gi|157426862_TMC5_S79	1.67e-06	1.04939	0	1.04939	DGC	4.90327e-05
gi|354459394_ARHGEF26_S392	1.67e-06	-1.18447	0	-1.18447		4.90327e-05
gi|116063573_FLNA_S1055	1.69e-06	-0.761129	0	-0.761129		4.95201e-05
gi|217330646_SUB1_S19	1.7e-06	0.259178	1.43842	-1.17925	IGC	4.97131e-05
gi|400153758_HAUS6_T549	1.72e-06	0.44046	0	0.44046	DGC	4.99967e-05
gi|148539870_HDAC7_S407	1.72e-06	0.691573	0	0.691573	DGC	4.99967e-05
gi|7657345_MTCH1_S364	1.72e-06	-1.17799	0	-1.17799		4.99967e-05
gi|149192855_PRRC2B_S1395	1.77e-06	0.120792	1.12334	-1.00255	IGC	5.13476e-05
gi|207028748_NDRG1_S330	1.79e-06	-1.44696	0	-1.44696		5.16193e-05
gi|207028748_NDRG1_T328	1.79e-06	-1.41322	0	-1.41322		5.16193e-05
gi|295424842_SRPR_S269	1.79e-06	-1.0465	0	-1.0465		5.16193e-05
gi|116734706_IRF2BP2_S71	1.98e-06	0.256056	0	0.256056		5.63179e-05
gi|332688220_CTNND1_S129	1.98e-06	-0.953078	0	-0.953078		5.63179e-05
gi|30089960_CDC42BPA_S1535	1.98e-06	-0.731902	0	-0.731902		5.63179e-05
gi|40254823_INPP5D_T962	1.98e-06	1.06282	0	1.06282	DGC	5.63179e-05
gi|238859653_PLEKHA4_S164	1.98e-06	0.656333	0	0.656333	DGC	5.63179e-05
gi|21536286_CKB_T35	1.98e-06	-0.782374	0	-0.782374		5.63179e-05
gi|16306543_FGF13_S155	1.98e-06	-0.894447	0	-0.894447		5.63179e-05
gi|8922652_ARFGAP1_T189	2.03e-06	0.850704	0	0.850704	DGC	5.74037e-05
gi|188595682_ANK2_S1729	2.03e-06	0.894548	0	0.894548	DGC	5.74037e-05
gi|304434531_NASP_T413	2.03e-06	1.07502	0	1.07502	DGC	5.74037e-05
gi|27436946_LMNA_S533	2.22e-06	-1.07371	0	-1.07371		6.26548e-05
gi|203098098_SHROOM3_S1221	2.27e-06	-0.655495	0.294587	-0.950081	IGC	6.3942e-05
gi|29826289_CASC4_S332	2.33e-06	-1.26944	0	-1.26944		6.53792e-05
gi|314122224_SLC4A2_S158	2.33e-06	-1.18066	0	-1.18066		6.53792e-05
gi|314122233_BAG6_S113	2.53e-06	0.0888016	0	0.0888016		7.05831e-05
gi|222352183_NEDD4L_S221	2.53e-06	-0.985422	0	-0.985422		7.05831e-05
gi|205277429_FAM160B1_S190	2.53e-06	-0.44099	0	-0.44099		7.05831e-05
gi|156142199_EHMT2_S140	2.55e-06	0.8376	0	0.8376	DGC	7.06001e-05
gi|188497756_UBAP2L_S467	2.55e-06	0.995495	0	0.995495	DGC	7.06001e-05
gi|74271907_CYFIP1_S152	2.55e-06	0.747902	0	0.747902	DGC	7.06001e-05
gi|50345984_ATP5A1_S53	2.55e-06	-0.726767	0	-0.726767		7.06001e-05
gi|7662647_PTDSS1_S417	2.82e-06	0.838053	0.0301253	0.807928	DGC	7.79272e-05
gi|7705373_LIMA1_S617	2.84e-06	-1.05143	0	-1.05143		7.83313e-05
gi|9994179_SAP30BP_S69	2.9e-06	0.645046	0.0376126	0.607433	DGC	7.9835e-05
gi|4503423_DUT_S11	3.08e-06	1.55099	0.577118	0.97387	DGC	8.45858e-05
gi|385251399_EPB41L1_S472	3.09e-06	-1.14053	0	-1.14053		8.45858e-05
gi|21493029_AKAP13_S650	3.09e-06	0.814579	0	0.814579	DGC	8.45858e-05
gi|41581463_FNBP1L_S430	3.19e-06	-0.56936	0	-0.56936		8.68336e-05
gi|375151575_PPFIBP2_S369	3.19e-06	-0.430092	0	-0.430092		8.68336e-05
gi|212276104_LRRFIP1_S712	3.19e-06	0.101231	0	0.101231		8.68336e-05
gi|47132585_PRKAR2B_S114	3.38e-06	-0.528369	-0.238608	-0.289762		9.18338e-05
gi|224586846_SORBS2_S251	3.46e-06	-0.964915	0	-0.964915		9.28927e-05
gi|332634626_MRVI1_S32	3.46e-06	-0.855903	0	-0.855903		9.28927e-05
gi|48255945_ATP2B1_S1127	3.47e-06	-0.889239	0	-0.889239		9.28927e-05
gi|194306543_OXR1_S193	3.47e-06	-0.877132	0	-0.877132		9.28927e-05
gi|27436946_LMNA_S407	3.47e-06	-1.19665	0	-1.19665		9.28927e-05
gi|366039979_RNF213_S217	3.47e-06	0.779726	0	0.779726	DGC	9.28927e-05
gi|7705373_LIMA1_T57	3.47e-06	-0.851769	0	-0.851769		9.28927e-05
gi|52426735_ANK2_S3793	3.47e-06	-1.22414	0	-1.22414		9.28927e-05
gi|201861823_FERMT2_S159	3.52e-06	-1.02495	0	-1.02495		9.40583e-05
gi|510937006_COBLL1_S911	3.69e-06	-0.912578	0	-0.912578		9.80611e-05
gi|301129170_DIDO1_S809	3.69e-06	0.749754	0	0.749754	DGC	9.80611e-05
gi|363807222_CCDC88A_S1701	3.69e-06	0.606632	0	0.606632	DGC	9.80611e-05
gi|112421013_SIPA1L2_S1478	3.78e-06	0.751729	0.00153037	0.750199	DGC	0.00010027
gi|314122233_BAG6_S967	3.95e-06	0.0904553	0	0.0904553		0.000102721
gi|197276600_MAP4_S507	3.95e-06	0.107318	0	0.107318		0.000102721
gi|197276600_MAP4_S928	3.95e-06	0.0534711	0	0.0534711		0.000102721
gi|6715600_GOLGA4_S71	3.95e-06	-0.286914	0	-0.286914		0.000102721
gi|291190783_LRRC16A_S968	3.95e-06	-0.339028	0	-0.339028		0.000102721
gi|47717125_ITSN1_S904	3.95e-06	-0.380193	0	-0.380193		0.000102721
gi|28416946_MYO18A_S2041	3.95e-06	-0.491051	0	-0.491051		0.000102721
gi|65301112_SORBS3_S188	3.95e-06	-0.425588	0	-0.425588		0.000102721
gi|47174861_PPAN_S359	3.95e-06	0.104744	0	0.104744		0.000102721
gi|386781463_LSR_T393	3.95e-06	-0.786991	0	-0.786991		0.000102721
gi|42518070_TJP2_S415	3.95e-06	-0.521243	0	-0.521243		0.000102721
gi|31317218_PRR5_S11	4e-06	0.467295	0	0.467295	DGC	0.000103467
gi|332688220_CTNND1_S792	4e-06	-1.02045	0	-1.02045		0.000103467
gi|389565493_TJP3_S378	4e-06	-1.0025	0	-1.0025		0.000103467
gi|444909146_ESF1_S75	4.04e-06	-0.0053634	0.939664	-0.945028	IGC	0.000104317
gi|55770844_CTNNA1_S641	4.12e-06	-0.597455	-0.174089	-0.423366	IGC	0.000106006
gi|7706501_WBP11_S361	4.12e-06	0.33183	1.12591	-0.794081	IGC	0.000106006
gi|19913406_TOP2A_S1332	4.21e-06	0.663494	1.78787	-1.12437	IGC	0.000108131
gi|21396500_HIRIP3_T358	4.28e-06	0.501484	1.79361	-1.29213	IGC	0.000109032
gi|312222779_NADK_S48	4.29e-06	-0.999024	0	-0.999024		0.000109032
gi|194097442_PTPRN2_S437	4.29e-06	-0.767196	0	-0.767196		0.000109032
gi|304434531_NASP_S416	4.29e-06	1.03646	0	1.03646	DGC	0.000109032
gi|325053668_ANK3_S830	4.29e-06	-0.950857	0	-0.950857		0.000109032
gi|299829279_NCF2_S231	4.29e-06	1.06218	0	1.06218	DGC	0.000109032
gi|4758958_PRKAR2A_S99	4.55e-06	-0.337388	-0.1371	-0.200288		0.000115438
gi|51599156_CHD4_S108	4.58e-06	0.479785	1.58626	-1.10647	IGC	0.000115997
gi|300388183_PSMD1_T273	4.61e-06	1.03092	0	1.03092	DGC	0.000116555
gi|386781463_LSR_S328	4.73e-06	-0.685689	0	-0.685689		0.000119175
gi|157694492_MYBBP1A_S1163	4.73e-06	1.10227	0	1.10227	DGC	0.000119175
gi|40254823_INPP5D_S970	5.09e-06	0.628252	0	0.628252	DGC	0.000127364
gi|38787957_TENC1_S845	5.09e-06	-0.990085	0	-0.990085		0.000127364
gi|27437023_CAMKK2_S468	5.09e-06	-0.746967	0	-0.746967		0.000127364
gi|21493024_AKAP12_S500	5.09e-06	-0.850486	0	-0.850486		0.000127364
gi|428977040_SZRD1_S106	5.19e-06	0.609777	0	0.609777	DGC	0.000128135
gi|9558749_EEF2K_S470	5.19e-06	-1.00692	0	-1.00692		0.000128135
gi|391353390_SRP72_S564	5.19e-06	-1.4605	0	-1.4605		0.000128135
gi|68342036_JMJD1C_S1816	5.19e-06	1.08303	0	1.08303	DGC	0.000128135
gi|41871955_KLC4_S565	5.2e-06	-0.688665	0	-0.688665		0.000128135
gi|296040438_UGDH_S379	5.2e-06	-0.939169	0	-0.939169		0.000128135
gi|244790013_SYTL2_S278	5.2e-06	-0.807965	0	-0.807965		0.000128135
gi|226443028_GRAMD3_S236	5.2e-06	-0.779813	0	-0.779813		0.000128135
gi|66346679_SERBP1_S234	5.2e-06	1.04558	0	1.04558	DGC	0.000128135
gi|291219924_STAT2_S591	5.37e-06	0.543679	0	0.543679	DGC	0.0001321
gi|239788462_DUS3L_S277	5.42e-06	0.943622	-0.0375508	0.981173	DGC	0.000133105
gi|4502805_CHGA_T146	5.81e-06	-0.901327	-2.3336	1.43227	DGC	0.000142443
gi|312176416_KIAA1522_S409	5.9e-06	-1.10412	0	-1.10412		0.000144164
gi|46255064_SYTL2_S241	5.9e-06	-1.22809	0	-1.22809		0.000144164
gi|40255005_PLXDC2_S506	6.21e-06	0.188865	0	0.188865		0.000150476
gi|16306580_KDM2A_S28	6.21e-06	0.179148	0	0.179148		0.000150476
gi|319996623_RBM15_T568	6.21e-06	0.200577	0	0.200577		0.000150476
gi|47419909_TRIM24_S777	6.21e-06	0.559143	0	0.559143	DGC	0.000150476
gi|327478416_OCLN_S107	6.21e-06	-1.22641	0	-1.22641		0.000150476
gi|7706254_NOP58_S502	6.34e-06	-1.58529	-0.0239182	-1.56137	IGC	0.000153092
gi|313661430_NEK1_S983	6.36e-06	-0.112414	0	-0.112414		0.000153092
gi|196162711_PDLIM4_S120	6.36e-06	0.824828	0	0.824828	DGC	0.000153092
gi|221219026_PHLDB1_S583	6.36e-06	0.715373	0	0.715373	DGC	0.000153092
gi|157311635_FAM83H_S716	6.7e-06	0	0.952098	-0.952098	IGC	0.00016101
gi|319918857_CORO7_S380	7.09e-06	0.513034	0	0.513034	DGC	0.000169703
gi|261399911_ARHGAP25_S494	7.09e-06	0.674361	0	0.674361	DGC	0.000169703
gi|119120907_PARD3B_S141	7.12e-06	-0.453825	0	-0.453825		0.000169703
gi|186700623_RABL6_S640	7.12e-06	-0.807884	0	-0.807884		0.000169703
gi|67089157_PML_S530	7.12e-06	-1.00233	0	-1.00233		0.000169703
gi|5032291_DMD_S2280	7.21e-06	-1.08966	0	-1.08966		0.000171567
gi|390979647_CRYBG3_S931	7.48e-06	-0.452666	0	-0.452666		0.000177124
gi|332688220_CTNND1_S813	7.48e-06	-0.953398	0	-0.953398		0.000177124
gi|157426862_TMC5_S270	7.48e-06	1.16334	0	1.16334	DGC	0.000177124
gi|312176416_KIAA1522_S339	7.61e-06	-0.703683	0	-0.703683		0.000179328
gi|229331971_RIOK2_S380	7.61e-06	0.746987	0	0.746987	DGC	0.000179328
gi|52630322_CHD3_S73	7.61e-06	0.780892	0	0.780892	DGC	0.000179328
gi|116063573_FLNA_S1726	7.81e-06	-0.437932	0	-0.437932		0.000183151
gi|224282149_PFKFB3_S441	7.81e-06	0.311343	0	0.311343	DGC	0.000183151
gi|21493029_AKAP13_S2728	7.81e-06	0.661587	0	0.661587	DGC	0.000183151
gi|41872339_PPHLN1_S85	7.98e-06	0.394361	0	0.394361	DGC	0.000186537
gi|449083351_SEC16A_T2054	7.98e-06	-0.694716	0	-0.694716		0.000186537
gi|7705268_FAM8A1_S83	8.21e-06	0.505569	-0.0553846	0.560954	DGC	0.000191606
gi|217035154_RCSD1_S216	8.26e-06	0.0725663	-0.117191	0.189758		0.000192465
gi|40805870_TPD52L2_S160	8.34e-06	-1.19828	0	-1.19828		0.000194018
gi|7661950_CTR9_S1020	8.38e-06	0	0.869829	-0.869829	IGC	0.000194638
gi|195976762_DYSF_S163	9e-06	0.589502	0	0.589502	DGC	0.000208705
gi|224589071_BMS1_S552	9.29e-06	0.995115	0.0753793	0.919735	DGC	0.000215088
gi|312176435_SMAP2_S160	9.45e-06	-0.982215	0	-0.982215		0.000216273
gi|51873055_FBLN2_S277	9.45e-06	0.685669	0	0.685669	DGC	0.000216273
gi|498917186_AKT1S1_T246	9.45e-06	-1.10931	0	-1.10931		0.000216273
gi|212276104_LRRFIP1_S465	9.46e-06	0.727174	0	0.727174	DGC	0.000216273
gi|331284176_NCOR2_S149	9.46e-06	0.922459	0	0.922459	DGC	0.000216273
gi|331284176_NCOR2_S152	9.46e-06	0.922834	0	0.922834	DGC	0.000216273
gi|109637779_CENPA_S17	9.46e-06	1.09844	0	1.09844	DGC	0.000216273
gi|207028748_NDRG1_S367	9.46e-06	-0.906945	0	-0.906945		0.000216273
gi|31044432_LEMD2_S499	1.01e-05	-0.84578	0	-0.84578		0.000230543
gi|10834982_IGFBP5_T124	1.03e-05	-0.0386664	-1.1851	1.14643	DGC	0.00023474
gi|4503249_DEK_S303	1.04e-05	0.511269	0	0.511269	DGC	0.000235179
gi|207028748_NDRG1_S333	1.04e-05	-1.23464	0	-1.23464		0.000235179
gi|207028748_NDRG1_S332	1.04e-05	-1.29219	0	-1.29219		0.000235179
gi|314122224_SLC4A2_S118	1.04e-05	-1.17121	0	-1.17121		0.000235179
gi|59891448_RICTOR_S1235	1.04e-05	0	1.01487	-1.01487	IGC	0.000235179
gi|327478416_OCLN_S157	1.05e-05	-0.510923	0	-0.510923		0.000235611
gi|150418007_RANBP2_T2293	1.05e-05	0.839991	0	0.839991	DGC	0.000235611
gi|303519091_PLEKHO2_S114	1.05e-05	0.955736	0	0.955736	DGC	0.000235611
gi|385251399_EPB41L1_S399	1.05e-05	-1.13289	0	-1.13289		0.000235611
gi|332634626_MRVI1_S174	1.05e-05	-0.843287	0	-0.843287		0.000235611
gi|217330646_SUB1_S17	1.06e-05	0.537924	1.49811	-0.960185	IGC	0.000237489
gi|217330641_IWS1_S300	1.15e-05	0.388434	1.27321	-0.884775	IGC	0.000257257
gi|109148508_OTUB1_S18	1.16e-05	-0.823773	0.0961322	-0.919905		0.000259096
gi|82880648_ZAK_S633	1.19e-05	0.0420006	0.943504	-0.901504	IGC	0.00026539
gi|4557515_DDB2_S26	1.2e-05	-0.574758	0.102632	-0.67739	IGC	0.000267211
gi|315139026_TAOK1_S421	1.21e-05	-0.914134	0	-0.914134		0.000268616
gi|28557788_SSFA2_S1165	1.21e-05	0.945401	0	0.945401	DGC	0.000268616
gi|296010995_ABI1_S290	1.23e-05	-0.515751	0	-0.515751		0.000271401
gi|209862817_FXYD3_T76	1.23e-05	-1.23134	0	-1.23134		0.000271401
gi|186700629_CASK_S570	1.23e-05	-0.907528	0	-0.907528		0.000271401
gi|163310749_LIMCH1_S47	1.23e-05	-1.0761	0	-1.0761		0.000271401
gi|254587984_SYNRG_S674	1.25e-05	-0.751063	0	-0.751063		0.000274981
gi|100913021_BCL2L12_S241	1.25e-05	0.437391	0	0.437391	DGC	0.000274981
gi|154350241_KIAA1244_S628	1.3e-05	-0.668589	0.0341515	-0.702741		0.000285549
gi|156119605_GTF3C4_S652	1.39e-05	0.0367652	0.63088	-0.594114	IGC	0.000304858
gi|45505149_NFIC_S323	1.41e-05	-0.885067	0	-0.885067		0.000308316
gi|32130514_NDRG3_S321	1.41e-05	0.837689	0	0.837689	DGC	0.000308316
gi|82546824_FOXK1_T436	1.44e-05	0.61666	0.321222	0.295438		0.000313933
gi|207028748_NDRG1_S326	1.44e-05	-1.09013	0	-1.09013		0.000313933
gi|7661950_CTR9_S1021	1.46e-05	0	0.836711	-0.836711	IGC	0.000317817
gi|314122181_CALU_S44	1.48e-05	-0.76031	0	-0.76031		0.000321211
gi|20336746_H2AFY_T175	1.48e-05	-0.729184	0	-0.729184		0.000321211
gi|288856248_NEXN_S293	1.5e-05	0.369335	0	0.369335	DGC	0.000324584
gi|38787957_TENC1_S830	1.5e-05	-0.962199	0	-0.962199		0.000324584
gi|74271837_GLUL_S343	1.53e-05	-1.46298	-0.335501	-1.12748	IGC	0.000330584
gi|59853352_MYRIP_S510	1.56e-05	-0.786903	-2.02537	1.23847	DGC	0.000336567
gi|82546824_FOXK1_S441	1.57e-05	0.311683	0.266694	0.0449886		0.000337226
gi|42794769_PAK1_S144	1.57e-05	-0.718423	0	-0.718423		0.000337226
gi|27544941_MYO1F_S1001	1.57e-05	0.609002	-0.145782	0.754783	DGC	0.000337226
gi|193083183_SYNPO2_S705	1.6e-05	-0.599535	0	-0.599535		0.000341654
gi|148612829_SGSM2_S637	1.6e-05	-0.527735	0	-0.527735		0.000341654
gi|289547524_RAB11FIP1_S234	1.6e-05	0.75243	0	0.75243	DGC	0.000341654
gi|5031633_FARP1_S20	1.6e-05	-0.761504	0	-0.761504		0.000341654
gi|133922562_PGM5_T120	1.61e-05	-1.57537	-0.288367	-1.287	IGC	0.000343286
gi|21396500_HIRIP3_S357	1.62e-05	0.417964	1.29243	-0.874468	IGC	0.000344913
gi|95147555_MAP1A_S986	1.7e-05	1.0813	-0.064463	1.14576	DGC	0.000361418
gi|262118326_LST1_S19	1.72e-05	0.607998	0	0.607998	DGC	0.000364075
gi|116063573_FLNA_S2216	1.72e-05	-0.664301	0	-0.664301		0.000364075
gi|4503571_ENO1_S40	1.72e-05	-0.51977	0	-0.51977		0.000364075
gi|154354979_MYO10_S1144	1.8e-05	0.0524546	0.652043	-0.599588	IGC	0.000380456
gi|215599015_DKC1_S489	1.83e-05	0.0270327	0	0.0270327		0.000383457
gi|116008190_MYLK_S1656	1.83e-05	-0.694288	0	-0.694288		0.000383457
gi|47078231_CDK18_S132	1.83e-05	-0.42083	0	-0.42083		0.000383457
gi|116008190_MYLK_T1654	1.83e-05	-0.811725	0	-0.811725		0.000383457
gi|449083351_SEC16A_S1327	1.83e-05	-0.303356	0	-0.303356		0.000383457
gi|13129078_ASPSCR1_S500	1.83e-05	-0.560726	0	-0.560726		0.000383457
gi|42518070_TJP2_S424	1.85e-05	-0.734021	0	-0.734021		0.000384879
gi|116008190_MYLK_S1140	1.85e-05	-0.747738	0	-0.747738		0.000384879
gi|116063573_FLNA_S2311	1.85e-05	-0.773056	0	-0.773056		0.000384879
gi|312837064_TBC1D23_S507	1.85e-05	0.830254	0	0.830254	DGC	0.000384879
gi|41152076_CCDC80_S503	1.85e-05	0.768797	0	0.768797	DGC	0.000384879
gi|385648257_EPS15L1_T366	1.86e-05	1.15263	0	1.15263	DGC	0.000386408
gi|7382480_ARHGAP6_S551	1.87e-05	0.598031	0	0.598031	DGC	0.00038738
gi|46255064_SYTL2_S557	1.87e-05	-0.927088	0	-0.927088		0.00038738
gi|93352558_RHBDF2_S356	1.91e-05	0.525574	0	0.525574	DGC	0.000393985
gi|431822375_DOCK7_S182	1.91e-05	-0.631915	0	-0.631915		0.000393985
gi|33598968_LMO7_S1157	1.91e-05	-0.864301	0	-0.864301		0.000393985
gi|150418009_TACC2_S2321	1.96e-05	-1.21468	0	-1.21468		0.000403156
gi|13124879_MYH11_S1954	1.96e-05	-2.83705	0	-2.83705		0.000403156
gi|42822874_RNH1_S2	1.97e-05	-0.702654	-0.132591	-0.570063	IGC	0.000404642
gi|4502027_ALB_S82	2.01e-05	-1.07941	-0.158984	-0.920429	IGC	0.000412276
gi|4502249_ASAP2_S820	2.02e-05	-1.30645	0.132931	-1.43938	IGC	0.000413745
gi|154240686_FGD6_S1197	2.04e-05	0.492809	1.48128	-0.98847	IGC	0.000417254
gi|21536417_BIN1_S272	2.06e-05	-0.494624	0	-0.494624		0.000420165
gi|71725339_HNF4A_S414	2.06e-05	1.1268	0	1.1268	DGC	0.000420165
gi|55749544_SH3PXD2A_S616	2.07e-05	0.516018	1.50514	-0.989121	IGC	0.000421614
gi|186700623_RABL6_S641	2.1e-05	-0.775575	0	-0.775575		0.000424165
gi|5454024_RPP30_S251	2.1e-05	0.778105	0	0.778105	DGC	0.000424165
gi|38788260_BPTF_S572	2.1e-05	0.820842	0	0.820842	DGC	0.000424165
gi|27262651_ATXN2L_S558	2.1e-05	0.921367	0	0.921367	DGC	0.000424165
gi|206597502_ABI3_S210	2.1e-05	0.847883	0	0.847883	DGC	0.000424165
gi|45331215_LZTS2_T97	2.1e-05	-0.0410093	0.926591	-0.9676	IGC	0.000424165
gi|191251777_BCAS1_T354	2.12e-05	-1.07946	-0.0620545	-1.0174		0.000427612
gi|18699730_SLC16A10_S269	2.19e-05	-0.924141	-2.04844	1.12429	DGC	0.00044112
gi|4505531_OSBP_S193	2.3e-05	-0.30125	0.0971366	-0.398386	IGC	0.000462637
gi|4507241_SSRP1_S673	2.37e-05	0.0482725	1.239	-1.19073	IGC	0.000476059
gi|23510377_KANK1_S167	2.4e-05	-0.473831	0	-0.473831		0.000478811
gi|27735067_MISP_T179	2.4e-05	0.0614707	1.34404	-1.28257	IGC	0.000478811
gi|21493024_AKAP12_S283	2.4e-05	1.08375	0	1.08375	DGC	0.000478811
gi|22208971_HMGA1_S103	2.4e-05	-1.60732	0	-1.60732		0.000478811
gi|54607033_ITGB4_T1460	2.41e-05	0.352545	0	0.352545	DGC	0.000478811
gi|398774359_BCL2L13_S91	2.41e-05	-0.552539	0	-0.552539		0.000478811
gi|7662086_ARHGEF11_S1458	2.41e-05	0.819616	0	0.819616	DGC	0.000478811
gi|429484478_BCKDK_S33	2.41e-05	-0.5531	0	-0.5531		0.000478811
gi|333108224_MLLT4_S1090	2.45e-05	-0.733763	0	-0.733763		0.000485433
gi|12056971_ANAPC1_S731	2.45e-05	0.807248	0	0.807248	DGC	0.000485433
gi|216548091_LUZP1_S905	2.75e-05	0.0841345	0.822061	-0.737926	IGC	0.000544134
gi|67763814_GRAMD4_S28	2.8e-05	-0.687834	-0.00718945	-0.680645		0.000553275
gi|66529407_TNS1_S1314	2.84e-05	-0.828246	-0.507207	-0.32104	IGC	0.000560419
gi|188497756_UBAP2L_S859	2.88e-05	0.402187	0	0.402187	DGC	0.000565249
gi|109637759_CAST_S175	2.88e-05	-0.885958	0	-0.885958		0.000565249
gi|27436948_LMNA_S390	2.88e-05	0.856542	0	0.856542	DGC	0.000565249
gi|21493024_AKAP12_S1489	2.88e-05	-0.887547	0	-0.887547		0.000565249
gi|215982794_MYO5A_S1625	2.92e-05	0.204641	0	0.204641		0.000570026
gi|94721252_VAPA_S214	2.92e-05	0.49115	0	0.49115	DGC	0.000570026
gi|18426915_DBN1_S337	2.92e-05	0.563574	0	0.563574	DGC	0.000570026
gi|110349754_FEZ2_S135	2.92e-05	-0.872739	0	-0.872739		0.000570026
gi|42518070_TJP2_S430	2.96e-05	-0.709198	0	-0.709198		0.000574753
gi|22035679_ARID4B_S704	2.96e-05	0.664765	0	0.664765	DGC	0.000574753
gi|27436946_LMNA_S404	2.96e-05	-1.60959	0	-1.60959		0.000574753
gi|22035679_ARID4B_T707	2.96e-05	0.690922	0	0.690922	DGC	0.000574753
gi|40805870_TPD52L2_S21	3.02e-05	-1.14983	0	-1.14983		0.000584067
gi|148762940_CCDC88C_S227	3.02e-05	0.828607	0	0.828607	DGC	0.000584067
gi|224586846_SORBS2_S344	3.02e-05	-1.00422	0	-1.00422		0.000584067
gi|119220605_USP10_S211	3.03e-05	0.524837	0	0.524837	DGC	0.000584449
gi|321267522_CTDP1_S753	3.03e-05	0.909708	0	0.909708	DGC	0.000584449
gi|153792074_PRR12_S1568	3.05e-05	0.790194	0.0824221	0.707772	DGC	0.000587528
gi|223890153_DSN1_S14	3.32e-05	0.486176	0	0.486176	DGC	0.000637011
gi|297307158_ADD2_S532	3.32e-05	-0.506285	0	-0.506285		0.000637011
gi|62339432_C10orf54_S264	3.32e-05	0.691349	0	0.691349	DGC	0.000637011
gi|50053795_EIF4B_S93	3.39e-05	0.134975	1.10962	-0.974648	IGC	0.000649586
gi|31044432_LEMD2_S139	3.42e-05	-0.25299	0.955941	-1.20893	IGC	0.000654474
gi|444909146_ESF1_S77	3.44e-05	-0.0405881	0.756487	-0.797075	IGC	0.000657437
gi|4757926_RBM39_S97	3.49e-05	0.0497474	0	0.0497474		0.000662645
gi|62198235_DBNL_T291	3.49e-05	-0.104177	0	-0.104177		0.000662645
gi|319918857_CORO7_S377	3.49e-05	0.557272	0	0.557272	DGC	0.000662645
gi|169881252_GTF2I_S210	3.49e-05	-0.893466	0	-0.893466		0.000662645
gi|150418009_TACC2_S2317	3.49e-05	-1.20789	0	-1.20789		0.000662645
gi|20336205_ATRX_S1958	3.52e-05	0.457971	0	0.457971	DGC	0.000663153
gi|119120888_KIAA1191_S164	3.52e-05	-0.612105	0	-0.612105		0.000663153
gi|28416946_MYO18A_S85	3.52e-05	-0.652806	0	-0.652806		0.000663153
gi|14149807_NSRP1_S248	3.52e-05	0.765884	0	0.765884	DGC	0.000663153
gi|14149807_NSRP1_S254	3.52e-05	0.768516	0	0.768516	DGC	0.000663153
gi|24430146_NUP153_S614	3.52e-05	-0.697484	0	-0.697484		0.000663153
gi|51100978_TTYH3_S522	3.53e-05	0.468081	1.28224	-0.814158	IGC	0.000664178
gi|148233338_CTNNB1_S191	3.55e-05	-0.80498	0.0543107	-0.859291	IGC	0.000667079
gi|289191386_GOLGA3_S279	3.61e-05	-0.797731	0	-0.797731		0.000675738
gi|145275189_C1orf116_S313	3.61e-05	-0.844722	0	-0.844722		0.000675738
gi|373938427_NOL8_S310	3.61e-05	0.601765	0	0.601765	DGC	0.000675738
gi|110611226_UNC13B_S176	3.73e-05	-0.696172	-0.0910493	-0.605122	IGC	0.000697304
gi|28416946_MYO18A_S2007	3.76e-05	-0.422918	0	-0.422918		0.00069843
gi|42718017_RBBP8_S327	3.76e-05	0.448544	0	0.448544	DGC	0.00069843
gi|23111062_SFSWAP_S283	3.76e-05	0.535402	0	0.535402	DGC	0.00069843
gi|27262651_ATXN2L_S559	3.76e-05	0.483103	0	0.483103	DGC	0.00069843
gi|254587984_SYNRG_S774	3.76e-05	-1.04787	0	-1.04787		0.00069843
gi|163310749_LIMCH1_S72	3.82e-05	-0.812743	0	-0.812743		0.000705973
gi|47078231_CDK18_S74	3.82e-05	-1.07976	0	-1.07976		0.000705973
gi|109255232_CEP170_S1405	3.82e-05	0.611596	0	0.611596	DGC	0.000705973
gi|156086740_RAP1GAP2_T578	3.82e-05	-0.70861	0	-0.70861		0.000705973
gi|61743954_AHNAK_S5780	3.94e-05	-1.40656	-0.240545	-1.16602	IGC	0.000727227
gi|149944433_MSL1_S99	4.01e-05	1.08895	0.221022	0.867931	DGC	0.000739211
gi|145275189_C1orf116_S453	4.03e-05	-0.805456	0	-0.805456		0.000741958
gi|217330641_IWS1_S213	4.04e-05	0.289515	1.18564	-0.896122	IGC	0.00074286
gi|66346679_SERBP1_S203	4.14e-05	0.772588	0	0.772588	DGC	0.000757422
gi|333108224_MLLT4_S1155	4.14e-05	-0.882333	0	-0.882333		0.000757422
gi|150418007_RANBP2_S2246	4.14e-05	0.939836	0	0.939836	DGC	0.000757422
gi|56550059_CNOT4_S429	4.14e-05	0.647816	0	0.647816	DGC	0.000757422
gi|4505343_NCBP1_S22	4.16e-05	0.424035	0.142472	0.281563		0.000760126
gi|150418009_TACC2_S749	4.21e-05	-0.714161	0.0429161	-0.757077		0.000768299
gi|59853352_MYRIP_S543	4.39e-05	-1.57908	-2.78177	1.20269	DGC	0.000800145
gi|111378393_SCN7A_S906	4.48e-05	-0.933145	-2.13995	1.20681	DGC	0.00081451
gi|157311635_FAM83H_S5	4.48e-05	0.151895	1.02801	-0.876114	IGC	0.00081451
gi|449083351_SEC16A_S1362	4.58e-05	-0.457383	0	-0.457383		0.000829082
gi|8923896_ACSS2_S30	4.58e-05	-0.0758161	0	-0.0758161		0.000829082
gi|296010995_ABI1_S220	4.6e-05	-0.614874	0	-0.614874		0.000829082
gi|256223315_BRD8_S582	4.6e-05	0.532671	0	0.532671	DGC	0.000829082
gi|313747584_GBF1_S1785	4.6e-05	-0.575526	0	-0.575526		0.000829082
gi|223941888_PTPN3_S138	4.6e-05	-1.0537	0	-1.0537		0.000829082
gi|22208971_HMGA1_S102	4.6e-05	-1.54789	0	-1.54789		0.000829082
gi|27735067_MISP_S586	4.71e-05	0.453437	1.48429	-1.03085	IGC	0.000846811
gi|217330646_SUB1_S15	4.71e-05	0.228298	1.34201	-1.11371	IGC	0.000846811
gi|153946395_TNC_S70	4.85e-05	1.74798	0.638714	1.10927	DGC	0.000870907
gi|327478416_OCLN_T153	4.91e-05	-0.669855	0	-0.669855		0.000878432
gi|331284176_NCOR2_S2044	4.91e-05	0.823078	0	0.823078	DGC	0.000878432
gi|391353390_SRP72_S569	4.91e-05	-1.0172	0	-1.0172		0.000878432
gi|27477111_SLU7_S235	4.95e-05	0.748964	0.0518649	0.697099	DGC	0.000884501
gi|126722969_CENPT_S397	5.02e-05	0.853887	1.5934	-0.739509	IGC	0.00089591
gi|19923497_EML4_S146	5.1e-05	-0.237069	0.222664	-0.459733	IGC	0.000907962
gi|27894378_CLIC6_S426	5.1e-05	-0.0503992	-0.81567	0.765271		0.000907962
gi|103472005_MKI67_S357	5.16e-05	0.639228	1.61003	-0.970798	IGC	0.000917522
gi|157311635_FAM83H_S7	5.18e-05	-0.0281645	1.11838	-1.14654	IGC	0.000919955
gi|20070321_NMNAT1_S117	5.29e-05	0.248117	-0.00356983	0.251687		0.000938347
gi|216547779_SH2D3C_S86	5.33e-05	0.60583	0	0.60583	DGC	0.000943144
gi|28416946_MYO18A_S145	5.33e-05	-1.07082	0	-1.07082		0.000943144
gi|117190254_HNRNPC_S247	5.51e-05	-0.155533	0	-0.155533		0.000972632
gi|55749431_TCEAL3_S121	5.51e-05	-0.362261	0	-0.362261		0.000972632
gi|4503771_FNTA_S373	5.55e-05	-0.140763	0.655048	-0.795811	IGC	0.000978507
gi|118722349_RBM12B_S98	5.65e-05	0.152324	1.31354	-1.16122	IGC	0.000989515
gi|296278206_PARD3_S383	5.66e-05	-0.621166	0	-0.621166		0.000989515
gi|27436946_LMNA_S403	5.66e-05	-0.984629	0	-0.984629		0.000989515
gi|319996623_RBM15_S656	5.66e-05	0.741896	0	0.741896	DGC	0.000989515
gi|109637779_CENPA_S19	5.66e-05	0.917137	0	0.917137	DGC	0.000989515
gi|221316599_CHGB_S405	5.66e-05	-1.14513	0	-1.14513		0.000989515
gi|73760401_TMPO_T208	5.66e-05	-1.0432	0	-1.0432		0.000989515
gi|373938427_NOL8_T313	5.75e-05	0.560066	0	0.560066	DGC	0.00100045
gi|14277690_FAM65B_S523	5.75e-05	0.679523	0	0.679523	DGC	0.00100045
gi|4505129_MCC_S118	5.75e-05	-0.480387	0	-0.480387		0.00100045
gi|315709502_SESN1_S248	5.75e-05	-0.743434	0	-0.743434		0.00100045
gi|12408649_XRCC4_S256	5.76e-05	0.519127	0	0.519127	DGC	0.00100099
gi|10834982_IGFBP5_S125	5.78e-05	-0.0911557	-1.28676	1.19561	DGC	0.00100207
gi|289547524_RAB11FIP1_S545	5.78e-05	1.20188	0.357018	0.844862	DGC	0.00100207
gi|41322923_PLEC_S21	5.87e-05	-0.565698	0.248531	-0.81423	IGC	0.00101647
gi|31652242_TCF20_S559	6.06e-05	0.504057	0	0.504057	DGC	0.00104688
gi|261399911_ARHGAP25_S472	6.06e-05	0.719505	0	0.719505	DGC	0.00104688
gi|444909146_ESF1_S694	6.1e-05	0.905737	1.8418	-0.936063	IGC	0.00105254
gi|296179392_NRBP2_S22	6.22e-05	-1.11478	-0.230224	-0.884557	IGC	0.00107197
gi|163838629_FAM208A_S1115	6.29e-05	0.0369437	0.608034	-0.571091	IGC	0.00108276
gi|4505531_OSBP_S190	6.33e-05	-0.299501	0.0235378	-0.323039	IGC	0.00108836
gi|4507241_SSRP1_S671	6.48e-05	0.689777	1.78565	-1.09587	IGC	0.00111283
gi|193083183_SYNPO2_S902	6.54e-05	-1.08267	0	-1.08267		0.00112049
gi|7662086_ARHGEF11_T1462	6.54e-05	-0.456258	0	-0.456258		0.00112049
gi|4502805_CHGA_S105	6.55e-05	0.0294657	-0.733755	0.763221		0.00112089
gi|34335251_DLGAP4_S127	6.56e-05	0.301454	-0.0212881	0.322742	DGC	0.00112128
gi|31657094_ANLN_S792	6.86e-05	0.0921944	0.966971	-0.874776	IGC	0.00117119
gi|256222411_FLNB_S2509	6.87e-05	-0.643597	0	-0.643597		0.00117152
gi|291190783_LRRC16A_T916	6.88e-05	-0.491265	0	-0.491265		0.00117185
gi|115298682_PRRC2C_S878	6.91e-05	0.669924	0.0194844	0.650439	DGC	0.00117559
gi|163310749_LIMCH1_S552	7.08e-05	-0.724991	0	-0.724991		0.00119871
gi|194239729_EEF1D_S109	7.08e-05	0.747731	0	0.747731	DGC	0.00119871
gi|309747075_HSPA12B_S25	7.08e-05	-0.978918	0	-0.978918		0.00119871
gi|217330574_EHBP1_S171	7.12e-05	0.539011	0	0.539011	DGC	0.00119871
gi|310750370_MAP7_S63	7.12e-05	0.663155	0	0.663155	DGC	0.00119871
gi|21493029_AKAP13_S1492	7.12e-05	0.735215	0	0.735215	DGC	0.00119871
gi|8400715_MAPT_T314	7.12e-05	-0.707543	0	-0.707543		0.00119871
gi|394582099_MCM3_T684	7.12e-05	0.751058	0	0.751058	DGC	0.00119871
gi|10880979_LSP1_S139	7.12e-05	0.961391	0	0.961391	DGC	0.00119871
gi|33356172_NBN_S343	7.13e-05	0.1351	1.083	-0.947901	IGC	0.00119901
gi|5031579_AKAP8_S339	7.23e-05	0.411492	0.0542287	0.357264	DGC	0.00121442
gi|4505753_PGAM1_S118	7.53e-05	0.501423	0	0.501423	DGC	0.0012619
gi|94557295_MAPK8IP3_S365	7.53e-05	0.583913	0	0.583913	DGC	0.0012619
gi|19923497_EML4_S144	7.55e-05	-0.275374	0.429104	-0.704478	IGC	0.0012638
gi|52630429_NFIL3_S286	7.59e-05	0.0851186	0.908453	-0.823334	IGC	0.00126904
gi|296317339_VDAC2_S115	7.66e-05	0.145285	0	0.145285		0.00127053
gi|34335264_ZMYND8_S420	7.66e-05	0.0959807	0	0.0959807		0.00127053
gi|313747584_GBF1_S1318	7.66e-05	-0.417017	0	-0.417017		0.00127053
gi|33598968_LMO7_S370	7.66e-05	-0.613587	0	-0.613587		0.00127053
gi|4503593_EPS15_S796	7.66e-05	-0.285123	0	-0.285123		0.00127053
gi|261337173_LTBP1_S993	7.66e-05	0.425597	0	0.425597	DGC	0.00127053
gi|219842214_PPP1R12A_S212	7.66e-05	0.153942	0	0.153942		0.00127053
gi|5453948_PPP1R3D_S78	7.67e-05	-0.186404	0.520398	-0.706802	IGC	0.00127074
gi|110349788_ASH1L_S1748	7.71e-05	0.124072	0.91992	-0.795848	IGC	0.00127592
gi|326319990_CEP170B_S527	7.74e-05	0.693025	0	0.693025	DGC	0.00127943
gi|7662274_TOX4_T175	7.79e-05	0.140936	1.27697	-1.13603	IGC	0.00128161
gi|58530842_DSP_S1999	7.82e-05	-0.750496	0	-0.750496		0.00128161
gi|261878475_SSX2IP_S285	7.82e-05	0.600907	0	0.600907	DGC	0.00128161
gi|314122224_SLC4A2_T101	7.82e-05	-0.741159	0	-0.741159		0.00128161
gi|27477095_NSD1_S2202	7.85e-05	0.603332	0	0.603332	DGC	0.00128161
gi|510937006_COBLL1_T275	7.85e-05	-0.59981	0	-0.59981		0.00128161
gi|100913192_PRKAG2_S21	7.85e-05	-0.602459	0	-0.602459		0.00128161
gi|46370073_GAB1_S266	7.85e-05	-0.751084	0	-0.751084		0.00128161
gi|4885079_ATP5C1_S146	7.85e-05	-0.666275	0	-0.666275		0.00128161
gi|300388183_PSMD1_T270	7.85e-05	0.754249	0	0.754249	DGC	0.00128161
gi|46255064_SYTL2_S857	7.85e-05	-0.901049	0	-0.901049		0.00128161
gi|193083183_SYNPO2_S930	8.05e-05	-0.985923	0	-0.985923		0.00130694
gi|389565493_TJP3_T325	8.05e-05	-0.902379	0	-0.902379		0.00130694
gi|217035118_TBC1D23_S507	8.05e-05	-0.933352	0	-0.933352		0.00130694
gi|42558264_FAM102A_S47	8.05e-05	-0.794814	0	-0.794814		0.00130694
gi|24476013_PTK2_S910	8.05e-05	0.925342	0	0.925342	DGC	0.00130694
gi|209862831_ANXA2_S2	8.22e-05	-0.453207	0.421357	-0.874564	IGC	0.00133305
gi|163792208_ARHGEF16_S230	8.42e-05	-0.92282	0.262341	-1.18516	IGC	0.00136397
gi|28195386_SOX2_S251	8.47e-05	0.0294407	-0.878739	0.90818		0.00137054
gi|119874209_OCIAD1_S123	8.57e-05	-0.247694	0	-0.247694		0.00138059
gi|41350201_EPN1_S409	8.57e-05	-0.525949	0	-0.525949		0.00138059
gi|27262651_ATXN2L_S111	8.57e-05	0.424378	0	0.424378	DGC	0.00138059
gi|195927017_PITPNM1_S593	8.57e-05	0.688741	0	0.688741	DGC	0.00138059
gi|116063573_FLNA_S2331	8.7e-05	0.544152	0	0.544152	DGC	0.00139998
gi|112382250_SPTBN1_S2341	9.11e-05	-1.26724	-0.257095	-1.01015	IGC	0.00146434
gi|54292123_LYST_S2124	9.24e-05	-0.367146	0.070213	-0.437359	IGC	0.0014836
gi|24308227_ZNF687_S242	9.37e-05	0.68769	-0.0102924	0.697982	DGC	0.00150281
gi|47271406_MEPCE_S254	9.53e-05	1.0708	0.227197	0.843607	DGC	0.00152679
gi|28559039_MED1_S1453	9.58e-05	0	0.476385	-0.476385	IGC	0.00153312
gi|11968023_ZNF106_S641	9.66e-05	0.835341	0.187223	0.648118	DGC	0.00154422
gi|93004092_NFIB_S264	9.71e-05	-0.810411	0	-0.810411		0.00154861
gi|27262651_ATXN2L_S339	9.71e-05	0.707396	0	0.707396	DGC	0.00154861
gi|148596949_NOLC1_S508	9.73e-05	1.40663	0.493951	0.912684	DGC	0.00154861
gi|66346693_FAT1_S4473	9.73e-05	1.24971	0.385583	0.864129	DGC	0.00154861
gi|444909146_ESF1_S82	0.000100144	-0.0405881	0.68938	-0.729968	IGC	0.00159214
gi|289191386_GOLGA3_S465	0.000101287	0.5882	0	0.5882	DGC	0.0015981
gi|193083183_SYNPO2_S637	0.000101287	-0.849645	0	-0.849645		0.0015981
gi|332688220_CTNND1_S755	0.000101287	-0.804172	0	-0.804172		0.0015981
gi|27436946_LMNA_S22	0.000101287	-1.65866	0	-1.65866		0.0015981
gi|389565493_TJP3_S360	0.000101287	-0.949048	0	-0.949048		0.0015981
gi|217330646_SUB1_S13	0.000101287	0.144317	1.20422	-1.0599	IGC	0.0015981
gi|40805862_TPD52L2_S21	0.000101287	1.1877	0	1.1877	DGC	0.0015981
gi|51173717_ABLIM1_S332	0.000102301	-0.777824	0	-0.777824		0.0016106
gi|194272142_MYO9B_S717	0.000102301	0.0518729	0	0.0518729		0.0016106
gi|157311635_FAM83H_S9	0.000103888	0.23047	1.25848	-1.02801	IGC	0.00163382
gi|51944966_ATP4A_S283	0.000104465	-1.12299	-2.26327	1.14028	DGC	0.00164113
gi|21450761_PPP1R35_S87	0.000104954	0.75698	0.192972	0.564008	DGC	0.00164703
gi|15055539_RPS2_S264	0.000105091	0.102599	0.936632	-0.834033	IGC	0.00164741
gi|28416946_MYO18A_S1067	0.000107897	-0.501555	0	-0.501555		0.00168414
gi|193083183_SYNPO2_S611	0.000107897	-0.743393	0	-0.743393		0.00168414
gi|301336155_NSUN2_T418	0.000107897	0.455134	0	0.455134	DGC	0.00168414
gi|335057524_PPP1R1B_S66	0.000107897	-1.20887	0	-1.20887		0.00168414
gi|228008333_RHPN2_S642	0.000108675	-0.637648	0.00297575	-0.640624	IGC	0.00169447
gi|62414289_VIM_S325	0.00010957	0.338587	0.0854875	0.2531		0.0017066
gi|148596928_SLC4A4_S257	0.000109999	-0.643071	0	-0.643071		0.00170962
gi|29826289_CASC4_S328	0.000109999	-0.827311	0	-0.827311		0.00170962
gi|14589931_PCDH7_S1011	0.000110274	-0.887388	0	-0.887388		0.00171025
gi|391353390_SRP72_S559	0.000110274	-1.05506	0	-1.05506		0.00171025
gi|5292161_PSMD4_S256	0.000111598	0.0837974	1.02629	-0.942493	IGC	0.00172894
gi|5031973_PDIA6_S129	0.000113284	-0.763287	-0.0471303	-0.716157	IGC	0.00175319
gi|301500656_UNC5CL_S498	0.000114548	-0.992416	0.00611257	-0.998529	IGC	0.00177087
gi|223718203_PLIN1_S130	0.000116129	-0.526064	-1.66503	1.13897	DGC	0.00179341
gi|313760537_PDCD4_S57	0.000120391	-0.440979	0	-0.440979		0.00184521
gi|327478416_OCLN_T152	0.000120391	-0.648268	0	-0.648268		0.00184521
gi|398303814_ARHGAP12_S165	0.000120391	-0.673681	0	-0.673681		0.00184521
gi|47078240_GPS1_S483	0.000120391	-0.631952	0	-0.631952		0.00184521
gi|20336205_ATRX_S639	0.000120497	0.450739	0	0.450739	DGC	0.00184521
gi|5032189_TP53BP1_S1317	0.000120497	0.354048	0	0.354048	DGC	0.00184521
gi|326319990_CEP170B_S1065	0.000120497	-0.684902	0	-0.684902		0.00184521
gi|112789530_STAG2_S1061	0.000120497	0.291261	0	0.291261		0.00184521
gi|153792074_PRR12_T1561	0.000123	0.750573	0.120302	0.630271	DGC	0.00188156
gi|45331215_LZTS2_S102	0.00012341	0.0115274	0.936266	-0.924739	IGC	0.00188586
gi|4507943_XPO1_S1031	0.000127002	0.0731106	0.697995	-0.624885	IGC	0.00193871
gi|191251777_BCAS1_S381	0.000128418	-1.13226	-0.0684237	-1.06384	IGC	0.00195827
gi|148539855_EPS8L1_T60	0.000129434	-1.06551	0	-1.06551		0.0019717
gi|13375827_PLEKHF2_S16	0.000129569	-0.299994	-0.0408803	-0.259114		0.0019717
gi|40217833_GPRC5C_S395	0.000131509	-0.457808	0	-0.457808		0.00199277
gi|153791372_CLK3_S9	0.000131509	0.304919	0	0.304919	DGC	0.00199277
gi|41581463_FNBP1L_S447	0.000131509	-0.63255	0	-0.63255		0.00199277
gi|255683390_MECOM_S851	0.000131509	-0.851608	0	-0.851608		0.00199277
gi|312433953_TANK_S126	0.000131638	-0.0472569	0.957646	-1.0049	IGC	0.00199277
gi|186910302_RACGAP1_S203	0.000135564	0.340514	1.31608	-0.975565	IGC	0.00205007
gi|11067749_BRD3_S263	0.000136508	-0.380611	0.445682	-0.826294	IGC	0.00206221
gi|217330646_SUB1_S9	0.000137355	0.0578061	1.05093	-0.99312	IGC	0.00207285
gi|59853352_MYRIP_S508	0.000137618	-0.743877	-1.76756	1.02369	DGC	0.00207467
gi|47086495_BLOC1S3_S32	0.000140132	0.0776139	0.796623	-0.71901	IGC	0.00210167
gi|21493024_AKAP12_S529	0.000140275	-0.3386	0	-0.3386		0.00210167
gi|57863295_KIAA0930_S324	0.000140275	0.0805045	0	0.0805045		0.00210167
gi|503774456_PELP1_S334	0.000140275	-0.169107	0	-0.169107		0.00210167
gi|261337173_LTBP1_S408	0.000140275	0.446603	0	0.446603	DGC	0.00210167
gi|449083351_SEC16A_S1369	0.000140275	-0.269839	0	-0.269839		0.00210167
gi|109255232_CEP170_S532	0.000141081	0.507495	0	0.507495	DGC	0.00210941
gi|62739161_LLGL2_S480	0.000141081	-0.530028	0	-0.530028		0.00210941
gi|210147552_POMGNT1_S248	0.000142269	-0.630451	0	-0.630451		0.00212064
gi|385648257_EPS15L1_S666	0.000142269	-0.665952	0	-0.665952		0.00212064
gi|313747419_BRD2_S251	0.000142269	-0.847881	0	-0.847881		0.00212064
gi|38788333_RSF1_T614	0.000144142	1.0018	0.0532208	0.948584	DGC	0.00214636
gi|14149807_NSRP1_S255	0.000146523	0.905318	0	0.905318	DGC	0.00217516
gi|148727247_USP5_S760	0.000146524	0.782468	0	0.782468	DGC	0.00217516
gi|27436946_LMNA_S406	0.000146524	-1.32844	0	-1.32844		0.00217516
gi|116235480_SEC16B_S258	0.000147833	-1.26636	-0.408201	-0.858155	IGC	0.00219235
gi|50513245_CHAF1A_T779	0.00015075	0.142784	0.85517	-0.712385	IGC	0.00222975
gi|47419936_SRPK1_S51	0.000150764	0.404866	0.135534	0.269332		0.00222975
gi|33356179_TTF1_S481	0.000150814	0.0309348	0.66443	-0.633495	IGC	0.00222975
gi|157671929_PIK3C2A_S259	0.000151709	0.545693	-0.207329	0.753022	DGC	0.00224071
gi|14249584_HSH2D_S298	0.000152468	-0.683975	0.0271288	-0.711104	IGC	0.00224889
gi|148528998_DMXL1_S1970	0.000152572	-0.687478	-0.0128079	-0.67467		0.00224889
gi|5032189_TP53BP1_S366	0.000154053	0.685532	0	0.685532	DGC	0.00225929
gi|153791372_CLK3_S78	0.000154053	0.653368	0	0.653368	DGC	0.00225929
gi|27436948_LMNA_S392	0.000154053	0.816288	0	0.816288	DGC	0.00225929
gi|12597635_BCL11B_T683	0.000154053	0.656298	0	0.656298	DGC	0.00225929
gi|58761546_KDM1A_S131	0.000154053	0.670036	0	0.670036	DGC	0.00225929
gi|118572613_SRRM2_S876	0.000157288	0.270732	0.319634	-0.0489019		0.00228954
gi|304376301_TCOF1_T533	0.000157722	0.649805	0	0.649805	DGC	0.00228954
gi|145275189_C1orf116_T497	0.000157722	-0.60932	0	-0.60932		0.00228954
gi|378404908_GAPDH_T111	0.000157722	-0.624485	0	-0.624485		0.00228954
gi|5032189_TP53BP1_S222	0.000157722	0.62457	0	0.62457	DGC	0.00228954
gi|67089157_PML_S403	0.000157722	-0.872891	0	-0.872891		0.00228954
gi|150417971_SVIL_S245	0.000157722	0.942366	0	0.942366	DGC	0.00228954
gi|510937029_DNM1L_S413	0.000157845	0.114959	0	0.114959		0.00228954
gi|296010995_ABI1_S178	0.000157845	-0.662135	0	-0.662135		0.00228954
gi|7661968_CLINT1_S299	0.000157845	0.512749	0	0.512749	DGC	0.00228954
gi|295054220_RIF1_S1579	0.000157845	0.594405	0	0.594405	DGC	0.00228954
gi|68077166_DNAJC21_S511	0.000159782	-0.553494	0	-0.553494		0.00230387
gi|163838629_FAM208A_S277	0.000159782	-0.643363	0	-0.643363		0.00230387
gi|239582763_RGL3_S569	0.000159782	-0.480798	0	-0.480798		0.00230387
gi|309747075_HSPA12B_S29	0.000159782	-0.558063	0	-0.558063		0.00230387
gi|46255064_SYTL2_S893	0.000159782	-0.812136	0	-0.812136		0.00230387
gi|511772994_AP3B2_S240	0.000159782	-0.5703	0	-0.5703		0.00230387
gi|55749621_PLEKHG3_S591	0.000161052	0.365068	1.33294	-0.967868	IGC	0.00231988
gi|507144070_WIPI2_S269	0.000161949	-0.573943	0	-0.573943		0.0023305
gi|57634534_NUP205_S1942	0.000162524	0.42981	0.985675	-0.555865	IGC	0.00233646
gi|156523968_PARP1_S782	0.000164774	0.309029	0.968717	-0.659688	IGC	0.00236647
gi|444909146_ESF1_S79	0.00016963	-0.0405881	0.646546	-0.687134	IGC	0.00243381
gi|118722349_RBM12B_S638	0.000180417	-0.609766	0.702328	-1.31209	IGC	0.00258604
gi|114155142_TPR_S2037	0.00018513	0	0.691139	-0.691139	IGC	0.00265098
gi|224589071_BMS1_S639	0.0001863	0.0511373	0.953612	-0.902475	IGC	0.00266511
gi|283046706_LARP4_S441	0.000186857	0.986985	0	0.986985	DGC	0.00267046
gi|55956788_NCL_S34	0.000189399	0.17037	0.709274	-0.538904	IGC	0.00269573
gi|22035679_ARID4B_S296	0.000189399	0.662169	0	0.662169	DGC	0.00269573
gi|190358534_SMARCAD1_S152	0.000189399	0.590102	0	0.590102	DGC	0.00269573
gi|30581135_SMC1A_S957	0.000189521	0.188705	1.0303	-0.841595	IGC	0.00269573
gi|79750824_FAM129B_S633	0.000189551	-0.775737	0	-0.775737		0.00269573
gi|11321583_SUCLA2_S279	0.000189902	-0.486699	-1.36677	0.880076	DGC	0.00269809
gi|82546824_FOXK1_S223	0.000190445	1.93924	0.817374	1.12186	DGC	0.00270317
gi|151301154_MUC6_S189	0.000192908	-0.888411	-0.160003	-0.728408		0.00273546
gi|21389407_HEXIM2_S76	0.000195547	-1.02053	-0.0124485	-1.00808	IGC	0.00277019
gi|217330641_IWS1_S302	0.000202342	0.324818	1.11661	-0.791795	IGC	0.00286366
gi|54112403_CHD7_S2272	0.000202638	0.0757913	0.722247	-0.646456	IGC	0.00286375
gi|16306532_CDH11_S788	0.000202833	0.714918	0.0315507	0.683368	DGC	0.00286375
gi|4507241_SSRP1_S672	0.000202938	0.87163	1.86854	-0.996905	IGC	0.00286375
gi|24234756_ILF3_S382	0.000208279	0.952833	0	0.952833	DGC	0.00293627
gi|55956788_NCL_S42	0.000208885	0.131953	0.735695	-0.603743	IGC	0.00294197
gi|239735569_GRHL1_T208	0.000209436	0.418944	1.27182	-0.852879	IGC	0.00294688
gi|195976762_DYSF_S166	0.000210604	0.572085	0	0.572085	DGC	0.00295475
gi|188595682_ANK2_S1751	0.000210604	1.13125	0	1.13125	DGC	0.00295475
gi|298919181_NCOR1_S1212	0.000210604	0.897091	0	0.897091	DGC	0.00295475
gi|71902540_ATM_S1981	0.000211137	0.0806692	0.704883	-0.624214	IGC	0.00295937
gi|9966827_PCNP_S119	0.000211843	0.0882795	1.42208	-1.33381	IGC	0.00296641
gi|110556636_TNKS1BP1_S228	0.000217769	-0.679653	-0.0369481	-0.642705		0.00304446
gi|5032189_TP53BP1_T1056	0.000218462	0.119933	0	0.119933		0.00304446
gi|41872339_PPHLN1_S157	0.000218462	0.455444	0	0.455444	DGC	0.00304446
gi|319803020_GORASP2_S341	0.000218462	-0.689144	0	-0.689144		0.00304446
gi|507588242_MCRS1_S91	0.000218462	0.636458	0	0.636458	DGC	0.00304446
gi|37622903_TSC22D3_S34	0.000220752	-0.997029	-1.78714	0.790115	DGC	0.00307343
gi|61676188_HUWE1_S2365	0.000224789	0.321294	1.51902	-1.19772	IGC	0.00312665
gi|82880648_ZAK_S648	0.000225873	0.213027	1.06106	-0.848031	IGC	0.00313873
gi|102468717_MED13_S890	0.000226189	0.956113	0.139767	0.816346	DGC	0.00314012
gi|34335251_DLGAP4_S126	0.000235136	0.816658	-0.0469947	0.863652	DGC	0.00326122
gi|114155142_TPR_T2042	0.000235788	0.0526324	0.592834	-0.540201	IGC	0.00326215
gi|292658785_SH2D4A_S272	0.000236099	-0.582589	0	-0.582589		0.00326215
gi|7661700_SORBS1_S731	0.000236099	-0.622157	0	-0.622157		0.00326215
gi|112382237_SYNM_S1107	0.000236099	-0.872632	0	-0.872632		0.00326215
gi|21536417_BIN1_S265	0.000239557	-0.417998	0	-0.417998		0.00329742
gi|295424842_SRPR_S268	0.000239557	-0.972111	0	-0.972111		0.00329742
gi|310750370_MAP7_S56	0.000239557	0.818882	0	0.818882	DGC	0.00329742
gi|28416946_MYO18A_S83	0.000239557	-0.905812	0	-0.905812		0.00329742
gi|51173717_ABLIM1_S167	0.000240219	-0.862767	0	-0.862767		0.00330341
gi|262359929_AHCTF1_S1292	0.00024462	0.59411	0.0503179	0.543792	DGC	0.00336076
gi|219842214_PPP1R12A_S420	0.000252544	-0.605368	0	-0.605368		0.00345009
gi|347659004_ZFP36L1_S54	0.000252544	0.357794	0	0.357794	DGC	0.00345009
gi|193083183_SYNPO2_S906	0.000252544	-1.12856	0	-1.12856		0.00345009
gi|264681556_WDR26_S121	0.000252544	0.0667551	0	0.0667551		0.00345009
gi|50959191_ARHGEF5_S1126	0.000252544	-0.599896	0	-0.599896		0.00345009
gi|28416946_MYO18A_S102	0.000252544	-0.812254	0	-0.812254		0.00345009
gi|4507241_SSRP1_S668	0.000253276	0.570171	1.5487	-0.97853	IGC	0.00345685
gi|24234699_KRT19_S49	0.000258943	-0.0753333	0.64574	-0.721074	IGC	0.0035281
gi|28460688_TXLNA_S495	0.000258981	0.186462	0.985218	-0.798756	IGC	0.0035281
gi|117676384_SCAF11_S802	0.000266625	0.965739	0.174918	0.790821	DGC	0.00362884
gi|14149716_PPP1R12C_S407	0.000271656	-0.425123	0.0472468	-0.47237		0.00369386
gi|54144629_NUMB_S575	0.000273224	0.457223	0	0.457223	DGC	0.00371172
gi|114431236_ZNF462_S2172	0.000276918	0.950464	1.91741	-0.966946	IGC	0.00375839
gi|33598968_LMO7_T598	0.00028102	-0.676037	0	-0.676037		0.00377997
gi|153251766_MTFR1L_S41	0.00028102	-0.537387	0	-0.537387		0.00377997
gi|296841073_WDR44_S162	0.00028102	0.69883	0	0.69883	DGC	0.00377997
gi|319803020_GORASP2_T347	0.00028102	0.905733	0	0.905733	DGC	0.00377997
gi|332688220_CTNND1_T209	0.00028102	-0.931487	0	-0.931487		0.00377997
gi|4506975_SLC12A2_S77	0.000281103	-0.779896	0	-0.779896		0.00377997
gi|224586846_SORBS2_S649	0.000281103	-0.777472	0	-0.777472		0.00377997
gi|224586846_SORBS2_S459	0.000281103	-0.744117	0	-0.744117		0.00377997
gi|224586846_SORBS2_S364	0.000281103	-0.638363	0	-0.638363		0.00377997
gi|313747419_BRD2_S254	0.000281103	-0.852281	0	-0.852281		0.00377997
gi|58218981_SSBP3_T333	0.000285874	-0.580691	0	-0.580691		0.00382998
gi|13899325_TRPT1_S191	0.000285874	-0.498315	0	-0.498315		0.00382998
gi|319996623_RBM15_S670	0.000285874	0.474317	0	0.474317	DGC	0.00382998
gi|321267522_CTDP1_S750	0.000285874	0.623603	0	0.623603	DGC	0.00382998
gi|319996623_RBM15_S294	0.000288961	-0.0207143	0	-0.0207143		0.00383954
gi|33598968_LMO7_S1159	0.000288961	-0.318898	0	-0.318898		0.00383954
gi|116063573_FLNA_S2172	0.000288961	-0.358062	0	-0.358062		0.00383954
gi|157384984_TLE3_S286	0.000288961	0.13336	0	0.13336		0.00383954
gi|193788632_DNAJC2_S47	0.000288961	-0.149356	0	-0.149356		0.00383954
gi|211938442_APOL1_S293	0.000288961	-0.502315	0	-0.502315		0.00383954
gi|47578107_NIPBL_S2658	0.000288961	-0.537546	0	-0.537546		0.00383954
gi|5032189_TP53BP1_S1114	0.000288961	0.182259	0	0.182259		0.00383954
gi|449083351_SEC16A_S1964	0.000288961	-0.523741	0	-0.523741		0.00383954
gi|169881252_GTF2I_T517	0.000290612	0.537918	0	0.537918	DGC	0.00384046
gi|325053668_ANK3_S1789	0.000290612	-1.00442	0	-1.00442		0.00384046
gi|13124879_MYH11_S638	0.000290612	-0.87935	0	-0.87935		0.00384046
gi|33620716_RBBP6_S1243	0.000290612	0.777618	0	0.777618	DGC	0.00384046
gi|50980301_MPRIP_S289	0.000290612	0.803253	0	0.803253	DGC	0.00384046
gi|163310749_LIMCH1_T61	0.000290612	-0.576661	0	-0.576661		0.00384046
gi|153945846_ITPR3_S916	0.000294838	-0.175981	0.200942	-0.376923	IGC	0.00389277
gi|32528306_RFC1_S71	0.000296621	0.480874	0	0.480874	DGC	0.00390569
gi|298231207_PPIP5K1_S1085	0.000296621	-0.373913	0	-0.373913		0.00390569
gi|19923493_PLEKHA5_S855	0.000296621	-0.921054	0	-0.921054		0.00390569
gi|21735621_MDH2_S246	0.000297901	-0.367305	-1.04148	0.674174	DGC	0.00391584
gi|18699730_SLC16A10_S268	0.00029793	-0.916573	-2.01156	1.09498	DGC	0.00391584
gi|61676188_HUWE1_S2362	0.000298436	0.127203	1.35742	-1.23021	IGC	0.00391896
gi|38788333_RSF1_S622	0.000299664	0.896814	0.239566	0.657249	DGC	0.00393154
gi|114688046_TBC1D4_S754	0.000300452	-0.613663	-0.00633053	-0.607333	IGC	0.00393826
gi|157909822_SGK223_S738	0.000300717	-0.0721759	0.99807	-1.07025	IGC	0.00393826
gi|110556636_TNKS1BP1_S712	0.000302567	-0.695296	0.0684895	-0.763786		0.00395892
gi|110225358_TTC7A_S647	0.000304947	-0.613174	-0.0212173	-0.591957	IGC	0.00398648
gi|7662274_TOX4_T176	0.000309626	0.36283	1.23549	-0.872656	IGC	0.00404085
gi|94721340_SIDT2_S401	0.000309661	-0.0324448	-0.541017	0.508572		0.00404085
gi|21536288_CKM_S332	0.000311621	-0.677215	-1.55518	0.877961	DGC	0.00405945
gi|157311635_FAM83H_S8	0.000312718	0.143228	1.15414	-1.01091	IGC	0.00405945
gi|31044432_LEMD2_S138	0.000313751	-0.246689	0.749823	-0.996512	IGC	0.00405945
gi|56550059_CNOT4_S321	0.00031471	0.415791	0	0.415791	DGC	0.00405945
gi|195947397_PSEN1_S361	0.00031471	0.575918	0	0.575918	DGC	0.00405945
gi|116174736_SENP7_S11	0.00031471	-0.63851	0	-0.63851		0.00405945
gi|224586846_SORBS2_S14	0.00031471	-0.529459	0	-0.529459		0.00405945
gi|321400140_CD44_S315	0.00031471	0.547318	0	0.547318	DGC	0.00405945
gi|10835242_PRKG1_T530	0.00031471	-0.573609	0	-0.573609		0.00405945
gi|32490557_PAPOLA_S24	0.00031471	0.640514	0	0.640514	DGC	0.00405945
gi|33598937_SCARF2_S646	0.00031471	0.680999	0	0.680999	DGC	0.00405945
gi|46255064_SYTL2_S353	0.00031471	-0.717577	0	-0.717577		0.00405945
gi|40807504_AFAP1_S264	0.00031471	0.719822	0	0.719822	DGC	0.00405945
gi|312433953_TANK_S208	0.000316577	0.449116	1.44551	-0.996395	IGC	0.00407992
gi|41327779_DDX55_S544	0.000319621	0.564554	0.0745717	0.489983	DGC	0.00411551
gi|55749431_TCEAL3_S135	0.000322555	-0.465836	0	-0.465836		0.00412774
gi|12408649_XRCC4_T233	0.000322555	0.480277	0	0.480277	DGC	0.00412774
gi|22538393_AKAP9_S3834	0.000322555	-0.516031	0	-0.516031		0.00412774
gi|332688220_CTNND1_S199	0.000322555	-0.450253	0	-0.450253		0.00412774
gi|61835172_FXR1_S324	0.000322555	0.516317	0	0.516317	DGC	0.00412774
gi|195947397_PSEN1_S362	0.000322555	0.58368	0	0.58368	DGC	0.00412774
gi|244790013_SYTL2_S481	0.000322555	-0.636065	0	-0.636065		0.00412774
gi|156119597_SAMD12_S160	0.000324182	0.0764489	0.623143	-0.546694	IGC	0.00414492
gi|112789550_PARP4_S1507	0.000329719	-0.750791	-0.027652	-0.723139	IGC	0.00421202
gi|162951884_R3HDM2_S349	0.00033093	-0.647821	0.51715	-1.16497	IGC	0.00422378
gi|312176435_SMAP2_S139	0.000335706	-0.785596	0	-0.785596		0.0042735
gi|319996623_RBM15_S674	0.000335706	0.467838	0	0.467838	DGC	0.0042735
gi|162287326_LYN_S11	0.000335706	0.532454	0	0.532454	DGC	0.0042735
gi|4557701_KRT17_S13	0.000342359	0.356887	1.44071	-1.08383	IGC	0.00435439
gi|191252812_TOM1L1_S323	0.000347695	-1.91892	-0.680688	-1.23823	IGC	0.00441838
gi|351542238_ASAP1_S836	0.000349211	0.710675	0	0.710675	DGC	0.00441838
gi|289547526_RAB11FIP1_S357	0.000349211	-1.15464	0	-1.15464		0.00441838
gi|109637759_CAST_S619	0.000349211	-0.769367	0	-0.769367		0.00441838
gi|299829184_NCK1_S27	0.000349211	0.9736	0	0.9736	DGC	0.00441838
gi|26667186_CAMK2D_S334	0.000349211	-0.918884	0	-0.918884		0.00441838
gi|6005830_PKP3_S314	0.000352501	-1.27193	-0.303463	-0.968464	IGC	0.00445614
gi|308736985_MUC13_T472	0.000353997	0.0969714	1.21126	-1.11428	IGC	0.00447117
gi|22748751_SLC43A2_S278	0.000357773	-0.274009	0.479462	-0.753471	IGC	0.00451495
gi|110347443_TMF1_S344	0.000358625	-0.380001	0.319846	-0.699847	IGC	0.00452178
gi|40353727_SYNPO_S19	0.000360704	-0.539219	0	-0.539219		0.00452449
gi|20270337_LEO1_S658	0.000360704	0.0832211	0	0.0832211		0.00452449
gi|260656034_PALLD_S393	0.000360704	0.352002	0	0.352002	DGC	0.00452449
gi|116063573_FLNA_T2328	0.000360704	-0.617095	0	-0.617095		0.00452449
gi|19913396_SMTN_S514	0.000360704	-0.64597	0	-0.64597		0.00452449
gi|338827748_ARFIP2_S34	0.000360704	-0.690063	0	-0.690063		0.00452449
gi|312176416_KIAA1522_S215	0.000364582	-0.506634	0	-0.506634		0.00455743
gi|190343008_SP110_S256	0.000364582	-0.831431	0	-0.831431		0.00455743
gi|194353992_APBA2_S468	0.000364582	0.466371	0	0.466371	DGC	0.00455743
gi|244790013_SYTL2_S480	0.000364582	-0.876835	0	-0.876835		0.00455743
gi|239047795_PLEKHA7_S545	0.000376856	-0.844674	0.116463	-0.961137		0.00470624
gi|5031875_LMNA_S568	0.000377133	0.371561	1.24696	-0.875402	IGC	0.00470624
gi|131412225_KRT13_S427	0.000383346	-0.442685	0.924322	-1.36701	IGC	0.00477968
gi|156086740_RAP1GAP2_S594	0.000387437	-1.05203	0	-1.05203		0.00481831
gi|385198097_KIAA1598_S189	0.000387437	-0.888176	0	-0.888176		0.00481831
gi|194248081_TRIM2_S440	0.000387437	-0.820005	0	-0.820005		0.00481831
gi|37595548_PLEKHA6_S777	0.000388422	-0.542732	-0.0815312	-0.461201	IGC	0.00482644
gi|231570186_ZC3H14_S409	0.000389524	0.201835	0	0.201835		0.00483189
gi|312283703_MDH1_S152	0.000389524	-0.893284	0	-0.893284		0.00483189
gi|4506013_PPP1R7_S322	0.000395335	-0.00544308	-0.547193	0.54175	DGC	0.00489973
gi|50658065_SMC4_S22	0.000395666	0.295194	1.15237	-0.857176	IGC	0.00489973
gi|4507241_SSRP1_S667	0.000397266	0.517361	1.46969	-0.952325	IGC	0.00490046
gi|42544123_SF1_S82	0.000397407	-0.928698	0	-0.928698		0.00490046
gi|73760401_TMPO_T160	0.000397407	-1.15994	0	-1.15994		0.00490046
gi|313747586_EPB41L2_S87	0.000397407	0.853732	0	0.853732	DGC	0.00490046
gi|118403326_TMEM134_S93	0.000397407	-0.733168	0	-0.733168		0.00490046
gi|19923717_DTX3L_S532	0.000425286	-0.238204	0.301004	-0.539208	IGC	0.0052398
gi|42560244_PPIG_S745	0.000425726	0.19421	0.992777	-0.798567	IGC	0.00524078
gi|24234699_KRT19_S292	0.000427956	-0.168047	0.539461	-0.707508	IGC	0.00526379
gi|71725360_ZNF609_S842	0.000430111	0.289622	0.830424	-0.540802	IGC	0.00528583
gi|54144646_CHMP3_S134	0.000431658	-0.461312	0	-0.461312		0.00530037
gi|298228964_ATG16L1_S124	0.000436347	-0.409704	0	-0.409704		0.00533545
gi|345197213_SPHK2_S181	0.000436347	-0.534083	0	-0.534083		0.00533545
gi|4557793_NF1_S2576	0.000436347	0.660934	0	0.660934	DGC	0.00533545
gi|150418009_TACC2_T2073	0.000436347	-1.09847	0	-1.09847		0.00533545
gi|116256350_TSC2_S1088	0.000436347	-0.76152	0	-0.76152		0.00533545
gi|209977056_TMEM51_T234	0.000439229	-1.86725	-0.578169	-1.28908	IGC	0.00536618
gi|89363047_DAPK1_S333	0.000440781	0.0610341	0.902811	-0.841777	IGC	0.00538063
gi|5032179_TRIM28_S600	0.000446219	0.812274	0.063235	0.749039	DGC	0.00544245
gi|226371725_FCHO2_S455	0.000447093	-0.343555	0	-0.343555		0.00544855
gi|390635651_RAB44_T434	0.000451389	0.780777	0.128337	0.65244	DGC	0.0054963
gi|48255968_UGP2_S2	0.000455041	-0.258573	0.758049	-1.01662	IGC	0.00552955
gi|30840980_NFIA_T322	0.000457157	-0.643871	0	-0.643871		0.00552955
gi|130502140_CAMSAP3_S193	0.000457157	0.434762	0	0.434762	DGC	0.00552955
gi|313747586_EPB41L2_S58	0.000457157	0.749339	0	0.749339	DGC	0.00552955
gi|332688220_CTNND1_S752	0.000457157	-0.710504	0	-0.710504		0.00552955
gi|422398894_DYNC1I2_S91	0.000457157	-0.52188	0	-0.52188		0.00552955
gi|262205380_FAM122B_S64	0.000457157	0.726335	0	0.726335	DGC	0.00552955
gi|350994425_CTAGE5_S62	0.000457157	0.673106	0	0.673106	DGC	0.00552955
gi|166197668_CD5_S439	0.000460936	0.366904	-0.180137	0.547041	DGC	0.00557063
gi|108773787_RB1_T373	0.000474995	1.98214	0.846071	1.13606	DGC	0.00573578
gi|7657603_HEBP2_S181	0.000477898	0.0865078	0.896891	-0.810383	IGC	0.00576606
gi|308818195_DPYSL2_S27	0.000481666	-0.702102	0.428452	-1.13055	IGC	0.00580671
gi|118572613_SRRM2_T367	0.000483174	0.077797	0.67052	-0.592723	IGC	0.00582007
gi|172072597_RBL2_S413	0.000484414	-0.594711	0.0154198	-0.61013	IGC	0.00583018
gi|45387945_ESYT2_S665	0.000486675	-0.353036	0.796583	-1.14962	IGC	0.00584908
gi|5729875_PGRMC1_S181	0.000486787	-0.23109	0.0472107	-0.278301		0.00584908
gi|71361682_NUMA1_S1225	0.00049313	-0.251845	0.279263	-0.531108	IGC	0.00592041
gi|260656039_PNPLA6_S1264	0.000501576	0.511291	0	0.511291	DGC	0.00599709
gi|15011974_ARHGEF2_S913	0.000501576	0.526849	0	0.526849	DGC	0.00599709
gi|196114970_PTPN12_S319	0.000501576	0.600275	0	0.600275	DGC	0.00599709
gi|94721332_RUFY1_S510	0.000501576	-0.600313	0	-0.600313		0.00599709
gi|134152674_RABEP1_S374	0.000501576	0.709851	0	0.709851	DGC	0.00599709
gi|313747584_GBF1_S1780	0.000508141	-0.129164	0	-0.129164		0.00603594
gi|217035107_CPSF7_T194	0.000508141	0.0662713	0	0.0662713		0.00603594
gi|41871955_KLC4_S590	0.000508141	-0.329294	0	-0.329294		0.00603594
gi|428673536_KHDRBS1_S20	0.000508141	-0.467871	0	-0.467871		0.00603594
gi|62198235_DBNL_S269	0.000508141	-0.19638	0	-0.19638		0.00603594
gi|197304775_TBC1D5_S43	0.000508141	-0.224631	0	-0.224631		0.00603594
gi|62198235_DBNL_S275	0.000508141	-0.299868	0	-0.299868		0.00603594
gi|195546902_SUPT5H_S662	0.000508141	-0.807835	0	-0.807835		0.00603594
gi|42542379_SRRM1_S597	0.000509241	0.0419595	0	0.0419595		0.00603915
gi|18765756_DYRK1A_Y321	0.000509241	-0.689934	0	-0.689934		0.00603915
gi|4502875_CLDN3_S203	0.000512428	0.119406	1.17232	-1.05292	IGC	0.006072
gi|4826742_GFPT2_S245	0.000517975	0.653577	0.0322073	0.62137	DGC	0.00613274
gi|4759302_VAPB_S160	0.000522379	-0.4636	0.0105239	-0.474123	IGC	0.00617986
gi|27777632_SLC9A1_T769	0.000525653	0	-0.61075	0.61075		0.00621354
gi|38683816_ANKRD17_S2150	0.00053136	0.678479	0	0.678479	DGC	0.00625561
gi|165905589_LIMA1_S375	0.00053136	0.588084	0	0.588084	DGC	0.00625561
gi|19913396_SMTN_S251	0.00053136	0.690488	0	0.690488	DGC	0.00625561
gi|42794769_PAK1_T229	0.00053136	1.00619	0	1.00619	DGC	0.00625561
gi|359807035_TBC1D1_S507	0.00053136	0.452274	0	0.452274	DGC	0.00625561
gi|21536417_BIN1_S267	0.00053454	-0.331896	0	-0.331896		0.00627277
gi|21493029_AKAP13_S1486	0.00053454	0.444937	0	0.444937	DGC	0.00627277
gi|223941888_PTPN3_S72	0.00053454	-0.796132	0	-0.796132		0.00627277
gi|345441807_PPP1R14A_S103	0.00053454	-1.26	0	-1.26		0.00627277
gi|27894378_CLIC6_S397	0.000536343	-1.1594	-2.17419	1.01479	DGC	0.00628886
gi|55749544_SH3PXD2A_S1010	0.000539075	-0.291797	0.520073	-0.81187	IGC	0.00629124
gi|24308338_AFAP1L2_S344	0.000540002	0.616492	0	0.616492	DGC	0.00629124
gi|148491106_ZBTB21_S802	0.000540002	0.690452	0	0.690452	DGC	0.00629124
gi|260436834_EPB41_S695	0.000540002	-0.571632	0	-0.571632		0.00629124
gi|260436834_EPB41_S95	0.000540002	-0.47161	0	-0.47161		0.00629124
gi|510937006_COBLL1_S917	0.000540002	-0.818531	0	-0.818531		0.00629124
gi|18104989_PTPN6_S10	0.000540002	0.565055	0	0.565055	DGC	0.00629124
gi|201023339_FIP1L1_S244	0.000540002	0.649624	0	0.649624	DGC	0.00629124
gi|24307983_FTSJD2_S55	0.000547298	-0.0983179	0.881206	-0.979524	IGC	0.00636436
gi|38787957_TENC1_S466	0.0005489	-0.387244	0	-0.387244		0.00636436
gi|194097442_PTPRN2_S436	0.0005489	-0.579851	0	-0.579851		0.00636436
gi|221316760_L1CAM_S1172	0.0005489	-0.566718	0	-0.566718		0.00636436
gi|224586846_SORBS2_S240	0.0005489	-0.607072	0	-0.607072		0.00636436
gi|42794769_PAK1_T230	0.0005489	0.73115	0	0.73115	DGC	0.00636436
gi|4758256_EIF2S1_S158	0.000553728	-0.146113	0.46947	-0.615583	IGC	0.00641523
gi|27894378_CLIC6_S396	0.000562705	-0.503359	-1.42898	0.925625	DGC	0.00651405
gi|33563376_TBC1D16_S260	0.000573965	0.483068	1.09094	-0.607875	IGC	0.00663912
gi|71361682_NUMA1_S1840	0.000591853	-0.0932716	-0.936341	0.843069		0.00682826
gi|41322916_PLEC_S149	0.000592639	0.270013	0.996565	-0.726551	IGC	0.00682826
gi|389565493_TJP3_S327	0.00059313	-0.670618	0	-0.670618		0.00682826
gi|398303814_ARHGAP12_S240	0.00059313	0.0262069	0	0.0262069		0.00682826
gi|221136766_OSBPL5_S244	0.00059313	0.536217	0	0.536217	DGC	0.00682826
gi|335334962_ZSWIM8_S1156	0.00059313	0.176573	0	0.176573		0.00682826
gi|11056061_TMSB4X_T34	0.000597291	-0.205462	-1.04277	0.83731	DGC	0.00687073
gi|27883866_RIC8A_S442	0.000597868	-0.263997	0.214336	-0.478333	IGC	0.00687194
gi|45331215_LZTS2_S99	0.000604998	0.0476894	1.07533	-1.02764	IGC	0.00694841
gi|29789060_C2CD5_S307	0.00061148	-0.726254	0.343641	-1.06989	IGC	0.00701732
gi|61743954_AHNAK_S5749	0.000614744	-0.200788	0.0722068	-0.272995		0.00704923
gi|410171299_LOC101060511_S39	0.000621416	-0.442808	0	-0.442808		0.00707559
gi|26051273_KCNH2_S797	0.000621416	-0.339146	0	-0.339146		0.00707559
gi|262359929_AHCTF1_S1151	0.000621416	0.495146	0	0.495146	DGC	0.00707559
gi|402534522_NFIX_S302	0.000621416	-0.515607	0	-0.515607		0.00707559
gi|13124879_MYH11_S1034	0.000621416	-0.451852	0	-0.451852		0.00707559
gi|134304846_RB1CC1_S647	0.000621416	0.518583	0	0.518583	DGC	0.00707559
gi|38787957_TENC1_S648	0.000621416	-0.526282	0	-0.526282		0.00707559
gi|119120907_PARD3B_S745	0.000621416	-0.48804	0	-0.48804		0.00707559
gi|156086740_RAP1GAP2_S597	0.000621416	-0.671091	0	-0.671091		0.00707559
gi|24234699_KRT19_S10	0.000631534	-0.61948	0.181465	-0.800945	IGC	0.00718518
gi|4505571_SQSTM1_S332	0.000633156	0.652827	0	0.652827	DGC	0.0071924
gi|13376852_CD276_S307	0.000633156	0.723261	0	0.723261	DGC	0.0071924
gi|42542379_SRRM1_S754	0.000635507	0.4598	1.01193	-0.552134	IGC	0.00721348
gi|5174607_NAB2_S6	0.000641355	0.247301	1.12712	-0.879815	IGC	0.00727418
gi|58530842_DSP_S53	0.000643521	-0.823388	0	-0.823388		0.0072874
gi|61676186_HIC1_S229	0.000643521	0.449564	0	0.449564	DGC	0.0072874
gi|112382237_SYNM_S653	0.000645594	-0.356093	0	-0.356093		0.00728821
gi|338827663_ARFGAP2_S340	0.000645594	-0.403015	0	-0.403015		0.00728821
gi|154426312_SPATS2L_S117	0.000645594	0.490248	0	0.490248	DGC	0.00728821
gi|4504347_HBA1_T135	0.000645594	-0.457621	0	-0.457621		0.00728821
gi|24308075_RAB11FIP5_S283	0.000651053	0.564307	0.00181212	0.562495	DGC	0.00734414
gi|7662022_LPIN2_S187	0.000654553	-0.632291	0.0614579	-0.693749		0.00737791
gi|21536286_CKB_S4	0.000673047	-1.22172	-2.27932	1.0576	DGC	0.0075805
gi|20544151_CBX3_S102	0.000673833	-0.00485716	0.607011	-0.611868	IGC	0.00758349
gi|49457851_ZDHHC20_S305	0.00067457	-0.683863	0.476566	-1.16043	IGC	0.00758592
gi|34485722_KPNA3_S60	0.000678637	-0.615977	0.293505	-0.909482	IGC	0.00762252
gi|19913406_TOP2A_S1337	0.000678872	0.654986	1.41696	-0.761979	IGC	0.00762252
gi|40807504_AFAP1_S668	0.000682935	0.188418	0	0.188418		0.0076387
gi|319996623_RBM15_S741	0.000682935	0.36322	0	0.36322	DGC	0.0076387
gi|195927006_AIFM1_S268	0.000682935	-0.460094	0	-0.460094		0.0076387
gi|20665034_TNXB_S80	0.000682935	-0.779628	0	-0.779628		0.0076387
gi|170932514_PXN_S85	0.000682935	0.423685	0	0.423685	DGC	0.0076387
gi|118572613_SRRM2_S2398	0.000686105	-0.0709913	0.0789176	-0.149909		0.00766826
gi|94721340_SIDT2_S403	0.000689679	-0.0324477	-0.666678	0.63423		0.0077023
gi|344030221_TEX264_S170	0.000692181	-0.664181	0	-0.664181		0.0077125
gi|66346708_MAGI1_S741	0.000692181	-0.537567	0	-0.537567		0.0077125
gi|47132589_PKN1_S562	0.000692181	0.600868	0	0.600868	DGC	0.0077125
gi|19913406_TOP2A_S1351	0.000705434	0.57162	1.47965	-0.908025	IGC	0.00785416
gi|38679909_TEX2_S353	0.000706876	0.416078	-0.0960935	0.512172	DGC	0.00786312
gi|153792780_ASXL2_S524	0.000707603	-0.00183072	0.692115	-0.693946	IGC	0.00786312
gi|154146218_EFR3A_S694	0.000707859	-0.52319	0.167169	-0.690359	IGC	0.00786312
gi|201023341_FIP1L1_S418	0.000709555	0.419789	0	0.419789	DGC	0.00786396
gi|312222779_NADK_S46	0.000709555	-0.928589	0	-0.928589		0.00786396
gi|324120938_DLG1_S571	0.000709555	-0.629013	0	-0.629013		0.00786396
gi|10047086_ERRFI1_S251	0.000717325	0.274094	1.04044	-0.76635	IGC	0.00794403
gi|4505531_OSBP_T377	0.000725246	-0.800102	0.523304	-1.32341	IGC	0.00802565
gi|33356179_TTF1_S478	0.000733477	0	0.601498	-0.601498	IGC	0.00811057
gi|224809474_RAI14_S383	0.000738785	0.358312	0	0.358312	DGC	0.00813222
gi|51243032_OSBPL8_S766	0.000738785	0.731574	0	0.731574	DGC	0.00813222
gi|422398894_DYNC1I2_S84	0.000738785	-0.527771	0	-0.527771		0.00813222
gi|299758450_RALGPS1_S298	0.000738785	-0.595045	0	-0.595045		0.00813222
gi|19913396_SMTN_S792	0.000738785	-0.871978	0	-0.871978		0.00813222
gi|389565493_TJP3_S369	0.000738785	-0.877776	0	-0.877776		0.00813222
gi|55749531_SF3B2_T780	0.000749928	0.173851	0.976541	-0.802689	IGC	0.00824864
gi|15721939_CASC3_S148	0.000750828	-0.0620222	0.653001	-0.715023	IGC	0.00825231
gi|262359929_AHCTF1_S518	0.000753469	0.61959	-0.554469	1.17406	DGC	0.00827509
gi|61676089_FAM83B_S764	0.000756665	0.232321	1.1487	-0.916383	IGC	0.00830393
gi|4502805_CHGA_S126	0.000762831	-2.3646	-3.25899	0.894393	DGC	0.00835315
gi|513788264_SPECC1L_S385	0.000762871	-0.672503	0	-0.672503		0.00835315
gi|244790013_SYTL2_S301	0.000762871	-0.752681	0	-0.752681		0.00835315
gi|90903231_HTT_S434	0.00076849	-0.677287	0.107328	-0.784615	IGC	0.00840835
gi|7657532_S100A6_S46	0.00077092	0.268779	0.897882	-0.629103	IGC	0.00842861
gi|41152072_ZDHHC5_S299	0.000773399	-0.272552	0.332286	-0.604838	IGC	0.00844937
gi|117606355_FRY_S2490	0.000776566	-0.479043	0.0563068	-0.53535		0.00847761
gi|256000749_DHX16_S46	0.000778208	0.456728	0	0.456728	DGC	0.00848282
gi|116063573_FLNA_S2364	0.000778208	-0.584562	0	-0.584562		0.00848282
gi|256000749_DHX16_S100	0.000781971	0.265264	0	0.265264		0.00849839
gi|332688220_CTNND1_Y758	0.000781971	-0.735594	0	-0.735594		0.00849839
gi|58331124_TMEM230_S23	0.000781971	0.86944	0	0.86944	DGC	0.00849839
gi|345478671_PRPSAP2_S141	0.000781971	-0.70199	0	-0.70199		0.00849839
gi|4502805_CHGA_S207	0.000788156	-1.35052	-2.50953	1.15901	DGC	0.00855922
gi|55956788_NCL_S28	0.000800711	0.237029	0.76725	-0.530222	IGC	0.00868909
gi|170763517_TACC1_S57	0.000802904	0	0.375684	-0.375684	IGC	0.0087064
gi|154350241_KIAA1244_S636	0.000806973	-0.56868	0.036437	-0.605117		0.00874401
gi|63054864_PAG1_S171	0.000813335	0.932003	0.186546	0.745457	DGC	0.00880639
gi|156105693_HELZ2_S338	0.000819089	0.520064	1.38827	-0.868207	IGC	0.0088621
gi|157311635_FAM83H_S785	0.000822797	0.491018	0.147841	0.343177	DGC	0.00889561
gi|9506363_SASH3_S97	0.000825057	0.273717	-0.318919	0.592636	DGC	0.00891343
gi|223718207_ETV3_S159	0.00083357	-0.0558129	1.01644	-1.07225	IGC	0.00899872
gi|33356174_PNN_S450	0.000838834	0.439661	1.0388	-0.59914	IGC	0.00904884
gi|117676384_SCAF11_S796	0.000841021	0.127789	-0.26155	0.389338	DGC	0.00906572
gi|47086495_BLOC1S3_S33	0.000853422	0.165253	0.797955	-0.632702	IGC	0.00919259
gi|7657387_CNOT3_S299	0.000872749	0.134088	0.806631	-0.672543	IGC	0.00936848
gi|312176416_KIAA1522_S858	0.000873611	-0.694665	0	-0.694665		0.00936848
gi|331284176_NCOR2_S1007	0.000873611	0.508791	0	0.508791	DGC	0.00936848
gi|40548415_DAAM2_S1015	0.000873611	-0.404794	0	-0.404794		0.00936848
gi|42718007_DTNA_S289	0.000873611	-0.544783	0	-0.544783		0.00936848
gi|222537730_SCRN2_T52	0.000873611	-0.604519	0	-0.604519		0.00936848
gi|54633315_DNTTIP2_T232	0.000875338	0.0273566	0.497581	-0.470225	IGC	0.00937219
gi|4506013_PPP1R7_S27	0.000876915	-0.493591	-0.0628811	-0.43071	IGC	0.00937219
gi|19923830_PBXIP1_S148	0.000877937	-0.638489	0.0190437	-0.657533	IGC	0.00937219
gi|28416946_MYO18A_S2020	0.000878462	-0.286469	0	-0.286469		0.00937219
gi|34335264_ZMYND8_S751	0.000878462	0.244265	0	0.244265		0.00937219
gi|296939604_WNK1_S1784	0.000878462	0.406421	0	0.406421	DGC	0.00937219
gi|296841073_WDR44_S96	0.000878462	-0.295767	0	-0.295767		0.00937219
gi|22550104_USP32_S1588	0.000882054	0	0.377367	-0.377367	IGC	0.00938988
gi|28872796_CEBPB_S231	0.000882054	0	0.575508	-0.575508	IGC	0.00938988
gi|62243696_STAG1_S1062	0.000882054	0	0.545506	-0.545506	IGC	0.00938988
gi|306518604_DCLK1_S45	0.000892039	-0.610561	0	-0.610561		0.00946849
gi|48762709_SAMSN1_S23	0.000892039	0.629615	0	0.629615	DGC	0.00946849
gi|27754773_PCDH1_S984	0.000892039	-1.06681	0	-1.06681		0.00946849
gi|154354972_PHACTR2_T25	0.000892039	-1.0106	0	-1.0106		0.00946849
gi|24308227_ZNF687_S433	0.000896237	-0.0672006	1.02668	-1.09388	IGC	0.00950612
gi|38683816_ANKRD17_S1790	0.000906174	0.464116	0	0.464116	DGC	0.0095836
gi|119120907_PARD3B_S749	0.000906174	-0.406259	0	-0.406259		0.0095836
gi|46389554_ENSA_S2	0.000906174	0.474761	0	0.474761	DGC	0.0095836
gi|157384984_TLE3_S245	0.000906174	0.762424	0	0.762424	DGC	0.0095836
gi|314122241_PRRC2A_S1092	0.000908841	0.73561	0.294659	0.440951	DGC	0.00960483
gi|19913406_TOP2A_T1470	0.000914013	0.192035	0.920561	-0.728527	IGC	0.00964698
gi|50843820_KIAA1217_T1462	0.000914155	-0.866404	-0.106346	-0.760058	IGC	0.00964698
gi|4504191_MSH6_S274	0.00091554	-0.0410496	0.591452	-0.632502	IGC	0.00964762
gi|4504191_MSH6_S275	0.00091554	-0.0410496	0.59253	-0.633579	IGC	0.00964762
gi|19923830_PBXIP1_S146	0.000918326	-0.707156	-0.0995501	-0.607606	IGC	0.00966998
gi|5031633_FARP1_S418	0.000921692	0.0591987	-0.845186	0.904385		0.00969841
gi|150170729_MAST3_S709	0.00092639	0.131623	-0.49029	0.621913	DGC	0.00974024
gi|217330646_SUB1_S10	0.000927005	0.0556128	0.91349	-0.857878	IGC	0.00974024
gi|132626688_MDC1_S505	0.000928703	0.281967	0.951136	-0.66917	IGC	0.00975105
gi|221316595_CDH17_S825	0.00093312	0.268781	1.14377	-0.874993	IGC	0.00979036
gi|153946395_TNC_S72	0.000942159	0.168848	-0.0754433	0.244292		0.00987809
gi|32528306_RFC1_S69	0.000947521	0.448567	0	0.448567	DGC	0.00990578
gi|347800726_MARVELD2_S161	0.000947521	-0.356841	0	-0.356841		0.00990578
gi|27436946_LMNA_S390	0.000947521	-1.93906	0	-1.93906		0.00990578
gi|27436946_LMNA_S392	0.000947521	-1.82916	0	-1.82916		0.00990578
gi|253970456_HTATSF1_S607	0.000966455	0.54964	1.24176	-0.692122	IGC	0.0100965
gi|14790190_SPEN_T1826	0.00097114	-0.328888	0.378286	-0.707173	IGC	0.0101381
gi|21264575_ARID1A_S1538	0.000983176	0.0665898	0	0.0665898		0.0102418
gi|429484478_BCKDK_T32	0.000983176	-0.378826	0	-0.378826		0.0102418
gi|312222779_NADK_S64	0.000983176	-0.936074	0	-0.936074		0.0102418
gi|201023341_FIP1L1_S426	0.000987964	0.352167	0	0.352167	DGC	0.0102476
gi|170932514_PXN_S84	0.000987964	0.534402	0	0.534402	DGC	0.0102476
gi|58761546_KDM1A_S137	0.000987964	0.416127	0	0.416127	DGC	0.0102476
gi|209862849_NHS_T820	0.000987964	0.551677	0	0.551677	DGC	0.0102476
gi|28416946_MYO18A_S140	0.000987964	-0.531489	0	-0.531489		0.0102476
gi|224177511_SNX18_S202	0.000990072	0.51136	0	0.51136	DGC	0.0102476
gi|33946282_KIAA1429_S138	0.000990072	0.679626	0	0.679626	DGC	0.0102476
gi|153070256_MAGIX_S191	0.000990072	-0.87338	0	-0.87338		0.0102476
gi|255918077_VCAN_T1128	0.000990072	0.603805	0	0.603805	DGC	0.0102476
gi|12056971_ANAPC1_S377	0.000991172	0.124474	0.728322	-0.603847	IGC	0.0102517
gi|194239733_SLC9A3_T573	0.000992221	-0.534449	-1.26047	0.726023	DGC	0.0102553
gi|208609985_SH2D3A_S125	0.00100102	-0.563928	-0.146933	-0.416995	IGC	0.0103389
gi|88759348_RNF219_S719	0.00102415	0.66703	1.39503	-0.728	IGC	0.0105703
gi|92859678_SNAPC4_S1400	0.00102637	0.220384	0.703596	-0.483211	IGC	0.0105858
gi|379642611_CYBRD1_S202	0.00103037	0.201597	0	0.201597		0.0106045
gi|194272142_MYO9B_S1992	0.00103037	0.249943	0	0.249943		0.0106045
gi|50312664_USP16_S551	0.00103037	0.70151	0	0.70151	DGC	0.0106045
gi|7657269_PDS5B_S1369	0.00103544	0.0968167	0.76339	-0.666573	IGC	0.0106491
gi|198041928_FGD4_T135	0.0010379	-0.604142	-0.0637507	-0.540391		0.0106669
gi|47519616_TPM2_S262	0.00104224	0.00451451	0.596061	-0.591547	IGC	0.0107039
gi|21218438_GATAD2B_S122	0.00104619	0.658796	1.41525	-0.756458	IGC	0.0107369
gi|402534522_NFIX_T259	0.00105879	-0.537627	0	-0.537627		0.0107826
gi|201023341_FIP1L1_S480	0.00105879	0.422133	0	0.422133	DGC	0.0107826
gi|296278202_PARD3_S383	0.00105879	-0.498687	0	-0.498687		0.0107826
gi|241666446_ETS1_S35	0.00105879	0.40716	0	0.40716	DGC	0.0107826
gi|387942381_FAM13A_S298	0.00105879	-0.44691	0	-0.44691		0.0107826
gi|70780353_ANK1_S781	0.00105879	-0.740962	0	-0.740962		0.0107826
gi|163310749_LIMCH1_S806	0.00105879	-0.680021	0	-0.680021		0.0107826
gi|201023341_FIP1L1_S422	0.00105879	0.582357	0	0.582357	DGC	0.0107826
gi|150417971_SVIL_S221	0.00105879	0.744281	0	0.744281	DGC	0.0107826
gi|384229074_CCDC132_S529	0.00105879	0.683698	0	0.683698	DGC	0.0107826
gi|163310749_LIMCH1_S79	0.00105879	-0.629744	0	-0.629744		0.0107826
gi|5902034_PWP1_S59	0.00108154	0.0444326	0.462537	-0.418105	IGC	0.0110066
gi|61743954_AHNAK_T5794	0.00109797	-1.2143	-0.213538	-1.00076	IGC	0.011166
gi|150456424_TMEM131_S1341	0.00111668	0.182808	0.947396	-0.764588	IGC	0.0113483
gi|118150660_ZC3H15_S351	0.00112316	0.155539	0.836757	-0.681218	IGC	0.0114062
gi|7705373_LIMA1_S225	0.00112907	-0.416043	0	-0.416043		0.0114217
gi|283837896_ZMYM3_S464	0.00112907	0.605002	0	0.605002	DGC	0.0114217
gi|289547526_RAB11FIP1_S202	0.00112907	-1.23072	0	-1.23072		0.0114217
gi|296010995_ABI1_S217	0.0011294	-0.970194	0	-0.970194		0.0114217
gi|326319990_CEP170B_S290	0.0011294	-0.860272	0	-0.860272		0.0114217
gi|311771540_RBM4_S86	0.0011294	0.610536	0	0.610536	DGC	0.0114217
gi|67763814_GRAMD4_T30	0.00113017	-0.384212	0.0604092	-0.444621		0.0114217
gi|221139764_PHRF1_S1092	0.00113368	0.213282	0.857064	-0.643782	IGC	0.0114492
gi|38016937_LMTK2_S886	0.00113797	0.246421	0.915486	-0.669065	IGC	0.0114846
gi|45827701_DOPEY2_S718	0.00113931	-0.0526213	-0.706653	0.654032		0.0114901
gi|150378498_KIAA1109_S2603	0.0011541	-1.09583	-0.191868	-0.903961	IGC	0.0116313
gi|148233338_CTNNB1_S552	0.00117322	-0.559854	-0.326418	-0.233437		0.0118113
gi|358679318_ERBB2IP_S1242	0.00117359	-1.11413	-0.156035	-0.9581	IGC	0.0118113
gi|21070997_STIM1_S512	0.00117714	0.385087	0	0.385087	DGC	0.0118307
gi|83641870_NPM1_S125	0.00117714	-1.05993	0	-1.05993		0.0118307
gi|150378533_USP7_S963	0.00117947	0.703881	0.133412	0.570469	DGC	0.011846
gi|13376611_ZNF703_S252	0.00118506	-0.0168241	0.654635	-0.671459	IGC	0.0118938
gi|4502249_ASAP2_S822	0.00118596	-1.05396	0.226538	-1.2805	IGC	0.0118947
gi|21396500_HIRIP3_S359	0.0011941	0.714602	1.57523	-0.860626	IGC	0.0119681
gi|56682953_EPS8_T223	0.00119859	0.403234	1.46167	-1.05843	IGC	0.0120048
gi|55770834_CENPF_S1654	0.00120775	0.374843	1.06869	-0.693851	IGC	0.0120827
gi|338827663_ARFGAP2_S404	0.00121383	-0.264242	0	-0.264242		0.0120827
gi|58530842_DSP_S32	0.00121383	-0.443855	0	-0.443855		0.0120827
gi|68799814_AP2M1_T154	0.00121383	0.500238	0	0.500238	DGC	0.0120827
gi|169234649_SMTNL2_S200	0.00121383	-0.432443	0	-0.432443		0.0120827
gi|109255228_CEP170_S1529	0.00121383	0.50881	0	0.50881	DGC	0.0120827
gi|145309300_CDK13_S383	0.00121383	0.549639	0	0.549639	DGC	0.0120827
gi|157817023_CDK12_S1083	0.00121383	-0.67542	0	-0.67542		0.0120827
gi|380503849_LAMA4_S947	0.00121383	0.624274	0	0.624274	DGC	0.0120827
gi|46852390_CCDC6_S254	0.00124077	0.175179	1.03646	-0.861285	IGC	0.0123424
gi|154146218_EFR3A_S219	0.00124277	-0.884907	0.0549637	-0.939871		0.0123539
gi|14670392_BAZ1B_S1468	0.00126261	-0.361641	0.369587	-0.731228	IGC	0.0125426
gi|388240806_RPP38_S226	0.00126366	0.117057	0.630263	-0.513206	IGC	0.0125444
gi|112789550_PARP4_T1494	0.00126601	-0.527116	-0.0576065	-0.469509	IGC	0.0125592
gi|167234419_THRAP3_S560	0.00126757	0.0562143	-0.490993	0.547207	DGC	0.0125661
gi|27436946_LMNA_S616	0.00127888	-0.946223	0	-0.946223		0.0126438
gi|42518070_TJP2_S432	0.00127888	-0.557672	0	-0.557672		0.0126438
gi|4505129_MCC_S120	0.00127888	-0.496075	0	-0.496075		0.0126438
gi|186700623_RABL6_S492	0.00127888	-0.742686	0	-0.742686		0.0126438
gi|296010981_ZNF185_T85	0.00128096	-0.462994	0	-0.462994		0.0126558
gi|157909822_SGK223_S148	0.00128649	0.201872	0.830793	-0.628922	IGC	0.0127018
gi|4505571_SQSTM1_S283	0.00129551	0.422288	0	0.422288	DGC	0.0127391
gi|325121006_TVP23C-CDRT4_S6	0.00129551	-0.537786	0	-0.537786		0.0127391
gi|27436920_SPAG9_S183	0.00129551	0.584546	0	0.584546	DGC	0.0127391
gi|358679318_ERBB2IP_S603	0.00129551	-0.646414	0	-0.646414		0.0127391
gi|27436920_SPAG9_S245	0.00129551	0.728928	0	0.728928	DGC	0.0127391
gi|13124879_MYH11_T1958	0.00129551	-0.731668	0	-0.731668		0.0127391
gi|110611220_RRBP1_S185	0.00130571	0.884898	1.41165	-0.526753	IGC	0.0128307
gi|217330641_IWS1_S222	0.0013144	0.358327	1.17044	-0.812115	IGC	0.0129073
gi|110227615_EML3_S176	0.00131647	-0.203897	0.238987	-0.442884	IGC	0.012919
gi|145301567_SMG9_S2	0.00131912	0.148798	0.981476	-0.832678	IGC	0.0129363
gi|17318559_CCNE1_S387	0.00132153	0.12238	0.847786	-0.725406	IGC	0.0129481
gi|47419909_TRIM24_S994	0.00132566	0.443435	0	0.443435	DGC	0.0129481
gi|30840980_NFIA_S300	0.00132566	-0.563017	0	-0.563017		0.0129481
gi|5032189_TP53BP1_S380	0.00132566	0.278362	0	0.278362		0.0129481
gi|38683860_IRS2_S915	0.00132566	0.177162	0	0.177162		0.0129481
gi|193083183_SYNPO2_T610	0.00132566	-0.879486	0	-0.879486		0.0129481
gi|257900476_TGFB1I1_S123	0.00133154	-0.239312	0	-0.239312		0.0129881
gi|224809582_RAP1GAP_S499	0.00133154	-0.395702	0	-0.395702		0.0129881
gi|20270337_LEO1_S279	0.001333	0.989327	1.38616	-0.396829	IGC	0.0129936
gi|37622903_TSC22D3_S33	0.00133596	-0.0373636	-0.595491	0.558127		0.0130137
gi|36031016_C10orf118_S735	0.00134694	-0.0335775	0.582114	-0.615692	IGC	0.0130532
gi|28559039_MED1_S1463	0.00135161	0	0.315848	-0.315848	IGC	0.0130532
gi|51243032_OSBPL8_S768	0.00135244	0.615789	0	0.615789	DGC	0.0130532
gi|56550039_KMT2A_S1685	0.00135244	0.585053	0	0.585053	DGC	0.0130532
gi|13489054_MAP2K2_S226	0.00135244	-0.578514	0	-0.578514		0.0130532
gi|308387374_PDE4D_S133	0.00135244	-0.596399	0	-0.596399		0.0130532
gi|498917186_AKT1S1_S183	0.00135244	-0.548733	0	-0.548733		0.0130532
gi|314122224_SLC4A2_S99	0.00135244	-0.583634	0	-0.583634		0.0130532
gi|73760415_STXBP1_S507	0.00135244	-0.63956	0	-0.63956		0.0130532
gi|38787957_TENC1_S118	0.00135244	-0.370615	0	-0.370615		0.0130532
gi|157384984_TLE3_Y238	0.00135244	0.696473	0	0.696473	DGC	0.0130532
gi|26667189_CAMK2D_T331	0.00135244	0.814722	0	0.814722	DGC	0.0130532
gi|342672046_RAD9A_S311	0.00135244	0.679025	0	0.679025	DGC	0.0130532
gi|223718203_PLIN1_S382	0.00135256	-1.72077	-2.83712	1.11636	DGC	0.0130532
gi|22094135_DOT1L_S1153	0.00135941	0	0.410606	-0.410606	IGC	0.0131107
gi|148233642_C16orf54_T116	0.00137582	0.769307	0.0992669	0.67004	DGC	0.0132141
gi|34577049_DST_S1556	0.00137831	-0.556332	0	-0.556332		0.0132141
gi|300388183_PSMD1_T311	0.00137831	0.480665	0	0.480665	DGC	0.0132141
gi|11995472_RRAGC_S95	0.00137831	0.679151	0	0.679151	DGC	0.0132141
gi|313747584_GBF1_S662	0.00137831	-0.383637	0	-0.383637		0.0132141
gi|342307080_INPP5F_S297	0.00137831	-0.630209	0	-0.630209		0.0132141
gi|295424842_SRPR_S270	0.00137831	-0.770024	0	-0.770024		0.0132141
gi|334724463_TWF1_S140	0.00137831	-0.610487	0	-0.610487		0.0132141
gi|282398127_BCAR1_S218	0.00137831	-0.789654	0	-0.789654		0.0132141
gi|118572613_SRRM2_T1927	0.00138823	-0.11107	1.14196	-1.25303	IGC	0.0133005
gi|38176300_NES_S820	0.00139957	0.335032	-0.365968	0.701	DGC	0.0134003
gi|5730102_TRPC6_S815	0.00140055	1.6789	0.805369	0.873528	DGC	0.0134009
gi|112821688_GPRIN2_S266	0.00140917	-0.524197	-0.0247994	-0.499397		0.0134746
gi|33356179_TTF1_S487	0.00142927	0.321189	0.922517	-0.601328	IGC	0.0136578
gi|38016914_SAMHD1_T592	0.00143155	1.77271	0.715564	1.05715	DGC	0.0136667
gi|58761510_YRDC_S60	0.00143208	0.0436348	0.620497	-0.576863	IGC	0.0136667
gi|4504517_HSPB1_S199	0.00143592	-0.0534223	0.598155	-0.651578	IGC	0.0136943
gi|19924129_RAD50_S635	0.00145135	0.649136	0.273595	0.375541	DGC	0.0138325
gi|19923599_CLMN_S301	0.00145623	-1.29783	-0.245952	-1.05188	IGC	0.0138667
gi|74316006_CNKSR3_S383	0.00145684	-0.0724257	0.948917	-1.02134	IGC	0.0138667
gi|4505939_POLR2A_T1835	0.00147291	-0.406407	0.223527	-0.629934		0.0140104
gi|503774453_PELP1_S1083	0.00147543	0.21963	0.752214	-0.532584	IGC	0.0140253
gi|21361272_MLLT1_S361	0.00148778	0.127253	0.675349	-0.548097	IGC	0.0141334
gi|224809302_XPC_S846	0.00149274	-0.328181	0	-0.328181		0.0141528
gi|291490685_NCOA3_S867	0.00149274	0.0621959	0	0.0621959		0.0141528
gi|21735566_MAP3K7_S389	0.00149274	-0.260612	0	-0.260612		0.0141528
gi|30023820_FAM134C_S260	0.00149395	-0.273455	0.19869	-0.472145		0.0141551
gi|7705755_PLLP_S14	0.00150431	-1.23332	-0.393731	-0.839584	IGC	0.014244
gi|158534059_FNBP4_T517	0.00151172	0.0911801	0.683158	-0.591978	IGC	0.0143049
gi|7662340_MORC2_S677	0.00152618	0.0773239	0.581332	-0.504009	IGC	0.0144323
gi|296011010_FAM208B_S1172	0.00152893	0.293134	1.1913	-0.898164	IGC	0.0144489
gi|73747879_WDR7_S935	0.00153622	-0.758601	0	-0.758601		0.0145084
gi|51479192_RING1_S38	0.00153737	0.0345976	0.617428	-0.582831	IGC	0.0145099
gi|7019419_GNL2_S582	0.00154338	0.366231	0.752183	-0.385952	IGC	0.0145571
gi|157311635_FAM83H_S514	0.00155044	0.0520772	0.708472	-0.656395	IGC	0.0146143
gi|157311635_FAM83H_S945	0.00156824	0.0474325	0.600935	-0.553503	IGC	0.0147688
gi|18699730_SLC16A10_S266	0.00156887	-1.06565	-1.87591	0.810264	DGC	0.0147688
gi|223718203_PLIN1_S436	0.00158752	-0.16089	-0.871285	0.710395	DGC	0.0149276
gi|9257222_FOXO1_S319	0.00158779	-0.070221	-0.743303	0.673082		0.0149276
gi|255652953_ZC3H18_S534	0.00160248	-0.453443	-0.0199249	-0.433518	IGC	0.0150561
gi|11761629_FGA_S274	0.00161055	-0.478299	0	-0.478299		0.0151027
gi|65301112_SORBS3_S264	0.00161055	-0.698529	0	-0.698529		0.0151027
gi|157384984_TLE3_S240	0.00161055	0.753391	0	0.753391	DGC	0.0151027
gi|118572613_SRRM2_T2289	0.00161353	-0.823927	0.149066	-0.972992	IGC	0.0151209
gi|372266129_FLII_S801	0.00164675	0.380494	0	0.380494	DGC	0.0152944
gi|27436946_LMNA_S12	0.00164675	-0.61239	0	-0.61239		0.0152944
gi|27477138_ZC3HAV1_S492	0.00164675	0.783498	0	0.783498	DGC	0.0152944
gi|32967599_ANK3_S93	0.00164675	0.620231	0	0.620231	DGC	0.0152944
gi|154354972_PHACTR2_S480	0.00164675	-0.7149	0	-0.7149		0.0152944
gi|291045268_TXNRD3_S42	0.00164675	-0.724396	0	-0.724396		0.0152944
gi|389565493_TJP3_S164	0.00164675	-0.476712	0	-0.476712		0.0152944
gi|291490685_NCOA3_S561	0.00164675	0.439556	0	0.439556	DGC	0.0152944
gi|66346683_SERBP1_S315	0.00164675	-0.659327	0	-0.659327		0.0152944
gi|7705961_CLDN18_S228	0.00164675	-0.794776	0	-0.794776		0.0152944
gi|95147555_MAP1A_S1776	0.00164675	0.669779	0	0.669779	DGC	0.0152944
gi|331284176_NCOR2_S215	0.00164675	0.541644	0	0.541644	DGC	0.0152944
gi|70780353_ANK1_T961	0.00164675	-0.588664	0	-0.588664		0.0152944
gi|94536842_RPIA_S106	0.00164675	0.507502	0	0.507502	DGC	0.0152944
gi|4557793_NF1_S2522	0.00165157	0.282571	0	0.282571		0.0153294
gi|301129170_DIDO1_S1040	0.00165988	0.0219409	0	0.0219409		0.0153869
gi|194272176_PLD1_S591	0.00165988	-0.839723	0	-0.839723		0.0153869
gi|8393116_CHRAC1_S124	0.00167337	0.163627	0.633176	-0.46955	IGC	0.0154983
gi|38570105_RASIP1_S292	0.00167402	-0.10509	-1.09041	0.985316	DGC	0.0154983
gi|24234699_KRT19_S13	0.00169958	-0.536009	0.534181	-1.07019	IGC	0.0157249
gi|112382250_SPTBN1_S2319	0.00171542	-1.88685	-0.645828	-1.24102	IGC	0.0158614
gi|6005757_SUPT16H_S188	0.00172756	0.195648	0.723517	-0.527869	IGC	0.0159635
gi|4757910_CARTPT_S48	0.00173481	-0.5517	-1.39496	0.843256	DGC	0.0160104
gi|224451124_NBEAL1_S1336	0.00173484	-0.336136	-1.16745	0.831314	DGC	0.0160104
gi|193794853_POF1B_S83	0.00174185	0.839248	-0.069501	0.908749	DGC	0.016065
gi|150456424_TMEM131_S1342	0.00174736	0.0380759	0.876207	-0.838131	IGC	0.0161055
gi|301129170_DIDO1_S1260	0.00174996	0.710504	0.0439778	0.666526	DGC	0.0161193
gi|7662274_TOX4_S178	0.00175362	0.467187	1.28196	-0.814775	IGC	0.0161258
gi|253970456_HTATSF1_S642	0.00175952	0.114703	0	0.114703		0.0161258
gi|163792208_ARHGEF16_S208	0.00175952	-0.503933	0	-0.503933		0.0161258
gi|260656039_PNPLA6_S372	0.00175952	0.276475	0	0.276475		0.0161258
gi|221219026_PHLDB1_S578	0.00175952	0.609194	0	0.609194	DGC	0.0161258
gi|221219026_PHLDB1_S430	0.00175952	0.481727	0	0.481727	DGC	0.0161258
gi|50980301_MPRIP_T295	0.00175952	0.806489	0	0.806489	DGC	0.0161258
gi|289547526_RAB11FIP1_S435	0.00175952	-1.20955	0	-1.20955		0.0161258
gi|87299628_BOD1L1_S2905	0.00176672	0.171707	0.794397	-0.62269	IGC	0.0161816
gi|21493029_AKAP13_S983	0.0017789	0.458424	0	0.458424	DGC	0.0162319
gi|42544123_SF1_S80	0.0017789	-0.91475	0	-0.91475		0.0162319
gi|86990441_MARK2_S376	0.0017789	-0.825142	0	-0.825142		0.0162319
gi|22035679_ARID4B_S580	0.0017789	-0.554074	0	-0.554074		0.0162319
gi|410651504_DTNBP1_S235	0.0017789	-0.47451	0	-0.47451		0.0162319
gi|38787957_TENC1_S102	0.0017789	-0.637931	0	-0.637931		0.0162319
gi|355594753_CLU_T388	0.00179639	0.0899429	-0.466745	0.556688		0.0163812
gi|6005830_PKP3_S285	0.00180386	-0.831831	-0.238891	-0.59294	IGC	0.016439
gi|336455072_WIPF3_S383	0.00180573	-0.205624	-0.797737	0.592113		0.0164454
gi|7019419_GNL2_S581	0.00180742	0.367396	0.771031	-0.403635	IGC	0.0164454
gi|308193328_TPRN_S418	0.00181536	-0.886466	-0.0342746	-0.852192	IGC	0.0164454
gi|6715600_GOLGA4_S89	0.00181697	-0.404173	0	-0.404173		0.0164454
gi|237757326_SYNJ1_S1048	0.00181697	0.594925	0	0.594925	DGC	0.0164454
gi|197927278_DERL1_S181	0.00181697	0.606251	0	0.606251	DGC	0.0164454
gi|373838727_MCMBP_S298	0.00181697	0.572835	0	0.572835	DGC	0.0164454
gi|14042927_STARD3NL_S39	0.00181697	0.695558	0	0.695558	DGC	0.0164454
gi|154091332_MRVI1_S398	0.00181697	-0.559237	0	-0.559237		0.0164454
gi|312176435_SMAP2_S157	0.00181697	-0.498591	0	-0.498591		0.0164454
gi|21735582_OSBPL3_S304	0.00181697	-0.821038	0	-0.821038		0.0164454
gi|33356174_PNN_S443	0.00183001	-0.134735	0.230826	-0.365561	IGC	0.016553
gi|112382250_SPTBN1_T2337	0.00184612	-0.369246	0.216494	-0.58574		0.0166885
gi|10835067_SSB_S92	0.00185629	0.992356	1.76335	-0.770996	IGC	0.01677
gi|55956788_NCL_S41	0.00186018	0.195772	0.739578	-0.543806	IGC	0.0167947
gi|38569421_ACLY_S481	0.00186754	0.0671599	0.257997	-0.190837		0.0168506
gi|11056061_TMSB4X_S31	0.00187321	0.0439536	-0.878089	0.922043		0.0168914
gi|45827701_DOPEY2_S717	0.00188255	0.0338074	-0.545646	0.579454		0.0169651
gi|268840316_IL1RAP_S556	0.00189511	0.521386	1.18343	-0.662046	IGC	0.0170677
gi|31543385_PCYT1A_S343	0.00189671	-0.993457	-0.132902	-0.860555	IGC	0.0170716
gi|223029410_TLN1_S425	0.00190602	0.27265	0.943565	-0.670914	IGC	0.0171447
gi|19923830_PBXIP1_S147	0.00190872	-0.707754	0.00911669	-0.716871	IGC	0.0171584
gi|13435364_DSC2_S873	0.00191552	-0.852471	0.194618	-1.04709	IGC	0.0172089
gi|112382250_SPTBN1_S2332	0.00193268	-0.854558	0.00987301	-0.864431	IGC	0.0173525
gi|33598968_LMO7_S276	0.00193568	1.06468	1.82055	-0.755867	IGC	0.0173686
gi|7662655_SNX24_S116	0.00194236	-0.83866	-0.0674093	-0.771251	IGC	0.0174179
gi|18375673_UPF1_S1096	0.00194413	0.124387	1.02444	-0.900051	IGC	0.017423
gi|215820635_PPP1R13L_S526	0.00194757	0.368105	0	0.368105	DGC	0.0174431
gi|118572613_SRRM2_S1379	0.00195446	0.284439	1.20208	-0.91764	IGC	0.0174833
gi|4504073_GP1BB_S191	0.00195446	0.234997	-0.0367294	0.271726		0.0174833
gi|19913406_TOP2A_S1471	0.00195654	0.195765	0.981247	-0.785482	IGC	0.0174912
gi|11321634_CD2AP_S458	0.00196119	-1.46961	-0.364408	-1.10521	IGC	0.017522
gi|5803177_SNTB2_S211	0.00196724	-0.763903	0.110033	-0.873936	IGC	0.0175653
gi|19923493_PLEKHA5_S933	0.00198124	-0.779977	0	-0.779977		0.0176578
gi|4557793_NF1_S864	0.00198124	0.461278	0	0.461278	DGC	0.0176578
gi|130502140_CAMSAP3_S814	0.00198124	0.608055	0	0.608055	DGC	0.0176578
gi|11761629_FGA_T525	0.00201647	-0.316431	0	-0.316431		0.0178299
gi|400153758_HAUS6_S517	0.00201647	0.451725	0	0.451725	DGC	0.0178299
gi|68161546_MINK1_S973	0.00201647	0.434457	0	0.434457	DGC	0.0178299
gi|217330574_EHBP1_S174	0.00201647	0.42463	0	0.42463	DGC	0.0178299
gi|45433499_ZDHHC18_S19	0.00201647	0.553051	0	0.553051	DGC	0.0178299
gi|308387374_PDE4D_S690	0.00201647	-0.427926	0	-0.427926		0.0178299
gi|5032189_TP53BP1_S1320	0.00201647	0.468669	0	0.468669	DGC	0.0178299
gi|66346676_VPS13A_S1416	0.00201647	-0.483487	0	-0.483487		0.0178299
gi|157426862_TMC5_S910	0.00201647	0.53538	0	0.53538	DGC	0.0178299
gi|209862849_NHS_S1152	0.00201647	0.471266	0	0.471266	DGC	0.0178299
gi|34335264_ZMYND8_S460	0.00201647	0.43135	0	0.43135	DGC	0.0178299
gi|67089157_PML_S36	0.00201647	-0.776953	0	-0.776953		0.0178299
gi|46255064_SYTL2_S833	0.00201647	-0.630163	0	-0.630163		0.0178299
gi|116235444_SAAL1_S56	0.0020256	0.565103	0.103483	0.46162	DGC	0.0178998
gi|109150431_RNF31_S466	0.0020285	-0.238203	0.192572	-0.430775	IGC	0.0179145
gi|19913408_TOP2B_S1335	0.00204108	0.191228	-0.618377	0.809605		0.0180147
gi|117676384_SCAF11_S413	0.00209754	0.107359	0.544498	-0.437138	IGC	0.0185018
gi|5032179_TRIM28_S19	0.00210304	0.844507	0.0141021	0.830405	DGC	0.0185391
gi|311771623_PI4KB_S294	0.00215056	-0.623813	0.287167	-0.91098	IGC	0.0189465
gi|13128860_HDAC1_S423	0.00216449	1.17224	0.49482	0.677422	DGC	0.0190578
gi|92859678_SNAPC4_S1398	0.00217213	0.216893	0.629411	-0.412518	IGC	0.0191135
gi|56682953_EPS8_S517	0.00219578	-0.0377737	0.732081	-0.769855	IGC	0.0193098
gi|27735143_DCBLD1_S513	0.00219761	0.056317	0.505487	-0.44917	IGC	0.0193143
gi|19913406_TOP2A_S1469	0.00221524	0.201802	0.978757	-0.776955	IGC	0.0194575
gi|156104891_GTF2F1_S218	0.00222811	0.735907	1.59606	-0.860155	IGC	0.0195587
gi|254587984_SYNRG_S997	0.00223917	-0.433454	0	-0.433454		0.0195968
gi|12408649_XRCC4_S318	0.00223917	0.526615	0	0.526615	DGC	0.0195968
gi|299758464_TBC1D15_S658	0.00223917	-0.370371	0	-0.370371		0.0195968
gi|18466802_RIN2_S486	0.00223917	0.216367	0	0.216367		0.0195968
gi|145977194_C1orf226_S223	0.00223917	-0.845267	0	-0.845267		0.0195968
gi|157738665_PARP10_S1011	0.00224398	0.0540248	0.6515	-0.597476	IGC	0.0196271
gi|4507143_SNX3_S72	0.00226447	0.45967	0	0.45967	DGC	0.0196903
gi|4759224_PDCD5_S119	0.00226447	-0.75948	0	-0.75948		0.0196903
gi|5032087_SF3A1_S329	0.00226447	0.275672	0	0.275672		0.0196903
gi|6005830_PKP3_S331	0.00226447	-0.611426	0	-0.611426		0.0196903
gi|223941929_ELF1_S139	0.00226447	0.26713	0	0.26713		0.0196903
gi|503774357_NUP153_S192	0.00226447	0.48014	0	0.48014	DGC	0.0196903
gi|229331971_RIOK2_S337	0.00226743	0.550688	0	0.550688	DGC	0.0196903
gi|32306513_PDE4D_S61	0.00226743	-0.464366	0	-0.464366		0.0196903
gi|21493024_AKAP12_T1018	0.00226743	-0.518546	0	-0.518546		0.0196903
gi|222352183_NEDD4L_Y364	0.00226743	-0.445932	0	-0.445932		0.0196903
gi|195546902_SUPT5H_S667	0.00226743	-0.435271	0	-0.435271		0.0196903
gi|26667186_CAMK2D_T336	0.00226743	-0.766655	0	-0.766655		0.0196903
gi|4502875_CLDN3_T212	0.00227351	0.226847	0.926191	-0.699345	IGC	0.0197313
gi|150010552_FKBP15_S960	0.00228354	0.0537113	-0.302637	0.356348	DGC	0.0198043
gi|4502249_ASAP2_S821	0.00228464	-0.228395	0.327692	-0.556086	IGC	0.0198043
gi|206725526_SIPA1_S837	0.00228948	0.133019	0.970863	-0.837845	IGC	0.0198344
gi|41152072_ZDHHC5_S296	0.00230212	-0.269378	0.418383	-0.68776	IGC	0.019925
gi|95089461_DLG5_S1263	0.00230268	0.582826	1.19209	-0.609262	IGC	0.019925
gi|150010552_FKBP15_S979	0.00231421	0.66622	-0.0882417	0.754462	DGC	0.0200118
gi|119874201_FRYL_T2547	0.00231545	0.0850591	0.728245	-0.643186	IGC	0.0200118
gi|325053666_ANK3_S841	0.00234447	-0.261181	0	-0.261181		0.0200697
gi|345498499_LRBA_S2053	0.00234447	-0.404851	0	-0.404851		0.0200697
gi|281182694_FAM21C_S991	0.00234447	-0.423063	0	-0.423063		0.0200697
gi|281182822_STIM2_S261	0.00234447	0.307522	0	0.307522	DGC	0.0200697
gi|5453565_BAIAP2_S454	0.00234447	-0.603747	0	-0.603747		0.0200697
gi|57222563_CKAP5_S1801	0.00234447	0.512086	0	0.512086	DGC	0.0200697
gi|130979214_ACD_S111	0.00234447	0.518535	0	0.518535	DGC	0.0200697
gi|239735584_TNIK_S735	0.00234447	-0.473721	0	-0.473721		0.0200697
gi|27436946_LMNA_S613	0.00234447	-0.548249	0	-0.548249		0.0200697
gi|29469071_ARHGAP32_S854	0.00234447	0.488793	0	0.488793	DGC	0.0200697
gi|30840980_NFIA_S274	0.00234447	-0.358356	0	-0.358356		0.0200697
gi|14149704_OSBPL3_S410	0.00234447	0.442683	0	0.442683	DGC	0.0200697
gi|194248081_TRIM2_T371	0.00234447	-0.534925	0	-0.534925		0.0200697
gi|210147552_POMGNT1_S247	0.00234447	-0.523562	0	-0.523562		0.0200697
gi|224926828_SH2B1_S96	0.00234447	-0.573426	0	-0.573426		0.0200697
gi|327478416_OCLN_S118	0.00234447	-0.551987	0	-0.551987		0.0200697
gi|38787935_BMP2K_S949	0.00234557	-0.300555	0.213589	-0.514144	IGC	0.0200697
gi|150170729_MAST3_S710	0.00234879	0.033464	-0.618631	0.652095	DGC	0.0200854
gi|7706457_AKAP11_T1485	0.00235238	0.803425	0.101682	0.701743	DGC	0.0200974
gi|5729875_PGRMC1_S57	0.00235295	-0.143863	0.103828	-0.247691		0.0200974
gi|68989256_RIN1_S351	0.00236118	-0.836389	-0.0515101	-0.784878	IGC	0.0201559
gi|7662086_ARHGEF11_S663	0.00238858	0.590884	0	0.590884	DGC	0.0201919
gi|125625322_REPS2_S465	0.00238858	-0.495183	0	-0.495183		0.0201919
gi|224809419_HOMER3_S220	0.00238858	0.280285	0	0.280285		0.0201919
gi|4557793_NF1_S2580	0.00238858	0.239455	0	0.239455		0.0201919
gi|13124879_MYH11_S1367	0.00238858	-1.0461	0	-1.0461		0.0201919
gi|4505571_SQSTM1_S366	0.00238858	0.690831	0	0.690831	DGC	0.0201919
gi|28557788_SSFA2_S270	0.00238858	0.527732	0	0.527732	DGC	0.0201919
gi|33286418_PKM_S37	0.00238897	0.506002	0	0.506002	DGC	0.0201919
gi|14249158_HDGFRP2_S663	0.00238897	0.329942	0	0.329942	DGC	0.0201919
gi|7662254_HEPH_S878	0.00238897	0.353412	0	0.353412	DGC	0.0201919
gi|221316599_CHGB_S391	0.00238897	-0.871792	0	-0.871792		0.0201919
gi|358679318_ERBB2IP_S1079	0.00238897	-0.54412	0	-0.54412		0.0201919
gi|7706278_ERGIC3_S116	0.00238897	0.48529	0	0.48529	DGC	0.0201919
gi|62739161_LLGL2_S965	0.00238897	-0.651861	0	-0.651861		0.0201919
gi|299829184_NCK1_Y41	0.00238897	-0.450331	0	-0.450331		0.0201919
gi|38787957_TENC1_S835	0.00238897	-0.598782	0	-0.598782		0.0201919
gi|314122224_SLC4A2_T155	0.00238897	-0.804947	0	-0.804947		0.0201919
gi|145275198_ADAMTSL3_S631	0.00239747	-1.1625	-0.244293	-0.918203	IGC	0.0202519
gi|41327771_DDX23_S107	0.00241919	-0.0355499	0.615019	-0.650569	IGC	0.0204235
gi|194688149_PPP3CA_S440	0.00243673	-0.4196	0	-0.4196		0.0204649
gi|291084757_PDHA1_T200	0.00243673	-0.535003	0	-0.535003		0.0204649
gi|78000167_SORBS1_S516	0.00243673	-0.448532	0	-0.448532		0.0204649
gi|27436946_LMNA_S458	0.00243673	-0.795117	0	-0.795117		0.0204649
gi|27436946_LMNA_S632	0.00243673	-0.705499	0	-0.705499		0.0204649
gi|117938765_GNAS_S337	0.00243673	-0.661042	0	-0.661042		0.0204649
gi|9994185_RBM7_S204	0.00243673	-0.554874	0	-0.554874		0.0204649
gi|400153758_HAUS6_S770	0.00243673	0.616091	0	0.616091	DGC	0.0204649
gi|53829376_PKP4_S512	0.00243673	-0.731701	0	-0.731701		0.0204649
gi|167235023_ELF3_S212	0.0024439	0.447973	1.0449	-0.596923	IGC	0.0205133
gi|224586882_YBX3_S203	0.00245274	0.330078	1.16579	-0.835714	IGC	0.0205756
gi|157311635_FAM83H_S513	0.00245717	0.301801	0.856352	-0.554551	IGC	0.0206009
gi|41152114_AKR7A3_S259	0.00246054	0	-0.379102	0.379102		0.0206173
gi|7019371_TFPT_S252	0.00249004	-0.488129	0.476203	-0.964332	IGC	0.0207802
gi|41393573_GIT1_S388	0.00249282	0.12025	0	0.12025		0.0207802
gi|31317278_WDR20_S373	0.00249282	-0.267954	0	-0.267954		0.0207802
gi|410442515_MEF2D_S251	0.00249282	-0.301461	0	-0.301461		0.0207802
gi|134152674_RABEP1_T408	0.00249282	-0.409297	0	-0.409297		0.0207802
gi|56550039_KMT2A_S2098	0.00249282	0.0444474	0	0.0444474		0.0207802
gi|254587984_SYNRG_S734	0.00249282	-0.563727	0	-0.563727		0.0207802
gi|119120907_PARD3B_S746	0.00249282	-0.212433	0	-0.212433		0.0207802
gi|192807320_SMARCA4_S1349	0.00249282	0.180864	0	0.180864		0.0207802
gi|4826932_PPID_S201	0.00250173	0.711748	1.48524	-0.77349	IGC	0.0208425
gi|42716280_HDLBP_S31	0.00251907	-0.371648	0	-0.371648		0.0209749
gi|45827809_MAP3K6_S984	0.00253738	0.534759	0.0774699	0.457289	DGC	0.0211154
gi|82659109_UBR4_S620	0.00255457	0.90962	0.449426	0.460195	DGC	0.0212342
gi|5031579_AKAP8_S323	0.00255458	0.916801	0.160377	0.756425	DGC	0.0212342
gi|293336691_HDAC2_S422	0.00258818	0.780725	0.157611	0.623114	DGC	0.0215013
gi|390635651_RAB44_S509	0.00259628	0.643825	0.0464482	0.597377	DGC	0.0215525
gi|350994425_CTAGE5_S521	0.00260027	-0.153063	0	-0.153063		0.0215525
gi|372622371_STK3_S205	0.00260027	0.406059	0	0.406059	DGC	0.0215525
gi|325120986_RBM10_S154	0.00260027	-0.170812	0	-0.170812		0.0215525
gi|238624188_DPCR1_T120	0.00262007	-0.93678	-0.103653	-0.833127	IGC	0.0217043
gi|79750944_USP42_S1219	0.00262205	0.54986	0.0984098	0.45145	DGC	0.0217083
gi|118572613_SRRM2_S1537	0.00263076	0.0535984	0.912676	-0.859077	IGC	0.021768
gi|157388929_EPN3_T495	0.00263399	-0.866208	-0.29218	-0.574028	IGC	0.0217824
gi|91176325_BAZ2A_S1783	0.00266171	0.224008	0.761598	-0.53759	IGC	0.0219991
gi|110681708_ZNF579_S483	0.00267549	-0.650888	0.44379	-1.09468	IGC	0.0221005
gi|61743954_AHNAK_S4995	0.00269125	-1.29166	-0.300579	-0.991085	IGC	0.022218
gi|296841095_PACSIN2_S346	0.00270725	-0.102089	-0.598349	0.49626		0.0223375
gi|48928029_TRAPPC10_S709	0.00271349	-0.820168	0.262133	-1.0823	IGC	0.0223763
gi|47086495_BLOC1S3_S34	0.0027245	0.160247	0.738901	-0.578654	IGC	0.0224544
gi|186659512_CAMSAP1_S503	0.00272662	0.396458	-0.107203	0.503661	DGC	0.0224591
gi|4505571_SQSTM1_S24	0.00272838	0.531706	0.368064	0.163642		0.022461
gi|45331215_LZTS2_S105	0.00274714	-0.0429444	0.681333	-0.724278	IGC	0.0225942
gi|16418397_MAL2_S2	0.00275035	-0.0975876	0.874879	-0.972467	IGC	0.0225942
gi|4504445_HNRNPA1_S6	0.00275387	-0.0238944	0	-0.0238944		0.0225942
gi|197276600_MAP4_S510	0.00275387	0.395134	0	0.395134	DGC	0.0225942
gi|11995472_RRAGC_T96	0.00275387	-0.0673749	0	-0.0673749		0.0225942
gi|89353283_SDCCAG3_S167	0.00275387	0.161448	0	0.161448		0.0225942
gi|4503787_FRK_Y497	0.00277866	-0.198704	-0.757867	0.559163	DGC	0.0227847
gi|217330641_IWS1_S426	0.00278262	0.385315	0.95	-0.564685	IGC	0.0228043
gi|190341097_RHBDF1_S51	0.00278536	-0.135517	0.945186	-1.0807	IGC	0.022814
gi|221218998_LTB4R_T308	0.00278794	0.559341	-0.0485075	0.607849	DGC	0.0228222
gi|4503977_STBD1_S211	0.00279109	-0.481234	0.446937	-0.928171	IGC	0.0228352
gi|46255026_KCTD3_S604	0.00279363	-0.663715	-0.036636	-0.627079		0.0228431
gi|21955172_PHLDB2_S384	0.00281475	-0.404056	0	-0.404056		0.0229642
gi|42518070_TJP2_S1156	0.00281475	-0.581354	0	-0.581354		0.0229642
gi|33413425_TNRC6C_S714	0.00281475	0.376221	0	0.376221	DGC	0.0229642
gi|27436948_LMNA_S22	0.00281475	0.629513	0	0.629513	DGC	0.0229642
gi|6005942_VCP_S702	0.00281776	0.18453	0.659351	-0.47482	IGC	0.022976
gi|304434531_NASP_S387	0.00282979	0.529448	0	0.529448	DGC	0.0230225
gi|57863298_PLCH1_S1269	0.00282979	-0.669661	0	-0.669661		0.0230225
gi|150418009_TACC2_S2359	0.00282979	-0.696744	0	-0.696744		0.0230225
gi|342672046_RAD9A_S252	0.00282979	0.567579	0	0.567579	DGC	0.0230225
gi|48762932_CCT8_T381	0.00283783	0.0759505	0.548377	-0.472426	IGC	0.023075
gi|74271888_LPIN3_S224	0.0028553	0.0871591	1.04965	-0.962494	IGC	0.0232041
gi|7705415_HOOK1_S235	0.00288905	0.209548	0.708147	-0.498598	IGC	0.0234653
gi|408684407_DENND4C_T1216	0.00290867	-0.367138	0.133648	-0.500785		0.0236115
gi|41281564_WDR37_S24	0.00293285	-0.0609392	-0.643238	0.582299		0.0237945
gi|208609985_SH2D3A_S218	0.00294085	-0.683567	0.00811637	-0.691684		0.0238461
gi|42734325_WAPAL_S459	0.00295061	0.527268	0.0738312	0.453437	DGC	0.0238641
gi|68509914_CYBA_S168	0.00295166	0.518184	0.0760862	0.442098	DGC	0.0238641
gi|48255945_ATP2B1_S1137	0.0029529	-0.467085	0	-0.467085		0.0238641
gi|7662086_ARHGEF11_S1480	0.0029529	-0.458514	0	-0.458514		0.0238641
gi|508083057_SLC38A1_S52	0.0029529	0.0664014	0	0.0664014		0.0238641
gi|118918403_SYNE2_S6361	0.0029529	-0.483622	0	-0.483622		0.0238641
gi|239047414_SSH1_S834	0.00295825	0.523873	0.0385206	0.485352	DGC	0.023894
gi|46488937_IFNAR2_S400	0.00297881	0.864495	0.288015	0.57648	DGC	0.0240468
gi|410169842_MUC5AC_S1812	0.00300607	-1.18922	-0.336223	-0.852998		0.0241995
gi|103471995_SRFBP1_S203	0.00300764	-0.0544776	0.817006	-0.871484	IGC	0.0241995
gi|38176300_NES_S768	0.00300959	0.0848051	0.000808106	0.083997		0.0241995
gi|118572613_SRRM2_T2034	0.00301071	1.12594	0.44383	0.682113	DGC	0.0241995
gi|205277386_GFPT1_S243	0.00302099	-0.298792	0	-0.298792		0.0241995
gi|288856248_NEXN_S301	0.00302099	-0.030478	0	-0.030478		0.0241995
gi|302699239_EIF4G1_S1014	0.00302099	-0.10246	0	-0.10246		0.0241995
gi|33598968_LMO7_S1176	0.00302099	-0.246798	0	-0.246798		0.0241995
gi|5032189_TP53BP1_S500	0.00302099	0.0507237	0	0.0507237		0.0241995
gi|301336155_NSUN2_S716	0.00302099	-0.0451183	0	-0.0451183		0.0241995
gi|32130514_NDRG3_S319	0.00302099	-0.190251	0	-0.190251		0.0241995
gi|148664186_PKP2_S329	0.00302099	-0.636649	0	-0.636649		0.0241995
gi|27262655_IL16_S221	0.00302099	-0.558256	0	-0.558256		0.0241995
gi|50959191_ARHGEF5_S450	0.00302099	-0.86683	0	-0.86683		0.0241995
gi|52487176_TRIM37_S454	0.00303916	0.0439559	0.636031	-0.592075	IGC	0.0243316
gi|19913408_TOP2B_S1331	0.00305248	0.190973	-0.551087	0.74206		0.0244048
gi|119120894_DMXL2_S1400	0.00306003	0.413509	0	0.413509	DGC	0.0244048
gi|221219026_PHLDB1_S692	0.00306003	0.37238	0	0.37238	DGC	0.0244048
gi|57863298_PLCH1_S1273	0.00306003	-0.523107	0	-0.523107		0.0244048
gi|148539870_HDAC7_S220	0.00306003	0.573399	0	0.573399	DGC	0.0244048
gi|18860902_PTPRK_S857	0.00306003	0.551463	0	0.551463	DGC	0.0244048
gi|324021685_NR3C1_S45	0.00306003	-0.459017	0	-0.459017		0.0244048
gi|32484977_AMOTL2_S602	0.0030651	0.37177	0.892344	-0.520574	IGC	0.0244319
gi|4502509_C5AR1_S327	0.00306874	1.4473	0.952507	0.494795	DGC	0.0244475
gi|5031657_PDZK1IP1_S89	0.00308627	-0.236679	0.719121	-0.9558	IGC	0.0245737
gi|45935385_SASH1_S90	0.00309135	-0.903681	0.0806795	-0.98436	IGC	0.0246007
gi|31982904_NUP35_T308	0.00313315	0.00581859	0.595138	-0.58932	IGC	0.0249198
gi|28376658_FAM126B_S442	0.0031407	-0.50866	0.0109685	-0.519628	IGC	0.0249662
gi|260166694_PLCE1_S788	0.00315067	-0.511662	0	-0.511662		0.0249716
gi|38201710_DDX17_S572	0.00315067	-0.380534	0	-0.380534		0.0249716
gi|410171299_LOC101060511_T40	0.00315067	-0.559142	0	-0.559142		0.0249716
gi|27262655_IL16_S144	0.00315067	0.692627	0	0.692627	DGC	0.0249716
gi|331284176_NCOR2_S67	0.00315067	0.581494	0	0.581494	DGC	0.0249716
gi|19923559_C11orf30_S209	0.00315332	-0.276014	0.845207	-1.12122	IGC	0.0249716
gi|66529407_TNS1_T959	0.00315339	-0.00838339	-0.560941	0.552558		0.0249716
gi|61743954_AHNAK_S5731	0.00315947	-0.484892	-0.203524	-0.281368		0.0250062
gi|260064009_USP24_S2561	0.0031626	-0.89336	-0.265071	-0.628289	IGC	0.0250174
gi|4885381_HIST1H1B_T11	0.00316828	0	0.519107	-0.519107	IGC	0.0250487
gi|55770844_CTNNA1_T634	0.00317955	-1.04203	0.289083	-1.33112	IGC	0.0251242
gi|46852390_CCDC6_S323	0.00319018	-0.30371	-0.0630878	-0.240622		0.0251945
gi|42542379_SRRM1_S752	0.00320924	0.0565801	0.518224	-0.461644	IGC	0.0253312
gi|166235148_OSTF1_S213	0.003222	-1.33923	0.198019	-1.53725	IGC	0.0254182
gi|19913408_TOP2B_S1339	0.00323973	0.120248	-0.60659	0.726838		0.0255442
gi|183396804_RPRD2_S374	0.00325263	-0.0771906	0.261188	-0.338379	IGC	0.0256234
gi|42734325_WAPAL_S461	0.00325329	0.619489	0.104151	0.515338	DGC	0.0256234
gi|5902158_RNF113A_S47	0.00326824	0.594696	0.193945	0.400751	DGC	0.025685
gi|133908623_PRKCI_S247	0.00327362	-0.179879	0.486582	-0.666461	IGC	0.025685
gi|310750370_MAP7_S37	0.00328228	0.543882	0	0.543882	DGC	0.025685
gi|170784831_SUCO_S1182	0.00328228	-0.496024	0	-0.496024		0.025685
gi|221219026_PHLDB1_S443	0.00328228	0.753343	0	0.753343	DGC	0.025685
gi|56549129_MXRA7_S128	0.00328228	-0.363561	0	-0.363561		0.025685
gi|194239643_ATF7_T101	0.00328228	0.527709	0	0.527709	DGC	0.025685
gi|385251399_EPB41L1_S467	0.00328228	-0.762571	0	-0.762571		0.025685
gi|94721252_VAPA_T217	0.00328228	0.493392	0	0.493392	DGC	0.025685
gi|156151417_PCTP_S67	0.00328228	-0.659403	0	-0.659403		0.025685
gi|118498368_KTN1_S1256	0.00328228	0.494852	0	0.494852	DGC	0.025685
gi|193083183_SYNPO2_T692	0.00328228	-0.688767	0	-0.688767		0.025685
gi|9558733_TRA2A_S18	0.00330013	0.583936	-0.344296	0.928232	DGC	0.0257406
gi|5032189_TP53BP1_S552	0.00330175	0.653049	0	0.653049	DGC	0.0257406
gi|209180450_TOM1_S310	0.00330175	0.343725	0	0.343725	DGC	0.0257406
gi|117938251_BCLAF1_S196	0.00330175	0.322738	0	0.322738	DGC	0.0257406
gi|219802034_NFRKB_S226	0.00330175	0.765526	0	0.765526	DGC	0.0257406
gi|109637759_CAST_T177	0.00330175	-0.802634	0	-0.802634		0.0257406
gi|222352183_NEDD4L_S354	0.00330175	-0.65746	0	-0.65746		0.0257406
gi|140161500_ANKS1A_S626	0.00330667	0.531472	0.0673795	0.464092	DGC	0.0257628
gi|116284398_WIPF1_S340	0.00330813	0.883812	0.137879	0.745933	DGC	0.0257628
gi|385648257_EPS15L1_S255	0.0033202	-0.286061	0	-0.286061		0.0258016
gi|42794769_PAK1_S223	0.0033202	-0.419633	0	-0.419633		0.0258016
gi|62244004_SLTM_S532	0.0033202	-0.703081	0	-0.703081		0.0258016
gi|221219026_PHLDB1_T522	0.0033202	0.247377	0	0.247377		0.0258016
gi|103485496_CHMP1A_S101	0.00336878	-0.00225781	0.781692	-0.78395	IGC	0.0261651
gi|117190342_PHF2_S539	0.00337865	1.02995	0.168531	0.861421	DGC	0.0262278
gi|16262452_CGN_S153	0.00339958	-1.16732	-0.209284	-0.958035	IGC	0.0263762
gi|32967605_BAZ1A_T699	0.00341662	0.382809	0	0.382809	DGC	0.0264943
gi|95147555_MAP1A_S1654	0.00341852	0.782863	0.0874046	0.695459	DGC	0.0264949
gi|66773040_PPAPDC2_S70	0.00342142	-0.0841151	-0.946313	0.862198	DGC	0.0265019
gi|157817073_CDK12_T1246	0.00342306	0.558729	1.45319	-0.894458	IGC	0.0265019
gi|34787409_RALGAPB_S359	0.003426	-0.191675	0.625878	-0.817553	IGC	0.0265105
gi|157388929_EPN3_S393	0.00343041	-0.843385	-0.33532	-0.508065	IGC	0.0265305
gi|49472835_BIN2_S259	0.00343537	0.276519	-0.691113	0.967632	DGC	0.0265528
gi|38176300_NES_S1442	0.00343693	0.234675	-0.360684	0.595359	DGC	0.0265528
gi|110349799_TESK2_S367	0.00344329	-0.254467	-0.859819	0.605352	DGC	0.0265791
gi|54859722_NUP160_S1157	0.00344398	-0.486916	0.542779	-1.02969	IGC	0.0265791
gi|4502875_CLDN3_T204	0.00345907	1.29862	2.18042	-0.881795	IGC	0.0266675
gi|150378545_POM121C_S131	0.0034591	0.107326	0.771135	-0.663809	IGC	0.0266675
gi|40556370_PHF15_S9	0.00346955	0.0774624	-0.286767	0.36423	DGC	0.0267339
gi|118572613_SRRM2_S1048	0.0035048	-0.346336	0.437433	-0.783769	IGC	0.0269912
gi|41322923_PLEC_S20	0.00351307	-0.756257	0.210761	-0.967018	IGC	0.0270406
gi|112382250_SPTBN1_S2340	0.00352741	-0.60463	0.468318	-1.07295	IGC	0.0271367
gi|5729812_ELL_S444	0.00356587	0.9477	0.248379	0.699321	DGC	0.027418
gi|32171238_BAIAP2L1_S414	0.00357108	-0.80261	0.361067	-1.16368	IGC	0.0274436
gi|28559039_MED1_S1252	0.00358558	0.0398368	-0.383455	0.423292		0.0275405
gi|333440449_CLASP2_S241	0.00360255	-0.429692	0.208508	-0.6382	IGC	0.0276528
gi|253970456_HTATSF1_S481	0.003604	0.657922	0.182805	0.475117	DGC	0.0276528
gi|108389127_FAM110A_S253	0.00361847	0	0.422659	-0.422659	IGC	0.0277346
gi|4758024_COIL_S566	0.00361847	0	0.69802	-0.69802	IGC	0.0277346
gi|110227615_EML3_S198	0.00362358	-0.245426	0.752047	-0.997473	IGC	0.0277592
gi|21396500_HIRIP3_S363	0.00363707	0.673811	1.64305	-0.969242	IGC	0.0278479
gi|7656879_AFF4_S1058	0.00364241	-0.220258	0.86955	-1.08981	IGC	0.0278741
gi|122937345_MYO5B_S1644	0.00366226	-0.939849	-0.22903	-0.710819	IGC	0.0280113
gi|4504191_MSH6_S279	0.00367913	-0.0410496	0.524885	-0.565934	IGC	0.0281108
gi|4504191_MSH6_S280	0.00367913	-0.0410496	0.520324	-0.561373	IGC	0.0281108
gi|157311635_FAM83H_S411	0.00369916	0.244139	0.81485	-0.570712	IGC	0.028182
gi|110431352_CRTC3_S329	0.00370006	0.306107	0	0.306107	DGC	0.028182
gi|148539870_HDAC7_S488	0.00370006	0.29007	0	0.29007		0.028182
gi|58218984_SSBP4_S320	0.00370006	0.101767	0	0.101767		0.028182
gi|150418007_RANBP2_S2250	0.00370006	0.49726	0	0.49726	DGC	0.028182
gi|28416946_MYO18A_S72	0.00370006	-0.418607	0	-0.418607		0.028182
gi|5902158_RNF113A_S43	0.0037044	0.501496	0.115575	0.385921	DGC	0.0281856
gi|238550098_TMC7_S89	0.0037044	0.0404159	0.585425	-0.545009	IGC	0.0281856
gi|21361625_EXOC2_S432	0.00372533	0.104219	-0.64196	0.746179	DGC	0.02833
gi|28376658_FAM126B_S491	0.00374725	-1.31945	-0.569598	-0.749849	IGC	0.0284713
gi|7657013_AATF_S203	0.00374782	0.288122	1.12361	-0.835483	IGC	0.0284713
gi|222537761_C11orf96_S93	0.00375282	0.196903	-0.593443	0.790346	DGC	0.0284945
gi|156766050_AHNAK2_S851	0.00377352	-0.121228	0.309025	-0.430252	IGC	0.0285778
gi|333360893_LOC643802_S27	0.00378931	0.258906	0	0.258906		0.0285778
gi|256222411_FLNB_S2138	0.00378931	-0.757286	0	-0.757286		0.0285778
gi|156105703_SENP6_S343	0.00378931	0.333446	0	0.333446	DGC	0.0285778
gi|42518070_TJP2_S986	0.00378931	-0.376369	0	-0.376369		0.0285778
gi|254587984_SYNRG_S711	0.00378931	-0.367918	0	-0.367918		0.0285778
gi|12597635_BCL11B_S310	0.00378931	0.463778	0	0.463778	DGC	0.0285778
gi|281182822_STIM2_S661	0.00378931	0.404649	0	0.404649	DGC	0.0285778
gi|285403096_GRAMD1C_S326	0.00378931	-0.37574	0	-0.37574		0.0285778
gi|14702162_CLIP2_S294	0.00378931	0.505974	0	0.505974	DGC	0.0285778
gi|150417971_SVIL_S542	0.00378931	0.592509	0	0.592509	DGC	0.0285778
gi|28557788_SSFA2_S1175	0.00378931	0.492878	0	0.492878	DGC	0.0285778
gi|225579067_SLC12A4_S16	0.00378931	0.572987	0	0.572987	DGC	0.0285778
gi|24234699_KRT19_S22	0.00379971	0.102703	0.622047	-0.519344	IGC	0.0286378
gi|398303814_ARHGAP12_S215	0.00380119	-0.449867	0	-0.449867		0.0286378
gi|45827701_DOPEY2_S596	0.00380565	-1.37245	-0.335899	-1.03655	IGC	0.0286565
gi|21361272_MLLT1_S359	0.00381154	0.127253	0.602011	-0.474759	IGC	0.0286861
gi|120587019_ZNF318_S2189	0.00382053	0.697758	0.224815	0.472942	DGC	0.0287388
gi|150418007_RANBP2_S1400	0.00385759	0.230279	0.837453	-0.607174	IGC	0.0289984
gi|110225358_TTC7A_S182	0.00385901	-0.925574	-0.0133112	-0.912262	IGC	0.0289984
gi|24234699_KRT19_S128	0.00388707	0.082277	0.456399	-0.374122	IGC	0.0291941
gi|28195386_SOX2_S250	0.00389096	0.0840952	-0.366874	0.450969		0.0292083
gi|18860920_ESRRA_T31	0.00392013	-0.0436429	0.381761	-0.425404	IGC	0.0294121
gi|410444379_LASP1_S90	0.00395261	-0.270335	0	-0.270335		0.0295644
gi|73760405_TMPO_T208	0.00395261	0.706476	0	0.706476	DGC	0.0295644
gi|42518070_TJP2_S170	0.00395261	-0.689697	0	-0.689697		0.0295644
gi|510025487_CLASRP_S223	0.00395261	0.540623	0	0.540623	DGC	0.0295644
gi|385648257_EPS15L1_S107	0.00395261	-0.770635	0	-0.770635		0.0295644
gi|9558749_EEF2K_S445	0.00395261	-0.530102	0	-0.530102		0.0295644
gi|4507271_STK11_S31	0.00397471	-1.2371	-0.362592	-0.874508	IGC	0.0297144
gi|19913406_TOP2A_S1391	0.00399003	1.54798	0.544179	1.0038	DGC	0.0298136
gi|38327642_WDR55_S382	0.00399807	-0.0578782	0.577118	-0.634996	IGC	0.0298584
gi|13435364_DSC2_S864	0.00400735	-0.536313	0.193492	-0.729805	IGC	0.0299124
gi|167234419_THRAP3_S622	0.00403749	0.055622	0.845293	-0.789671	IGC	0.0301219
gi|4503611_ETV6_T31	0.00406291	-0.120001	0.340182	-0.460183	IGC	0.0302891
gi|42518070_TJP2_S431	0.00406822	-0.57163	0	-0.57163		0.0302891
gi|209969808_LAX1_S99	0.00406822	-0.417094	0	-0.417094		0.0302891
gi|221219026_PHLDB1_T516	0.00406822	0.529915	0	0.529915	DGC	0.0302891
gi|55749480_SDC1_S287	0.00407078	-1.00814	-0.109423	-0.898712	IGC	0.0302927
gi|13876384_CDCA3_S87	0.00407672	0.205836	0.85274	-0.646904	IGC	0.0303214
gi|21361458_ARHGEF17_S1333	0.00408395	0.656525	-0.0279595	0.684484	DGC	0.0303299
gi|163644316_SOGA2_S1066	0.00408519	0.321808	1.00685	-0.685043	IGC	0.0303299
gi|226693363_PLA2G4C_S337	0.00409036	0.386701	0	0.386701	DGC	0.0303299
gi|19913396_SMTN_S523	0.00409036	-0.639506	0	-0.639506		0.0303299
gi|359807035_TBC1D1_S237	0.00409036	0.424349	0	0.424349	DGC	0.0303299
gi|410171311_LOC101060541_S42	0.00409036	0.234364	0	0.234364		0.0303299
gi|54607124_RBM15B_S267	0.00412935	-0.228963	0.437497	-0.666461	IGC	0.0306034
gi|226509740_SCAF1_S498	0.00415046	-0.440323	0.282773	-0.723096	IGC	0.0307409
gi|50428935_MAP1S_S731	0.00415212	0.105719	0.00492132	0.100797		0.0307409
gi|27735067_MISP_T377	0.00416849	0.0172208	0.944108	-0.926887	IGC	0.0308464
gi|153945728_MAP1B_S1917	0.00417278	0.045604	-0.893412	0.939016	DGC	0.0308578
gi|109150419_MIOS_T768	0.00417426	-0.0867088	0.483348	-0.570057	IGC	0.0308578
gi|157817023_CDK12_T1246	0.00419255	0.40888	0.118891	0.289989		0.0309773
gi|339275976_AKAP1_S445	0.00420288	0.532504	1.37696	-0.844452	IGC	0.0310378
gi|4507869_VASP_S325	0.00426713	0.20047	0.0863191	0.11415		0.0314261
gi|10440566_LZTS1_S233	0.00426959	0.572424	0.110572	0.461852	DGC	0.0314261
gi|145386566_ZNF148_S412	0.00427251	0.329458	0.877257	-0.547799	IGC	0.0314261
gi|7019371_TFPT_S249	0.00431229	-0.607958	0.378328	-0.986286	IGC	0.0314261
gi|343478277_STARD13_S15	0.00431843	0.451147	0	0.451147	DGC	0.0314261
gi|148839284_CADPS2_S56	0.00431843	-0.637271	0	-0.637271		0.0314261
gi|372466577_KRT8_S43	0.00431843	-0.676114	0	-0.676114		0.0314261
gi|449083351_SEC16A_S1372	0.00431843	-0.47554	0	-0.47554		0.0314261
gi|14589931_PCDH7_S974	0.00431843	-0.356198	0	-0.356198		0.0314261
gi|312176393_NFATC4_S334	0.00431843	0.607954	0	0.607954	DGC	0.0314261
gi|389565493_TJP3_S331	0.00431843	-0.595367	0	-0.595367		0.0314261
gi|324120936_DLG1_S675	0.00431843	-0.459116	0	-0.459116		0.0314261
gi|154091332_MRVI1_T258	0.00431843	-0.532405	0	-0.532405		0.0314261
gi|109255228_CEP170_S359	0.00431843	0.577981	0	0.577981	DGC	0.0314261
gi|154091332_MRVI1_S303	0.00431843	-0.575433	0	-0.575433		0.0314261
gi|203097003_ARHGAP21_S1669	0.00432375	-0.68152	-0.106701	-0.574819		0.0314261
gi|388596707_SNX17_S311	0.00432474	-0.305339	0	-0.305339		0.0314261
gi|47078240_GPS1_T479	0.00432474	-0.27533	0	-0.27533		0.0314261
gi|4507877_VCL_S795	0.00432474	0.567321	0	0.567321	DGC	0.0314261
gi|215599015_DKC1_S446	0.00432474	-1.07072	0	-1.07072		0.0314261
gi|221136993_TMX2_S250	0.00432474	-0.738202	0	-0.738202		0.0314261
gi|354623076_RCAN3_S27	0.00433746	-0.568556	0	-0.568556		0.0314261
gi|125625322_REPS2_S492	0.00433746	-0.316248	0	-0.316248		0.0314261
gi|333360893_LOC643802_S23	0.00433746	0.390764	0	0.390764	DGC	0.0314261
gi|443287675_STX4_S39	0.00433746	0.544384	0	0.544384	DGC	0.0314261
gi|63252896_TPM1_S87	0.00433746	-0.435451	0	-0.435451		0.0314261
gi|109689720_ACBD5_S150	0.00433746	0.383127	0	0.383127	DGC	0.0314261
[truncated: 12,564 more rows]

## Sheet: Data S4C
DGC													IGC
TFs with different activities in DGC tumor tissues and NATs							TFs activities inferred by proteins expression						TFs with different activities in DGC tumor tissues and NATs							TFs activities inferred by proteins expression
TFs	P value( wilcoxon sign rank paired test)	P value( wilcoxon sign rank paired test) adjust	Mean of tumors (log10 transformation)	Mean of NATs (log10 transformation)	Foldchange ( log10(mean tumors/mean NATs) )	Upregulated group	TFs	Detect	Expect	Ratio	P value	Significant	TFs	P value( wilcoxon sign rank paired test)	P value( wilcoxon sign rank paired test) adjust	Mean of tumors (log10 transformation)	Mean of NATs (log10 transformation)	Foldchange ( log10(mean tumors/mean NATs) )	Upregulated group	TFs	Detect	Expect	Ratio	P value	Significant
ESRRG	3.91455e-10	6.45123e-08	7.99098	119.065	-111.074	NAT	RAX	11	6.58468	1.67054	0.0670802	+	ESRRG	1.01094e-13	5.09515e-11	2.70938	70.6242	-67.9148	NAT	ATOH1	53	43.3458	1.22272	0.0715315	+
BHLHE40	1.96144e-11	1.04741e-08	21.6528	4.10257	17.5502	T	TBX2	11	11.0331	0.996999	0.547777	-	BHLHE40	2.74342e-13	6.91343e-11	7.66998	0.306081	7.3639	T	TBX3	16	10.7686	1.4858	0.0701125	+
RB1	1.47998e-08	8.42598e-07	48.3039	13.4997	34.8042	T	ZFP521	4	5.25267	0.761518	0.392962	-	RB1	1.39722e-12	2.34733e-10	17.9717	5.16	12.8117	T	ZFP518	2	2.98625	0.669737	0.415446	-
STAT1	6.41657e-08	2.44746e-06	43.8378	8.52203	35.3158	T	ZFPM1	3	1.53308	1.95685	0.197661	+	STAT1	3.87776e-12	4.24869e-10	44.4805	5.37119	39.1094	T	SOX17	1	20.7228	0.0482561	7.26075e-09	--
PURA	5.56458e-08	2.28576e-06	1782.53	4122.68	-2340.15	NAT	CRX	5	2.23678	2.23535	0.0733332	+	PURA	4.21497e-12	4.24869e-10	1531.49	3791.58	-2260.09	NAT	TRIM27	13	9.59219	1.35527	0.160472	+
STAT3	1.25054e-06	2.90343e-05	10.8744	2.72924	8.14521	T	ESRRG	4	1.7844	2.24165	0.103182	+	STAT3	1.44126e-11	1.21066e-09	13.383	3.7138	9.66917	T	PRDM14	11	30.9484	0.35543	1.48221e-05	--
TGIF1	1.78602e-05	0.000243707	7.85147	1.02257	6.8289	T	NR2F6	2	2.06086	0.970471	0.614653	-	TGIF1	6.668e-11	4.37572e-09	9.74919	0.329506	9.41969	T	NEUROG2	2	28.1431	0.0710653	5.63222e-11	--
SOX9	0.000124959	0.00121323	8.2692	1.28323	6.98597	T	E2F2	1	1.55821	0.641763	0.535771	-	SOX9	6.94558e-11	4.37572e-09	30.6649	3.65475	27.0101	T	ZFP354	4	8.41579	0.475297	0.0681407	-
ELF3	0.000292336	0.00243918	63.3519	29.3874	33.9644	T	IFI204	14	6.60982	2.11806	0.00674824	++	ELF3	1.68969e-10	9.46229e-09	63.9058	16.1526	47.7532	T	SIM1	24	46.1511	0.520031	0.00011501	--
CDX2	2.65851e-06	5.67859e-05	54.1876	10.0969	44.0907	T	JDP2	6	3.59393	1.66948	0.151448	+	CDX2	1.08424e-09	5.46458e-08	41.7054	6.38934	35.3161	T	DEDD2	4	11.8545	0.337425	0.00625601	--
HSF1	5.72572e-05	0.000664681	5.14797	0.219679	4.92829	T	CREB3L4	6	17.2157	0.348519	0.00129942	--	HSF1	1.31801e-09	6.03887e-08	5.48394	0.177478	5.30646	T	SPHK1	7	9.95416	0.703224	0.210467	-
E2F3	4.40149e-11	1.1752e-08	97.1263	27.1825	69.9438	T	NFKB1	8	7.58998	1.05402	0.490598	+	E2F3	4.7531e-09	1.9963e-07	34.5366	12.9591	21.5775	T	ATF3	11	27.8717	0.394666	0.000128801	--
MLX	0.00534724	0.0235986	47.0225	18.9156	28.1069	T	CASZ1	1	2.21165	0.452151	0.346993	-	MLX	1.02961e-08	3.99171e-07	30.3867	1.966	28.4207	T	MAF1	4	9.77318	0.409284	0.0278071	--
NFIA	0.0899689	0.192945	961.617	1198.72	-237.1		GLI3	7	5.17727	1.35206	0.261503	+	NFIA	1.174e-08	4.22642e-07	600.78	1308.7	-707.919	NAT	FOXF1	1	7.96333	0.125576	0.00225963	--
USF2	7.60189e-05	0.00084571	153.731	45.4042	108.326	T	ZBTB44	1	0.452383	2.21052	0.367754	+	USF2	1.78223e-08	5.83731e-07	64.6395	20.1577	44.4818	T	NCOA3	1	3.25773	0.306963	0.150296	-
MECP2	0.000829739	0.00540342	1118.94	1625.33	-506.397	NAT	HMGN3	1	4.82542	0.207236	0.0437845	--	MECP2	1.85311e-08	5.83731e-07	885.167	2173.1	-1287.93	NAT	ZFP82	1	2.08132	0.480463	0.37089	-
NFIX	0.0243817	0.0793893	960.041	1345.58	-385.536		TEAD1	11	3.14155	3.50146	0.000308333	++	NFIX	2.37103e-08	6.82246e-07	689.027	1768.06	-1079.04	NAT	HIVEP2	6	18.2795	0.328237	0.000527439	--
NFIC	0.140828	0.273124	1216.82	1741.92	-525.1		SCX	6	2.33731	2.56705	0.029605	++	NFIC	2.43659e-08	6.82246e-07	1019.37	2202.32	-1182.95	NAT	FOXJ1	3	23.2565	0.128996	6.58396e-08	--
NFATC2	0.00227314	0.0127461	260.461	416.89	-156.429	NAT	PITX2	6	13.1694	0.455603	0.0202394	--	NFATC2	2.94736e-08	7.81826e-07	113.758	243.558	-129.8	NAT	NFE2	5	35.9255	0.139177	2.46674e-11	--
USF1	1.92237e-05	0.000244899	110.017	41.5437	68.4737	T	SOX4	1	0.301589	3.31578	0.263302	+	USF1	4.93722e-08	1.24418e-06	55.9696	15.1972	40.7724	T	ZFP526	2	7.87284	0.254038	0.0119669	--
NFIB	0.377943	0.46266	1233.29	1347.33	-114.045		PLAGL1	11	3.74472	2.93747	0.00134774	++	NFIB	1.1417e-07	2.74008e-06	712.791	1538.35	-825.559	NAT	FOXF2	2	4.52462	0.442026	0.157237	-
TFAP2A	0.00391544	0.0191832	1.99821	0	1.99821	T	RYBP	1	0.603177	1.65789	0.457436	+	TFAP2A	2.13802e-07	4.89801e-06	17.7892	0	17.7892	T	ONECUT2	7	25.5188	0.274307	6.79828e-06	--
TFAP4	1.5779e-08	8.42598e-07	90.3059	25.1564	65.1496	T	DDX1	1	1.0053	0.994733	0.63931	-	TFAP4	2.71851e-07	5.95708e-06	70.951	27.7027	43.2483	T	CUX1	2	1.62886	1.22785	0.493998	+
CHD7	3.79256e-08	1.68769e-06	2.07465	0.208993	1.86566	T	FOXA1	8	9.97755	0.8018	0.328937	-	CHD7	4.6824e-07	9.83303e-06	3.5814	0.147299	3.4341	T	OLIG2	9	35.0205	0.256992	4.96099e-08	--
PRRX1	1.2252e-07	4.08911e-06	11.8863	0.354961	11.5314	T	SMARCA1	7	5.22753	1.33906	0.26925	+	PRRX1	6.53665e-07	1.31779e-05	13.413	0.521147	12.8918	T	MYCN	7	10.4066	0.672649	0.171897	-
ELK1	0.00365518	0.0185892	32.0007	7.47797	24.5227	T	TFE3	4	2.73943	1.46016	0.293588	+	ELK1	7.45008e-07	1.44417e-05	9.44954	1.31085	8.13868	T	HNF4G	67	73.8418	0.907345	0.213387	-
ZFHX3	1.0494e-05	0.000164817	1.21444	0.26032	0.954123	T	CDX4	1	8.87173	0.112718	0.00114148	--	ZFHX3	8.51278e-07	1.58905e-05	0.950175	0.111634	0.838542	T	HES1	19	38.1878	0.497541	0.000235436	--
PURB	0.00103151	0.0065381	367.31	549.251	-181.941	NAT	HOXB2	4	6.2077	0.644361	0.252019	-	PURB	1.98779e-06	3.57803e-05	562.898	1006.49	-443.596	NAT	GRHL3	23	25.6998	0.894947	0.330598	-
MAFK	5.91321e-05	0.000671841	11.43	1.02483	10.4051	T	RFX4	3	6.43389	0.466281	0.110927	-	MAFK	2.17621e-06	3.7821e-05	24.6785	5.60364	19.0749	T	KDM1A	6	4.34363	1.38133	0.264895	+
BHLHE41	0.000213548	0.00193279	1.94584	0.0314772	1.91436	T	ZEB1	2	2.73943	0.730079	0.480974	-	BHLHE41	2.77558e-06	4.66298e-05	3.85954	0	3.85954	T	SP5	21	31.6723	0.663039	0.0226997	--
TFDP1	8.80884e-09	6.71989e-07	41.5584	9.27567	32.2827	T	ZFP672	1	3.6442	0.274409	0.116801	-	TFDP1	5.05038e-06	8.21094e-05	22.7531	0.849828	21.9033	T	SRRT	3	6.06299	0.494805	0.132685	-
MLXIP	0.00747182	0.030692	5.08973	0.872563	4.21716	T	HOXC10	3	7.51458	0.399224	0.0543783	-	MLXIP	5.6233e-06	8.85669e-05	2.46555	0.168665	2.29688	T	SRF	6	12.9404	0.463664	0.0214652	--
MYC	0.0164389	0.0570025	3.24293	0.730269	2.51266		ZFP3	1	3.97092	0.251831	0.0895582	-	MYC	6.13975e-06	9.37707e-05	4.91168	1.26008	3.65159	T	TNF	6	13.7548	0.43621	0.0127451	--
BAZ2B	4.59463e-06	7.91461e-05	3.76626	1.53924	2.22702	T	SP5	5	8.79633	0.568419	0.12196	-	BAZ2B	7.96246e-06	0.000116805	4.24938	1.24341	3.00597	T	LYL1	19	39.8166	0.477187	9.00076e-05	--
ELF2	0.000252653	0.00217607	39.2584	20.3021	18.9563	T	APP	6	3.29234	1.82241	0.112509	+	ELF2	8.11146e-06	0.000116805	17.6276	7.26022	10.3674	T	SALL1	28	53.662	0.521785	3.37624e-05	--
MAFF	0.000317685	0.00257036	19.3134	6.07871	13.2347	T	TCF21	4	1.65874	2.41147	0.0841145	+	MAFF	9.29491e-06	0.000128745	13.9312	1.21376	12.7175	T	HR	17	23.709	0.717027	0.0838604	-
HNF4A	0.129344	0.258688	69.5176	32.6221	36.8955		TAL1	13	7.33865	1.77144	0.0333677	++	HNF4A	9.58364e-06	0.000128745	102.327	31.1965	71.131	T	BRCA1	17	28.7766	0.590758	0.0091397	--
RARG	0.000553362	0.0041041	3.88523	0.372773	3.51246	T	SOX6	4	6.48415	0.616888	0.219037	-	RARG	9.70694e-06	0.000128745	1.63556	0	1.63556	T	SOX11	2	3.5292	0.5667	0.301833	-
STAT2	8.44674e-05	0.000920522	1.26126	0.137464	1.1238	T	ZFP30	2	3.71959	0.537693	0.276781	-	STAT2	1.01047e-05	0.000130584	2.97668	0.43839	2.53829	T	NKX3-1	7	21.5372	0.325019	0.000150178	--
FOXP4	0.819067	0.869546	11.5693	10.7587	0.810617		HOXC6	11	8.14289	1.35087	0.193567	+	FOXP4	1.52171e-05	0.000191736	10.7879	2.4218	8.3661	T	PITX1	37	33.8441	1.09325	0.307215	+
HNF4G	0.359986	0.446015	68.6654	31.0896	37.5758		ERG	11	6.71035	1.63926	0.0744783	+	HNF4G	1.77869e-05	0.00021131	50.5942	21.5619	29.0324	T	BRCA2	13	22.5326	0.576942	0.0166601	--
FOXC1	3.66866e-08	1.68769e-06	14.1724	0.235547	13.9368	T	HOXB9	6	9.09792	0.659491	0.190603	-	FOXC1	1.80284e-05	0.00021131	2.76591	0	2.76591	T	BASP1	1	1.53837	0.650039	0.536545	-
AHR	0.0442023	0.126225	0.23407	0	0.23407		IRF6	6	15.7329	0.381367	0.00372416	--	AHR	1.80284e-05	0.00021131	1.30019	0	1.30019	T	ELK3	7	16.1076	0.434576	0.00688156	--
BARX1	0.00197272	0.0114504	13.9274	13.8347	0.0927573		HMX2	6	12.6416	0.474624	0.0280171	--	BARX1	2.17848e-05	0.000249535	9.27456	20.2783	-11.0037	NAT	XRCC5	4	9.23022	0.433359	0.040131	--
ASCL2	7.28041e-07	1.8513e-05	8.40742	0.248253	8.15917	T	SPIC	21	9.02252	2.32751	0.000294261	++	ASCL2	2.29624e-05	0.000257179	7.24858	0.0569389	7.19164	T	SPIC	9	32.4868	0.277036	3.88366e-07	--
MYRF	5.47748e-07	1.46249e-05	0.452884	8.1831	-7.73021	NAT	GRHL2	1	6.48415	0.154222	0.0102312	--	MYRF	2.74777e-05	0.000301061	1.144	9.76796	-8.62396	NAT	MXD4	10	18.9129	0.528739	0.0146976	--
TFAP2B	0.0826416	0.178666	0.386245	0	0.386245		TAF2	1	3.09128	0.32349	0.180782	-	TFAP2B	3.33392e-05	0.000357509	1.24826	0	1.24826	T	HLX	14	21.8992	0.639294	0.040945	--
RUNX1	0.014694	0.0523106	158.075	119.647	38.4282		KLF9	3	0.980163	3.06072	0.0740386	+	RUNX1	3.77242e-05	0.000396104	218.063	202.218	15.8448	T	ARX	4	16.3791	0.244213	0.000174471	--
TEAD3	0.000704916	0.00483552	53.018	29.1553	23.8628	T	ILF2	1	2.51324	0.397893	0.279466	-	TEAD3	4.31404e-05	0.00044373	33.4492	16.857	16.5922	T	ARNTL2	4	8.68727	0.460444	0.0572863	-
MLXIPL	0.172739	0.293766	0.243647	0.0106558	0.232991		0610031J06RIK	1	0.980163	1.02024	0.629982	+	MLXIPL	7.24839e-05	0.000730638	1.66764	0.0115528	1.65609	T	MLX	9	6.51545	1.38133	0.201068	+
GRHL2	3.53872e-06	6.51613e-05	10.7781	1.47452	9.30362	T	FOXS1	15	6.55955	2.28674	0.00251202	++	GRHL2	8.86342e-05	0.00086148	6.40287	0.208634	6.19424	T	TAF9	13	6.51545	1.99526	0.0117264	++
ELF1	0.114529	0.232541	138.835	140.211	-1.37512		TAL2	8	16.2104	0.493511	0.0163586	--	ELF1	8.88829e-05	0.00086148	335.328	115.358	219.97	T	PAX8	27	45.6986	0.590827	0.00110326	--
PDX1	0.0233135	0.0778088	81.2139	30.995	50.2189		GRHL1	2	7.1376	0.280206	0.0242845	--	PDX1	9.39264e-05	0.000893187	27.9777	10.5613	17.4164	T	DMRTA1	8	29.6815	0.269528	9.41249e-07	--
CDX1	2.88565e-06	5.92668e-05	53.9851	9.75389	44.2312	T	HLX	14	6.08204	2.30186	0.00325854	++	CDX1	9.91135e-05	0.00092506	20.5358	2.91806	17.6177	T	TCF4	19	43.8888	0.432912	7.08645e-06	--
ONECUT3	0.000120522	0.00119295	24.7473	5.11251	19.6348	T	REL	2	4.54896	0.439661	0.162624	-	ONECUT3	0.000120481	0.00108446	6.36645	1.14833	5.21812	T	HOXC5	11	32.7582	0.335793	3.9397e-06	--
SMARCAL1	0.263799	0.408948	105.239	127.823	-22.5841		IRF4	6	13.094	0.458226	0.0212131	--	SMARCAL1	0.000120496	0.00108446	37.6511	70.1274	-32.4763	NAT	TCFL5	4	13.3024	0.300698	0.00207626	--
HES1	9.60125e-05	0.00102541	12.0803	3.47853	8.60177	T	PRRX1	12	6.81087	1.76189	0.0413477	++	HES1	0.000131927	0.00116651	3.9571	0.0375697	3.91953	T	RTF1	5	9.04924	0.552533	0.100702	-
FOSL2	0.0666377	0.165509	3.82889	1.45386	2.37503		HOXA9	8	12.6919	0.630326	0.106848	-	FOSL2	0.000149803	0.0013003	10.8153	3.81983	6.9955	T	NR1H3	3	2.98625	1.00461	0.584554	+
JUNB	0.00932341	0.0360775	3.79431	0.37638	3.41793	T	NOTCH1	5	6.71035	0.745118	0.333698	-	JUNB	0.000154798	0.0013003	5.76519	0.147437	5.61776	T	HIC1	11	23.9805	0.458706	0.00163352	--
TFAP2C	0.023953	0.0784718	1.32888	0	1.32888		ZIK1	1	1.30688	0.765179	0.622804	-	TFAP2C	0.000154798	0.0013003	2.56485	0.0938201	2.47103	T	ZEB2	6	19.6368	0.305548	0.000188119	--
TFDP2	1.62071e-09	1.73092e-07	21.9189	4.91072	17.0081	T	SOX15	1	2.48811	0.401912	0.284642	-	TFDP2	0.000202553	0.00167355	2.90374	1.31117	1.59257	T	GATA6	12	19.4559	0.616781	0.0411038	--
E2F1	2.85242e-05	0.000354231	2.2173	0	2.2173	T	RBPJ	2	2.96562	0.674395	0.427138	-	E2F1	0.000205937	0.00167407	2.85782	0	2.85782	T	SALL3	15	27.1477	0.552533	0.00572731	--
MEIS1	0.0198174	0.0665567	16.4136	8.44083	7.97275		TBX1	5	9.42464	0.530524	0.0861881	-	MEIS1	0.000242536	0.00194029	6.37109	2.3505	4.02059	T	OTX1	6	33.3917	0.179685	1.69414e-09	--
EHF	0.00251682	0.013578	203.178	105.399	97.7793	T	CEBPA	9	12.8929	0.698058	0.164183	-	EHF	0.000253177	0.00199377	142.557	88.7694	53.788	T	LHX1	27	51.5807	0.523452	5.13865e-05	--
TEAD4	0.00051683	0.00390771	32.6978	13.6674	19.0304	T	KDM1A	1	1.20635	0.828944	0.659268	-	TEAD4	0.000311923	0.00241861	9.39713	3.89514	5.50199	T	DLX5	5	22.0801	0.226448	6.48575e-06	--
SSRP1	0.0127088	0.0471284	17.719	9.26457	8.45443	T	PUR	2	1.13096	1.76841	0.312953	+	SSRP1	0.000329747	0.00251807	18.5246	6.14363	12.381	T	CALCOCO1	3	15.4742	0.193871	8.10789e-05	--
CEBPZ	0.000598633	0.00437904	31.0968	13.7117	17.3851	T	FOXA3	7	12.5913	0.555938	0.0605954	-	CEBPZ	0.000366821	0.00275937	8.59629	1.60753	6.98876	T	SARNP	13	11.6735	1.11363	0.384602	+
MNT	0.000259388	0.00219862	77.8682	50.8179	27.0503	T	HDAC4	1	6.73548	0.148468	0.00816125	--	MNT	0.000416519	0.00308056	75.6677	41.5249	34.1428	T	MYF6	14	44.4318	0.31509	2.19739e-08	--
NFYC	1.42851e-05	0.000217949	836.638	209.96	626.678	T	ESRRA	3	6.08204	0.493256	0.138177	-	NFYC	0.000421743	0.00308056	675.859	262.529	413.33	T	EBF1	10	36.9209	0.270849	4.31317e-08	--
MAFG	0.00277324	0.0146625	22.8595	8.77956	14.08	T	OLIG1	8	13.7977	0.579808	0.0619525	-	MAFG	0.000590289	0.00425008	39.4077	34.713	4.69463	T	TBX2	17	39.7262	0.42793	1.63677e-05	--
TCF7L2	0.334526	0.419335	9.01168	4.83829	4.17339		BCL6	1	1.13096	0.884207	0.68255	-	TCF7L2	0.00067281	0.00472919	9.71137	2.83624	6.87513	T	IRF9	11	20.3608	0.540254	0.0135667	--
ETS1	0.00844465	0.0334033	17.2036	8.86994	8.33365	T	ATF3	12	7.74077	1.55023	0.0888163	+	ETS1	0.000682022	0.00472919	7.04925	0	7.04925	T	CDX1	54	45.9701	1.17468	0.118672	+
SMARCA5	4.66861e-09	4.15506e-07	299.212	97.9344	201.278	T	ZFP36	2	3.89552	0.51341	0.248311	-	SMARCA5	0.000684981	0.00472919	88.6717	49.5461	39.1257	T	ZIC3	5	22.8041	0.219259	3.50254e-06	--
IRF1	0.0291871	0.0902959	11.5441	1.647	9.89708		PHTF1	1	0.904766	1.10526	0.600529	+	IRF1	0.000784617	0.00533277	9.63804	8.40941	1.22863	T	DLX3	11	26.8762	0.409284	0.000252272	--
NFYA	0.00737421	0.0306833	291.304	89.8461	201.458	T	HOXB3	6	7.01193	0.855684	0.444356	-	NFYA	0.000793567	0.00533277	311.72	120.265	191.455	T	TSHZ1	6	18.5509	0.323434	0.000430182	--
MGA	0.0130328	0.0471484	14.9181	4.05118	10.867	T	GLI1	1	2.33731	0.427842	0.317399	-	MGA	0.000843598	0.00559439	10.5117	5.00552	5.50618	T	ZFP35	5	23.4375	0.213333	2.0343e-06	--
STAT6	0.491767	0.582269	0.231684	0.267346	-0.0356618		TCFL5	1	3.69446	0.270676	0.112162	-	STAT6	0.000906416	0.00593291	0.797528	0.0287008	0.768827	T	ZFP410	6	15.2932	0.392331	0.00453791	--
E2F4	4.83238e-10	6.45123e-08	86.1382	30.23	55.9082	T	ESRR	3	4.17198	0.719084	0.396395	-	E2F4	0.000925099	0.00597756	28.1119	18.1192	9.99265	T	EBF3	20	42.3504	0.47225	4.48747e-05	--
FOXO3	3.3219e-06	6.33534e-05	7.17498	0.965192	6.20979	T	GLIS2	10	3.09128	3.2349	0.00106615	++	FOXO3	0.00101909	0.00650153	3.29074	0.24311	3.04763	T	PLAGL2	12	7.32988	1.63713	0.059798	+
ELF4	0.0266513	0.0852203	10.1512	5.41495	4.73626		SFPI1	17	5.73018	2.96675	6.38548e-05	++	ELF4	0.00104403	0.00657739	19.215	9.54755	9.66742	T	HES6	18	26.7857	0.671999	0.039266	--
VDR	7.78391e-07	1.88937e-05	31.3039	12.9232	18.3806	T	CAMTA1	1	2.53837	0.393954	0.27437	-	VDR	0.00109868	0.00683626	3.79733	0.74911	3.04822	T	TBX6	2	20.8132	0.0960927	8.0334e-08	--
RELB	0.000749032	0.00498149	14.8159	6.70141	8.11451	T	CHD1	2	0.628309	3.18314	0.129552	+	RELB	0.00117224	0.00720498	3.42731	1.23954	2.18778	T	TAF7	2	11.583	0.172666	0.000480653	--
TEAD1	0.0589889	0.152913	39.8776	32.7186	7.15895		DBP	1	3.44314	0.290433	0.137179	-	TEAD1	0.00122112	0.00724758	12.2387	5.8213	6.41737	T	POU3F1	4	12.3975	0.322647	0.00415969	--
TFAP2E	0.0826416	0.178666	0.242631	0	0.242631		SUB1	1	1.60847	0.621708	0.519222	-	TFAP2E	0.00123669	0.00724758	0.814388	0	0.814388	T	AEBP2	6	8.23481	0.728615	0.272429	-
TP53	0.0993607	0.208073	1.67814	0.19086	1.48728		NR2F1	2	4.07145	0.491226	0.222232	-	TP53	0.00123669	0.00724758	5.93829	0	5.93829	T	POU2AF1	9	34.8396	0.258327	5.75669e-08	--
SOX13	0.323176	0.408948	0.0197983	0	0.0197983		IRF9	1	5.65479	0.176841	0.0213572	--	SOX13	0.00123669	0.00724758	1.0064	0	1.0064	T	SMARCA1	5	18.8224	0.265641	9.65404e-05	--
TEAD2	0.000519565	0.00390771	29.3213	12.0536	17.2677	T	GTF2E2	1	4.29764	0.232686	0.0683464	-	TEAD2	0.00154024	0.00892276	5.96102	3.30141	2.65961	T	LHX9	3	12.3975	0.241985	0.00113091	--
ZBTB20	0.148396	0.273124	1.70267	0.315722	1.38695		OTX1	2	9.27385	0.21566	0.0042414	--	ZBTB20	0.00163409	0.00935888	0.772661	0.0760882	0.696573	T	PUS1	17	11.945	1.42319	0.0869929	+
RELA	4.19844e-05	0.000509537	37.3143	17.0892	20.2251	T	BCOR	1	0.502648	1.98947	0.39918	+	RELA	0.00173095	0.00980224	8.79477	6.47203	2.32274	T	GLI1	4	8.41579	0.475297	0.0681407	-
SUB1	0.51207	0.603633	10560.8	11981.9	-1421.09		ZIC1	3	9.12305	0.328837	0.0172436	--	SUB1	0.00189556	0.0106151	16306.3	32891.7	-16585.4	NAT	C1D	1	0.904924	1.10507	0.612823	+
NFYB	0.000705631	0.00483552	283.71	56.3866	227.323	T	KLF1	5	4.37303	1.14337	0.445016	+	NFYB	0.00200297	0.0110934	103.839	24.1628	79.6761	T	NPAS3	8	52.0331	0.153748	2.46853e-15	--
FOXO1	1.65245e-05	0.000238489	9.36877	2.18089	7.18788	T	NDN	12	9.14819	1.31174	0.206446	+	FOXO1	0.00205021	0.0112316	2.03342	0.823314	1.21011	T	OVOL2	44	32.2153	1.36581	0.0205188	++
RFX5	0.213947	0.358143	19.3127	18.8711	0.441604		ZFP354C	1	1.18122	0.846581	0.668494	-	RFX5	0.00208106	0.011278	9.60066	4.52421	5.07645	T	PKNOX2	6	21.1752	0.28335	5.6573e-05	--
PRRX2	0.00116943	0.00701661	2.6307	0	2.6307	T	GFI1	5	4.67462	1.06961	0.503188	+	PRRX2	0.00223892	0.0117543	2.78932	0	2.78932	T	PA2G4	27	27.3287	0.987972	0.52441	-
TGIF2	0.0572525	0.149136	1.44794	0.461591	0.986346		PATZ1	2	4.4233	0.452151	0.176815	-	TGIF2	0.00223892	0.0117543	1.14082	0	1.14082	T	NR2E1	4	36.2874	0.110231	2.09278e-12	--
OTX1	NA		0	0	0		LHX8	2	6.81087	0.293648	0.0313446	--	OTX1	0.00223892	0.0117543	1.23681	0	1.23681	T	HOXD3	1	4.88659	0.204642	0.0377278	--
CREB3L1	0.000120636	0.00119295	5.8683	1.62485	4.24345	T	CDX2	4	11.3598	0.352118	0.0100933	--	CREB3L1	0.00233159	0.0121147	4.07507	2.89551	1.17955	T	HOXD10	28	41.8075	0.669737	0.010895	--
SOX17	0.323176	0.408948	0.0488812	0	0.0488812		NFATC1	6	7.46432	0.803824	0.378095	-	SOX17	0.00290021	0.0147651	1.01149	0.0445606	0.966934	T	GATA2	4	34.2061	0.116938	1.57029e-11	--
TBP	0.37951	0.46269	35.0195	51.6808	-16.6613		SALL2	1	1.43255	0.698058	0.578452	-	TBP	0.00290028	0.0147651	31.5618	11.7267	19.8351	T	MSL3	5	13.4834	0.370827	0.00573359	--
UBTF	0.0183916	0.0625549	2235.97	3212.99	-977.014		ZFP879	2	4.07145	0.491226	0.222232	-	UBTF	0.0030621	0.015318	738.487	1584.64	-846.153	NAT	ZFP467	2	2.98625	0.669737	0.415446	-
ADNP	1	1	0.167363	0.0158696	0.151493		HNF1A	5	6.9114	0.723442	0.306237	-	ADNP	0.00306969	0.015318	1.24238	0.0481685	1.19421	T	GATA4	11	22.8946	0.480463	0.00316984	--
NFIL3	0.00214205	0.0121687	1.17862	0	1.17862	T	SHOX2	6	4.37303	1.37205	0.273415	+	NFIL3	0.00324815	0.0160497	0.970139	0.18886	0.781279	T	NKX2-1	3	19.0034	0.157867	3.42812e-06	--
NFATC1	0.847611	0.89275	82.5646	139.859	-57.2941		HOXC4	11	8.92199	1.23291	0.281292	+	NFATC1	0.00329654	0.0161307	23.5926	85.0461	-61.4535	NAT	HOPX	12	34.4776	0.348052	3.52899e-06	--
SMARCA1	3.7874e-06	6.74157e-05	118.331	40.446	77.8846	T	TAF10	1	0.376986	2.65262	0.317517	+	SMARCA1	0.00332895	0.0161326	30.4506	16.2714	14.1792	T	ZBTB20	7	13.1214	0.53348	0.0425052	--
FLI1	0.00229144	0.0127461	49.0266	63.952	-14.9254	NAT	ONECUT1	10	8.59527	1.16343	0.357956	+	FLI1	0.00345021	0.016561	36.1797	83.2429	-47.0632	NAT	TET1	1	11.6735	0.085664	6.3549e-05	--
BHLHA15	0.00741225	0.0306833	7.55368	34.3931	-26.8394	NAT	NR1H4	6	14.0993	0.425554	0.0111808	--	BHLHA15	0.0035791	0.0169101	13.6874	48.3762	-34.6888	NAT	SP100	9	28.9576	0.3108	6.18148e-06	--
ONECUT2	8.35158e-08	2.97316e-06	17.4139	3.44224	13.9716	T	LASS6	7	8.99739	0.778003	0.317864	-	ONECUT2	0.00359004	0.0169101	4.1158	1.02596	3.08984	T	FOXS1	10	23.6185	0.423397	0.000834705	--
BPTF	0.690022	0.767649	0.0440068	0.0178811	0.0261257		STAT1	6	10.9075	0.550083	0.0762777	-	BPTF	0.00386845	0.0180528	0.40127	0.0563117	0.344959	T	GATA5	36	38.4593	0.936055	0.375508	-
PROX1	0.00457097	0.0214114	7.00726	3.30946	3.6978	T	PGR	5	11.2342	0.445071	0.028963	--	PROX1	0.0040504	0.0182268	4.32808	0	4.32808	T	HDGF	11	5.79151	1.89933	0.0274093	++
HOXA10	0.00715045	0.0303043	2.37676	0	2.37676	T	GATA2	12	9.50004	1.26315	0.243451	+	HOXA10	0.0040504	0.0182268	0.648105	0	0.648105	T	BRIP1	18	26.7857	0.671999	0.039266	--
IRF9	0.00763004	0.0311026	6.19619	0.295685	5.90051	T	EOMES	2	5.85584	0.341539	0.0646245	-	IRF9	0.0040504	0.0182268	2.66705	0	2.66705	T	TFAP2E	26	35.654	0.729231	0.0467129	--
TRPS1	0.0173844	0.0598921	0.238744	0.0247363	0.214007		ZFP74	1	0.42725	2.34055	0.351432	+	TRPS1	0.0040504	0.0182268	0.456255	0	0.456255	T	NFE2L2	1	10.0447	0.0995555	0.000309832	--
SMARCC2	0.0161345	0.0563127	24.2038	28.1986	-3.99472		AKNA	6	6.71035	0.894142	0.491157	-	SMARCC2	0.00432243	0.0192788	31.4061	48.2793	-16.8732	NAT	LRPPRC	8	12.8499	0.622572	0.0947008	-
NFKB2	0.000497622	0.00390771	74.7422	42.5531	32.189	T	GLI2	5	2.83996	1.76059	0.155394	+	NFKB2	0.00438612	0.0193913	21.7481	20.3594	1.38872	T	REST	7	23.89	0.29301	2.46994e-05	--
MRPL28	0.065337	0.163037	6.68548	16.8929	-10.2074		CSDA	1	2.06086	0.485235	0.385347	-	MRPL28	0.0051619	0.0226226	0.0959532	3.98025	-3.88429	NAT	LBX1	6	27.0572	0.221752	4.41774e-07	--
PBX3	0.409993	0.491992	7.62559	5.61421	2.01137		DLX3	1	7.46432	0.133971	0.00420759	--	PBX3	0.00524403	0.0227844	2.03717	0.443751	1.59342	T	ZFP28	7	2.3528	2.97518	0.00690731	++
EP400	0.416933	0.499198	0.179022	0.112402	0.0666206		CREB5	13	6.10717	2.12865	0.00853415	++	EP400	0.00530688	0.0228604	0.589615	0.14687	0.442745	T	OSR2	21	26.6953	0.786657	0.141848	-
RARA	0.010736	0.0406598	1.08711	0.21043	0.876679	T	MEIS1	4	5.00134	0.799785	0.436643	-	RARA	0.00551272	0.0234718	1.62807	0.21011	1.41796	T	MSX2	4	8.3253	0.480463	0.0721478	-
NPAS2	0.000230419	0.00205073	2.11486	0.226813	1.88804	T	NKX2-2	1	6.43389	0.155427	0.0107027	--	NPAS2	0.00554196	0.0234718	1.0031	0.247715	0.755386	T	FOS	5	15.1122	0.330858	0.00174458	--
NR4A1	0.000925611	0.00595514	2.98809	0.44985	2.53824	T	NPAS1	1	1.38228	0.723442	0.596008	-	NR4A1	0.00577321	0.0242475	2.45226	0.287331	2.16493	T	HOXD9	13	32.3963	0.401281	4.44075e-05	--
YBX1	0.0459428	0.128447	1359.35	980.979	378.372		RUVBL2	1	5.47886	0.18252	0.0249111	--	YBX1	0.00599683	0.0249785	1717.96	2704.65	-986.696	NAT	SMAD3	6	18.9129	0.317244	0.000327197	--
FOXP1	0.561512	0.64902	59.5642	54.0482	5.51592		IRX5	14	9.67597	1.44688	0.106909	+	FOXP1	0.00700202	0.0289264	36.1768	25.5832	10.5935	T	GFI1	11	23.709	0.463959	0.00193196	--
SIM2	0.712659	0.783045	0.687369	1.60748	-0.920108		NR4A2	1	1.28175	0.780183	0.631847	-	SIM2	0.00707268	0.0289807	0.0869268	1.18957	-1.10265	NAT	NOLC1	29	22.0801	1.3134	0.0778762	+
ZKSCAN1	0.0721188	0.176658	1.16045	0.739736	0.420711		MYT1	1	8.04236	0.124342	0.00247143	--	ZKSCAN1	0.00733051	0.0295566	0.546125	0	0.546125	T	GTF2E1	7	6.33447	1.10507	0.449842	+
ZNF131	NA		0	0	0		POU3F4	1	8.41935	0.118774	0.00174181	--	ZNF131	0.00733051	0.0295566	0.228156	0	0.228156		ILF2	14	9.04924	1.54709	0.0660307	+
HMGA2	0.00474563	0.0220362	37.3141	0.339688	36.9744	T	TWIST1	17	8.26855	2.05598	0.00402588	++	HMGA2	0.00858623	0.0343449	293.269	48.937	244.332	T	POU3F2	4	27.3287	0.146366	1.06267e-08	--
NFXL1	0.323176	0.408948	0	0.0107072	-0.0107072		ZBTB16	9	7.0622	1.27439	0.276018	+	NFXL1	0.00899825	0.0357096	0.0038269	0.694322	-0.690495	NAT	TAF1	6	10.0447	0.597333	0.114657	-
ARID3A	0.0424078	0.126225	3.38757	1.7008	1.68677		TFAP2	8	16.9392	0.472277	0.0105785	--	ARID3A	0.00910894	0.0358664	2.46361	0.0854847	2.37812	T	MAF	5	11.945	0.418585	0.0166323	--
ETV6	0.00134157	0.00795997	61.175	40.2825	20.8925	T	KLF4	2	8.64554	0.231333	0.00717306	--	ETV6	0.0098373	0.0384341	34.9572	24.2985	10.6587	T	SHOX2	6	15.7457	0.381057	0.00331351	--
ZNF148	0.103528	0.213452	0.283876	0.178802	0.105073		STAT6	1	2.38758	0.418835	0.306152	-	ZNF148	0.0100436	0.0389384	0.515959	0.0709146	0.445045	T	TAF1	5	8.41579	0.594121	0.142674	-
MEIS2	0.0570501	0.149136	7.93108	4.7494	3.18167		ANKRD1	5	9.34925	0.534803	0.0899386	-	MEIS2	0.0105364	0.0405368	2.31408	0.700199	1.61388	T	POU3F4	4	30.3149	0.131948	6.45902e-10	--
PDS5B	0.00820307	0.0329356	16.9378	32.7119	-15.7741	NAT	FOXN1	1	9.02252	0.110834	0.000990863	--	PDS5B	0.0114474	0.0437082	39.3279	28.8564	10.4715	T	ZFP639	18	14.6598	1.22785	0.212543	+
CTNNB1	0.0328966	0.0998113	5.10435	8.83886	-3.73451		ESR1	16	9.67597	1.65358	0.0341038	++	CTNNB1	0.0120313	0.0454712	9.60873	6.36634	3.24239	T	GM98	8	14.9312	0.535789	0.0317625	--
STAT5A	0.00214205	0.0121687	0.832544	0	0.832544	T	PPARGC1A	2	1.48281	1.34879	0.438836	+	STAT5A	0.0120896	0.0454712	0.70547	0.0506156	0.654855	T	RARG	1	11.0401	0.0905791	0.000117974	--
NR4A3	2.24529e-07	6.66102e-06	12.2557	1.67995	10.5757	T	TGIF2	3	6.10717	0.491226	0.136056	-	NR4A3	0.0127659	0.0476594	0.888958	0.219183	0.669775	T	HOXC4	24	32.1248	0.747087	0.0720758	-
RFX7	0.000238094	0.00208429	1.63586	0.196381	1.43947	T	ZHX3	3	4.67462	0.641763	0.308352	-	RFX7	0.0132933	0.0489037	0.105296	0	0.105296		RXRG	7	32.3963	0.216074	2.19519e-08	--
ARID5B	0.00105295	0.0065381	6.67816	2.44703	4.23114	T	SOX5	8	9.57544	0.835471	0.377219	-	ARID5B	0.0132933	0.0489037	0.261157	0	0.261157		TAL2	8	58.3676	0.137062	5.91152e-18	--
YY1	0.737782	0.805642	6.13456	1.9878	4.14676		CUX2	2	6.15743	0.324811	0.0516243	-	YY1	0.0136613	0.0498934	2.98857	1.20036	1.78821	T	IRF1	9	20.9037	0.430545	0.00192746	--
MAX	0.000755619	0.00498149	770.897	407.109	363.789	T	CREB3L3	3	3.97092	0.755493	0.435554	-	MAX	0.0154928	0.0561754	611.078	469.814	141.263		ZFP821	1	11.945	0.0837171	4.87041e-05	--
WIZ	0.951908	0.983209	1.14598	0.206128	0.939857		MY	1	2.61377	0.38259	0.25955	-	WIZ	0.0168522	0.0606678	1.55727	0.0159684	1.5413		ZBTB8	5	8.86825	0.563809	0.111459	-
TBX3	0.282646	0.408948	4.3763	1.42886	2.94744		ETV5	2	3.26721	0.612143	0.361453	-	TBX3	0.0171605	0.0613396	0.678107	0.0752047	0.602902		TBX20	13	24.7044	0.526222	0.00524002	--
ATF7	2.39019e-07	6.71769e-06	5.91705	0.742387	5.17466	T	TCF4	7	12.1892	0.574279	0.0749479	-	ATF7	0.0182109	0.0646359	1.92753	1.14632	0.781204		CEBP	4	10.4066	0.384371	0.0178989	--
HMGA1	0.00325479	0.0167121	3723.13	1337.16	2385.97	T	TEAD3	11	5.55426	1.98046	0.0240563	++	HMGA1	0.0195275	0.0688242	19942.8	9454.87	10487.9		NEUROD2	1	18.37	0.0544367	7.95234e-08	--
RFX3	0.166756	0.284497	14.9099	10.1488	4.76101		STAT4	6	4.04631	1.48283	0.219207	+	RFX3	0.0198406	0.0694421	2.31917	0.511893	1.80728		CSDE1	4	20.0893	0.199111	7.37491e-06	--
FOXF1	0.200486	0.336665	7.02759	2.4934	4.53418		NR3C2	1	2.6389	0.378946	0.254763	-	FOXF1	0.0201375	0.0699951	4.74348	3.395	1.34848		PBX3	1	1.26689	0.789333	0.634156	-
LTF	0.00968298	0.0371994	25308.8	12491.2	12817.7	T	FOXJ1	3	6.45902	0.464467	0.109173	-	LTF	0.0229164	0.077719	1746.93	2260.2	-513.261		IRF6	57	56.6482	1.00621	0.501421	+
FOXC2	0.00116943	0.00701661	2.77893	0	2.77893	T	HOXD11	3	7.79104	0.385058	0.0449417	--	FOXC2	0.0242101	0.077719	0.472327	0	0.472327		SREBF1	11	24.9759	0.440425	0.000873085	--
FOXD2	0.00391544	0.0191832	1.10077	0	1.10077	T	FOXD2	5	9.22358	0.542089	0.0965021	-	FOXD2	0.0242101	0.077719	0.751541	0	0.751541		PATZ1	13	15.9267	0.816242	0.267324	-
BARX2	0.0471076	0.131018	1.5692	0.0789362	1.49026		HNF1	7	11.6614	0.60027	0.0981451	-	BARX2	0.0242101	0.077719	1.12283	0	1.12283		MYCL1	2	6.06299	0.32987	0.0509351	-
HOXB8	0.0826416	0.178666	1.98865	0	1.98865		AR	2	6.30823	0.317046	0.046076	--	HOXB8	0.0242101	0.077719	1.58168	0	1.58168		MED6	10	12.6689	0.789333	0.268088	-
NAB2	0.0826416	0.178666	0.191424	0	0.191424		PLAGL2	1	2.03572	0.491226	0.392046	-	NAB2	0.0242101	0.077719	0.446797	0	0.446797		IRX3	11	39.5452	0.278163	2.05531e-08	--
RFXANK	0.283049	0.408948	9.13372	12.1489	-3.01514		GZF1	2	2.06086	0.970471	0.614653	-	RFXANK	0.0242101	0.077719	0.915242	0	0.915242		NEUROG3	5	13.7548	0.363508	0.00472161	--
TAX1BP1	0.323176	0.408948	0.0325742	0	0.0325742		PRDM16	3	4.07145	0.736839	0.415709	-	TAX1BP1	0.0242101	0.077719	0.110029	0	0.110029		HDAC4	5	24.252	0.206169	1.00609e-06	--
PPARD	0.378619	0.46266	0.784441	0.38326	0.401181		HOXB5	9	7.36379	1.2222	0.317228	+	PPARD	0.0242101	0.077719	0.476879	0	0.476879		PAX7	3	14.5693	0.205913	0.000178463	--
DACH1	1	1	2.68759	0.372735	2.31485		TOX3	5	2.16138	2.31333	0.0652764	+	DACH1	0.0242101	0.077719	1.70053	0	1.70053		ATF5	15	9.41121	1.59384	0.0471087	++
ARID4B	NA		0	0	0		EMX1	5	10.6813	0.46811	0.0409474	--	ARID4B	0.0242101	0.077719	0.364717	0	0.364717		CEBPA	20	46.4226	0.430825	3.47495e-06	--
HOXA13	NA		0	0	0		ELK3	10	4.47356	2.23535	0.0145363	++	HOXA13	0.0242101	0.077719	0.659357	0	0.659357		DNMT1	13	17.646	0.73671	0.147327	-
STAT5B	0.00251728	0.013578	0.911223	0.00265257	0.90857	T	PTGES2	5	3.6442	1.37205	0.300716	+	STAT5B	0.0250489	0.0794085	0.641241	0.0585881	0.582653		HOXA11	8	23.9805	0.333605	7.89751e-05	--
PBX2	0.709648	0.781344	25.3895	23.252	2.13744		BARX2	1	5.10187	0.196006	0.0345445	--	PBX2	0.0250515	0.0794085	8.382	6.41621	1.96579		BARX2	7	18.37	0.381057	0.00149561	--
PARP12	0.158555	0.273124	0	0.100901	-0.100901		KLF12	2	4.90081	0.408095	0.127997	-	PARP12	0.0268572	0.0846003	1.17795	0.196204	0.981748		PLAGL1	3	13.4834	0.222496	0.000453313	--
RXRB	0.000100866	0.00103582	87.5508	45.5734	41.9774	T	NKX6-3	1	5.55426	0.180042	0.0233231	--	RXRB	0.0272707	0.0853693	31.0585	20.4935	10.565		CDC5L	13	10.7686	1.20721	0.27911	+
NR2C1	0.716211	0.785332	3.79148	4.77169	-0.980211		PDX1	3	8.54501	0.351082	0.0263299	--	NR2C1	0.0292974	0.0911474	1.44203	0.00785677	1.43417		KDM2	4	9.68268	0.413109	0.0295816	--
LCOR	0.0616091	0.15817	1.9361	0.598525	1.33758		MLX	1	1.80953	0.552629	0.456281	-	LCOR	0.0303605	0.0932682	1.2259	0.0216371	1.20427		POU2F2	11	27.8717	0.394666	0.000128801	--
PAXBP1	NA		0	0	0		TNFAIP3	4	7.03707	0.568419	0.16316	-	PAXBP1	0.0303605	0.0932682	0.0130739	0.522541	-0.509467		ZBTB7	3	3.25773	0.920888	0.587019	-
JUN	0.00251728	0.013578	2.3161	0.0542692	2.26183	T	KLF2	8	4.4987	1.77829	0.0823925	+	JUN	0.0309044	0.0932682	3.37298	0.205343	3.16764		LEF1	11	27.9621	0.393389	0.00012108	--
CEBPB	0.0826416	0.178666	2.27734	0	2.27734		SATB2	6	10.9075	0.550083	0.0762777	-	CEBPB	0.0309044	0.0932682	5.73621	0.340983	5.39522		TWIST2	10	30.0435	0.332851	9.14016e-06	--
SOX21	0.680705	0.758866	2.0128	0.391209	1.62159		RUNX3	5	5.3532	0.934021	0.552971	-	SOX21	0.0309044	0.0932682	0.358777	2.24982	-1.89104		HOXB5	5	26.5143	0.188578	1.3813e-07	--
BZW1	0.815152	0.867114	0.797544	1.94025	-1.14271		MBD1	5	5.88098	0.850199	0.461819	-	BZW1	0.0320172	0.0960517	0.440373	0.0742295	0.366144		ZBTB10	2	3.5292	0.5667	0.301833	-
GABPB1	0.0275081	0.0874363	628.982	443.175	185.807		CREB3L2	8	5.15214	1.55275	0.145422	+	GABPB1	0.0326586	0.0973961	243.025	476.626	-233.601		GTF2I	6	4.7056	1.27508	0.329766	+
ZFPM1	0.0451203	0.127483	0.681208	0.915263	-0.234055		NFE2L2	2	2.78969	0.716924	0.468694	-	ZFPM1	0.032972	0.0977524	0.843137	0.576519	0.266617		BANP	3	8.3253	0.360347	0.0280341	--
TCF3	0.36247	0.448054	2.67469	5.38249	-2.70781		XRCC5	2	2.5635	0.780183	0.525257	-	TCF3	0.0360898	0.10637	1.29672	1.21537	0.0813495		XBP1	3	4.7056	0.637538	0.295556	-
RREB1	0.0128946	0.0471484	1.48502	3.04333	-1.55831	NAT	HOXD3	2	1.35715	1.47368	0.395119	+	RREB1	0.039016	0.114326	2.19822	1.69439	0.503835		CDX4	10	31.9438	0.31305	2.17848e-06	--
PRDM11	0.0252744	0.0817972	1.84331	0.891522	0.951788		ZFP618	4	4.44843	0.899193	0.540257	-	PRDM11	0.0392765	0.114424	0.621408	0.718937	-0.0975285		ABT1	17	11.2211	1.51501	0.0545537	+
DR1	0.00029873	0.00245418	71.7113	32.206	39.5053	T	RXRG	9	8.99739	1.00029	0.547546	+	DR1	0.0396266	0.114781	50.936	38.4428	12.4932		EMX1	22	38.4593	0.572034	0.00172475	--
FOXJ3	0.00721937	0.0303554	2.41424	0.655258	1.75898	T	PROX1	8	10.5305	0.7597	0.268858	-	FOXJ3	0.0407032	0.117225	2.01403	0.501779	1.51226		SOX9	10	18.7319	0.533848	0.0162536	--
GABPA	0.576347	0.657627	270.188	292.786	-22.5982		HOXD8	14	9.32411	1.50148	0.0855257	+	GABPA	0.0441529	0.123075	154.71	215.661	-60.951		FOXA1	47	35.9255	1.30826	0.0336505	++
TOX4	0.0145935	0.0523014	1.27826	3.30117	-2.02291		NEUROG2	2	7.81617	0.25588	0.0141396	--	TOX4	0.0444436	0.123075	3.14591	0	3.14591		ZHX2	6	6.24397	0.960927	0.56533	-
DLX3	0.158555	0.273124	0.584449	0	0.584449		SMYD1	4	8.09263	0.494277	0.0888092	-	DLX3	0.0444436	0.123075	5.84148	0	5.84148		TFCP2L1	50	52.2141	0.957596	0.406247	-
SKIL	0.158555	0.273124	0	0.0061901	-0.0061901		FOXH1	2	4.17198	0.479389	0.208364	-	SKIL	0.0444436	0.123075	0.240301	0	0.240301		SET	26	22.8041	1.14015	0.268758	+
KLF5	0.654721	0.732958	0.5657	0.963547	-0.397847		HEY1	3	1.83466	1.63518	0.277942	+	KLF5	0.0444436	0.123075	0.467102	0	0.467102		ZFP354A	6	19.6368	0.305548	0.000188119	--
NCOR2	NA		0	0	0		TBX3	4	2.99075	1.33746	0.350619	+	NCOR2	0.0444436	0.123075	0.0965842	0	0.0965842		TBX1	8	33.9346	0.235747	2.80283e-08	--
ZNF281	NA		0	0	0		OTX2	1	4.67462	0.213921	0.0497754	--	ZNF281	0.0444436	0.123075	0.0250213	0	0.0250213		HMGB1	11	9.13973	1.20354	0.305107	+
SRF	0.0558635	0.147891	74.8234	45.647	29.1764		FOXF2	1	1.25662	0.795786	0.640941	-	SRF	0.0460442	0.12681	24.9437	13.7607	11.183		TEAD4	2	14.2073	0.140773	4.37069e-05	--
REL	1.77087e-05	0.000243707	25.4998	7.26984	18.23	T	LASS4	3	1.65874	1.8086	0.23051	+	REL	0.048898	0.133489	8.27132	4.19919	4.07212		PHF20	1	2.3528	0.425025	0.304266	-
CEBPA	0.1762	0.298104	1.27597	0.262435	1.01353		ZEB2	12	5.45373	2.20033	0.00880927	++	CEBPA	0.048999	0.133489	4.20811	0.225525	3.98259		SCX	3	8.41579	0.356473	0.0262316	--
MEOX2	0.0177763	0.0608497	5.21777	0.304621	4.91315		NKX2-1	5	5.2778	0.947364	0.566356	-	MEOX2	0.0497322	0.134758	7.25675	0.151737	7.10502		NDN	12	32.9392	0.364307	1.07144e-05	--
E2F2	1.1545e-08	7.7063e-07	39.3771	3.29116	36.0859	T	NR0B2	10	9.12305	1.09612	0.429183	+	E2F2	0.0502236	0.135362	1.7265	1.16416	0.56234		HNF4A	37	56.4672	0.655247	0.00219617	--
HMGB3	3.15474e-06	6.23937e-05	5028.86	1388.8	3640.06	T	YAP1	12	7.79104	1.54023	0.092074	+	HMGB3	0.0513412	0.137638	1452.4	969.208	483.195		GRLF1	9	18.5509	0.485151	0.00839003	--
SOX8	0.00116943	0.00701661	2.14359	0	2.14359	T	CSRNP1	4	3.5688	1.12083	0.480346	+	SOX8	0.0546354	0.144169	1.76404	0.142343	1.6217		TEAD2	7	19.7273	0.354838	0.000570133	--
L3MBTL3	0.0560491	0.147891	0.982044	0.17685	0.805194		ZFP639	3	4.07145	0.736839	0.415709	-	L3MBTL3	0.0546354	0.144169	0.900054	0.0428164	0.857237		PAX5	9	17.827	0.504852	0.0128678	--
NR4A2	0.137919	0.273124	0.740171	0.210999	0.529172		ZFP536	2	11.4101	0.175283	0.000668991	--	NR4A2	0.0546354	0.144169	0.403153	0.0355075	0.367646		SSBP3	6	9.23022	0.650039	0.172753	-
TFE3	0.65247	0.731973	1.71105	1.52127	0.189776		CHURC1	2	1.6336	1.22429	0.488934	+	TFE3	0.0550215	0.144432	3.05543	1.93642	1.11901		DEAF1	3	10.5876	0.28335	0.00494702	--
ZNF687	1	1	0.0474432	0.0469226	0.000520651								ZNF687	0.0555891	0.145165	0.414065	0.0343934	0.379671		HOXD8	14	33.5727	0.417006	5.38066e-05	--
DLX6	0.0826416	0.178666	0.597869	0	0.597869		FOXN3	2	3.71959	0.537693	0.276781	-	DLX6	0.0565567	0.146688	2.65332	0.226267	2.42706		VDR	57	70.0411	0.813808	0.0494972	--
IRF5	0.924908	0.96465	2.49936	3.38048	-0.88112		VAX2	1	0.301589	3.31578	0.263302	+	IRF5	0.0567541	0.146688	0.490125	0.270679	0.219446		GRHL1	14	25.6998	0.544751	0.00621302	--
CDC5L	0.0459343	0.128447	3.26802	3.60509	-0.337068		TBX20	1	6.86114	0.145748	0.00728555	--	CDC5L	0.0581156	0.14944	2.17688	2.70318	-0.5263		TNFAIP3	8	25.3379	0.315733	2.84734e-05	--
SP140L	0.0712817	0.176224	6.14206	1.38357	4.75849		SCML4	3	9.60057	0.312481	0.0120601	--	SP140L	0.0594092	0.151991	1.08925	0.93222	0.15703		IRX2	12	23.709	0.506137	0.0043451	--
CREB1	0.799396	0.855466	111.214	61.3383	49.8761		CDX1	6	12.7672	0.469952	0.0259505	--	CREB1	0.0602653	0.153403	88.7504	47.7202	41.0302		HOXA9	16	45.6986	0.35012	9.21072e-08	--
PHB	0.317007	0.408948	19.505	29.9143	-10.4093		HOXC13	2	8.09263	0.247139	0.0112998	--	PHB	0.0614223	0.155562	17.5027	34.7365	-17.2338		ARNT2	7	28.3241	0.247139	6.89648e-07	--
TFEB	0.880618	0.925689	13.4908	8.65285	4.83794		LMX1A	1	0.603177	1.65789	0.457436	+	TFEB	0.0620376	0.156335	18.2272	11.1784	7.04884		DMRTA2	2	14.9312	0.133947	2.22721e-05	--
RBPJ	0.140828	0.273124	674.562	607.406	67.1568		TGIF1	1	1.8598	0.537693	0.441395	-	RBPJ	0.0627683	0.157389	244.002	335.108	-91.1054		LRRFIP1	4	5.79151	0.690666	0.301108	-
MITF	0.305374	0.408948	2.12821	1.17011	0.958106		MLXIPL	2	5.17727	0.386304	0.105522	-	MITF	0.0641334	0.160016	3.79114	2.67827	1.11287		ESR1	7	34.8396	0.200921	2.61263e-09	--
MYEF2	0.000181856	0.00167433	1.68912	11.9994	-10.3102	NAT	ZBTB8	1	2.46297	0.406013	0.289898	-	MYEF2	0.0708811	0.175981	1.58236	7.53617	-5.95381		PHTF2	4	9.59219	0.417006	0.0314605	--
FOXK2	0.000748906	0.00498149	44.6633	24.6578	20.0055	T	IRX3	20	10.9828	1.82102	0.00727876	++	FOXK2	0.0738303	0.182404	18.6914	11.5635	7.12797		GRHL2	37	23.347	1.58478	0.00330567	++
HNF1A	0.886956	0.93052	63.7454	76.733	-12.9876		ETS1	13	8.82147	1.47368	0.105788	+	HNF1A	0.07583	0.186431	47.8562	41.5722	6.28402		APEX1	17	13.8453	1.22785	0.220798	+
PREB	1.92618e-05	0.000244899	0.630289	3.61628	-2.98599	NAT	HDAC3	1	2.66403	0.375371	0.250053	-	PREB	0.0780382	0.190929	0.459635	2.04318	-1.58354		DHX33	14	11.2211	1.24765	0.230323	+
YBX3	0.0148193	0.0524072	666.92	401.911	265.009		TAF6L	1	2.01059	0.497366	0.398832	-	YBX3	0.0785999	0.191331	1019.01	1634.25	-615.245		CAMTA1	4	9.13973	0.43765	0.0426171	--
YBX2	0.0292532	0.0902959	450.826	277.189	173.637		SNAPC4	1	2.66403	0.375371	0.250053	-	YBX2	0.079701	0.191331	714.51	1164.51	-450.001		0610031J06RIK	1	3.5292	0.28335	0.120366	-
DMAP1	0.915942	0.957168	0.965512	2.10977	-1.14426		MEF2A	4	3.69446	1.0827	0.507365	+	DMAP1	0.0799787	0.191331	0.83733	0.464554	0.372776		HOXA7	21	35.292	0.595035	0.00441657	--
POGK	1.60602e-07	5.0448e-06	4.36713	0.0977316	4.2694	T	GBX2	7	9.39951	0.74472	0.272145	-	POGK	0.0827582	0.191331	0.377854	0	0.377854		SMAD4	4	13.5739	0.294684	0.00167999	--
HOXC9	0.0130673	0.0471484	2.1481	0	2.1481	T	POU2AF1	4	9.67597	0.413395	0.0324669	--	HOXC9	0.0827582	0.191331	1.24908	0	1.24908		TMPO	23	27.3287	0.841606	0.221569	-
MEOX1	0.0130673	0.0471484	3.31827	0	3.31827	T	FOXF1	2	2.21165	0.904302	0.618703	-	MEOX1	0.0827582	0.191331	1.02251	0	1.02251		REL	9	16.3791	0.54948	0.0290773	--
HOXB9	0.158555	0.273124	0.228701	0	0.228701		CIITA	5	12.717	0.393175	0.0108947	--	HOXB9	0.0827582	0.191331	0.370788	0	0.370788		MXD3	22	26.5143	0.829742	0.206439	-
NOC4L	0.253942	0.408948	0.512506	0.256224	0.256281		NEUROD1	1	5.47886	0.18252	0.0249111	--	NOC4L	0.0827582	0.191331	0.143813	0	0.143813		RREB1	7	22.9851	0.304546	4.98846e-05	--
ZNF644	0.323176	0.408948	0	0.0197791	-0.0197791								ZNF644	0.0827582	0.191331	0.499799	0	0.499799		ZFP593	11	6.06299	1.81429	0.0370502	++
ZNFX1	0.323176	0.408948	0	0.002121	-0.002121								ZNFX1	0.0827582	0.191331	0.0353819	0	0.0353819		GBX2	5	33.8441	0.147736	1.73693e-10	--
AFF4	NA		0	0	0		TFCP2L1	11	14.5014	0.758548	0.210547	-	AFF4	0.0827582	0.191331	0.588023	0	0.588023		CSRNP1	2	12.8499	0.155643	0.000152554	--
ZHX2	NA		0	0	0		LHX2	1	6.73548	0.148468	0.00816125	--	ZHX2	0.0827582	0.191331	0.0195683	0	0.0195683		CRY1	2	2.89576	0.690666	0.436829	-
PBRM1	0.0724768	0.176724	6.23291	11.1774	-4.9445		GRHL3	1	7.1376	0.140103	0.0056695	--	PBRM1	0.0833854	0.191901	6.73514	5.0746	1.66053		ZFP30	6	13.3929	0.448	0.0161057	--
PBX1	0.548454	0.640863	33.5467	28.18	5.36666		POU3F1	1	3.44314	0.290433	0.137179	-	PBX1	0.0838251	0.192036	19.1979	10.6133	8.58457		AR	13	22.7136	0.572345	0.0151884	--
HMBOX1	4.83093e-06	8.06162e-05	31.5684	102.69	-71.1215	NAT	SNAI2	11	7.16273	1.53573	0.105265	+	HMBOX1	0.0866968	0.197716	4.11848	16.8835	-12.765		MEF2A	2	13.3024	0.150349	0.000100788	--
TBX2	0.476851	0.565864	5.11149	5.49779	-0.386303		GATA1	3	2.26191	1.32631	0.394946	+	TBX2	0.091876	0.207838	1.56145	1.34024	0.221208		IRX4	15	27.2382	0.550697	0.00545953	--
NFATC3	0.114463	0.232541	26.4586	23.176	3.28262		HOXC5	14	9.09792	1.53881	0.0733401	+	NFATC3	0.0919602	0.207838	4.96149	10.1362	-5.1747		IRX5	8	34.8396	0.229624	1.30237e-08	--
RBCK1	NA		0	0	0		RAR	2	0.578045	3.45994	0.112812	+	RBCK1	0.0950277	0.213812	1.39188	0.0144672	1.37741		ZKSCAN17	8	11.4925	0.696104	0.177168	-
LEF1	0.00391567	0.0191832	8.49748	1.02141	7.47607	T	CALCOCO1	4	4.29764	0.930744	0.569806	-	LEF1	0.0966435	0.215523	2.08737	0.0610608	2.02631		BCL6	1	12.307	0.0812548	3.41318e-05	--
IRF8	0.7245	0.792793	1.25852	1.99343	-0.734913		FOXO1	1	2.89022	0.345994	0.210934	-	IRF8	0.0966435	0.215523	0.0808774	0.00775	0.0731274		TFAP2A	17	31.6723	0.536746	0.00204678	--
REPIN1	0.0442023	0.126225	0.466413	0	0.466413		GMEB1	1	0.125662	7.95786	0.11952	+	REPIN1	0.0982811	0.217484	0.152707	0.0106438	0.142064		HOXC10	5	27.0572	0.184794	8.52519e-08	--
ARNTL	0.0856507	0.184425	38.0562	28.7638	9.29238		HNF4A	6	15.6826	0.38259	0.00385612	--	ARNTL	0.0983857	0.217484	30.9842	27.6741	3.31004		MAF	6	16.9221	0.354566	0.00143345	--
LRRFIP1	0.757234	0.818549	1.33904	24.0021	-22.6631		HEYL	6	3.39287	1.76841	0.124865	+	LRRFIP1	0.101034	0.220767	18.5877	9.61996	8.96772		RAR	2	2.08132	0.960927	0.62911	-
ARID1B	0.253942	0.408948	0.135336	0.242934	-0.107598		EHF	12	18.598	0.645232	0.0635644	-	ARID1B	0.101096	0.220767	0.563494	0.329708	0.233786		HNF1A	19	24.8854	0.7635	0.123971	-
ARID3B	0.00104438	0.0065381	0.70067	2.88842	-2.18775	NAT	HOXD10	6	11.6112	0.516744	0.0514744	-	ARID3B	0.101623	0.220767	1.06234	0.101377	0.960964		SMARCE1	9	11.583	0.776999	0.267604	-
KMT2C	0.0048577	0.0221711	0.00187638	0.339853	-0.337976	NAT	OSR2	2	7.41405	0.269758	0.0195149	--	KMT2C	0.101623	0.220767	0.287079	0.0349251	0.252154		BATF	5	25.6998	0.194554	2.83674e-07	--
FOXO4	0.0319841	0.0981582	3.22092	0.724255	2.49666		HES1	10	10.6059	0.942875	0.505515	-	FOXO4	0.105028	0.226214	0.451601	0.514339	-0.0627379		ESRRA	16	21.8992	0.730622	0.107554	-
TERF2IP	0.0515882	0.139838	1.82448	3.18009	-1.35561		PSIP1	2	2.5635	0.780183	0.525257	-	TERF2IP	0.105028	0.226214	3.46525	0.937773	2.52748		NR1I3	6	22.5326	0.266281	1.90947e-05	--
GATA6	0.000652308	0.00464443	38.1831	47.927	-9.7439	NAT	TCF7L1	16	6.93654	2.30663	0.001672	++	GATA6	0.105882	0.227083	8.27001	11.3423	-3.07231		SMAD1	8	6.51545	1.22785	0.325689	+
CLOCK	0.00857991	0.0336887	31.5576	20.8992	10.6584	T	ATOH1	6	12.0384	0.498405	0.0401787	--	CLOCK	0.110061	0.235046	15.7281	15.0422	0.685907		SOX8	9	27.2382	0.330418	2.26853e-05	--
NCOR1	0.158555	0.273124	0.0285169	0	0.0285169		ATF5	1	2.61377	0.38259	0.25955	-	NCOR1	0.110838	0.235706	0.0772341	0.0489022	0.0283319		LBX2	5	17.1936	0.290807	0.000353596	--
CUX1	0.370902	0.456363	22.6938	37.8681	-15.1742		SOD2	7	4.2725	1.63838	0.136947	+	CUX1	0.11147	0.236054	24.3181	6.10146	18.2167		NKX6-3	12	19.9988	0.600036	0.031609	--
THRA	0.00456478	0.0214114	4.55536	1.59713	2.95823	T	ZFP526	1	2.18652	0.457348	0.353168	-	THRA	0.115897	0.244401	1.67452	0.191688	1.48283		STAT6	1	8.59678	0.116323	0.0012408	--
HMG20A	0.0255275	0.0821186	27.7088	30.1729	-2.46411		SPHK1	7	2.76456	2.53205	0.0208836	++	HMG20A	0.118641	0.249145	26.666	31.4124	-4.74649		KCNIP3	1	11.6735	0.085664	6.3549e-05	--
NFRKB	0.0983229	0.207527	8.55439	15.6614	-7.10702		ZFPM2	5	3.19181	1.56651	0.215325	+	NFRKB	0.124346	0.259995	3.11309	4.34846	-1.23536		SALL4	8	31.3104	0.255506	2.49558e-07	--
THYN1	0.370064	0.456363	71.6357	94.0528	-22.4171		NPAS4	4	15.6575	0.255469	0.000368082	--	THYN1	0.124839	0.259995	10.5853	15.9115	-5.32618		ZFP316	3	9.13973	0.328237	0.0152677	--
RBL2	0.343573	0.428663	10.721	8.92534	1.79567		SIX4	2	2.94049	0.680159	0.432934	-	RBL2	0.129779	0.269171	4.54723	5.80866	-1.26142		ETS1	5	31.7628	0.157417	1.19597e-09	--
DRAP1	0.00484293	0.0221711	114.282	78.7255	35.557	T	SATB1	2	0.52778	3.78946	0.0967007	+	DRAP1	0.135682	0.278651	126.91	104.425	22.4857		POU3F3	24	56.7387	0.422992	1.75491e-07	--
NOC3L	0.00284993	0.0149202	4.91262	2.41353	2.49908	T	MNX1	1	10.053	0.0994733	0.000373838	--	NOC3L	0.136008	0.278651	1.19969	1.0706	0.129091		ROR	4	41.6265	0.0960927	1.10424e-14	--
GATA4	0.0763121	0.178666	25.3452	21.3499	3.9953		HOXA3	6	4.17198	1.43817	0.239633	+	GATA4	0.136008	0.278651	1.40908	1.29411	0.114972		NR3C2	12	9.5017	1.26293	0.239643	+
RFX2	0.705988	0.77892	15.2249	11.9058	3.3191		MTERFD3	7	5.2778	1.32631	0.277059	+	RFX2	0.141617	0.279977	2.88969	1.12553	1.76415		EBF2	6	17.1031	0.350814	0.001257	--
HNF1B	0.822019	0.870949	25.8248	27.2693	-1.44448		PRDM8	7	14.3003	0.489499	0.0230623	--	HNF1B	0.14231	0.279977	21.9459	10.68	11.266		BLM	19	26.5143	0.716595	0.0694318	-
ARID2	0.407059	0.490676	1.84819	3.5431	-1.69492		OVOL1	5	16.8638	0.296493	0.00052321	--	ARID2	0.149953	0.279977	2.11751	2.14688	-0.0293661		HDAC1	14	22.7136	0.616371	0.0281025	--
ESRRA	0.814331	0.867114	49.2848	48.1121	1.17268		HOXA7	5	9.80163	0.510119	0.0694017	-	ESRRA	0.155098	0.279977	19.3463	16.1261	3.22012		PPARD	21	16.5601	1.26811	0.153166	+
FOXF2	0.353	0.438376	1.63703	0.767913	0.869112		GM98	2	4.14684	0.482295	0.211762	-	FOXF2	0.155248	0.279977	0.358271	0.284144	0.0741275		ASCL2	34	23.7995	1.4286	0.0214085	++
E2F6	2.15427e-06	4.79325e-05	3.70915	0	3.70915	T	SMARCE1	3	3.21694	0.932562	0.597924	-	E2F6	0.15832	0.279977	0.924807	0	0.924807		HMX2	23	45.5177	0.505298	7.72841e-05	--
HIF1A	0.00063656	0.00459355	0.387472	0	0.387472	T	SIX5	13	4.14684	3.13492	0.000270071	++	HIF1A	0.15832	0.279977	0.145445	0	0.145445		TBX15	9	29.41	0.306018	4.36609e-06	--
HOXD8	0.00391544	0.0191832	1.24947	0	1.24947	T	BATF3	7	2.43784	2.87139	0.011077	++	HOXD8	0.15832	0.279977	0.774242	0	0.774242		IFI204	10	23.7995	0.420177	0.000741198	--
SOX10	0.00715045	0.0303043	1.44162	0	1.44162	T	DDX58	2	6.83601	0.292568	0.0307392	--	SOX10	0.15832	0.279977	0.630861	0	0.630861		HOXB6	15	28.8671	0.519623	0.00224739	--
OVOL2	0.023953	0.0784718	1.00575	0	1.00575		RUNX1	6	6.15743	0.974432	0.580512	-	OVOL2	0.15832	0.279977	0.235611	0	0.235611		NFATC4	8	24.7949	0.322647	4.29446e-05	--
CEBPD	0.0826416	0.178666	1.24734	0	1.24734		KLF5	7	11.0582	0.633012	0.131745	-	CEBPD	0.15832	0.279977	0.984541	0	0.984541		GCM1	15	35.9255	0.417531	2.96969e-05	--
HOXC8	0.0826416	0.178666	1.92144	0	1.92144		LYL1	8	11.0582	0.723442	0.218744	-	HOXC8	0.15832	0.279977	0.932503	0	0.932503		TFAP4	21	27.2382	0.770976	0.11927	-
TTF1	0.0826416	0.178666	0.0601575	0	0.0601575		SOX12	1	1.15609	0.864985	0.677755	-	TTF1	0.15832	0.279977	0.0411381	0	0.0411381		CIITA	13	45.7891	0.28391	2.06944e-09	--
SREBF2	0.103528	0.213452	0.121737	0.0905076	0.0312297		TEAD4	1	3.94578	0.253435	0.0914227	-	SREBF2	0.15832	0.279977	0.529927	0	0.529927		SFPI1	6	20.6323	0.290807	8.67785e-05	--
AHRR	0.158555	0.273124	0	0.0167142	-0.0167142		FOXQ1	6	15.004	0.399893	0.00613332	--	AHRR	0.15832	0.279977	0.0163164	0	0.0163164		KLF2	2	16.1981	0.123471	6.77e-06	--
DLX5	0.158555	0.273124	0.468967	0	0.468967		E2F6	2	0.628309	3.18314	0.129552	+	DLX5	0.15832	0.279977	0.273548	0	0.273548		FOXQ1	40	54.0239	0.740412	0.020834	--
PRDM16	0.158555	0.273124	0.120762	0	0.120762		ZFP697	2	1.91006	1.04709	0.573144	+	PRDM16	0.15832	0.279977	0	0.0793476	-0.0793476		DBP	7	12.3975	0.564632	0.063425	-
ZNF22	0.158555	0.273124	0	0.245713	-0.245713		ATXN1	1	1.23149	0.812027	0.650083	-	ZNF22	0.15832	0.279977	0	0.0710792	-0.0710792		BCLAF1	7	7.96333	0.879029	0.451199	-
XBP1	0.179713	0.302734	0.0652438	0.12562	-0.0603757		IKZF4	1	3.5688	0.280206	0.124092	-	XBP1	0.15832	0.279977	0.0199953	0	0.0199953		TAF9	1	6.15348	0.16251	0.0121176	--
CIZ1	0.323176	0.408948	0	0.0827096	-0.0827096		NR1I2	6	10.9577	0.547559	0.0742119	-	CIZ1	0.15832	0.279977	0	0.0233949	-0.0233949		SATB2	34	39.2737	0.86572	0.210246	-
RLF	0.323176	0.408948	0.0764581	0	0.0764581		TBX22	1	9.87703	0.101245	0.000441937	--	RLF	0.15832	0.279977	0.0172697	0	0.0172697		PTF1A	6	19.0939	0.314237	0.000285132	--
SP3	0.323176	0.408948	0.0661447	0	0.0661447		EGR3	3	3.71959	0.80654	0.487305	-	SP3	0.15832	0.279977	0.254043	0	0.254043		PRDM8	8	51.4902	0.155369	4.11197e-15	--
TSHZ2	0.323176	0.408948	0.0132715	0	0.0132715		DNMT3	1	3.92065	0.25506	0.0933233	-	TSHZ2	0.15832	0.279977	0.129054	0	0.129054		SP110	4	14.7503	0.271182	0.000660368	--
ZBTB11	0.323176	0.408948	0.0182552	0	0.0182552		NR2E1	2	10.0781	0.19845	0.00213781	--	ZBTB11	0.15832	0.279977	0.00491578	0	0.00491578		NKRF	12	5.52003	2.1739	0.00769754	++
ZNF592	0.323176	0.408948	0.0364226	0	0.0364226								ZNF592	0.15832	0.279977	0.0864764	0	0.0864764		TAF5	7	13.0309	0.537185	0.0447299	--
ERF	0.409951	0.491992	0.436413	0.324251	0.112162		MITF	11	6.45902	1.70304	0.0601763	+	ERF	0.15832	0.279977	0.0977095	0	0.0977095		GTF2IRD1	13	32.8487	0.395753	3.26613e-05	--
GATAD1	0.502796	0.594012	0.35638	0.535658	-0.179278		HIC1	14	6.66008	2.10208	0.00719606	++	GATAD1	0.15832	0.279977	0.0484263	0	0.0484263		SPDEF	45	40.9026	1.10018	0.269569	+
MXI1	0.556632	0.644776	0.166882	0.055864	0.111018		SIX1	6	9.27385	0.646981	0.175533	-	MXI1	0.15832	0.279977	0.457902	0	0.457902		NFATC1	7	26.8762	0.260453	2.26885e-06	--
ETS2	0.575576	0.657627	0.2752	0.531885	-0.256686		MLXIP	7	5.10187	1.37205	0.250006	+	ETS2	0.15832	0.279977	0.614229	0	0.614229		CDX2	55	40.9026	1.34466	0.0141036	++
FOXA2	0.946168	0.979593	4.45956	0.743394	3.71616		HOXA10	6	12.4154	0.483271	0.0321188	--	FOXA2	0.15832	0.279977	0.554614	0	0.554614		BCL3	9	12.5784	0.71551	0.181418	-
BATF3	NA		0	0	0		SALL1	13	14.9035	0.872278	0.365715	-	BATF3	0.15832	0.279977	2.55844	0	2.55844		IRF8	10	27.0572	0.369587	7.99625e-05	--
CBX2	NA		0	0	0		HAND2	3	8.87173	0.338153	0.0207554	--	CBX2	0.15832	0.279977	0.0267357	0	0.0267357		ETV3	24	41.536	0.577812	0.00132212	--
IRX2	NA		0	0	0		TXK	7	10.4299	0.671145	0.17607	-	IRX2	0.15832	0.279977	0.0135629	0	0.0135629		TRP63	19	33.5727	0.565937	0.00294338	--
MYCN	NA		0	0	0		JARID2	1	3.71959	0.268847	0.109907	-	MYCN	0.15832	0.279977	0.0868268	0	0.0868268		TRIM30A	9	28.0526	0.320825	1.23064e-05	--
NKX2-2	NA		0	0	0		MTF1	7	1.33202	5.25519	0.000338685	++	NKX2-2	0.15832	0.279977	0.108481	0	0.108481		MYT1	4	28.9576	0.138133	2.32087e-09	--
SKI	NA		0	0	0		AIRE	2	3.84525	0.520122	0.256197	-	SKI	0.15832	0.279977	0.0241851	0	0.0241851		RUVBL2	18	19.7273	0.912439	0.396274	-
TP63	NA		0	0	0		BMI1	1	0.653442	1.53036	0.484417	+	TP63	0.15832	0.279977	0.246981	0	0.246981		SPI	12	37.1924	0.322647	4.68382e-07	--
ZNF318	NA		0	0	0		SALL4	1	8.6958	0.114998	0.00134583	--	ZNF318	0.15832	0.279977	0.0767773	0	0.0767773		NFY	6	12.5784	0.477007	0.0268919	--
ZNF462	NA		0	0	0		TFCP2	1	3.36774	0.296935	0.145625	-	ZNF462	0.15832	0.279977	0.0991188	0	0.0991188		SSRP1	16	20.2703	0.789333	0.189451	-
ATF1	0.243268	0.399708	30.7198	6.86838	23.8514		TFEC	14	11.3598	1.23241	0.247965	+	ATF1	0.162256	0.285245	19.9018	10.9164	8.98533		TFE3	6	9.86367	0.608293	0.125928	-
IKZF1	0.781546	0.839789	0.283995	0.288898	-0.00490263		NFE2	11	9.97755	1.10247	0.414002	+	IKZF1	0.162431	0.285245	0.116871	0.549687	-0.432816		MLXIPL	7	18.6414	0.375508	0.00123657	--
ARNTL2	1.53722e-05	0.000228022	4.22274	0.0434539	4.17928	T	ZFP532	13	11.4604	1.13434	0.360577	+	ARNTL2	0.174035	0.304561	0.937873	0.0264498	0.911423		MITF	13	23.2565	0.558983	0.0114579	--
RXRA	0.0623908	0.15941	118.838	84.2758	34.5624		HES2	1	1.38228	0.723442	0.596008	-	RXRA	0.1779	0.310247	35.3028	33.8467	1.45611		CBX2	14	21.4467	0.652781	0.0501076	-
HMG20B	0.929759	0.967819	21.1729	16.8213	4.35158		TBX18	15	8.51988	1.76059	0.024518	++	HMG20B	0.179203	0.311443	5.10745	4.68762	0.419829		LHX5	1	17.5555	0.0569621	1.81274e-07	--
BACH1	0.0283043	0.0883889	0.698568	0.00548543	0.693083		FOXI1	7	12.1138	0.577853	0.0779429	-	BACH1	0.182602	0.315177	0.0595983	0.0274187	0.0321795		RXRA	2	3.16723	0.631466	0.374736	-
TCF25	0.37678	0.462529	0.456946	0.18374	0.273207		TFAM	2	1.08069	1.85067	0.294291	+	TCF25	0.182602	0.315177	0.088864	0.077143	0.011721		RFXANK	5	12.0355	0.415438	0.0156503	--
NFATC4	0.0114521	0.0430665	16.8338	8.6425	8.19133	T	TSHZ2	4	1.40741	2.84209	0.0518553	+	NFATC4	0.184373	0.317147	3.70915	3.45467	0.254472		TBX4	6	33.3917	0.179685	1.69414e-09	--
RFX1	0.980674	1	63.7948	58.1487	5.64612		MAFG	2	1.23149	1.62405	0.349917	+	RFX1	0.192795	0.330505	19.4649	14.3503	5.11457		MEF2C	12	41.6265	0.288278	1.49907e-08	--
THAP11	0.75386	0.816807	3.36736	2.25426	1.1131		SMAD1	1	1.80953	0.552629	0.456281	-	THAP11	0.207064	0.353764	1.16048	0.41609	0.744393		SP8	3	29.772	0.100766	1.25437e-10	--
ZNF207	0.979634	1	1.65029	2.18937	-0.539082		ASH2L	1	2.7143	0.36842	0.240856	-	ZNF207	0.219261	0.373336	2.64751	3.89738	-1.24987		ZFP280C	9	8.59678	1.0469	0.494296	+
BCLAF1	0.00885534	0.0345164	3.95494	7.90756	-3.95262	NAT	MUC1	12	12.9683	0.925333	0.463035	-	BCLAF1	0.226053	0.383606	6.58752	10.3114	-3.72387		RBCK1	7	11.2211	0.623827	0.116613	-
GATAD2B	0.148396	0.273124	0.497977	1.39948	-0.901507		BNC2	11	4.57409	2.40485	0.0063084	++	GATAD2B	0.22745	0.384681	1.20966	0.27374	0.935918		LHX8	4	24.5234	0.163109	1.40503e-07	--
ESRRB	0.00448388	0.0213785	0.770719	15.8179	-15.0472	NAT	SALL3	4	7.53971	0.530524	0.122994	-	ESRRB	0.236156	0.398069	0.0399868	1.03314	-0.993157		FOXA3	26	45.3367	0.573487	0.000705272	--
CSDE1	0.324719	0.408962	0.0432605	0.0593289	-0.0160684		SPDEF	7	11.3598	0.616206	0.113926	-	CSDE1	0.239873	0.398419	0.78194	0.701792	0.0801487		HOXA13	22	33.1202	0.664247	0.0204244	--
ZHX1	1	1	0.0402233	0.0365197	0.00370361		SOX8	1	7.56485	0.13219	0.00383723	--	ZHX1	0.248269	0.398419	0.156466	0.0168678	0.139598		ADNP2	8	5.882	1.36008	0.232095	+
GATAD2A	0.0605063	0.156089	1.17554	2.24404	-1.0685		AEBP1	14	7.33865	1.90771	0.0158811	++	GATAD2A	0.250081	0.398419	1.87099	1.33225	0.538744		FIGLA	4	21.8087	0.183413	1.61966e-06	--
CBFB	0.00508278	0.0228497	437.776	269.262	168.515	T	STAT5A	2	1.58334	1.26315	0.472542	+	CBFB	0.253711	0.398419	685.82	373.185	312.635		ADAR	9	15.8362	0.568319	0.0388873	--
SATB1	0.0755795	0.178666	2.26256	3.38884	-1.12628		ZFP354A	3	5.45373	0.550083	0.200957	-	SATB1	0.254486	0.398419	0.529826	0.174624	0.355201		GTF2F1	11	10.8591	1.01298	0.528596	+
RCOR3	0.103348	0.213452	2.88431	6.80379	-3.91947		SFPQ	3	2.86509	1.04709	0.549394	+	RCOR3	0.257779	0.398419	1.71033	2.56844	-0.858108		EGR1	2	1.80985	1.10507	0.551653	+
SPI1	5.19119e-05	0.000616022	174.503	97.4511	77.052	T	HOXA4	1	15.7329	0.0635612	1.43264e-06	--	SPI1	0.264789	0.398419	22.2219	21.4399	0.781975		JDP2	7	12.9404	0.540941	0.047058	--
TERF2	0.825751	0.87317	9.53285	11.9379	-2.40506		MYBL1	1	2.58864	0.386304	0.264412	-	TERF2	0.264971	0.398419	5.68118	1.14396	4.53722		CREB3L3	4	14.2978	0.279763	0.000948509	--
TCF4	0.274287	0.408948	11.0811	12.0623	-0.981201		LRPPRC	2	3.5688	0.560413	0.303149	-	TCF4	0.276569	0.398419	4.03141	3.42499	0.606411		PML	6	19.9988	0.300018	0.000142219	--
MBD2	0.534382	0.627165	4.50813	8.63507	-4.12694		LASS2	4	4.29764	0.930744	0.569806	-	MBD2	0.276661	0.398419	2.0747	1.79674	0.277955		TCEANC	1	1.53837	0.650039	0.536545	-
SPDEF	0.781601	0.839789	3.8562	0.760487	3.09571		LMO4	1	0.628309	1.59157	0.471098	+	SPDEF	0.277339	0.398419	2.4207	0.497331	1.92337		TAL1	5	26.4238	0.189224	1.49666e-07	--
NFAT5	0.0520512	0.140381	32.6545	27.7067	4.94781		FOXA2	3	4.97621	0.602868	0.262623	-	NFAT5	0.282223	0.398419	15.6671	21.1784	-5.51129		ANKRD1	11	33.6632	0.326767	2.00436e-06	--
HMGB1	0.401073	0.485653	83068.3	73547.9	9520.44		TWIST2	14	8.34395	1.67786	0.0411878	++	HMGB1	0.289556	0.398419	25157.8	23717.2	1440.58		SS18L1	2	11.402	0.175407	0.00056532	--
HBP1	0.810806	0.865941	1.59231	0.924549	0.667762		NR2F2	9	3.24208	2.776	0.00524452	++	HBP1	0.293397	0.398419	0.849666	1.08809	-0.238423		DACH2	10	32.3963	0.308678	1.53973e-06	--
NR2F6	0.0630597	0.160352	45.1532	68.5808	-23.4276		DLX6	1	9.07279	0.11022	0.000945148	--	NR2F6	0.294894	0.398419	12.4943	11.7055	0.788819		PDX1	12	30.7674	0.390023	4.90627e-05	--
LRRFIP2	0.57266	0.657627	118.234	185.93	-67.6962		BCL6	6	3.418	1.75541	0.128053	+	LRRFIP2	0.300745	0.398419	550.248	541.465	8.7827		SOX7	4	18.6414	0.214576	2.58372e-05	--
FOXJ2	0.00509196	0.0228497	4.18258	1.86519	2.31739	T	HOXD12	1	3.94578	0.253435	0.0914227	-	FOXJ2	0.303446	0.398419	1.00575	0.385603	0.620152		JARID2	14	13.3929	1.04533	0.472272	+
TCF20	0.327738	0.411793	3.05855	1.94836	1.11019		RFX3	2	0.829369	2.41147	0.200893	+	TCF20	0.30674	0.398419	5.70673	5.46274	0.243989		PH	9	15.8362	0.568319	0.0388873	--
ATF2	0.00525407	0.0233806	1.49026	0.1717	1.31857	T	ZFP827	13	8.51988	1.52584	0.0865599	+	ATF2	0.309017	0.398419	0.432332	0.0168719	0.41546		ZFP507	11	22.9851	0.478572	0.00300203	--
ZNF384	0.0359759	0.108537	3.93699	1.19054	2.74645		ASCL2	1	6.60982	0.15129	0.0091393	--	ZNF384	0.309017	0.398419	0.575766	0.0136939	0.562072		SMARCA5	9	14.3883	0.625509	0.0807411	-
MBD1	0.0479852	0.132337	1.05237	0.0855428	0.966832		NFY	3	3.4934	0.858762	0.536138	-	MBD1	0.309017	0.398419	0.81327	0.0231797	0.790091		PRKDC	1	1.44788	0.690666	0.568151	-
TOX3	0.248274	0.405438	0.161923	0.291033	-0.12911		MYT1L	3	12.8426	0.233597	0.000913306	--	TOX3	0.309017	0.398419	0.0257536	0.242339	-0.216585		TBP	8	7.1489	1.11905	0.424455	+
HOXC11	0.323176	0.408948	0.0748185	0	0.0748185		GTF2IRD1	8	9.12305	0.876899	0.435588	-	HOXC11	0.309017	0.398419	0.56921	0.0133046	0.555905		MYBL2	20	29.772	0.671772	0.030483	--
GMEB1	0.0537056	0.143394	0.0350237	0.418847	-0.383823		CEBPD	5	2.7143	1.8421	0.135912	+	GMEB1	0.313738	0.398419	0.292166	0.0442605	0.247905		NOBOX	2	14.0263	0.142589	5.16904e-05	--
SATB2	0.0826416	0.178666	0.177749	0	0.177749		ASCL1	2	10.631	0.188129	0.00132495	--	SATB2	0.313738	0.398419	0.331262	0.0454465	0.285816		HESX1	12	11.945	1.00461	0.537818	+
CUX2	0.154775	0.273124	0.0571845	0.0854042	-0.0282197		BAHD1	4	1.25662	3.18314	0.0364843	++	CUX2	0.313738	0.398419	0.189787	0.0324602	0.157327		PITX2	11	47.418	0.231979	2.96082e-11	--
DNAJC2	0.158555	0.273124	0	0.329637	-0.329637		PHTF2	3	2.66403	1.12611	0.500287	+	DNAJC2	0.313738	0.398419	0.641628	0.0060748	0.635553		CSRNP3	16	57.8246	0.276699	7.44271e-12	--
ZFHX4	1	1	0.0237865	0.00806233	0.0157241		HIVEP2	1	5.07674	0.196977	0.0353004	--	ZFHX4	0.313738	0.398419	0.0331695	0.00978761	0.0233819		IRX1	5	13.0309	0.383703	0.00789337	--
DNAJC1	0.0499655	0.136131	1.04195	2.53508	-1.49313		MYOG	3	8.16802	0.367286	0.0344891	--	DNAJC1	0.314942	0.398419	0.283498	0.307445	-0.0239468		TFAP2	40	60.9919	0.655825	0.00149728	--
SP140	0.575907	0.657627	5.96151	3.46744	2.49407		NCOA3	1	0.904766	1.10526	0.600529	+	SP140	0.316886	0.398419	0.922708	1.62789	-0.705183		HOXC6	26	29.3195	0.886781	0.296268	-
HIC1	0.991391	1	0.193449	0.223917	-0.0304677		PRRX2	8	6.96167	1.14915	0.395381	+	HIC1	0.318505	0.398419	0.132506	0.033448	0.0990577		DDX1	4	3.61969	1.10507	0.495366	+
SOX4	7.93581e-06	0.000128416	4.48341	0	4.48341	T	TBX6	4	5.78045	0.691988	0.309926	-	SOX4	0.322078	0.398419	0.0314886	0	0.0314886		PBX1	4	21.8087	0.183413	1.61966e-06	--
E2F5	0.000100237	0.00103582	8.85516	0	8.85516	T	MAF	5	3.31747	1.50717	0.238302	+	E2F5	0.322078	0.398419	0.299099	0	0.299099		FOXI1	22	43.6173	0.504387	0.000106207	--
HOXC10	0.00715045	0.0303043	0.963365	0	0.963365	T	GATA3	7	13.3202	0.525519	0.0406152	--	HOXC10	0.322078	0.398419	0.0469773	0	0.0469773		MYBL1	4	9.32071	0.429152	0.0377784	--
RARB	0.00715045	0.0303043	0.4291	0	0.4291	T	SOX13	2	1.0053	1.98947	0.266182	+	RARB	0.322078	0.398419	0.106308	0	0.106308		TFAP2C	14	14.8407	0.943349	0.477373	-
NKX6-2	0.00785351	0.031771	1.02747	4.7497	-3.72223	NAT	FOXD1	4	4.97621	0.803824	0.441144	-	NKX6-2	0.322078	0.398419	0.127809	0	0.127809		NEUROD6	5	48.1419	0.10386	1.81221e-16	--
C11orf95	0.0442023	0.126225	0.346859	0	0.346859		MAF	10	4.69975	2.12777	0.0198366	++	C11orf95	0.322078	0.398419	0.0365119	0	0.0365119		CREB5	10	21.9896	0.454759	0.00236914	--
GATA5	0.0442023	0.126225	2.12664	0	2.12664		NFIX	7	3.69446	1.89473	0.0775627	+	GATA5	0.322078	0.398419	0.0307017	0	0.0307017		PHOX2	35	28.9576	1.20867	0.137793	+
MNX1	0.0442023	0.126225	0.215035	0	0.215035		EBF2	4	4.75002	0.842102	0.482627	-	MNX1	0.322078	0.398419	0.0201705	0	0.0201705		RFXAP	2	4.52462	0.442026	0.157237	-
SIX4	0.0442023	0.126225	0.177694	0	0.177694		ZFP583	1	0.703707	1.42105	0.51006	+	SIX4	0.322078	0.398419	0.0266285	0	0.0266285		RORA	9	18.6414	0.482796	0.0079463	--
TCF7L1	0.0442023	0.126225	0.997978	0	0.997978		BBX	1	2.43784	0.410199	0.295234	-	TCF7L1	0.322078	0.398419	0.0355248	0	0.0355248		IRF3	4	10.9496	0.365311	0.0121499	--
ZNF800	0.081026	0.178666	0.867846	0.0475588	0.820287								ZNF800	0.322078	0.398419	0	0.0158891	-0.0158891		ING2	4	11.6735	0.342656	0.00715631	--
HOXB7	0.0826416	0.178666	0.323867	0	0.323867		IRF8	4	7.51458	0.532298	0.124784	-	HOXB7	0.322078	0.398419	0	0.127091	-0.127091		MCM8	18	23.89	0.753454	0.118692	-
PRR12	0.0826416	0.178666	0.0744927	0	0.0744927		ZFP711	4	5.00134	0.799785	0.436643	-	PRR12	0.322078	0.398419	0.0614069	0	0.0614069		ILF3	7	10.4066	0.672649	0.171897	-
RBL1	0.0826416	0.178666	0.100408	0	0.100408		MSC	1	1.6336	0.612143	0.511066	-	RBL1	0.322078	0.398419	0.00526785	0	0.00526785		ZFP532	12	41.2645	0.290807	1.9974e-08	--
ZFP42	0.0973279	0.206242	1.00507	0.137565	0.867509		PURA	1	1.88493	0.530524	0.434082	-	ZFP42	0.322078	0.398419	0	0.0161562	-0.0161562		GZF1	2	7.42037	0.269528	0.0173542	--
NKX2-3	0.101427	0.211571	0.1754	0.465767	-0.290367		NFI	6	3.04102	1.97302	0.0845431	+	NKX2-3	0.322078	0.398419	0	0.0427529	-0.0427529		MYT1L	5	46.2416	0.108128	1.18087e-15	--
MBD4	0.14019	0.273124	0.193752	0.0239179	0.169834		SPATA24	2	1.13096	1.76841	0.312953	+	MBD4	0.322078	0.398419	0.00165663	0	0.00165663		ZFP329	1	1.44788	0.690666	0.568151	-
PAX5	0.14979	0.273124	0.133586	2.04066	-1.90707		BCL3	3	3.4934	0.858762	0.536138	-	PAX5	0.322078	0.398419	0.0429219	0	0.0429219		SIX5	5	14.9312	0.334868	0.00199673	--
BATF	0.158555	0.273124	1.41937	0	1.41937		LHX1	8	14.3255	0.558446	0.0470357	--	BATF	0.322078	0.398419	0.533465	0	0.533465		ATF4	4	7.96333	0.502303	0.0903467	-
KLF16	0.158555	0.273124	0.10667	0	0.10667		CUX1	1	0.452383	2.21052	0.367754	+	KLF16	0.322078	0.398419	0.02197	0	0.02197		ZFAT	1	1.90034	0.526222	0.421311	-
LCORL	0.158555	0.273124	0	0.162545	-0.162545		MEOX2	5	3.16668	1.57894	0.210817	+	LCORL	0.322078	0.398419	0.120749	0	0.120749		WNT11	9	14.4788	0.621599	0.0772935	-
TWIST1	0.158555	0.273124	0.213672	0	0.213672		ZFP2	1	2.6389	0.378946	0.254763	-	TWIST1	0.322078	0.398419	0.10216	0	0.10216		ETV6	3	13.3929	0.224	0.000489551	--
BCL11B	0.246303	0.403453	0.447176	0.0558189	0.391357		HNF4G	10	20.508	0.487614	0.00623868	--	BCL11B	0.322078	0.398419	0.151997	0	0.151997		PIAS2	5	3.80068	1.31555	0.330155	+
PAX6	0.250102	0.40594	1.43135	0.207595	1.22376		NFKB2	1	1.88493	0.530524	0.434082	-	PAX6	0.322078	0.398419	0.0157842	0	0.0157842		SNAI2	13	25.7903	0.504065	0.00283531	--
THRB	0.250102	0.40594	0.333115	0.137766	0.195349		ZFP592	2	3.71959	0.537693	0.276781	-	THRB	0.322078	0.398419	0	0.0883533	-0.0883533		ZFP238	1	7.32988	0.136428	0.00409246	--
ZNF280C	0.25785	0.408948	0.947521	0.822825	0.124696		NANOG	1	5.3532	0.186804	0.0277918	--	ZNF280C	0.322078	0.398419	0.00803225	0	0.00803225		E2F3	16	13.0309	1.22785	0.22953	+
ETV3	0.307121	0.408948	0.180919	0.0147377	0.166181		FOS	3	1.93519	1.55023	0.305473	+	ETV3	0.322078	0.398419	0.0302457	0	0.0302457		HMX3	26	28.5051	0.912118	0.353199	-
PIAS1	0.307121	0.408948	0.0100205	0.0484	-0.0383794		NFE2L3	2	8.51988	0.234745	0.00795895	--	PIAS1	0.322078	0.398419	0.00047387	0	0.00047387		FOXP3	4	21.5372	0.185725	2.06136e-06	--
CEBPG	0.323176	0.408948	0.0962706	0	0.0962706		NR2E3	4	6.2077	0.644361	0.252019	-	CEBPG	0.322078	0.398419	1.52666	0	1.52666		ZHX3	6	16.8316	0.356473	0.0015304	--
DLX4	0.323176	0.408948	0.149593	0	0.149593		MEF2C	5	11.5609	0.432492	0.0234883	--	DLX4	0.322078	0.398419	0.388692	0	0.388692		ELF5	35	62.0778	0.563809	4.94095e-05	--
FEV	0.323176	0.408948	0	0.11826	-0.11826		NR1I3	9	6.25796	1.43817	0.176038	+	FEV	0.322078	0.398419	0.219991	0	0.219991		PRDX5	4	10.0447	0.398222	0.0230592	--
NAB1	0.323176	0.408948	0.0228174	0	0.0228174		OVOL2	1	8.94713	0.111768	0.00106355	--	NAB1	0.322078	0.398419	0.0096216	0	0.0096216		SOX2	5	32.2153	0.155206	7.87835e-10	--
NKRF	0.323176	0.408948	0.0606481	0	0.0606481		PBX1	7	6.0569	1.15571	0.40299	+	NKRF	0.322078	0.398419	0.0613395	0	0.0613395		CUX2	3	22.1706	0.135314	1.82802e-07	--
PAX9	0.323176	0.408948	0.229674	0	0.229674		RUNX2	4	3.82012	1.04709	0.533743	+	PAX9	0.322078	0.398419	0.221034	0	0.221034		TAF10	1	1.35739	0.73671	0.600728	-
SMAD2	0.323176	0.408948	0.118675	0	0.118675		PHOX2A	1	4.59923	0.217428	0.053056	-	SMAD2	0.322078	0.398419	0.638922	0	0.638922		SMARCC1	22	20.4513	1.07573	0.391965	+
ZNF143	0.323176	0.408948	0.0513592	0	0.0513592		SP8	1	8.26855	0.12094	0.00200397	--	ZNF143	0.322078	0.398419	0.00530979	0	0.00530979		PCGF6	3	5.9725	0.502303	0.140477	-
TADA2B	0.98545	1	0.289752	1.083	-0.793249		HIF3A	2	2.91536	0.686023	0.438778	-	TADA2B	0.322078	0.398419	0.00618567	0	0.00618567		NR4A1	3	10.6781	0.280949	0.00460261	--
KLF4	0.99515	1	0.245342	0.22067	0.0246722		SNAI3	3	6.00664	0.499447	0.144708	-	KLF4	0.322078	0.398419	0	0.0170468	-0.0170468		RELA	7	16.4696	0.425025	0.0054313	--
AFF1	NA		0	0	0		SAP30	2	6.15743	0.324811	0.0516243	-	AFF1	0.322078	0.398419	0.0537281	0	0.0537281		ARID5A	4	21.2657	0.188096	2.6218e-06	--
ARID4A	NA		0	0	0		CSRNP3	5	16.0596	0.31134	0.000970746	--	ARID4A	0.322078	0.398419	0.0321358	0	0.0321358		TGIF1	6	6.69644	0.895999	0.490444	-
BCL11A	NA		0	0	0		HES6	6	7.43918	0.80654	0.381634	-	BCL11A	0.322078	0.398419	0.00441124	0	0.00441124		MKX	7	12.6689	0.552533	0.0547027	-
DLX1	NA		0	0	0		STAT5	2	4.14684	0.482295	0.211762	-	DLX1	0.322078	0.398419	0.304773	0	0.304773		MY	12	9.41121	1.27508	0.229697	+
EMX1	NA		0	0	0		ST18	8	11.0331	0.72509	0.220968	-	EMX1	0.322078	0.398419	0.00919134	0	0.00919134		NR1I2	26	39.4547	0.658984	0.0107166	--
FOSB	NA		0	0	0		PRDM14	3	8.59527	0.349029	0.0253896	--	FOSB	0.322078	0.398419	0.0652478	0	0.0652478		IRF4	6	47.1465	0.127263	4.41009e-15	--
GRHL1	NA		0	0	0		FOXC2	16	8.46961	1.88911	0.0112716	++	GRHL1	0.322078	0.398419	0.00954277	0	0.00954277		SIX4	5	10.5876	0.47225	0.0401805	--
GTF2IRD1	NA		0	0	0		NFATC4	11	6.88627	1.59738	0.0856759	+	GTF2IRD1	0.322078	0.398419	0.109919	0	0.109919		XRCC6	9	7.42037	1.21288	0.322865	+
HMGN2	NA		0	0	0		ETV4	7	3.82012	1.8324	0.0889047	+	HMGN2	0.322078	0.398419	7.57318	0	7.57318		KLF12	11	17.646	0.62337	0.0543534	-
HOXB6	NA		0	0	0		SOX7	11	5.17727	2.12467	0.015111	++	HOXB6	0.322078	0.398419	0.0678696	0	0.0678696		HMGB2	19	25.2474	0.752554	0.109592	-
HOXD13	NA		0	0	0		SPI	4	10.3294	0.387244	0.0208539	--	HOXD13	0.322078	0.398419	0.0443522	0	0.0443522		UHRF1	21	30.0435	0.698987	0.0438025	--
IRF7	NA		0	0	0		PML	2	5.55426	0.360084	0.0805775	-	IRF7	0.322078	0.398419	0.0315502	0	0.0315502		NFE2L3	21	30.6769	0.684554	0.0341352	--
KLF3	NA		0	0	0		NFATC2	2	3.69446	0.541351	0.281048	-	KLF3	0.322078	0.398419	0.0934426	0	0.0934426		PUR	3	4.07216	0.73671	0.409358	-
MSX1	NA		0	0	0		FOXJ2	2	2.51324	0.795786	0.538251	-	MSX1	0.322078	0.398419	0.193454	0	0.193454		ZFP661	1	5.06757	0.197333	0.0321608	--
MSX2	NA		0	0	0		FOXO4	1	1.03043	0.970471	0.648404	-	MSX2	0.322078	0.398419	0.368396	0	0.368396		TFIP11	10	7.69185	1.30008	0.23777	+
NFE2	NA		0	0	0		SOX9	5	5.2024	0.961094	0.579793	-	NFE2	0.322078	0.398419	0.8215	0	0.8215		SIX1	9	33.3917	0.269528	1.87415e-07	--
NKX2-1	NA		0	0	0		ZFP37	6	7.38892	0.812027	0.388764	-	NKX2-1	0.322078	0.398419	0.0295821	0	0.0295821		FEZF2	4	45.8796	0.0871847	1.58277e-16	--
NKX2-4	NA		0	0	0		ETV6	5	3.71959	1.34423	0.315506	+	NKX2-4	0.322078	0.398419	0.0326423	0	0.0326423		NAT14	5	42.3504	0.118063	5.27817e-14	--
NKX2-8	NA		0	0	0		TEAD2	7	5.47886	1.27764	0.30883	+	NKX2-8	0.322078	0.398419	0.0308465	0	0.0308465		NEUROD1	5	19.7273	0.253455	4.61889e-05	--
PATZ1	NA		0	0	0		RELA	5	4.57409	1.09311	0.484031	+	PATZ1	0.322078	0.398419	0.0260951	0	0.0260951		PRRX2	7	25.0664	0.279258	9.75795e-06	--
POU3F2	NA		0	0	0		HOXB4	3	1.8598	1.61308	0.284807	+	POU3F2	0.322078	0.398419	0.0253999	0	0.0253999		MYOG	6	29.41	0.204012	5.78946e-08	--
SALL4	NA		0	0	0		GTF2F2	1	2.7143	0.36842	0.240856	-	SALL4	0.322078	0.398419	0.422961	0	0.422961		DDX20	7	15.5647	0.449736	0.00975648	--
SMAD5	NA		0	0	0		RARG	5	3.06615	1.63071	0.193105	+	SMAD5	0.322078	0.398419	0.00692604	0	0.00692604		TRIM28	7	14.6598	0.477497	0.0171661	--
SOX5	NA		0	0	0		SP110	2	4.09658	0.488212	0.218696	-	SOX5	0.322078	0.398419	0.134761	0	0.134761		SOX18	7	30.0435	0.232996	1.6357e-07	--
SOX6	NA		0	0	0		ADAR	2	4.39817	0.454735	0.179776	-	SOX6	0.322078	0.398419	0.0381576	0	0.0381576		SOX6	4	23.347	0.171328	4.08184e-07	--
SP1	NA		0	0	0		FOXP3	4	5.98151	0.668728	0.28162	-	SP1	0.322078	0.398419	0.0175331	0	0.0175331		ZFP37	11	26.6048	0.41346	0.00030227	--
TADA2A	NA		0	0	0		DACH2	3	8.99739	0.33343	0.0189229	--	TADA2A	0.322078	0.398419	0.190922	0	0.190922		NR1H2	1	0.723939	1.38133	0.531882	+
TP73	NA		0	0	0		SP4	1	0.351853	2.84209	0.299903	+	TP73	0.322078	0.398419	0.19876	0	0.19876		APP	6	11.8545	0.506137	0.0416799	--
TSC22D1	NA		0	0	0		NR1H3	1	0.829369	1.20574	0.568741	+	TSC22D1	0.322078	0.398419	0.0294926	0	0.0294926		TFAM	3	3.89117	0.770976	0.446222	-
TSC22D3	NA		0	0	0		RXRA	2	0.879633	2.27367	0.219414	+	TSC22D3	0.322078	0.398419	0.014391	0	0.014391		IKZF3	3	26.6048	0.112762	2.70529e-09	--
ZFP36L2	NA		0	0	0		NCOA1	1	2.91536	0.343011	0.206937	-	ZFP36L2	0.322078	0.398419	0.0295119	0	0.0295119		SOHLH1	2	18.7319	0.10677	6.03307e-07	--
ZNF195	NA		0	0	0		DMRTA1	1	8.24342	0.121309	0.00205128	--	ZNF195	0.322078	0.398419	0.00103165	0	0.00103165		TAF2	6	11.1306	0.539056	0.0634378	-
ZNF236	NA		0	0	0		FOXD3	1	4.02118	0.248683	0.0859355	-	ZNF236	0.322078	0.398419	0.0099158	0	0.0099158		CREB3	10	10.4066	0.960927	0.529756	-
ZNF292	NA		0	0	0		POU5F1	1	4.69975	0.212777	0.0487254	--	ZNF292	0.322078	0.398419	0.0034302	0	0.0034302		HNRNPA	24	21.1752	1.1334	0.289045	+
ZNF468	NA		0	0	0		ZFP467	1	0.829369	1.20574	0.568741	+	ZNF468	0.322078	0.398419	0.0217804	0	0.0217804		SUZ12	5	10.4971	0.476321	0.0425202	--
ZNF492	NA		0	0	0								ZNF492	0.322078	0.398419	0	0.157437	-0.157437		TAF1D	15	13.3929	1.12	0.361887	+
ZNF629	NA		0	0	0								ZNF629	0.322078	0.398419	0.000806229	0	0.000806229		THAP1	3	1.80985	1.6576	0.269256	+
ZNF808	NA		0	0	0								ZNF808	0.322078	0.398419	0.00476412	0	0.00476412		NKX2-5	4	15.0217	0.266281	0.000530524	--
ZZZ3	NA		0	0	0								ZZZ3	0.322078	0.398419	0.0840342	0	0.0840342		HIF3A	3	10.4971	0.285793	0.00531621	--
NKX6-3	0.677329	0.756682	2.35267	2.09613	0.256539		ZFP423	6	5.37833	1.11559	0.451476	+	NKX6-3	0.323321	0.398419	1.29072	0.818479	0.472239		NPAS4	11	56.3767	0.195116	1.1201e-14	--
TOX2	0.703741	0.77845	0.0895969	0.0563531	0.0332438		FOXG1	2	8.94713	0.223535	0.0055804	--	TOX2	0.323321	0.398419	0.046213	0.0791797	-0.0329666		NFX1	14	8.59678	1.62852	0.0462099	++
ARID1A	0.278312	0.408948	1.39149	3.10755	-1.71606		ZFP35	2	6.50929	0.307253	0.0395401	--	ARID1A	0.334832	0.411598	1.64934	1.83843	-0.18909		HAND2	14	31.9438	0.43827	0.000155115	--
CC2D1A	0.044918	0.127483	0.441275	2.50186	-2.06059		MYOCD	1	6.63495	0.150717	0.00893497	--	CC2D1A	0.34292	0.419573	0.335178	0.438315	-0.103136		KLF6	7	12.5784	0.556508	0.0574848	-
AHCTF1	1	1	1.92345	1.61924	0.304217		ELF5	13	17.2408	0.754025	0.174823	-	AHCTF1	0.342984	0.419573	1.37033	0.770445	0.599887		EGR3	2	13.3929	0.149333	9.27449e-05	--
RXRG	0.0279708	0.0878613	29.4749	17.3367	12.1382		GRLF1	2	5.15214	0.388188	0.107409	-	RXRG	0.350633	0.427891	9.85268	7.37975	2.47293		CDK5RAP2	8	8.77776	0.911394	0.479915	-
MEIS3	0.336581	0.420923	3.89514	1.9432	1.95194		LEF1	3	7.76591	0.386304	0.045733	--	MEIS3	0.352252	0.428828	0.495113	0.161688	0.333425		SOX3	2	3.5292	0.5667	0.301833	-
MXD4	0.468946	0.558967	9.04966	12.4871	-3.43743		SIM2	1	3.418	0.292568	0.139943	-	MXD4	0.355397	0.431615	4.61067	1.6475	2.96317		IRF5	8	22.2611	0.359371	0.00027721	--
SMARCE1	0.0278052	0.0878579	276.279	350.526	-74.2475		ARID5A	6	5.90611	1.0159	0.542372	+	SMARCE1	0.363189	0.440018	230.47	494.388	-263.918		SOD2	5	15.3837	0.325019	0.00142306	--
PKNOX1	0.290715	0.408948	4.25479	5.38732	-1.13253		TRP63	3	9.32411	0.321746	0.014846	--	PKNOX1	0.396009	0.47863	1.77384	1.70439	0.0694473		ZFP629	2	3.98166	0.502303	0.226518	-
LYAR	0.0084286	0.0334033	2.81449	0.167112	2.64738	T	MEOX1	4	1.709	2.34055	0.0915179	+	LYAR	0.412021	0.49679	1.84651	3.85988	-2.01336		TFCP2	6	12.126	0.494805	0.0354361	--
IRF2	0.00275456	0.0146625	719.301	514.523	204.778	T	ZFP239	1	0.879633	1.13684	0.590202	+	IRF2	0.414658	0.498454	292.849	379.927	-87.0782		FOXN1	14	32.4868	0.430945	0.000109413	--
IRF6	0.158555	0.273124	0	0.0913824	-0.0913824		IRX2	5	6.58468	0.759338	0.35162	-	IRF6	0.415378	0.498454	0.403313	0.492329	-0.0890162		HOXC13	13	29.1385	0.446144	0.000374498	--
CREB3L2	0.032288	0.0985244	1.24571	0.309839	0.935873		GATA5	8	10.6813	0.748975	0.25381	-	CREB3L2	0.420034	0.502844	0.154906	0.226566	-0.0716608		CREB3L2	12	18.5509	0.646868	0.0625521	-
MTA2	0.595807	0.674069	24.8783	49.236	-24.3577		HR	3	6.58468	0.455603	0.100759	-	MTA2	0.422942	0.505125	9.70926	10.5777	-0.868485		AKNA	5	24.1615	0.206941	1.08828e-06	--
MECOM	0.787101	0.844	0.778069	0.781211	-0.00314219		HOPX	3	9.57544	0.313302	0.0122913	--	MECOM	0.429909	0.512232	0.327786	1.57799	-1.2502		ZFP775	2	0.904924	2.21013	0.227296	+
FOS	0.0826416	0.178666	0.252024	0	0.252024		ONECUT2	9	7.08733	1.26987	0.279393	+	FOS	0.431627	0.513066	8.36754	14.0849	-5.71735		STAT1	20	39.2737	0.509247	0.00027345	--
MEF2D	0.406461	0.490676	58.0228	51.766	6.25678		SOX2	3	8.94713	0.335303	0.0196369	--	MEF2D	0.445573	0.528397	43.2737	56.3977	-13.1239		NPAS1	1	4.97708	0.200921	0.0348375	--
CHD6	0.158555	0.273124	0.176188	0	0.176188		PITX1	2	9.39951	0.212777	0.00381422	--	CHD6	0.454673	0.537923	0.040894	0.0106973	0.0301967		OLIG1	7	49.6803	0.140901	3.11335e-15	--
ZNF326	0.575576	0.657627	0.246306	0.404229	-0.157923		ZFP42	1	4.44843	0.224798	0.0602434	-	ZNF326	0.46754	0.551851	1.04632	0.14259	0.903726		RBMXL1	14	13.8453	1.01117	0.523903	+
C17orf49	0.754093	0.816807	15.4354	13.9549	1.48057		PPARG	8	9.34925	0.855684	0.405913	-	C17orf49	0.468847	0.552101	15.6658	19.9741	-4.30833		EGR2	6	11.583	0.517999	0.048899	--
POU2F1	0.324552	0.408962	101.743	87.9022	13.8411		HOXB6	4	8.01723	0.498925	0.0929216	-	POU2F1	0.470303	0.552524	23.5763	29.0306	-5.45431		SNAI3	6	21.6277	0.277422	3.949e-05	--
MTA1	0.176406	0.298104	1.69989	5.48426	-3.78437		HOXC9	1	3.4934	0.286254	0.131799	-	MTA1	0.47456	0.556228	0.458177	0.479716	-0.0215394		MBD1	10	21.1752	0.47225	0.003917	--
FOXK1	0.000170386	0.00159625	172.509	96.1353	76.3741	T	RORA	2	5.17727	0.386304	0.105522	-	FOXK1	0.476506	0.557214	94.5862	82.0628	12.5234		EHF	56	66.9644	0.836266	0.0810559	-
MEF2B	0.163481	0.279804	0.806681	1.25113	-0.444451		CSRNP2	1	0.376986	2.65262	0.317517	+	MEF2B	0.480606	0.560708	0.361399	0.618803	-0.257404		DLX1	9	43.7983	0.205487	2.76607e-11	--
SMAD3	0.160626	0.275801	6.07171	8.70618	-2.63447		ZSCAN10	2	3.92065	0.510119	0.244441	-	SMAD3	0.488081	0.568112	9.9812	3.57576	6.40544		TAF6L	9	7.23939	1.2432	0.297166	+
TFCP2L1	0.00306898	0.015911	5.92426	13.1821	-7.25787	NAT	ZFP661	1	1.40741	0.710523	0.587198	-	TFCP2L1	0.492547	0.57199	6.48811	3.87513	2.61298		KLF16	5	4.25314	1.1756	0.422798	+
ELK3	0.537773	0.629761	7.76559	4.52143	3.24416		ZFP507	15	6.38362	2.34976	0.00193237	++	ELK3	0.49648	0.575232	2.39261	2.46834	-0.0757318		KLF4	23	31.1294	0.738852	0.0686483	-
TFCP2	0.00051086	0.00390771	74.069	163.603	-89.534	NAT	TRIM16	1	2.5635	0.390091	0.269352	-	TFCP2	0.503255	0.581745	63.5194	61.162	2.35739		KHSRP	6	9.13973	0.656475	0.180446	-
KHSRP	0.740769	0.805642	9.37725	10.751	-1.3737		TCF7	2	6.40876	0.312073	0.0426913	--	KHSRP	0.530632	0.611988	6.74625	5.13443	1.61183		SNAPC4	19	9.59219	1.98078	0.0028716	++
JUND	0.125675	0.252295	2.99485	0.919369	2.07548		TBX21	8	11.6363	0.687504	0.171976	-	JUND	0.553425	0.636818	1.67309	0.783876	0.889213		RNF4	9	12.6689	0.710399	0.174751	-
VEZF1	0.470103	0.559098	0.292989	0.609121	-0.316132		RCOR1	1	1.48281	0.674395	0.561164	-	VEZF1	0.557953	0.640565	0.13413	0.0317201	0.10241		ZFP687	3	2.26231	1.32608	0.397203	+
NFE2L2	0.323176	0.408948	0.148659	0	0.148659		DEDD2	7	3.29234	2.12615	0.0472942	++	NFE2L2	0.565624	0.642059	0.0677398	0.0249675	0.0427722		TBX5	10	32.3058	0.309542	1.65066e-06	--
TGIF2LX	0.323176	0.408948	0.553012	0	0.553012		NFE2L1	2	1.7844	1.12083	0.536146	+	TGIF2LX	0.565624	0.642059	2.1594	1.11805	1.04135		NR2F1	2	14.6598	0.136428	2.86948e-05	--
ELMSAN1	0.566066	0.652871	0.51617	0.0832978	0.432872		NOSTRIN	9	5.42859	1.65789	0.0951691	+	ELMSAN1	0.565624	0.642059	0.00653421	0.00295506	0.00357914		NR1H4	36	50.7662	0.709133	0.0129906	--
FOXP2	0.639049	0.720262	0.518952	0.0351903	0.483762		EN1	7	5.50399	1.2718	0.312853	+	FOXP2	0.565624	0.642059	0.214444	0.0562626	0.158182		LASS6	20	32.3963	0.617355	0.00964917	--
TGIF2LY	NA		0	0	0		DDX41	1	1.30688	0.765179	0.622804	-	TGIF2LY	0.565624	0.642059	1.2495	0.769341	0.480155		SOX5	4	34.4776	0.116017	1.20853e-11	--
PKNOX2	0.000153361	0.0014624	0.295755	2.37173	-2.07598	NAT	ZFP750	1	7.81617	0.12794	0.00304549	--	PKNOX2	0.573345	0.645013	0.231194	0.0349988	0.196195		PITX3	1	17.827	0.0560947	1.37777e-07	--
ONECUT1	0.000391213	0.00311802	9.39416	1.40935	7.98481	T	ETV1	3	5.05161	0.59387	0.252025	-	ONECUT1	0.573345	0.645013	0.613155	1.09175	-0.478598		FOXD1	5	17.9175	0.279057	0.00019954	--
PITX1	0.550469	0.641813	0.7927	0.640167	0.152533		TFAP2E	1	9.90216	0.100988	0.000431507	--	PITX1	0.573345	0.645013	0.073153	0.10948	-0.0363275		TBX21	6	41.898	0.143205	6.5966e-13	--
ZNF319	NA		0	0	0		TSHZ1	1	5.15214	0.194094	0.0330789	--	ZNF319	0.573345	0.645013	0.041359	0.0496366	-0.00827756		NPM1	21	22.3516	0.939529	0.435638	-
IKZF3	0.349131	0.434582	0.651761	0.165665	0.486096		GFI1	6	6.58468	0.911206	0.511143	-	IKZF3	0.582774	0.65416	0.785565	0.856832	-0.0712673		TXK	14	37.5543	0.372793	3.53154e-06	--
TCF21	0.985068	1	123.761	128.195	-4.43397		RTF1	3	2.51324	1.19368	0.461749	+	TCF21	0.58454	0.654685	4.0121	2.49967	1.51243		MYOCD	13	23.89	0.544161	0.00818053	--
GABPB2	0.0480773	0.132337	46.5498	30.4688	16.081		HOXA2	11	7.03707	1.56315	0.096059	+	GABPB2	0.587943	0.657036	16.2453	17.0869	-0.841576		NPAS2	31	27.7812	1.11586	0.285771	+
RUNX2	0.0937962	0.19955	21.6846	38.4397	-16.7551		PRDM5	6	5.62965	1.06579	0.495444	+	RUNX2	0.609918	0.680085	3.4797	9.61371	-6.13401		ZBTB32	2	9.86367	0.202764	0.00220072	--
TFAM	0.39385	0.47799	4696.69	4890.94	-194.25		RNF4	1	3.51853	0.284209	0.129183	-	TFAM	0.619234	0.688949	2087.16	2533.77	-446.607		ONECUT1	5	30.9484	0.161559	2.52785e-09	--
SMARCC1	0.0651308	0.163037	5.75069	9.13793	-3.38723		PRDM1	1	1.43255	0.698058	0.578452	-	SMARCC1	0.625985	0.694926	10.9398	5.4039	5.53593		MTERFD3	10	19.0034	0.526222	0.0139721	--
TCF12	0.0716116	0.176224	10.8417	8.66986	2.17186		TRIM27	1	2.66403	0.375371	0.250053	-	TCF12	0.647753	0.717511	6.01792	6.70679	-0.688869		ZFP672	3	13.1214	0.228634	0.00061612	--
ARNT	0.00182788	0.0107262	2.65391	0.910473	1.74343	T	HLF	10	7.43918	1.34423	0.212263	+	ARNT	0.65007	0.718499	1.68238	1.26847	0.41391		AHRR	32	53.0285	0.603449	0.000662981	--
HMGXB4	0.242544	0.399708	0.132595	0.578713	-0.446118		MXD4	5	5.25267	0.951897	0.57083	-	HMGXB4	0.654721	0.722055	0.35829	0.192931	0.165359		ISL1	9	30.5864	0.294248	1.75025e-06	--
MBD3	1	1	0.0921322	0.202766	-0.110634		ZFP184	3	3.61906	0.828944	0.508775	-	MBD3	0.667558	0.734605	0.0831444	0.118371	-0.0352264		TRP53BP1	1	1.08591	0.920888	0.679778	-
SFPQ	0.153435	0.273124	419.89	401.471	18.4198		DEAF1	1	2.94049	0.34008	0.203006	-	SFPQ	0.689333	0.756915	144.292	131.143	13.1486		MYBBP1A	24	16.0172	1.49839	0.0292329	++
NR3C1	0.393818	0.47799	0.49871	1.19228	-0.693575		LHX6	4	6.50929	0.614507	0.21621	-	NR3C1	0.704064	0.769736	0.0276071	0.0291836	-0.00157654		TFEC	21	40.9026	0.513415	0.000231963	--
ELK4	0.589581	0.669865	5.4161	2.38724	3.02886		CEBP	7	2.89022	2.42196	0.0258991	++	ELK4	0.704064	0.769736	0.984314	0.614285	0.370029		MUC1	25	46.6941	0.5354	0.000176388	--
SP100	0.901974	0.94442	1240.96	1331.76	-90.808		IKZF3	2	7.38892	0.270676	0.0199087	--	SP100	0.706003	0.770185	500.479	485.251	15.2281		ETV5	7	11.764	0.595035	0.0886331	-
NR2C2	0.133873	0.266748	86.3098	98.622	-12.3121		PTF1A	1	5.30293	0.188575	0.0290318	--	NR2C2	0.708376	0.771105	45.5185	43.5268	1.99172		NKX2-2	5	23.166	0.215833	2.56891e-06	--
MTA3	0.513259	0.603701	2.3799	6.72844	-4.34854		LBX1	2	7.51458	0.266149	0.0180128	--	MTA3	0.772944	0.839577	0.770312	0.236288	0.534024		FLI1	8	32.7582	0.244213	7.52075e-08	--
MXD1	0.217783	0.363425	4.35106	6.70288	-2.35181		MYF5	4	8.34395	0.479389	0.0762281	-	MXD1	0.781534	0.847082	1.57913	2.03133	-0.452197		IKZF1	7	28.4146	0.246352	6.39764e-07	--
POU2F3	0.0639712	0.161899	49.3683	37.5396	11.8287		HOXA5	5	5.85584	0.853848	0.466026	-	POU2F3	0.791919	0.856496	5.79645	9.31021	-3.51376		MYF5	6	30.0435	0.199711	3.32531e-08	--
GTF2I	0.963492	0.991339	16.2207	16.5322	-0.311564		HOXD4	10	4.72489	2.11645	0.0205027	++	GTF2I	0.798545	0.861092	11.1772	18.4911	-7.31392		TFDP1	27	29.0481	0.929494	0.389144	-
CASZ1	0.0126377	0.0471284	18.9468	22.2354	-3.28861	NAT	ETV3	5	11.5358	0.433435	0.0238729	--	CASZ1	0.799585	0.861092	16.996	10.4336	6.56237		GATAD1	3	10.1351	0.296	0.00707606	--
ZNF512	0.946573	0.979593	1.18922	4.88326	-3.69404								ZNF512	0.811492	0.872051	1.10151	2.45783	-1.35632		TARDBP	10	8.41579	1.18824	0.332015	+
CTCF	0.64038	0.720262	3.56235	1.89023	1.67211		ESX1	10	7.74077	1.29186	0.24792	+	CTCF	0.814161	0.873058	3.58206	2.51119	1.07087		HOXB13	41	41.8075	0.980686	0.488094	-
NFKB1	0.0156317	0.0549167	249.472	179.139	70.3321		ZKSCAN14	8	2.5635	3.12073	0.00413223	++	NFKB1	0.817095	0.874344	89.2369	114.205	-24.968		MNX1	11	36.1969	0.303893	2.89403e-07	--
HMGB2	0.23847	0.394839	15172.6	14511.2	661.473		WNT5A	12	6.63495	1.8086	0.0349472	++	HMGB2	0.822638	0.87841	4282.24	4331.31	-49.0653		HOXC8	18	39.4547	0.45622	4.80334e-05	--
UBP1	0.0102982	0.0392804	71.4452	111.842	-40.3971	NAT	ZFP422	1	0.452383	2.21052	0.367754	+	UBP1	0.829386	0.883743	42.6807	37.3915	5.2892		NFIX	3	13.3024	0.225524	0.000528619	--
NRF1	0.107756	0.221314	1118.57	938.641	179.934		EGR4	1	1.30688	0.765179	0.622804	-	NRF1	0.854136	0.908195	509.464	522.527	-13.0623		FOXC2	13	30.4959	0.426286	0.000156796	--
NR2F2	0.467426	0.558401	144.589	159.899	-15.3105		ARX	2	4.54896	0.439661	0.162624	-	NR2F2	0.861511	0.914109	57.8033	58.8573	-1.054		PAX6	7	21.8087	0.320973	0.000122414	--
HOXA5	0.093362	0.199421	0.324711	0.0143857	0.310325		TBX4	7	9.27385	0.754811	0.285941	-	HOXA5	0.864728	0.915594	1.16519	0.156515	1.00868		E2F8	19	27.6002	0.688401	0.0455842	--
RCOR1	0.00408205	0.0198165	12.4281	34.2241	-21.796	NAT	CARHSP1	1	2.43784	0.410199	0.295234	-	RCOR1	0.871956	0.920445	8.63063	8.17928	0.451347		ZFP184	5	13.0309	0.383703	0.00789337	--
NR2F1	0.583848	0.664765	75.9544	81.6765	-5.72209		GTF2H5	4	4.80028	0.833284	0.473264	-	NR2F1	0.873286	0.920445	30.9672	49.0618	-18.0947		NKX6-1	8	30.7674	0.260015	3.89498e-07	--
PPARG	0.94423	0.979593	14.1445	11.643	2.50146		NKX2-3	4	5.05161	0.791827	0.427712	-	PPARG	0.874788	0.920445	7.55948	7.18319	0.376289		POU4F1	4	17.284	0.231427	8.19086e-05	--
NME2	0.23055	0.383531	11.8989	15.3132	-3.4143		SREBF1	4	6.93654	0.576657	0.172362	-	NME2	0.878016	0.921917	4.04311	3.86563	0.177474		RNF6	2	5.9725	0.334868	0.0545956	-
FOXA1	0.704104	0.77845	33.2216	16.8269	16.3948		HOXD9	14	8.99739	1.55601	0.0683113	+	FOXA1	0.892527	0.935205	8.15441	10.9786	-2.82418		ZFP512	1	2.3528	0.425025	0.304266	-
HMGN1	0.835378	0.881605	14.9158	17.6912	-2.77538		ZFHX3	14	3.54367	3.95071	1.23125e-05	++	HMGN1	0.905131	0.946444	124.279	89.5712	34.708		FOXA2	27	17.9175	1.50691	0.0203497	++
BAZ2A	0.000706312	0.00483552	23.7399	11.8622	11.8777	T	SIM1	8	12.8175	0.624146	0.100663	-	BAZ2A	0.92203	0.962119	4.61322	5.65696	-1.04374		LMO2	13	37.7353	0.344505	1.01978e-06	--
AEBP1	0.960262	0.989922	42.8112	26.9184	15.8928		PRDX5	2	2.78969	0.716924	0.468694	-	AEBP1	0.934895	0.973527	50.571	26.041	24.53		RUNX1	7	22.1706	0.315733	9.30576e-05	--
POU2F2	0.125186	0.252263	35.3138	24.2074	11.1065		DACH1	7	6.38362	1.09656	0.456427	+	POU2F2	0.937208	0.973924	3.63252	3.27133	0.361186		DEDD	1	9.41121	0.106256	0.000570071	--
RUNX3	0.111381	0.227884	80.8994	57.0386	23.8608		MTOR	1	0.10053	9.94733	0.0968138	+	RUNX3	0.950219	0.985412	35.6604	42.1282	-6.4678		PRE	4	12.307	0.325019	0.0044546	--
MEF2A	0.0562209	0.147891	27.5029	27.5682	-0.0653313		ZFP629	1	1.10582	0.904302	0.674336	-	MEF2A	0.95474	0.988067	25.501	42.9056	-17.4046		DDX41	1	4.7056	0.212513	0.0442138	--
ERG	0.125168	0.252263	43.7296	35.1098	8.61979		DLX5	4	6.1323	0.652284	0.261623	-	ERG	0.96623	0.995928	24.1259	37.6061	-13.4802		ISX	50	42.6219	1.17311	0.131061	+
MEF2C	0.0483288	0.132346	28.657	28.3221	0.334834		ZFP647	1	0.452383	2.21052	0.367754	+	MEF2C	0.966287	0.995928	27.8385	46.5099	-18.6713		FOXG1	5	32.2153	0.155206	7.87835e-10	--
PURG	0.064743	0.163037	4.42165	10.8699	-6.44828		KLF11	3	1.20635	2.48683	0.119326	+	PURG	0.991559	1	4.67115	3.33819	1.33296		ZEB1	6	9.86367	0.608293	0.125928	-
SOX2	0.158555	0.273124	0.930888	0	0.930888		RBCK1	1	3.11642	0.320882	0.177297	-	SOX2	0.99606	1	3.22113	0.255275	2.96585		HOXB2	4	22.3516	0.178958	9.98008e-07	--
FOXO6	1.82552e-05	0.000243707	3.71359	0.294903	3.41869	T	IRX1	6	3.61906	1.65789	0.154938	+	FOXO6	1	1	0.371825	0.252142	0.119683		NKX2-3	14	18.189	0.769697	0.181474	-
TCF7	0.00426719	0.0205286	11.4893	1.46057	10.0287	T	KLF6	1	3.4934	0.286254	0.131799	-	TCF7	1	1	1.74998	0.0831111	1.66687		DDX58	9	24.6139	0.365647	0.00015371	--
HOXB13	0.158555	0.273124	0	0.25626	-0.25626		TBX5	7	8.97226	0.780183	0.320872	-	HOXB13	1	1	0.610654	0.0444291	0.566225		FOXM1	13	23.166	0.561166	0.0120144	--
MAZ	0.158555	0.273124	6.82496	0	6.82496		NR5A2	3	3.16668	0.947364	0.609321	-	MAZ	1	1	0.062517	0.0196507	0.0428663		TAF1A	8	11.6735	0.685312	0.163694	-
TFEC	0.158555	0.273124	0.0876906	0	0.0876906		FOS	1	4.19711	0.238259	0.0743087	-	TFEC	1	1	0.331943	0.279609	0.0523348		LHX2	3	24.252	0.123701	2.5656e-08	--
PRDM10	0.323176	0.408948	0.0470991	0	0.0470991		TCF15	9	9.47491	0.949877	0.523411	-	PRDM10	1	1	0.00966414	0.0272725	-0.0176084		ZBTB17	2	2.98625	0.669737	0.415446	-
ZBED1	0.323176	0.408948	0	0.0961939	-0.0961939		NAT14	2	11.762	0.17004	0.000489733	--	ZBED1	1	1	0.0260012	0.0155552	0.010446		ZFP423	4	19.3654	0.206554	1.38424e-05	--
YY2	0.556632	0.644776	3.15939	0.0654828	3.09391		FEZF2	2	12.7421	0.15696	0.000203371	--	YY2	1	1	0.318151	0.00438763	0.313763		IRF7	8	12.3975	0.645294	0.117658	-
YEATS4	0.591295	0.670386	1.2316	1.77908	-0.547483		TAF9	1	1.80953	0.552629	0.456281	-	YEATS4	1	1	0.412052	0.0425926	0.36946		RAX	3	23.709	0.126534	4.29297e-08	--
SMAD4	0.740497	0.805642	0.857264	1.73079	-0.873526		NPAS3	4	14.4511	0.276795	0.00096996	--	SMAD4	1	1	0.113162	0.0535341	0.0596281		TGIF2	16	21.9896	0.727615	0.103997	-
TOX	1	1	0.0181188	0.0462517	-0.0281329		IRF3	1	3.04102	0.328837	0.187937	-	TOX	1	1	0.135381	0.0485576	0.086823		SMARCA4	2	3.16723	0.631466	0.374736	-
HMGN4	NA		0	0	0		HIC2	4	3.6442	1.09764	0.49663	+	HMGN4	1	1	3.20478	2.86226	0.342521		ESRRG	3	6.42496	0.466929	0.105129	-
PIAS2	NA		0	0	0		TFAP2A	2	8.79633	0.227367	0.00632852	--	PIAS2	1	1	0.0188289	0.00715178	0.0116771		MLL1	1	6.60594	0.151379	0.00800567	--
MYB	0.00715045	0.0303043	1.0541	0	1.0541	T	SRF	1	3.59393	0.278247	0.121616	-	MYB	NA		0	0	0		NR2F6	7	7.42037	0.943349	0.533268	-
EOMES	0.0185834	0.0628071	1.00986	0.913185	0.0966729		AHRR	16	14.7276	1.0864	0.402908	+	EOMES	NA		0	0	0		SMARCA2	6	12.4879	0.480463	0.0284325	--
FOXP3	0.023953	0.0784718	1.35947	0	1.35947		JUN	1	3.19181	0.313302	0.167199	-	FOXP3	NA		0	0	0		SCML4	22	34.5681	0.636425	0.0109524	--
CREM	0.0442023	0.126225	10.24	0	10.24		PHOX2	5	8.04236	0.621708	0.180421	-	CREM	NA		0	0	0		FOXD2	19	33.2107	0.572105	0.00353939	--
HOXC4	0.0442023	0.126225	1.25391	0	1.25391		IKZF1	7	7.89157	0.887023	0.465028	-	HOXC4	NA		0	0	0		PCNA	18	23.166	0.776999	0.151512	-
CREBRF	0.0537056	0.143394	1.27829	0.0381845	1.2401		ISX	5	11.8374	0.422392	0.0196192	--	CREBRF	NA		0	0	0		HOXB9	21	32.7582	0.64106	0.0142353	--
E2F8	0.0826416	0.178666	3.63274	0	3.63274		ZFP410	9	4.24737	2.11896	0.0269909	++	E2F8	NA		0	0	0		HNF1	21	41.9885	0.500137	0.000124813	--
HIVEP2	0.0826416	0.178666	0.0176362	0	0.0176362		SNAI1	11	6.25796	1.75776	0.0501374	+	HIVEP2	NA		0	0	0		ERG	2	24.1615	0.0827764	2.99317e-09	--
HOXA3	0.0826416	0.178666	0.427631	0	0.427631		FLI1	12	9.09792	1.31898	0.201372	+	HOXA3	NA		0	0	0		E2F1	15	16.9221	0.886416	0.368822	-
HOXD10	0.0826416	0.178666	0.294979	0	0.294979		POU2F2	6	7.74077	0.775116	0.340387	-	HOXD10	NA		0	0	0		TOP2A	18	27.1477	0.663039	0.0337328	--
HOXD9	0.0826416	0.178666	1.12523	0	1.12523		ZKSCAN17	1	3.19181	0.313302	0.167199	-	HOXD9	NA		0	0	0		CEBPD	3	9.77318	0.306963	0.00938797	--
HSF2	0.0826416	0.178666	0.246368	0	0.246368		RREB1	4	6.38362	0.626603	0.230628	-	HSF2	NA		0	0	0		TEAD3	13	19.9988	0.650039	0.0559578	-
MSC	0.0826416	0.178666	0.701341	0	0.701341		CSDE1	3	5.57939	0.537693	0.186815	-	MSC	NA		0	0	0		MYOD1	8	35.654	0.224379	6.50046e-09	--
NOTCH1	0.0826416	0.178666	0.0274388	0	0.0274388		ISL1	1	8.49474	0.11772	0.00162368	--	NOTCH1	NA		0	0	0		TBR1	5	46.3321	0.107917	1.08033e-15	--
NOTCH2	0.0826416	0.178666	0.0396997	0	0.0396997		BHLHA15	1	4.09658	0.244106	0.0807579	-	NOTCH2	NA		0	0	0		ZFP536	6	41.0835	0.146044	1.42034e-12	--
TWIST2	0.0826416	0.178666	0.295758	0	0.295758		ZFP354	2	2.33731	0.855684	0.584735	-	TWIST2	NA		0	0	0		KLF9	4	3.5292	1.1334	0.475178	+
ZFP91	0.0826416	0.178666	0.234196	0	0.234196		TAF12	1	1.35715	0.736839	0.604881	-	ZFP91	NA		0	0	0		PROX1	8	37.9163	0.210991	9.2105e-10	--
IRF4	0.0993607	0.208073	0.0226997	0.404206	-0.381507		ZFP512	3	0.653442	4.59107	0.0266662	++	IRF4	NA		0	0	0		GATA3	27	47.961	0.562958	0.000356089	--
BBX	0.158555	0.273124	0.267913	0	0.267913		ELF3	13	18.5728	0.699947	0.105567	-	BBX	NA		0	0	0		MAFK	4	4.34363	0.920888	0.558842	-
DLX2	0.158555	0.273124	0.573181	0	0.573181		MYF6	7	12.34	0.567261	0.069254	-	DLX2	NA		0	0	0		SAP30	16	22.1706	0.721675	0.0971688	-
FOXL2	0.158555	0.273124	0.532849	0	0.532849		EBF1	7	10.254	0.68266	0.190351	-	FOXL2	NA		0	0	0		KLF5	62	39.8166	1.55714	0.000279356	++
GON4L	0.158555	0.273124	0.138189	0	0.138189		FOXC1	13	7.1376	1.82134	0.0275035	++	GON4L	NA		0	0	0		PHF5A	18	19.0034	0.947199	0.464076	-
HOXA9	0.158555	0.273124	0.131172	0	0.131172		HEY2	1	3.74472	0.267042	0.107694	-	HOXA9	NA		0	0	0		EZH2	14	24.252	0.577273	0.0132296	--
HOXB3	0.158555	0.273124	0.536371	0	0.536371		EPAS1	4	2.68916	1.48745	0.282311	+	HOXB3	NA		0	0	0		GTF2E2	11	15.4742	0.710861	0.141375	-
HOXD3	0.158555	0.273124	0.36158	0	0.36158		TNF	3	3.82012	0.785315	0.466257	-	HOXD3	NA		0	0	0		WHSC1	2	6.60594	0.302758	0.0333641	--
HOXD4	0.158555	0.273124	0.167455	0	0.167455		TRIM30A	6	7.79104	0.770116	0.333779	-	HOXD4	NA		0	0	0		HOXA3	4	15.0217	0.266281	0.000530524	--
MYBL1	0.158555	0.273124	0.166543	0	0.166543		TBX15	3	8.16802	0.367286	0.0344891	--	MYBL1	NA		0	0	0		REL	4	21.4467	0.186509	2.23358e-06	--
MYBL2	0.158555	0.273124	0.112489	0	0.112489		WNT11	2	4.02118	0.497366	0.229445	-	MYBL2	NA		0	0	0		RUNX3	3	19.2749	0.155643	2.6746e-06	--
SOX18	0.158555	0.273124	1.13965	0	1.13965		NLRC5	6	11.2844	0.531706	0.0619323	-	SOX18	NA		0	0	0		HOXA2	5	25.3379	0.197333	3.89931e-07	--
SP2	0.158555	0.273124	0.386881	0	0.386881		EGR2	3	3.21694	0.932562	0.597924	-	SP2	NA		0	0	0		TRP73	5	6.33447	0.789333	0.383411	-
ZEB2	0.158555	0.273124	0	0.112766	-0.112766		ROR	2	11.5609	0.172997	0.000585424	--	ZEB2	NA		0	0	0		ZFP553	12	7.87284	1.52423	0.0920011	+
ZNF787	0.238826	0.394839	0.479563	0.143765	0.335798								ZNF787	NA		0	0	0		FOXO3	4	7.78234	0.513984	0.100872	-
ZNF362	0.307121	0.408948	0.264876	0.0129104	0.251966		ZIC3	1	6.33336	0.157894	0.0117098	--	ZNF362	NA		0	0	0		RFC1	11	17.646	0.62337	0.0543534	-
ZNF512B	0.307121	0.408948	0.184158	0.0102027	0.173956								ZNF512B	NA		0	0	0		TRP53	15	8.50628	1.7634	0.0212082	++
ALX1	0.323176	0.408948	0.0235508	0	0.0235508		SMAD4	2	3.76986	0.530524	0.268397	-	ALX1	NA		0	0	0		NFKB1	9	27.3287	0.329324	2.12032e-05	--
ALX4	0.323176	0.408948	0.0425964	0	0.0425964		VDR	13	19.4525	0.668296	0.0733851	-	ALX4	NA		0	0	0		RUNX2	5	13.7548	0.363508	0.00472161	--
ARID5A	0.323176	0.408948	0.0164284	0	0.0164284		POU3F3	8	15.758	0.507679	0.0212836	--	ARID5A	NA		0	0	0		CREB3L4	27	61.9873	0.435573	9.46135e-08	--
ATOH1	0.323176	0.408948	0.243146	0	0.243146		EBF3	12	11.762	1.02024	0.513695	+	ATOH1	NA		0	0	0		PPARG	21	33.6632	0.623827	0.00949206	--
BARHL1	0.323176	0.408948	0.143838	0	0.143838		GCM1	5	9.97755	0.501125	0.0626025	-	BARHL1	NA		0	0	0		ST18	13	39.7262	0.32724	2.31726e-07	--
BATF2	0.323176	0.408948	0.302982	0	0.302982		PAX8	6	12.6919	0.472744	0.0271731	--	BATF2	NA		0	0	0		CARHSP1	5	8.77776	0.569621	0.117194	-
CENPA	0.323176	0.408948	0	0.132891	-0.132891		HOXD13	5	12.0887	0.41361	0.0166233	--	CENPA	NA		0	0	0		PTGES2	10	13.1214	0.762114	0.227558	-
CREB3L3	0.323176	0.408948	0.0419713	0	0.0419713		HMX3	4	7.9167	0.505261	0.0986619	-	CREB3L3	NA		0	0	0		HOXA10	14	44.7032	0.313176	1.78326e-08	--
CREBL2	0.323176	0.408948	3.93171	0	3.93171		HOXB13	5	11.6112	0.43062	0.0227362	--	CREBL2	NA		0	0	0		HOXD13	31	43.5268	0.712204	0.0219195	--
CREBZF	0.323176	0.408948	0.0116229	0	0.0116229		NPAS2	4	7.71564	0.518427	0.111067	-	CREBZF	NA		0	0	0		HOXD11	12	28.0526	0.427767	0.000301638	--
DEAF1	0.323176	0.408948	0	0.175894	-0.175894		TAF7	1	3.21694	0.310854	0.16395	-	DEAF1	NA		0	0	0		BCL11	31	38.0068	0.815644	0.12866	-
DMTF1	0.323176	0.408948	0.0224448	0	0.0224448		MYOD1	4	9.90216	0.403952	0.0279001	--	DMTF1	NA		0	0	0		OVOL1	56	60.7204	0.92226	0.283546	-
ETV4	0.323176	0.408948	0.118735	0	0.118735		THR	5	4.32277	1.15667	0.435144	+	ETV4	NA		0	0	0		FOXC1	9	25.6998	0.350197	7.04214e-05	--
EZH1	0.323176	0.408948	0.576867	0	0.576867		ALX4	9	5.32806	1.68917	0.0872008	+	EZH1	NA		0	0	0		TBX18	10	30.6769	0.325978	5.69164e-06	--
EZH2	0.323176	0.408948	0.234888	0	0.234888		MAF1	2	2.7143	0.736839	0.487179	-	EZH2	NA		0	0	0		TWIST1	7	29.772	0.23512	2.05641e-07	--
FOXD3	0.323176	0.408948	0.0106254	0	0.0106254		HOXA13	4	9.19845	0.434856	0.0444419	--	FOXD3	NA		0	0	0		STAT5A	4	5.70102	0.701629	0.314551	-
GMEB2	0.323176	0.408948	0	0.10267	-0.10267		CREB3L1	7	3.54367	1.97536	0.0651374	+	GMEB2	NA		0	0	0		GTF3A	23	11.583	1.98566	0.00106414	++
HMX3	0.323176	0.408948	0.0821545	0	0.0821545		PUS1	1	3.31747	0.301434	0.151516	-	HMX3	NA		0	0	0		PPARGC1A	5	5.33905	0.936496	0.553849	-
HOXA11	0.323176	0.408948	0.141649	0	0.141649		SOX18	17	8.34395	2.0374	0.00440809	++	HOXA11	NA		0	0	0		CREBL2	1	5.52003	0.181158	0.0214902	--
HOXA4	0.323176	0.408948	0.0459831	0	0.0459831		LMO2	14	10.4802	1.33585	0.166762	+	HOXA4	NA		0	0	0		E2F7	22	29.41	0.748044	0.0840173	-
HOXB4	0.323176	0.408948	0.123185	0	0.123185		MIER2	2	0.477515	4.18835	0.0813293	+	HOXB4	NA		0	0	0		HELLS	20	30.134	0.663703	0.0262172	--
HOXB5	0.323176	0.408948	0.0625114	0	0.0625114		SOX17	12	5.75531	2.08503	0.0131191	++	HOXB5	NA		0	0	0		HMGA2	10	17.1936	0.581613	0.0369388	--
HOXC12	0.323176	0.408948	0.0892596	0	0.0892596		HHEX	3	8.09263	0.370708	0.0363799	--	HOXC12	NA		0	0	0		NCOA1	7	10.4971	0.66685	0.164885	-
HOXC6	0.323176	0.408948	0.0469651	0	0.0469651		IRF5	4	6.18257	0.646981	0.255191	-	HOXC6	NA		0	0	0		RBPJ	9	10.6781	0.842847	0.366352	-
HOXD11	0.323176	0.408948	0.155497	0	0.155497		REL	4	5.95637	0.67155	0.285056	-	HOXD11	NA		0	0	0		TTF2	18	28.5956	0.629468	0.0178695	--
IRX5	0.323176	0.408948	0	0.119381	-0.119381		ARNT2	4	7.86643	0.50849	0.101645	-	IRX5	NA		0	0	0		ZFP750	20	28.1431	0.710653	0.0580928	-
ISL1	0.323176	0.408948	0.0496723	0	0.0496723		BCL11	1	10.5556	0.0947364	0.000231305	--	ISL1	NA		0	0	0		HHEX	18	29.1385	0.617738	0.0139268	--
LIN28B	0.323176	0.408948	0.0760197	0	0.0760197		PKNOX2	5	5.88098	0.850199	0.461819	-	LIN28B	NA		0	0	0		MTA3	1	1.08591	0.920888	0.679778	-
MAFB	0.323176	0.408948	0.0547846	0	0.0547846		SMAD6	1	0.929898	1.07539	0.610598	+	MAFB	NA		0	0	0		ZFP281	19	20.3608	0.933166	0.431814	-
NHLH2	0.323176	0.408948	0.0854131	0	0.0854131		MECOM	6	6.76061	0.887494	0.483235	-	NHLH2	NA		0	0	0		ASCL1	5	38.2783	0.130622	2.65007e-12	--
NOTCH3	0.323176	0.408948	0.001457	0	0.001457		NEUROG3	2	3.82012	0.523544	0.260214	-	NOTCH3	NA		0	0	0		ZIC1	6	32.8487	0.182655	2.75908e-09	--
NR1I2	0.323176	0.408948	0.112113	0	0.112113		NKX6-1	1	8.54501	0.117027	0.00154934	--	NR1I2	NA		0	0	0		YAP1	12	28.0526	0.427767	0.000301638	--
PHOX2B	0.323176	0.408948	0.0854324	0	0.0854324		MSX2	1	2.31218	0.432492	0.323148	-	PHOX2B	NA		0	0	0		BACH2	2	8.50628	0.23512	0.00704873	--
PIAS4	0.323176	0.408948	0.108777	0	0.108777		TFAP2C	1	4.12171	0.242618	0.079098	-	PIAS4	NA		0	0	0		NOTCH1	7	24.1615	0.289718	1.99637e-05	--
PLSCR1	0.323176	0.408948	0.135767	0	0.135767		PH	6	4.39817	1.3642	0.27772	+	PLSCR1	NA		0	0	0		ESX1	2	27.8717	0.0717575	7.39808e-11	--
RCOR2	0.323176	0.408948	0.0262868	0	0.0262868		NFX1	2	2.38758	0.83767	0.571309	-	RCOR2	NA		0	0	0		ZIK1	4	4.7056	0.85005	0.487136	-
SIM1	0.323176	0.408948	0.0613234	0	0.0613234		NEUROD6	3	13.3704	0.224376	0.000587607	--	SIM1	NA		0	0	0		NKX1-2	8	5.52003	1.44927	0.183545	+
SIX1	0.323176	0.408948	0.0588329	0	0.0588329		RNF6	1	1.65874	0.602868	0.50299	-	SIX1	NA		0	0	0		PPP1R8	21	17.7365	1.184	0.238592	+
SIX3	0.323176	0.408948	0.467721	0	0.467721		TBR1	3	12.8678	0.23314	0.00089443	--	SIX3	NA		0	0	0		PSMC3IP	7	14.5693	0.480463	0.0181417	--
SOX1	0.323176	0.408948	0.496578	0	0.496578		BATF	7	7.1376	0.980722	0.574569	-	SOX1	NA		0	0	0		HOXB3	12	25.2474	0.475297	0.00175387	--
SOX11	0.323176	0.408948	1.13246	0	1.13246		FOXP1	5	6.1323	0.815355	0.42069	-	SOX11	NA		0	0	0		PGR	9	40.4501	0.222496	5.11266e-10	--
SOX12	0.323176	0.408948	0.289108	0	0.289108		IRF1	3	5.80558	0.516744	0.163411	-	SOX12	NA		0	0	0		ZFP711	4	18.008	0.222124	4.43902e-05	--
SOX15	0.323176	0.408948	0.273202	0	0.273202		MKX	2	3.51853	0.568419	0.312349	-	SOX15	NA		0	0	0		DACH1	4	22.9851	0.174026	5.65519e-07	--
SOX3	0.323176	0.408948	0.301367	0	0.301367		SP100	4	8.04236	0.497366	0.0915328	-	SOX3	NA		0	0	0		MECOM	6	24.3424	0.246483	4.33964e-06	--
TLX1	0.323176	0.408948	0.0143723	0	0.0143723		NR0B1	2	3.89552	0.51341	0.248311	-	TLX1	NA		0	0	0		ETV1	5	18.189	0.274892	0.000160682	--
ZFX	0.323176	0.408948	0.178375	0	0.178375		OLIG2	1	9.72623	0.102815	0.00050995	--	ZFX	NA		0	0	0		MLXIP	3	18.37	0.16331	6.10257e-06	--
ZNF24	0.323176	0.408948	0	0.370849	-0.370849		LIN28A	1	7.43918	0.134423	0.00430551	--	ZNF24	NA		0	0	0		DNMT3	9	14.1168	0.637538	0.0918766	-
ZNF316	0.323176	0.408948	0.0332763	0	0.0332763		RHOX5	1	2.46297	0.406013	0.289898	-	ZNF316	NA		0	0	0		MYC	9	3.98166	2.26036	0.0154135	++
ZNF574	0.323176	0.408948	0	0.0569679	-0.0569679								ZNF574	NA		0	0	0		NFE2L1	3	6.42496	0.466929	0.105129	-
ZNF581	0.323176	0.408948	0.0443502	0	0.0443502								ZNF581	NA		0	0	0		TAF4	12	13.5739	0.884052	0.392818	-
ZNF653	0.323176	0.408948	0.0424214	0	0.0424214								ZNF653	NA		0	0	0		ZFP219	2	5.9725	0.334868	0.0545956	-
ZNF740	0.323176	0.408948	0.00306556	0	0.00306556								ZNF740	NA		0	0	0		CSDC2	3	17.0126	0.17634	2.07393e-05	--
ZNF768	0.323176	0.408948	0.00281888	0	0.00281888								ZNF768	NA		0	0	0		NR0B2	5	32.8487	0.152213	4.38334e-10	--
FOXQ1	0.555282	0.644776	0.421497	0.533532	-0.112035		HOXC8	13	10.9577	1.18638	0.303135	+	FOXQ1	NA		0	0	0		ELF3	62	66.8739	0.927119	0.285277	-
TBX21	0.640682	0.720262	1.02687	1.16555	-0.138679		ZFP523	4	2.13625	1.87244	0.165549	+	TBX21	NA		0	0	0		HEY2	10	13.4834	0.741655	0.198377	-
TFB1M	0.70049	0.777674	0.985912	0.917138	0.0687736		POU4F1	1	4.80028	0.208321	0.0447328	--	TFB1M	NA		0	0	0		IKZF4	6	12.8499	0.466929	0.022718	--
FOXA3	0.767016	0.827447	1.30608	0.329583	0.976499		HOXA11	3	6.66008	0.450445	0.0959891	-	FOXA3	NA		0	0	0		NLRC5	19	40.6311	0.467622	5.49694e-05	--
FOXN3	1	1	0.0488045	0.0147837	0.0340208		ZFP821	1	3.31747	0.301434	0.151516	-	FOXN3	NA		0	0	0		NR2E3	11	22.3516	0.492134	0.00437815	--
SOX7	NA		0	0	0		BACH2	2	2.36244	0.846581	0.578009	-	SOX7	NA		0	0	0		TCF15	9	34.1156	0.263809	1.04097e-07	--
																				PLAG1	3	11.764	0.255015	0.00190964	--
																				PRDM16	3	14.6598	0.204642	0.000165002	--
																				ZFP879	3	14.6598	0.204642	0.000165002	--
																				NOSTRIN	17	19.5464	0.869727	0.320984	-
																				ZFP161	2	4.25314	0.470241	0.189211	-
																				ZFP827	3	30.6769	0.0977934	5.17428e-11	--
																				BCL6	1	4.07216	0.24557	0.0763528	-
																				RBBP8	5	10.3161	0.484678	0.0475736	--
																				AEBP1	9	26.4238	0.340602	4.14799e-05	--
																				BNC2	5	16.4696	0.303589	0.000621383	--
																				MTF1	1	4.7961	0.208503	0.0408475	--
																				NR2F2	4	11.6735	0.342656	0.00715631	--
																				WNT5A	10	23.89	0.418585	0.000698304	--
																				CREB3L1	5	12.7594	0.391867	0.00953858	--
																				NFI	4	10.9496	0.365311	0.0121499	--
																				THR	3	15.5647	0.192744	7.48861e-05	--
																				ALX4	2	19.1844	0.104251	3.90035e-07	--
																				E2F2	2	5.61053	0.356473	0.0718141	-
																				MAX	4	3.25773	1.22785	0.412981	+
																				SOX4	2	1.08591	1.84178	0.297083	+
																				ZFP36	5	14.0263	0.356473	0.00388157	--
																				FOXP1	5	22.0801	0.226448	6.48575e-06	--
																				STAT3	9	8.50628	1.05804	0.481262	+
																				ZFP13	3	3.07674	0.975058	0.605257	-
																				ZFP592	1	13.3929	0.0746666	1.16874e-05	--
																				MAFG	5	4.43413	1.12762	0.459377	+
																				CASZ1	10	7.96333	1.25576	0.272024	+
																				NFATC2	5	13.3024	0.375873	0.00651966	--
																				HOXD4	6	17.0126	0.35268	0.00134243	--
																				TCF7L2	1	1.90034	0.526222	0.421311	-
																				CAMTA2	7	8.59678	0.814259	0.362728	-
																				GABPB1	7	10.4971	0.66685	0.164885	-
																				GTF2F2	9	9.77318	0.920888	0.481521	-
																				SIN3A	7	9.41121	0.743794	0.264773	-
																				TOPORS	6	12.8499	0.466929	0.022718	--
																				STAT5	8	14.9312	0.535789	0.0317625	--
																				TCF7	9	23.0756	0.390023	0.000450885	--
																				NACA	16	13.9358	1.14812	0.318418	+
																				TEF	7	7.1489	0.979172	0.575545	-
																				ZFP668	7	3.98166	1.75806	0.0983814	+
																				EN1	5	19.8178	0.252298	4.28814e-05	--
																				GLIS2	3	11.1306	0.269528	0.00319977	--
																				PRRX1	5	24.5234	0.203887	7.94577e-07	--
																				SNAI1	5	22.5326	0.221901	4.41563e-06	--
																				GFI1	3	16.8316	0.178236	2.43801e-05	--
																				KLF1	2	15.7457	0.127019	1.03742e-05	--
																				HLF	2	26.7857	0.0746666	2.19667e-10	--
																				MEIS1	1	18.008	0.0555309	1.14728e-07	--
																				ZFP521	3	18.9129	0.158622	3.7233e-06	--
																				ZFP618	3	16.0172	0.187299	5.02619e-05	--
																				SMYD1	9	29.1385	0.308869	5.38033e-06	--
																				LIN28A	5	26.7857	0.186666	1.08546e-07	--
																				STAT4	4	14.5693	0.27455	0.000763613	--
																				HOXD12	7	14.2073	0.492704	0.0225786	--
																				LASS2	4	15.4742	0.258495	0.000367347	--
																				SOX15	4	8.95874	0.446491	0.0480162	--
																				YBX2	2	38.4593	0.0520031	1.51337e-15	--
																				RCOR1	3	5.33905	0.561898	0.206567	-
																				EOMES	5	21.0847	0.237139	1.49967e-05	--
																				POU2F1	4	8.23481	0.485743	0.0763633	-
																				CSDA	2	7.42037	0.269528	0.0173542	--
																				TRIM16	1	9.23022	0.10834	0.000678053	--
																				MXI1	2	7.69185	0.260015	0.0138945	--
																				DNAJC2	7	6.24397	1.12108	0.43467	+
																				TADA2A	8	6.42496	1.24514	0.311842	+
																				IRF2	8	13.9358	0.57406	0.0545407	-
																				LASS4	6	5.9725	1.00461	0.557764	+
																				FOXO1	3	10.4066	0.288278	0.00571185	--
																				DLX2	3	17.646	0.17001	1.17441e-05	--
																				LHX6	3	23.4375	0.128	5.54958e-08	--
																				CITED1	3	15.8362	0.18944	5.89696e-05	--
																				TEAD1	4	11.3115	0.353621	0.00934087	--
																				PRDM5	4	20.2703	0.197333	6.29553e-06	--
																				TCF7L1	7	24.9759	0.28027	1.04865e-05	--
																				GLI2	4	10.2256	0.391174	0.0203264	--
																				GLI3	6	18.6414	0.321864	0.000401817	--
																				FOS	2	6.96791	0.28703	0.0250179	--
																				SAP30L	1	11.4925	0.087013	7.58592e-05	--
																				AHR	7	7.05841	0.991725	0.566881	-
																				TSHZ2	1	5.06757	0.197333	0.0321608	--
																				RFX4	1	23.166	0.0431666	5.93601e-10	--
																				TOX3	1	7.78234	0.128496	0.00267913	--
																				HDAC3	3	9.59219	0.312754	0.0107996	--
																				SUB1	3	5.79151	0.517999	0.157235	-
																				KLF13	3	4.61511	0.650039	0.310293	-
																				RNF10	1	0.904924	1.10507	0.612823	+
																				ZFP74	2	1.53837	1.30008	0.463455	+
																				SALL2	2	5.15807	0.387742	0.100308	-
																				ZFHX3	3	12.7594	0.23512	0.000835649	--
																				BATF2	3	5.15807	0.581613	0.229515	-
																				PRDM1	2	5.15807	0.387742	0.100308	-
																				FOXO4	1	3.71019	0.269528	0.10358	-
																				NR5A1	2	17.1936	0.116323	2.6326e-06	--
																				WT1	1	12.4879	0.0800772	2.85635e-05	--
																				A930001N09RIK	1	4.07216	0.24557	0.0763528	-
																				ZFP41	2	4.16265	0.480463	0.201028	-
																				ZFP276	3	4.61511	0.650039	0.310293	-
																				ZBTB8A	1	6.15348	0.16251	0.0121176	--
																				ZBTB16	4	25.4284	0.157305	6.14403e-08	--
																				KDM3A	2	3.25773	0.613925	0.355438	-
																				MED26	2	2.44329	0.818567	0.55293	-
																				ZFPM2	3	11.4925	0.261039	0.0023848	--
																				CRX	1	8.05382	0.124165	0.00207484	--
																				HOXB4	1	6.69644	0.149333	0.00736527	--
																				ZFP697	2	6.87742	0.290807	0.0268959	--
																				HES2	2	4.97708	0.401842	0.114319	-
																				SOX13	1	3.61969	0.276266	0.111681	-
																				MEOX1	1	6.15348	0.16251	0.0121176	--
																				PHTF1	1	3.25773	0.306963	0.150296	-
																				HMGN3	6	17.3745	0.345333	0.001031	--
																				RCOR3	1	5.61053	0.178236	0.0198127	--
																				TFE	1	2.71477	0.368355	0.231174	-
																				FUBP3	3	1.90034	1.57867	0.294806	+
																				RYBP	3	2.17182	1.38133	0.371798	+
																				SOX10	1	3.07674	0.325019	0.173867	-
																				KDM5	1	1.80985	0.552533	0.448347	-
																				SMARCC2	5	5.9725	0.837171	0.442236	-
																				ZFP473	8	13.6643	0.585465	0.0628521	-
																				BBX	3	8.77776	0.341773	0.0200537	--
																				ZFPM1	2	5.52003	0.362317	0.0768382	-
																				NR5A2	1	11.402	0.0877036	8.28741e-05	--
																				JUN	2	11.4925	0.174026	0.0005213	--
																				ELF1	2	16.0172	0.124866	8.03193e-06	--
																				FOXJ2	1	9.04924	0.110507	0.000806205	--
																				DMRT1	1	9.5017	0.105244	0.000522644	--
																				SOHLH2	1	9.59219	0.104251	0.000479123	--
																				RBPJL	1	3.43871	0.290807	0.129672	-
																				PSIP1	6	9.23022	0.650039	0.172753	-
																				SFPQ	7	10.3161	0.678549	0.179139	-
																				HDAC2	3	1.08591	2.76266	0.0876629	+
																				ZKSCAN14	3	9.23022	0.325019	0.0142529	--
																				ASH2L	3	9.77318	0.306963	0.00938797	--
																				RHOX5	2	8.86825	0.225524	0.00518702	--
																				ZSCAN10	4	14.1168	0.28335	0.00109522	--
																				NFIA	2	4.16265	0.480463	0.201028	-
																				ETV2	1	5.52003	0.181158	0.0214902	--
																				NR6A1	1	5.61053	0.178236	0.0198127	--
																				HOXC9	1	12.5784	0.0795011	2.61278e-05	--
																				SIM2	1	12.307	0.0812548	3.41318e-05	--
																				ZFP90	1	0.995416	1.00461	0.647887	+
																				ATXN1L	1	3.16723	0.315733	0.161693	-
																				EGR4	1	4.7056	0.212513	0.0442138	--
																				GTF2H5	2	17.284	0.115714	2.41512e-06	--
																				NRF1	1	5.06757	0.197333	0.0321608	--
																				PURA	1	6.78693	0.147342	0.00677508	--
																				EPAS1	1	9.68268	0.103277	0.00043919	--
																				BHLHA15	4	14.7503	0.271182	0.000660368	--
																				PHOX2A	4	16.5601	0.241544	0.000150118	--
																				BCOR	1	1.80985	0.552533	0.448347	-
																				NFKB2	1	6.78693	0.147342	0.00677508	--
																				GATA1	2	8.14431	0.24557	0.00954975	--
																				CC2D1A	3	3.5292	0.85005	0.524822	-
																				PRDM4	3	4.25314	0.705361	0.374349	-
																				PBX2	1	6.51545	0.153481	0.00870042	--
																				FOXJ3	1	1.62886	0.613925	0.506002	-
																				MESP2	1	3.43871	0.290807	0.129672	-
																				GPBP1L1	1	6.96791	0.143515	0.0057303	--
																				SOX21	2	10.5876	0.1889	0.00116633	--
																				ARNTL	2	4.52462	0.442026	0.157237	-
																				RFX1	1	1.99083	0.502303	0.395491	-
																				ZBTB44	1	1.62886	0.613925	0.506002	-
																				ESRR	2	15.0217	0.13314	2.04652e-05	--
																				ETV4	3	13.7548	0.218105	0.000359648	--
																				FOXD3	4	14.4788	0.276266	0.000820966	--
																				FOXH1	2	15.0217	0.13314	2.04652e-05	--
																				HIC2	1	13.1214	0.0762114	1.52889e-05	--
																				MSC	1	5.882	0.17001	0.0155075	--
																				NANOG	3	19.2749	0.155643	2.6746e-06	--
																				POU4F2	2	15.2932	0.130777	1.58707e-05	--
																				POU5F1	2	16.9221	0.118189	3.40858e-06	--
																				ZFP42	2	16.0172	0.124866	8.03193e-06	--
																				NR1D2	2	3.07674	0.650039	0.394743	-
																				CDK9	2	1.44788	1.38133	0.431849	+
																				NR1D1	2	2.80526	0.712945	0.45887	-
																				FOXN3	3	13.3929	0.224	0.000489551	--
																				BMI1	1	2.3528	0.425025	0.304266	-
																				ZFP647	1	1.62886	0.613925	0.506002	-
																				RFX3	1	2.98625	0.334868	0.18686	-
																				SP4	1	1.26689	0.789333	0.634156	-
																				GLIS3	1	2.17182	0.460444	0.347498	-
																				HOXA4	1	56.6482	0.0176528	2.21732e-25	--
																				ZFP120	2	2.26231	0.884052	0.602797	-
																				IKZF2	1	1.90034	0.526222	0.421311	-
																				ZFP287	1	3.34822	0.298666	0.139636	-
																				SATB1	1	1.90034	0.526222	0.421311	-
																				ZFP770	1	2.17182	0.460444	0.347498	-
																				MEOX2	1	11.402	0.0877036	8.28741e-05	--
																				ZFP652	1	3.07674	0.325019	0.173867	-
																				ZFP3	2	14.2978	0.139882	4.01854e-05	--
																				E2F6	1	2.26231	0.442026	0.325298	-
																				OTX2	2	16.8316	0.118824	3.71465e-06	--
																				SNAPC3	1	0.542954	1.84178	0.434039	+
																				TAF12	1	4.88659	0.204642	0.0377278	--
																				ZFP239	1	3.16723	0.315733	0.161693	-
																				GTF2A1L	1	60.0869	0.0166426	5.23388e-27	--
																				HILS1	1	67.1453	0.0148931	2.27869e-30	--
																				HSF5	1	50.7662	0.0196981	1.29558e-22	--
																				SOX30	1	58.2771	0.0171594	3.76712e-26	--
																				SPZ1	1	67.5978	0.0147934	1.38438e-30	--
																				TBX22	1	35.5635	0.0281187	1.44488e-15	--
																				TNP1	1	67.6883	0.0147736	1.25302e-30	--
																				ZFP541	1	42.3504	0.0236125	1.0793e-18	--
																				AIRE	1	13.8453	0.0722265	7.46228e-06	--
																				ZFP57	1	9.04924	0.110507	0.000806205	--
