# Supplementary material for: Multilevel proteomic analyses reveal molecular diversity between diffuse-type and intestinal-type gastric cancer
Source: Nat Commun. 2023 Feb 14;14:835. doi: 10.1038/s41467-023-35797-6 (PMC9929250; doi:10.1038/s41467-023-35797-6)
Supplement: Supplementary file 7 — Supplementary Data 5 [file 41467_2023_35797_MOESM7_ESM.xlsx]

## Sheet: Description
Supplementary Data 5. Characteristics of proteomic subtypes. Related to Figure 4, Supplementary Figure 5.
Sheet	Description
Data S5A	Lists of significantly altered proteins among proteomic subtypes. Two-sided Wilcoxon rank-sum test is used.
Data S5B	Signature pathways enriched in GC proteomic subtypes.
Data S5C	Signature kinases enriched in GC proteomic subtypes. Two-sided permutation test is used.
Data S5D	Cell cycle phases of GC patients.
Data S5E	Cell cycle signature proteins in DGC cluster 1 and IGC cluster 3. Two-sided Wilcoxon rank-sum test is used.
Data S5F	Substrates of CDK1 and CDK2 in DGC cluster 1 and IGC cluster 3. Two-sided Wilcoxon rank-sum test is used.

## Sheet: Data S5A
DGC Cluster 1							DGC Cluster 2							DGC Cluster 3							IGC Cluster 1							IGC Cluster 2							IGC Cluster 3
Proteins	P value( wilcoxon rank sum test)	P value( wilcoxon rank sum test) adjust	Mean of DGC cluster1	Mean of other samples	Foldchange (mean DGC cluster 1/mean others)	Significant change	Proteins	P value( wilcoxon rank sum test)	P value( wilcoxon rank sum test) adjust	Mean of DGC cluster 2	Mean of other samples	Foldchange (mean DGC cluster 2/mean others)	Significant change	Proteins	P value( wilcoxon rank sum test)	P value( wilcoxon rank sum test) adjust	Mean of DGC cluster 3	Mean of other samples	Foldchange (mean DGC cluster 3/mean others)	Significant change	Proteins	P value( wilcoxon rank sum test)	P value( wilcoxon rank sum test)	Mean of IGC cluster1	Mean of other samples	Foldchange (mean IGC cluster 1/mean others)	Significant change	Proteins	P value( wilcoxon rank sum test)	P value( wilcoxon rank sum test)	Mean of IGC cluster 2	Mean of other samples	Foldchange (mean IGC cluster 2/mean others)	Significant change	Proteins	P value( wilcoxon rank sum test)	P value( wilcoxon rank sum test)	Mean of IGC cluster3	Mean of other samples	Foldchange (mean IGC cluster 3/mean others)	Significant change
RTN4	0.00671053	0.0176905	30.9702	20.1756	1.53503		SERPINH1	5.17e-08	0.000187929	45.4056	11.648	3.89816	up	SERPINH1	2.23517e-08	1.67339e-06	79.6113	11.0211	7.22352	up	SERPINH1	7.62939e-06	0.000102365	73.0554	5.44131	13.4261	up	SERPINH1	3.55271e-15	2.59703e-11	51.2429	11.4536	4.47394	up	SERPINH1	5.96046e-08	3.04401e-06	84.205	8.73601	9.63884	up
CTNNA1	7.15256e-07	1.3276e-05	6.2175	16.2759	0.382007	down	ALDH6A1	7.21e-06	0.00268263	7.7339	21.6673	0.356939	down	ALDH6A1	7.45058e-09	9.4923e-07	1.94228	17.7928	0.109162	down	ALDH6A1	7.62939e-06	0.000102365	4.81118	64.8683	0.0741684	down	ALDH6A1	8.88178e-14	1.62315e-10	8.04075	35.3719	0.22732	down	ALDH6A1	5.96046e-08	3.04401e-06	4.49127	32.4283	0.138498	down
TBC1D4	0.0178728	0.0396109	0.161857	0.28177	0.574431		THBS1	0.0073435	0.107273	1.77076	0.352518	5.02319		THBS1	1.54227e-06	3.7966e-05	7.88034	0.698408	11.2833	up	THBS1	7.62939e-06	0.000102365	4.44238	0.141893	31.3079	up	THBS1	1.09068e-12	9.635e-10	8.76823	0.25546	34.3234	up	THBS1	5.96046e-08	3.04401e-06	3.37747	0.21149	15.9699	up
MAU2	0.0142662	0.0328587	0.0259354	0.00237771	10.9077	up	NDUFV1	0.000167232	0.0136604	5.38623	11.7116	0.459905	down	NDUFV1	7.45058e-09	9.4923e-07	3.1807	10.3298	0.307915	down	NDUFV1	7.62939e-06	0.000102365	3.20634	22.1636	0.144667	down	NDUFV1	1.32339e-11	5.69056e-09	4.79838	15.6923	0.305779	down	NDUFV1	5.96046e-08	3.04401e-06	3.63272	14.5788	0.249178	down
TNC	1.19209e-06	1.86932e-05	20.9757	1.81269	11.5716	up	TPD52L2	0.0780536	0.339697	15.728	11.0145	1.42793		TPD52L2	7.96467e-06	0.000132964	15.3482	10.7002	1.43438		TPD52L2	7.62939e-06	0.000102365	21.5714	9.28787	2.32253	up	TPD52L2	5.26121e-11	1.42442e-08	19.5722	11.7486	1.66591		TPD52L2	5.96046e-08	3.04401e-06	26.066	11.4518	2.27615	up
AHCTF1	0.00065227	0.00275126	0.20729	0.0352485	5.88082	up	CKB	4.96e-06	0.00212113	166.566	630.136	0.264333	down	CKB	1.49012e-08	1.30376e-06	32.5068	319.684	0.101684	down	CKB	7.62939e-06	0.000102365	54.4372	1814.94	0.0299939	down	CKB	9.92095e-11	2.19764e-08	201.285	914.369	0.220135	down	CKB	5.96046e-08	3.04401e-06	40.9979	797.167	0.0514296	down
MBD3	0.000214092	0.00111245	0.207935	0.0175696	11.8349	up	NDUFV2	0.000393894	0.0189165	5.1776	10.4417	0.49586	down	NDUFV2	2.23517e-08	1.67339e-06	2.6192	8.88727	0.294713	down	NDUFV2	7.62939e-06	0.000102365	3.76559	30.269	0.124404	down	NDUFV2	9.92095e-11	2.19764e-08	5.88729	17.6047	0.334415	down	NDUFV2	5.96046e-08	3.04401e-06	4.01187	17.0507	0.23529	down
HNRNPA3	2.38419e-06	3.20653e-05	50.8249	22.779	2.23121	up	LIPF	0.000399881	0.0189165	263.452	2250.15	0.117082	down	LIPF	5.67734e-06	0.000106535	128.034	1131.52	0.113152	down	LIPF	7.62939e-06	0.000102365	112.573	7849.15	0.014342	down	LIPF	1.12202e-10	2.34341e-08	417.89	3410.81	0.122519	down	LIPF	5.96046e-08	3.04401e-06	31.9883	3316.19	0.0096461	down
MAPRE2	0.00485134	0.013783	2.12118	1.22128	1.73684		NDUFS1	0.000144131	0.0126245	9.20922	18.6627	0.493456	down	NDUFS1	7.45058e-09	9.4923e-07	5.12332	15.2108	0.336821	down	NDUFS1	7.62939e-06	0.000102365	7.42867	37.4552	0.198335	down	NDUFS1	1.43018e-10	2.61365e-08	9.53286	26.0561	0.365859	down	NDUFS1	5.96046e-08	3.04401e-06	6.78324	23.9741	0.28294	down
MAP1B	0.00485134	0.013783	0.776489	0.27369	2.83711	up	NDUFA9	8.45e-05	0.00975103	4.8568	10.3743	0.468156	down	NDUFA9	3.99351e-06	8.1008e-05	4.24925	9.32222	0.455819	down	NDUFA9	7.62939e-06	0.000102365	3.74436	21.4636	0.174452	down	NDUFA9	1.43018e-10	2.61365e-08	5.33764	13.6995	0.389624	down	NDUFA9	5.96046e-08	3.04401e-06	3.72923	14.1984	0.262652	down
ALDH3B1	0.0201937	0.0442291	0.150796	1.41625	0.106475	down	ACO2	2.1e-05	0.00526448	30.2998	77.555	0.390687	down	ACO2	7.45058e-09	9.4923e-07	17.523	57.7684	0.303331	down	ACO2	7.62939e-06	0.000102365	21.8404	146.019	0.149572	down	ACO2	1.6119e-10	2.80548e-08	29.3605	91.0729	0.322385	down	ACO2	5.96046e-08	3.04401e-06	24.5275	76.9825	0.318612	down
SGSM3	5.96046e-06	6.49227e-05	0.113182	0.736232	0.153732	down	CACYBP	0.0204778	0.183429	7.81644	4.34067	1.80074		CACYBP	8.2016e-05	0.000747303	7.37746	3.85779	1.91235		CACYBP	7.62939e-06	0.000102365	11.944	3.20841	3.72272	up	CACYBP	1.6119e-10	2.80548e-08	7.80922	4.85094	1.60984		CACYBP	5.96046e-08	3.04401e-06	11.2941	4.36048	2.59012	up
PARVB	2.38419e-07	6.80288e-06	1.9221	0.398941	4.818	up	PLOD1	0.00013411	0.0126245	0.540693	0.14258	3.7922	up	PLOD1	7.45058e-09	9.4923e-07	1.40949	0.145498	9.68741	up	PLOD1	7.62939e-06	0.000102365	1.53275	0.0935776	16.3795	up	PLOD1	1.8148e-10	3.08516e-08	1.09332	0.264985	4.12596	up	PLOD1	5.96046e-08	3.04401e-06	1.78198	0.252853	7.0475	up
PES1	9.78436e-05	0.000612659	0.763876	0.0637912	11.9746	up	PPA1	0.285558	0.622178	26.443	19.8943	1.32918		PPA1	0.884176	0.949694	24.0827	23.2826	1.03436		PPA1	1.52588e-05	0.000159333	31.9263	10.2805	3.10553	up	PPA1	2.04103e-10	3.24347e-08	29.1326	16.707	1.74374		PPA1	5.96046e-08	3.04401e-06	52.3515	14.3472	3.64891	up
BAZ1B	1.19209e-06	1.86932e-05	0.255341	0.0426884	5.98151	up	DBT	3.21e-05	0.00666763	1.61744	5.29692	0.305355	down	DBT	0.00128923	0.00627508	0.860586	3.2043	0.268572	down	DBT	7.62939e-06	0.000102365	1.0965	18.8335	0.058221	down	DBT	3.2324e-10	4.72577e-08	2.1864	10.1697	0.214991	down	DBT	5.96046e-08	3.04401e-06	1.06525	8.86075	0.120221	down
CYP7B1	0.0128512	0.0304777	0.0308122	0.00363377	8.47938	up	FKBP10	7.3e-05	0.00915017	2.79335	0.381064	7.3304	up	FKBP10	1.49012e-08	1.30376e-06	6.5396	0.390963	16.7269	up	FKBP10	7.62939e-06	0.000102365	6.0576	0.193939	31.2346	up	FKBP10	3.61741e-10	4.98929e-08	4.25801	0.615865	6.91387	up	FKBP10	5.96046e-08	3.04401e-06	5.8691	0.578956	10.1374	up
NNMT	2.38419e-07	6.80288e-06	14.3125	0.56614	25.2808	up	PCNA	0.00153908	0.0408363	6.07191	3.05658	1.9865		PCNA	0.000424966	0.00258251	7.51292	3.76272	1.99667		PCNA	7.62939e-06	0.000102365	7.37518	1.70255	4.33185	up	PCNA	9.57368e-10	1.09349e-07	6.19115	2.70037	2.29271	up	PCNA	5.96046e-08	3.04401e-06	16.9375	2.95823	5.72556	up
MARCKSL1	9.56917e-05	0.000602816	4.00779	1.08013	3.71049	up	NDUFS3	0.00120239	0.0355339	8.24982	15.2178	0.542117		NDUFS3	1.25915e-06	3.23107e-05	6.54889	14.2244	0.460398	down	NDUFS3	7.62939e-06	0.000102365	7.45428	30.1739	0.247044	down	NDUFS3	1.76784e-09	1.70039e-07	9.32317	21.2871	0.437973	down	NDUFS3	5.96046e-08	3.04401e-06	7.43254	21.3282	0.348485	down
PATL1	0.005223	0.0146445	0.348179	0.0598616	5.8164	up	PLOD3	0.00107777	0.0342156	1.43559	0.513178	2.79746	up	PLOD3	7.45058e-08	3.86472e-06	2.34873	0.534106	4.3975	up	PLOD3	7.62939e-06	0.000102365	2.53851	0.16329	15.546	up	PLOD3	2.62376e-09	2.31081e-07	2.29276	0.587718	3.90111	up	PLOD3	5.96046e-08	3.04401e-06	4.77136	0.362247	13.1716	up
ITGB4	0.00127864	0.0047058	2.02932	1.13896	1.78173		METTL7A	3.07e-06	0.00185991	11.17	28.0693	0.397944	down	METTL7A	1.51396e-05	0.000205119	12.1092	29.3988	0.411895	down	METTL7A	3.8147e-05	0.000323352	3.70775	17.9056	0.207072	down	METTL7A	1.54505e-08	8.24402e-07	5.55888	21.0003	0.264705	down	METTL7A	5.96046e-08	3.04401e-06	2.32048	18.7136	0.124	down
NDUFB8	4.76837e-07	9.88452e-06	2.99759	12.9901	0.230759	down	BCKDHA	0.00604621	0.0951428	3.12091	4.99316	0.625036		BCKDHA	0.000217609	0.00155539	0.643484	3.85262	0.167025	down	BCKDHA	7.62939e-06	0.000102365	1.61372	15.0548	0.10719	down	BCKDHA	1.9419e-08	9.72279e-07	2.28586	8.00148	0.285679	down	BCKDHA	5.96046e-08	3.04401e-06	1.20012	10.9981	0.109121	down
DNM1L	6.03199e-05	0.000423637	2.19758	1.37945	1.59309		GKN1	0.000903722	0.0307012	1309.66	2378.4	0.55065		GKN1	5.93442e-06	0.000106937	123.401	2658.28	0.0464215	down	GKN1	7.62939e-06	0.000102365	418.701	8081.14	0.0518121	down	GKN1	2.72034e-08	1.27472e-06	1045.6	3241.53	0.322565	down	GKN1	5.96046e-08	3.04401e-06	76.6641	2813.24	0.0272512	down
PARVG	0.00350433	0.0106417	0.790418	0.194191	4.0703	up	PLOD2	0.000138988	0.0126245	0.390251	0.0804019	4.85375	up	PLOD2	0.000227586	0.00160928	1.24228	0.231529	5.36554	up	PLOD2	0.00128937	0.00521318	1.18821	0.310764	3.82352	up	PLOD2	2.95613e-08	1.36768e-06	0.750527	0.157086	4.7778	up	PLOD2	5.96046e-08	3.04401e-06	0.803015	0.0495545	16.2047	up
RSU1	4.02927e-05	0.000319357	23.1105	9.77455	2.36435	up	SERPINB5	1.2e-05	0.003635	7.20089	0.724079	9.9449	up	SERPINB5	0.316096	0.454103	16.9794	8.53769	1.98875		SERPINB5	7.62939e-06	0.000102365	16.2545	0.18542	87.6634	up	SERPINB5	4.34392e-08	1.87894e-06	8.58929	1.23107	6.97708	up	SERPINB5	5.96046e-08	3.04401e-06	24.4862	1.40221	17.4626	up
C5orf51	0.0069314	0.0182003	0.347122	0.106739	3.25207	up	DHX9	0.0148182	0.158424	9.13855	6.25828	1.46023		DHX9	6.55651e-07	1.99219e-05	11.6612	7.29894	1.59765		DHX9	7.62939e-06	0.000102365	10.022	3.50424	2.85997	up	DHX9	4.82301e-08	2.00319e-06	7.88442	5.38678	1.46366		DHX9	5.96046e-08	3.04401e-06	12.0183	4.73103	2.54031	up
SYTL2	0.000737667	0.00300015	0.308531	1.01114	0.305132	down	CBX3	0.0155329	0.162195	25.1085	14.3878	1.74512		CBX3	4.83021e-05	0.000501138	27.6367	15.0813	1.83251		CBX3	7.62939e-06	0.000102365	35.1531	11.8063	2.97748	up	CBX3	5.65856e-08	2.24805e-06	27.6563	17.075	1.6197		CBX3	5.96046e-08	3.04401e-06	40.3113	11.474	3.51328	up
PYGB	0.00826216	0.0211316	11.2053	6.93253	1.61634		RHEB	0.0482966	0.268707	1.24264	0.844539	1.47139		RHEB	0.0317091	0.0795685	1.64195	1.01351	1.62007		RHEB	0.00157928	0.00611761	3.1014	1.40559	2.20648	up	RHEB	5.65856e-08	2.24805e-06	2.52243	1.47257	1.71294		RHEB	5.96046e-08	3.04401e-06	4.2758	1.03858	4.11696	up
DNM2	0.0111566	0.0271126	3.85246	5.04603	0.763463		GKN2	0.000496202	0.0215156	174.486	443.467	0.393459	down	GKN2	1.49012e-08	1.30376e-06	21.6478	461.324	0.0469254	down	GKN2	7.62939e-06	0.000102365	45.0744	676.054	0.0666728	down	GKN2	6.62798e-08	2.59094e-06	170.951	435.562	0.392483	down	GKN2	5.96046e-08	3.04401e-06	9.63257	302.489	0.0318444	down
FKBP10	2.38419e-07	6.80288e-06	5.81013	0.222422	26.1221	up	HSP90AA1	0.042354	0.248719	200.962	131.351	1.52996		HSP90AA1	0.000716209	0.00392537	194.708	138.066	1.41025		HSP90AA1	7.62939e-06	0.000102365	209.045	76.4476	2.73449	up	HSP90AA1	1.05507e-07	3.85629e-06	191.677	115.805	1.65517		HSP90AA1	5.96046e-08	3.04401e-06	301.015	104.945	2.8683	up
PLTP	0.0105492	0.0258873	1.02726	0.414154	2.48038	up	PRPF8	0.941691	0.999722	1.57274	1.32432	1.18759		PRPF8	1.25915e-06	3.23107e-05	2.37722	1.39255	1.70709		PRPF8	7.62939e-06	0.000102365	2.48849	0.795209	3.12935	up	PRPF8	2.06617e-07	6.56683e-06	1.88286	1.2946	1.4544		PRPF8	5.96046e-08	3.04401e-06	2.9433	1.0747	2.73871	up
NCK1	0.00111842	0.00420985	0.341541	0.229794	1.4863		P4HA2	0.0069904	0.104137	0.384594	0.10167	3.78276		P4HA2	0.000632739	0.00354549	0.682487	0.0900727	7.57707	up	P4HA2	0.000321048	0.00184664	1.03652	0.0565463	18.3305	up	P4HA2	2.94308e-07	8.49499e-06	0.661411	0.174964	3.78028	up	P4HA2	5.96046e-08	3.04401e-06	1.318	0.0421333	31.2816	up
HCFC1	4.52995e-06	5.30756e-05	1.05586	0.312382	3.38003	up	KPNA2	0.000983337	0.0324948	0.868119	0.0603567	14.3831	up	KPNA2	5.93442e-06	0.000106937	0.806389	0.110515	7.29667	up	KPNA2	0.000321048	0.00184664	1.40486	0.0242501	57.932	up	KPNA2	2.99121e-07	8.54129e-06	0.612815	0.101634	6.02961	up	KPNA2	5.96046e-08	3.04401e-06	2.6045	0.0938506	27.7515	up
FKBP15	0.00111842	0.00420985	0.782414	0.452909	1.72753		HSP90AB1	0.0496669	0.272924	216.51	125.177	1.72963		HSP90AB1	2.28733e-06	5.09527e-05	215.893	121.241	1.7807		HSP90AB1	7.62939e-06	0.000102365	230.74	66.7699	3.45575	up	HSP90AB1	3.18358e-07	8.95075e-06	207.562	102.457	2.02585	up	HSP90AB1	5.96046e-08	3.04401e-06	281.207	84.1987	3.3398	up
FBLN2	2.38419e-07	6.80288e-06	4.7613	0.366816	12.9801	up	HNRNPF	0.0267144	0.205083	28.5725	20.2579	1.41044		HNRNPF	0.000217609	0.00155539	33.9939	19.8945	1.7087		HNRNPF	7.62939e-06	0.000102365	38.8481	10.7501	3.61375	up	HNRNPF	3.93411e-07	1.06908e-05	28.9334	19.9615	1.44946		HNRNPF	5.96046e-08	3.04401e-06	48.9617	15.76	3.10671	up
BPNT1	0.0415251	0.0792178	6.12906	4.76535	1.28617		DDX21	0.0020085	0.0493305	1.15841	0.334163	3.4666	up	DDX21	7.96467e-06	0.000132964	1.61514	0.430982	3.74757	up	DDX21	7.62939e-06	0.000102365	2.82875	0.324978	8.70442	up	DDX21	5.19374e-07	1.3608e-05	1.51922	0.603493	2.51737	up	DDX21	5.96046e-08	3.04401e-06	3.52646	0.414978	8.49794	up
GHITM	0.00182886	0.00627975	2.1945	4.57216	0.479969	down	APP	0.00485044	0.0843605	0.198848	0.128061	1.55276		APP	0.00193521	0.00873972	0.393036	0.0684498	5.74196	up	APP	0.000384708	0.00214537	0.276778	0.0274696	10.0758	up	APP	6.84654e-07	1.73177e-05	0.312975	0.0718285	4.35725	up	APP	5.96046e-08	3.04401e-06	0.634526	0.0479503	13.233	up
PTER	1.3113e-05	0.000123749	0.97652	3.68753	0.264817	down	C14orf159	2.95e-05	0.00649894	1.34704	4.53581	0.296978	down	C14orf159	5.21541e-07	1.66115e-05	1.01751	3.35138	0.303609	down	C14orf159	7.62939e-06	0.000102365	1.80069	9.07077	0.198515	down	C14orf159	9.2124e-07	2.25226e-05	2.42835	5.94602	0.4084	down	C14orf159	5.96046e-08	3.04401e-06	1.25196	5.16139	0.242563	down
ABCA8	0.000106573	0.000642973	0.045634	0.266723	0.171092	down	ABCA8	0.00538571	0.0894292	0.102554	0.174925	0.586271		ABCA8	1.40516e-05	0.000197374	0.0372445	0.246303	0.151214	down	ABCA8	7.62939e-05	0.000573797	0.0407454	0.304404	0.133853	down	ABCA8	1.04144e-06	2.46373e-05	0.0616629	0.239457	0.257511	down	ABCA8	5.96046e-08	3.04401e-06	0.0139701	0.294699	0.0474048	down
SCAMP3	0.00433898	0.0125479	2.36916	1.20315	1.96913		SH3PXD2B	0.0448664	0.256754	0.143731	0.0320951	4.47827		SH3PXD2B	0.000119238	0.000998012	0.29216	0.0637689	4.58154	up	SH3PXD2B	0.000482403	0.00251499	0.448887	0.0150829	29.7614	up	SH3PXD2B	1.10074e-06	2.57898e-05	0.285674	0.0582766	4.90204	up	SH3PXD2B	5.96046e-08	3.04401e-06	0.625681	0.0124993	50.0574	up
XPO1	2.38419e-07	6.80288e-06	6.96729	2.4519	2.84159	up	XPO5	0.247947	0.578782	0.565158	0.262762	2.15084		XPO5	1.51396e-05	0.000205119	0.836267	0.222857	3.75249	up	XPO5	7.62939e-06	0.000102365	1.12534	0.0863001	13.0398	up	XPO5	1.16073e-06	2.69364e-05	1.12839	0.213354	5.28885	up	XPO5	5.96046e-08	3.04401e-06	1.13394	0.149384	7.59076	up
DDX21	2.38419e-07	6.80288e-06	1.79979	0.145425	12.3761	up	FUBP1	0.0110996	0.13038	7.24441	4.15985	1.74151		FUBP1	0.00316053	0.0128366	6.54918	4.42588	1.47975		FUBP1	1.52588e-05	0.000159333	8.94832	3.82194	2.3413	up	FUBP1	1.16073e-06	2.69364e-05	7.92665	5.80201	1.36619		FUBP1	5.96046e-08	3.04401e-06	10.9856	4.4996	2.44146	up
LBP	0.000737667	0.00300015	1.47238	0.586053	2.51237	up	MUC13	7.38e-06	0.00268263	7.53077	0.412601	18.252	up	MUC13	0.00223392	0.00977863	11.9921	2.64145	4.53999	up	MUC13	1.52588e-05	0.000159333	12.3207	0.364582	33.794	up	MUC13	1.25838e-06	2.90181e-05	7.03293	9.21476	0.763224		MUC13	5.96046e-08	3.04401e-06	40.4894	0.505973	80.0229	up
KCTD10	0.0329694	0.0663216	0.0443185	0.0175406	2.52663		MISP	0.0159635	0.164851	1.48681	0.532215	2.79362		MISP	0.762139	0.861961	2.40494	2.14312	1.12217		MISP	7.62939e-06	0.000102365	3.71214	0.0244957	151.543	up	MISP	1.68094e-06	3.67894e-05	2.60573	0.695737	3.74528	up	MISP	5.96046e-08	3.04401e-06	4.81284	0.599323	8.03047	up
CEACAM6	0.00109705	0.00418132	3.98054	0.001	3980.54	up	EIF6	0.025575	0.200356	15.1767	8.6043	1.76385		EIF6	0.00654876	0.0227655	14.679	9.31692	1.57552		EIF6	7.62939e-06	0.000102365	13.3365	5.0514	2.64017	up	EIF6	1.93937e-06	4.13317e-05	12.5171	8.24202	1.5187		EIF6	5.96046e-08	3.04401e-06	25.3414	6.64126	3.81576	up
IFITM1	0.00109705	0.00418132	3.03696	0.277226	10.9548	up	MAGOH	0.155504	0.458097	3.52711	2.18443	1.61466		MAGOH	0.000252866	0.0017522	7.24634	2.92167	2.48021	up	MAGOH	7.62939e-06	0.000102365	9.91094	2.39767	4.13357	up	MAGOH	2.06536e-06	4.33845e-05	6.48223	4.12973	1.56965		MAGOH	5.96046e-08	3.04401e-06	12.4709	2.68489	4.64484	up
RELA	1.19209e-06	1.86932e-05	1.87155	0.882751	2.12014	up	RUVBL2	0.236859	0.562917	5.76202	4.42782	1.30132		RUVBL2	0.284213	0.418653	4.15264	4.70935	0.881787		RUVBL2	1.52588e-05	0.000159333	6.98365	2.9868	2.33817	up	RUVBL2	2.3406e-06	4.80611e-05	6.08263	4.62229	1.31593		RUVBL2	5.96046e-08	3.04401e-06	8.87142	3.88722	2.2822	up
FCGR3A	0.000482403	0.00214414	0.404335	0.0344291	11.744	up	HNRNPM	0.0214211	0.183429	27.3865	19.9928	1.36982		HNRNPM	0.0136237	0.040984	27.339	20.5778	1.32857		HNRNPM	7.62939e-06	0.000102365	45.0359	18.3832	2.44984	up	HNRNPM	5.79125e-06	9.93757e-05	35.6627	26.7581	1.33278		HNRNPM	5.96046e-08	3.04401e-06	56.4276	23.721	2.3788	up
FBXL8	0.0105492	0.0258873	0.10375	0.176417	0.588096		HNRNPK	0.278221	0.61723	98.1909	78.3261	1.25362		HNRNPK	0.762139	0.861961	89.7946	85.0574	1.0557		HNRNPK	0.000106812	0.000757458	117.725	54.1233	2.17512	up	HNRNPK	5.79125e-06	9.93757e-05	100.278	74.4213	1.34744		HNRNPK	5.96046e-08	3.04401e-06	184.077	70.8899	2.59666	up
INTS8	0.00333335	0.0102987	0.0484077	0.00702425	6.89152	up	MATR3	0.0440926	0.254761	7.21428	5.0072	1.44078		MATR3	0.00266212	0.0111683	7.85342	6.02543	1.30338		MATR3	7.62939e-06	0.000102365	7.12165	3.84779	1.85084		MATR3	1.02822e-05	0.000159921	5.86206	4.49681	1.3036		MATR3	5.96046e-08	3.04401e-06	10.7262	4.10302	2.61423	up
PPP2R1B	0.0272677	0.0565564	1.86704	1.11388	1.67616		PUF60	0.324159	0.643431	4.43978	4.14701	1.0706		PUF60	0.613638	0.734505	3.07361	3.38836	0.907107		PUF60	0.00280762	0.00943511	6.53324	5.86602	1.11374		PUF60	1.15019e-05	0.000174438	6.10494	3.53647	1.72628		PUF60	5.96046e-08	3.04401e-06	9.37331	2.588	3.62184	up
CDH1	1.66893e-05	0.000151034	3.51149	8.95335	0.392199	down	AHSA1	0.0330787	0.229488	5.16711	4.27707	1.2081		AHSA1	0.00440677	0.016633	12.2324	5.28027	2.31661	up	AHSA1	7.62939e-06	0.000102365	7.2642	1.89437	3.83464	up	AHSA1	1.2161e-05	0.000183292	4.4874	2.73534	1.64053		AHSA1	5.96046e-08	3.04401e-06	5.9102	2.30072	2.56884	up
SLC25A6	1.0252e-05	0.000100802	47.7922	154.344	0.309648	down	CAPRIN1	0.0148182	0.158424	4.08462	2.36657	1.72597		CAPRIN1	4.09782e-07	1.3777e-05	5.23783	2.52929	2.07087	up	CAPRIN1	7.62939e-06	0.000102365	4.8018	1.4768	3.25149	up	CAPRIN1	1.43547e-05	0.00020903	4.51366	2.60188	1.73477		CAPRIN1	5.96046e-08	3.04401e-06	6.74351	2.01238	3.35102	up
GAPDH	0.0148652	0.033842	753.233	490.074	1.53698		IGJ	0.00165062	0.0430107	41.9879	142.017	0.295653	down	IGJ	3.72529e-08	2.41545e-06	12.6594	148.804	0.0850742	down	IGJ	0.00210525	0.00759554	2.26121	33.3696	0.0677625	down	IGJ	1.5029e-05	0.000216432	12.0333	55.0928	0.218418	down	IGJ	5.96046e-08	3.04401e-06	4.31766	82.2379	0.0525021	down
S100A6	0.000475168	0.00213152	548.487	208.274	2.63349	up	SF3B1	0.0725803	0.335875	3.46068	2.50281	1.38272		SF3B1	1.10492e-05	0.000167514	4.43175	2.87907	1.5393		SF3B1	7.62939e-06	0.000102365	5.81048	2.01567	2.88265	up	SF3B1	1.69114e-05	0.000237279	4.22024	3.0731	1.37328		SF3B1	5.96046e-08	3.04401e-06	6.77528	2.77422	2.44223	up
SNRPA	0.00745201	0.0193577	2.34707	1.55295	1.51137		SSB	0.00909883	0.121662	12.2614	7.48476	1.63819		SSB	0.0735367	0.150769	11.5225	9.12754	1.26239		SSB	7.62939e-06	0.000102365	18.7558	6.36703	2.94577	up	SSB	1.98855e-05	0.000270192	14.8828	10.3633	1.4361		SSB	5.96046e-08	3.04401e-06	25.9084	7.28198	3.55787	up
HCK	7.46962e-05	0.000494531	0.471481	0.106702	4.41867	up	KPNA3	0.0267144	0.205083	1.2727	0.800456	1.58997		KPNA3	0.536909	0.668788	1.12805	0.920809	1.22507		KPNA3	7.62939e-06	0.000102365	1.75829	0.668892	2.62867	up	KPNA3	1.98855e-05	0.000270192	1.14227	0.833995	1.36963		KPNA3	5.96046e-08	3.04401e-06	1.73815	0.639686	2.71719	up
PPP1R12A	0.00433898	0.0125479	2.02289	1.11906	1.80767		PTPN12	0.0350546	0.237067	0.207935	0.115376	1.80223		PTPN12	1.885e-06	4.43005e-05	0.620133	0.0771951	8.03332	up	PTPN12	7.62939e-06	0.000102365	0.530975	0.0286075	18.5607	up	PTPN12	2.05051e-05	0.000276554	0.305893	0.118157	2.58887	up	PTPN12	5.96046e-08	3.04401e-06	0.434877	0.0455435	9.54861	up
CDC5L	0.000407934	0.00187856	1.31697	0.866489	1.51989		EIF2AK2	0.0780536	0.339697	1.55489	1.01163	1.53702		EIF2AK2	0.551874	0.684026	1.26203	1.37522	0.917694		EIF2AK2	5.34058e-05	0.00042331	2.37541	0.958837	2.47739	up	EIF2AK2	2.33389e-05	0.000307956	2.22774	1.43679	1.55049		EIF2AK2	5.96046e-08	3.04401e-06	3.71204	1.05724	3.51107	up
RIC8A	0.00745201	0.0193577	1.19755	0.742176	1.61356		SAFB	0.0625611	0.307934	1.84189	1.27479	1.44486		SAFB	0.000381403	0.00236933	2.14228	1.63321	1.3117		SAFB	7.62939e-06	0.000102365	1.56638	0.676483	2.31547	up	SAFB	2.46084e-05	0.000321228	1.20632	0.907008	1.33		SAFB	5.96046e-08	3.04401e-06	1.90133	0.7612	2.49781	up
MLEC	1.66893e-05	0.000151034	5.27277	9.2945	0.567301		NONO	0.0148182	0.158424	21.0275	13.6021	1.5459		NONO	0.0217787	0.0592127	17.047	13.592	1.25419		NONO	7.62939e-06	0.000102365	28.8797	12.2301	2.36136	up	NONO	2.59417e-05	0.000333862	24.8943	19.0787	1.30482		NONO	5.96046e-08	3.04401e-06	45.8717	15.2552	3.00695	up
DLGAP4	0.000658619	0.00277001	0.468821	0.11344	4.13275	up	GGCT	0.000632072	0.0248387	5.17772	3.18161	1.62739		GGCT	0.0628139	0.132951	5.48148	3.9348	1.39308		GGCT	0.000106812	0.000757458	7.45294	3.2431	2.29809	up	GGCT	3.54528e-05	0.000430498	7.17024	4.0892	1.75346		GGCT	5.96046e-08	3.04401e-06	13.0804	3.40952	3.83644	up
ZMPSTE24	2.09808e-05	0.000183261	3.01204	0.966875	3.11524	up	ZMPSTE24	0.902169	0.980668	1.88844	1.36458	1.3839		ZMPSTE24	1.86265e-07	7.43216e-06	3.58599	1.3281	2.70009	up	ZMPSTE24	7.62939e-06	0.000102365	2.3159	0.783509	2.95581	up	ZMPSTE24	3.92808e-05	0.000468422	1.91531	1.1905	1.60883		ZMPSTE24	5.96046e-08	3.04401e-06	2.92189	0.900696	3.24404	up
C7orf50	0.0138326	0.0324246	0.461856	0.111598	4.13856	up	DIS3	0.0136227	0.150465	0.530821	0.237962	2.2307		DIS3	0.0051764	0.0189145	0.554727	0.328709	1.68759		DIS3	7.62939e-06	0.000102365	0.82719	0.203402	4.06678	up	DIS3	4.57448e-05	0.000527436	0.652541	0.29359	2.22263	up	DIS3	5.96046e-08	3.04401e-06	1.04279	0.268001	3.891	up
TNXB	0.118646	0.185251	1.11669	1.4561	0.766903		TNXB	0.00112939	0.034939	1.58955	3.1736	0.500868		TNXB	6.73532e-06	0.000116735	0.713085	2.6575	0.26833	down	TNXB	0.0987396	0.163318	1.23387	2.54815	0.484224		TNXB	4.81092e-05	0.00055122	1.79381	2.97016	0.603942		TNXB	5.96046e-08	3.04401e-06	0.580866	3.03361	0.191476	down
XAB2	7.86781e-06	8.09706e-05	0.295829	0.0250309	11.8185	up	XPO1	0.776022	0.915559	4.16007	3.4822	1.19467		XPO1	9.39518e-06	0.000148969	6.91367	4.20066	1.64585		XPO1	3.8147e-05	0.000323352	6.97024	2.71537	2.56696	up	XPO1	5.31806e-05	0.000591428	5.30704	3.59536	1.47608		XPO1	5.96046e-08	3.04401e-06	7.39008	2.69686	2.74025	up
VAMP2	0.000849485	0.00338329	6.79582	11.527	0.589556		VAV2	0.0593582	0.300158	0.380376	0.107702	3.53173		VAV2	0.000152737	0.00120694	0.536661	0.103078	5.20635	up	VAV2	0.000584659	0.00289716	0.244483	0.0133711	18.2844	up	VAV2	6.64451e-05	0.000700886	0.349273	0.0873232	3.99977	up	VAV2	5.96046e-08	3.04401e-06	0.832045	0.0610722	13.6239	up
HSPA14	0.00122729	0.00458641	0.400389	0.245599	1.63026		LRPAP1	0.0208298	0.183429	1.44797	0.760321	1.90441		LRPAP1	2.76065e-05	0.000327044	1.61214	0.471502	3.41915	up	LRPAP1	0.28373	0.386806	2.01771	1.93381	1.04339		LRPAP1	6.80985e-05	0.000708108	1.65811	0.868591	1.90896		LRPAP1	5.96046e-08	3.04401e-06	2.0268	0.704296	2.87776	up
PDLIM2	0.000726514	0.00300015	0.246959	0.001	246.959	up	POLR1A	0.070619	0.331205	0.0627905	0.0110374	5.68888		POLR1A	0.00159323	0.00749842	0.16029	0.0570156	2.81134	up	POLR1A	7.62939e-06	0.000102365	0.185756	0.00263219	70.571	up	POLR1A	8.17057e-05	0.000830083	0.0784733	0.0184681	4.24913	up	POLR1A	5.96046e-08	3.04401e-06	0.213131	0.00861772	24.7317	up
IPO9	2.38419e-07	6.80288e-06	1.14067	0.439163	2.59737	up	MCM2	0.00737776	0.107273	1.32143	0.469677	2.81348		MCM2	8.19564e-07	2.38067e-05	1.4565	0.410904	3.54462	up	MCM2	7.62939e-06	0.000102365	2.20363	0.187739	11.7377	up	MCM2	9.12049e-05	0.00089491	1.2707	0.681661	1.86412		MCM2	5.96046e-08	3.04401e-06	3.1194	0.53709	5.80797	up
LEPREL2	0.00592154	0.0160645	0.195419	0.001	195.419	up	MYBBP1A	0.380619	0.685775	0.640406	0.371828	1.72232		MYBBP1A	0.0120522	0.0370233	0.893261	0.738212	1.21003		MYBBP1A	1.52588e-05	0.000159333	1.11821	0.176892	6.32145	up	MYBBP1A	9.55255e-05	0.000926962	0.475554	0.285518	1.66559		MYBBP1A	5.96046e-08	3.04401e-06	0.833884	0.122025	6.83372	up
DNAJC9	2.38419e-07	6.80288e-06	2.39865	0.673284	3.56261	up	GK	0.0241354	0.195395	0.534912	0.175873	3.04147		GK	0.0102569	0.0325692	1.24628	0.68242	1.82626		GK	7.62939e-06	0.000102365	0.933054	0.0877788	10.6296	up	GK	0.000170578	0.0014382	0.593435	0.22609	2.62477	up	GK	5.96046e-08	3.04401e-06	1.16391	0.222907	5.22151	up
MRTO4	0.00253355	0.00813868	0.92063	0.248549	3.70401	up	NT5C2	0.724596	0.888632	0.575687	0.750345	0.767229		NT5C2	0.000193685	0.00143671	1.11163	0.492887	2.25534	up	NT5C2	0.00896454	0.0241276	1.06163	0.536371	1.97928		NT5C2	0.000175019	0.00146049	0.996387	0.563463	1.76833		NT5C2	5.96046e-08	3.04401e-06	1.25014	0.365268	3.42254	up
ATP5C1	2.38419e-07	6.80288e-06	16.2246	119.921	0.135294	down	ACTL6A	0.130321	0.437006	2.55996	1.75662	1.45732		ACTL6A	0.000193685	0.00143671	2.72757	1.9237	1.41787		ACTL6A	7.62939e-06	0.000102365	4.4598	1.55874	2.86115	up	ACTL6A	0.000183144	0.00151104	3.47671	2.45208	1.41786		ACTL6A	5.96046e-08	3.04401e-06	5.2967	1.92669	2.74912	up
MMP1	0.00385729	0.0114204	0.69424	0.001	694.24	up	NOP58	0.167414	0.466323	3.47034	2.61989	1.32461		NOP58	0.00885972	0.0292186	4.42709	3.2587	1.35854		NOP58	7.62939e-06	0.000102365	5.06132	1.69945	2.97821	up	NOP58	0.000200441	0.00162442	3.80261	2.53294	1.50126		NOP58	5.96046e-08	3.04401e-06	5.72002	2.20431	2.59493	up
EPHX1	3.26633e-05	0.000268844	4.77222	8.49974	0.561455		HDAC2	0.222146	0.543041	1.76328	1.18888	1.48314		HDAC2	0.350163	0.493956	1.43038	1.25935	1.13581		HDAC2	1.52588e-05	0.000159333	1.83471	0.693971	2.64379	up	HDAC2	0.000236019	0.00186117	1.55605	1.1306	1.37631		HDAC2	5.96046e-08	3.04401e-06	2.3369	0.992651	2.3542	up
GM2A	0.00433898	0.0125479	6.29696	2.84477	2.21352	up	IRF2BP2	0.0232238	0.192417	0.846917	0.451827	1.87443		IRF2BP2	0.285019	0.419499	0.636442	0.470418	1.35293		IRF2BP2	7.62939e-06	0.000102365	1.00672	0.11142	9.03534	up	IRF2BP2	0.000285686	0.00218677	0.631497	0.364151	1.73416		IRF2BP2	5.96046e-08	3.04401e-06	1.94493	0.309836	6.27729	up
ACADM	2.6226e-05	0.00022137	5.10031	16.9906	0.300185	down	AAR2	0.2812	0.620944	0.436677	0.156571	2.78901		AAR2	0.00636093	0.0223804	0.635762	0.173295	3.66867	up	AAR2	3.8147e-05	0.000323352	0.449429	0.105415	4.26342	up	AAR2	0.000311705	0.00234598	0.288417	0.155156	1.85888		AAR2	5.96046e-08	3.04401e-06	0.575982	0.138301	4.16469	up
TSTA3	0.000152588	0.000845567	19.7358	35.6615	0.553421		TXLNA	0.0237116	0.192782	1.24828	0.592682	2.10616		TXLNA	0.000583388	0.00329694	1.38022	0.620101	2.22581	up	TXLNA	7.62939e-06	0.000102365	1.83144	0.507297	3.61019	up	TXLNA	0.000325417	0.00243231	1.47673	0.845452	1.74667		TXLNA	5.96046e-08	3.04401e-06	2.37261	0.735986	3.22372	up
GTF2E1	0.00279748	0.00884591	0.222182	0.0490594	4.52883	up	KHDRBS1	0.0625611	0.307934	7.52333	5.14519	1.46221		KHDRBS1	5.67734e-06	0.000106535	8.03923	5.35212	1.50206		KHDRBS1	5.34058e-05	0.00042331	9.51227	4.22113	2.25349	up	KHDRBS1	0.000339743	0.00251623	8.14921	6.28605	1.2964		KHDRBS1	5.96046e-08	3.04401e-06	11.5634	4.73313	2.44308	up
AGMAT	0.000214092	0.00111245	0.684514	0.00944335	72.4864	up	CIB1	0.0501994	0.273646	1.14542	0.619614	1.8486		CIB1	0.125621	0.226311	1.61013	1.20991	1.33078		CIB1	0.129738	0.204044	1.51133	0.681349	2.21815		CIB1	0.000460723	0.00318627	1.31625	0.849479	1.54948		CIB1	5.96046e-08	3.04401e-06	3.11712	0.4933	6.31892	up
NDUFA6	2.38419e-07	6.80288e-06	1.4092	10.5275	0.13386	down	BAG6	0.478942	0.756937	0.965484	0.68632	1.40675		BAG6	5.52982e-05	0.00055852	1.11798	0.711443	1.57142		BAG6	7.62939e-06	0.000102365	1.15206	0.455351	2.53004	up	BAG6	0.000497143	0.00336492	1.0305	0.613273	1.68032		BAG6	5.96046e-08	3.04401e-06	1.8131	0.596663	3.03873	up
FCGR3B	0.0142662	0.0328587	0.424302	0.001	424.302	up	HNRNPR	0.00602294	0.0949822	8.79203	6.24742	1.4073		HNRNPR	0.479096	0.612427	8.01969	7.57319	1.05896		HNRNPR	7.62939e-05	0.000573797	11.3153	5.96711	1.89628		HNRNPR	0.000518221	0.0034818	9.34532	7.8763	1.18651		HNRNPR	5.96046e-08	3.04401e-06	16.5769	6.63059	2.50007	up
EPS8L3	0.00603271	0.0161803	0.474696	0.233745	2.03083	up	HDGF	0.143417	0.458097	20.9554	17.2613	1.21401		HDGF	6.73532e-06	0.000116735	27.1657	16.7517	1.62167		HDGF	0.00157928	0.00611761	23.9387	13.4765	1.77633		HDGF	0.00054011	0.00360237	22.4236	15.9196	1.40856		HDGF	5.96046e-08	3.04401e-06	34.2511	12.0203	2.84943	up
TWF1	4.93526e-05	0.000358373	7.72563	4.63512	1.66676		UBAP2L	0.0898568	0.3577	0.689258	0.363941	1.89387		UBAP2L	0.104174	0.194326	0.541235	0.424914	1.27375		UBAP2L	7.62939e-06	0.000102365	0.899494	0.321472	2.79805	up	UBAP2L	0.000562838	0.00373691	0.712655	0.539803	1.32021		UBAP2L	5.96046e-08	3.04401e-06	1.39145	0.3454	4.02852	up
ABCF1	0.0178728	0.0396109	2.10158	1.53196	1.37182		CDK1	0.0312012	0.222328	1.41	0.150772	9.35186		CDK1	8.32553e-06	0.00013867	1.77692	0.0856121	20.7555	up	CDK1	7.62939e-06	0.000102365	2.08933	0.0437849	47.718	up	CDK1	0.000565152	0.00374888	1.00591	0.240572	4.18135	up	CDK1	5.96046e-08	3.04401e-06	3.64895	0.117483	31.0593	up
MKI67	0.000482403	0.00214414	0.156194	0.001	156.194	up	NOL6	0.00262928	0.0567206	0.484603	0.0519249	9.33277		NOL6	0.00300636	0.0123765	0.146551	0.0808925	1.81168		NOL6	1.52588e-05	0.000159333	0.359416	0.0318309	11.2914	up	NOL6	0.000588474	0.00387196	0.648997	0.12889	5.0353	up	NOL6	5.96046e-08	3.04401e-06	0.384984	0.0406782	9.46414	up
C2	5.96046e-06	6.49227e-05	3.014	0.793368	3.799	up	DHX15	0.138945	0.451961	7.7739	5.59804	1.38868		DHX15	0.000472903	0.00282902	8.60408	6.38967	1.34656		DHX15	1.52588e-05	0.000159333	8.27324	3.82233	2.16445	up	DHX15	0.000610925	0.00400526	6.45944	5.34629	1.20821		DHX15	5.96046e-08	3.04401e-06	10.8938	4.8836	2.23069	up
MYH9	2.38419e-07	6.80288e-06	171.398	60.7008	2.82365	up	NUP188	0.585791	0.81977	0.09902	0.105418	0.939308		NUP188	1.41561e-07	6.04715e-06	0.253751	0.0908973	2.79162	up	NUP188	7.62939e-06	0.000102365	0.17299	0.0535667	3.22943	up	NUP188	0.000842969	0.00522212	0.131208	0.0840617	1.56085		NUP188	5.96046e-08	3.04401e-06	0.296921	0.0760453	3.90452	up
S100A13	0.000114272	0.000682632	5.68147	1.01273	5.61005	up	SF3A1	0.0579905	0.295619	3.44223	2.4076	1.42973		SF3A1	0.411734	0.54732	3.07493	2.74552	1.11998		SF3A1	7.62939e-06	0.000102365	5.55701	2.13899	2.59796	up	SF3A1	0.00091228	0.00558056	3.86501	3.20876	1.20452		SF3A1	5.96046e-08	3.04401e-06	6.37705	2.53987	2.51078	up
ERCC3	0.00592154	0.0160645	0.0219276	0.00155227	14.1261	up	HEATR2	0.289543	0.625922	0.104287	0.0587062	1.77643		HEATR2	0.000716209	0.00392537	0.150832	0.0624074	2.41689	up	HEATR2	0.000839233	0.00376271	0.304731	0.0492695	6.18498	up	HEATR2	0.000943263	0.00574647	0.169716	0.0791543	2.14412	up	HEATR2	5.96046e-08	3.04401e-06	0.310805	0.0757843	4.10118	up
SHPK	0.000152588	0.000845567	0.522033	0.766945	0.680666		SMU1	0.449063	0.73232	1.34098	0.992659	1.3509		SMU1	0.424753	0.556377	1.05226	1.15733	0.909215		SMU1	7.62939e-06	0.000102365	1.88601	0.633542	2.97694	up	SMU1	0.00119746	0.00690876	1.31863	1.00736	1.309		SMU1	5.96046e-08	3.04401e-06	2.4373	0.8181	2.97922	up
EPB41L3	0.00603271	0.0161803	0.532277	0.308734	1.72406		HBG1	0.171189	0.471596	370.759	551.589	0.672166		HBG1	0.613638	0.734505	365.396	324.46	1.12617		HBG1	0.212143	0.299939	432.832	660.688	0.655123		HBG1	0.00139445	0.00784113	380.328	713.419	0.533106		HBG1	5.96046e-08	3.04401e-06	179.079	720.754	0.248461	down
YWHAG	4.93526e-05	0.000358373	76.9282	47.3637	1.6242		YWHAH	0.788512	0.918962	63.599	62.6602	1.01498		YWHAH	0.00141653	0.00676319	52.172	70.8731	0.736132		YWHAH	0.0138702	0.0343066	105.925	72.2815	1.46546		YWHAH	0.00150353	0.00828244	93.2284	78.4412	1.18851		YWHAH	5.96046e-08	3.04401e-06	107.627	67.9935	1.5829
PLIN2	0.00252617	0.00812216	0.182582	0.001	182.582	up	PRPF19	0.0809115	0.339697	7.58051	5.03611	1.50523		PRPF19	0.209804	0.32907	6.10138	5.24811	1.16259		PRPF19	2.28882e-05	0.000212786	6.78763	3.28358	2.06714	up	PRPF19	0.00168159	0.00906522	5.01303	3.89759	1.28619		PRPF19	5.96046e-08	3.04401e-06	8.48658	3.34047	2.54054	up
NEK9	6.03199e-05	0.000423637	0.898384	0.487775	1.8418		PAK2	0.0674203	0.321483	3.38118	2.50947	1.34737		PAK2	0.0774157	0.156702	3.51578	2.74605	1.28031		PAK2	7.62939e-06	0.000102365	4.68303	1.72191	2.71967	up	PAK2	0.00209571	0.0107055	3.21978	2.53997	1.26764		PAK2	5.96046e-08	3.04401e-06	4.55729	1.92162	2.37159	up
RHOG	6.03199e-05	0.000423637	9.23478	6.83398	1.3513		SAE1	0.0649538	0.315083	4.37026	2.65961	1.64319		SAE1	0.00117213	0.00579444	4.23987	2.58122	1.64258		SAE1	7.62939e-06	0.000102365	4.55127	1.14903	3.96095	up	SAE1	0.002173	0.0110081	2.9875	2.11965	1.40943		SAE1	5.96046e-08	3.04401e-06	9.94658	1.77093	5.61659	up
SUZ12	0.00419259	0.0122511	0.0359097	0.00135423	26.5168	up	TBCD	0.305718	0.639825	0.343798	0.22064	1.55818		TBCD	2.28733e-06	5.09527e-05	0.431553	0.202162	2.13469	up	TBCD	0.00104523	0.00450141	0.378418	0.127389	2.97058	up	TBCD	0.002173	0.0110081	0.249207	0.182423	1.36609		TBCD	5.96046e-08	3.04401e-06	0.728344	0.158419	4.59757	up
SIRPA	0.00915169	0.0227806	0.09966	0.00375641	26.5306	up	SNRNP70	0.0531525	0.283506	2.28104	1.52586	1.49492		SNRNP70	0.284213	0.418653	2.34127	2.03588	1.15		SNRNP70	0.00025177	0.00154778	3.81448	2.02747	1.8814		SNRNP70	0.0023353	0.0116765	3.48442	2.52144	1.38192		SNRNP70	5.96046e-08	3.04401e-06	5.40376	1.57543	3.43002	up
GSR	0.00165987	0.0057437	16.7165	23.6856	0.705768		KDM1A	0.837646	0.945614	0.987087	1.04519	0.944408		KDM1A	0.536909	0.668788	1.89915	1.16368	1.63202		KDM1A	0.00559998	0.0164149	0.668428	0.363441	1.83916		KDM1A	0.00243899	0.0120957	0.492602	0.310628	1.58583		KDM1A	5.96046e-08	3.04401e-06	1.32696	0.241273	5.49982	up
TYMP	4.76837e-07	9.88452e-06	28.2725	3.98759	7.09013	up	UBE4B	0.374866	0.679621	0.069462	0.0463061	1.50006		UBE4B	0.000208816	0.00153329	0.175848	0.0495081	3.5519	up	UBE4B	1.52588e-05	0.000159333	0.188159	0.0281564	6.68264	up	UBE4B	0.0030993	0.0145603	0.132532	0.068733	1.92822		UBE4B	5.96046e-08	3.04401e-06	0.352669	0.0438161	8.04884	up
BTK	0.000343544	0.00164774	0.177756	0.0187462	9.48226	up	DDX5	0.00120239	0.0355339	8.74526	4.86493	1.79761		DDX5	8.19564e-07	2.38067e-05	9.50697	5.9302	1.60315		DDX5	3.8147e-05	0.000323352	9.48533	5.07657	1.86845		DDX5	0.00355808	0.016256	6.8842	5.48694	1.25465		DDX5	5.96046e-08	3.04401e-06	11.8994	4.45273	2.67239	up
NAE1	7.86781e-06	8.09706e-05	1.8689	0.843386	2.21595	up	OGT	0.0286847	0.214105	0.385017	0.231755	1.66131		OGT	0.000172131	0.00130891	0.460202	0.275729	1.66904		OGT	0.00474548	0.0143179	0.553136	0.215034	2.57232	up	OGT	0.00355808	0.016256	0.417288	0.281866	1.48045		OGT	5.96046e-08	3.04401e-06	0.727834	0.229131	3.17651	up
TBL3	2.38419e-07	6.80288e-06	0.403363	0.0654407	6.1638	up	THOC2	0.470821	0.749095	0.382635	0.185288	2.06508		THOC2	0.00170479	0.00783556	0.467046	0.330447	1.41338		THOC2	0.00400543	0.0124125	0.282377	0.108124	2.6116	up	THOC2	0.00394152	0.0176547	0.336158	0.202018	1.664		THOC2	5.96046e-08	3.04401e-06	0.456814	0.090352	5.05593	up
CAPRIN1	2.38419e-07	6.80288e-06	6.50413	1.53585	4.23487	up	DNAJC9	0.00939439	0.123727	1.91697	1.25022	1.53331		DNAJC9	0.00477815	0.0177761	1.89482	1.24307	1.5243		DNAJC9	7.62939e-06	0.000102365	2.78716	0.610161	4.5679	up	DNAJC9	0.00407727	0.0180964	2.08324	1.3677	1.52317		DNAJC9	5.96046e-08	3.04401e-06	4.84459	0.999648	4.8463	up
PSMD12	7.86781e-06	8.09706e-05	5.55175	3.13709	1.76971		RBM17	0.0422118	0.248719	0.794215	0.389023	2.04156		RBM17	0.00343899	0.0137069	0.809317	0.485592	1.66666		RBM17	1.52588e-05	0.000159333	1.00822	0.204459	4.93116	up	RBM17	0.0041477	0.0183269	0.692482	0.484731	1.42859		RBM17	5.96046e-08	3.04401e-06	1.16827	0.428221	2.72819	up
C5orf22	0.00136666	0.0049944	0.141943	0.00251811	56.3686	up	DHX8	0.907601	0.984962	0.0990117	0.101321	0.977208		DHX8	0.298851	0.433617	0.138512	0.0674238	2.05435		DHX8	7.62939e-06	0.000102365	0.174909	0.0147459	11.8615	up	DHX8	0.00603139	0.0247	0.0967438	0.0695138	1.39172		DHX8	5.96046e-08	3.04401e-06	0.219655	0.026815	8.19148	up
LTBP1	4.52995e-06	5.30756e-05	1.55595	0.231337	6.7259	up	NCL	0.172551	0.472484	34.5126	23.5747	1.46397		NCL	0.831373	0.912741	30.2252	28.7269	1.05216		NCL	3.8147e-05	0.000323352	45.5331	17.7345	2.56748	up	NCL	0.0062599	0.0252957	34.1422	25.8024	1.32322		NCL	5.96046e-08	3.04401e-06	77.1499	17.9651	4.29443	up
CRNKL1	8.55329e-05	0.000562692	0.450698	0.0483484	9.32186	up	FAM50A	0.85455	0.955193	0.979618	0.816497	1.19978		FAM50A	0.112398	0.206903	0.793383	0.984566	0.805819		FAM50A	0.0138702	0.0343066	0.93896	0.499724	1.87896		FAM50A	0.00743475	0.0291567	0.67718	0.469649	1.44188		FAM50A	5.96046e-08	3.04401e-06	1.7392	0.306228	5.67944	up
BRIX1	7.42088e-05	0.000493549	0.476084	0.00413839	115.041	up	DDX42	0.531026	0.794471	0.68556	0.489344	1.40098		DDX42	0.0628139	0.132951	0.761828	0.570996	1.33421		DDX42	3.8147e-05	0.000323352	0.959456	0.360054	2.66476	up	DDX42	0.0085834	0.0325102	0.69907	0.527512	1.32522		DDX42	5.96046e-08	3.04401e-06	1.2903	0.361334	3.57094	up
LTBP2	2.38419e-07	6.80288e-06	1.53203	0.0347638	44.0697	up	NCOA5	0.0395766	0.246493	0.508671	0.214513	2.37128		NCOA5	0.38352	0.520195	0.319359	0.210276	1.51876		NCOA5	0.000321048	0.00184664	0.63574	0.111354	5.70916	up	NCOA5	0.00993733	0.0365954	0.476975	0.242261	1.96885		NCOA5	5.96046e-08	3.04401e-06	1.09464	0.229396	4.77182	up
OSBPL10	0.00128642	0.00472967	0.0813039	0.0198301	4.10002	up	PIGT	0.401681	0.700811	0.285674	0.159264	1.79371		PIGT	2.78137e-05	0.000328962	0.688528	0.219504	3.13674	up	PIGT	0.00128937	0.00521318	0.253255	0.0688056	3.68073	up	PIGT	0.0119765	0.0420251	0.268106	0.161963	1.65536		PIGT	5.96046e-08	3.04401e-06	0.702024	0.113591	6.18027	up
WDR12	2.38419e-07	6.80288e-06	1.27143	0.0657326	19.3425	up	WDR3	0.275696	0.615138	0.251496	0.139142	1.80747		WDR3	0.0231856	0.0618915	0.328485	0.210083	1.5636		WDR3	0.00697004	0.0195253	0.363515	0.118987	3.05508	up	WDR3	0.012226	0.0427414	0.164019	0.0830549	1.97483		WDR3	5.96046e-08	3.04401e-06	0.333831	0.0433612	7.69884	up
FAM49B	7.31945e-05	0.000488142	7.76695	3.19742	2.42913	up	HMGB1	0.256972	0.589693	158.723	133.243	1.19123		HMGB1	0.745092	0.848363	140.767	125.339	1.12309		HMGB1	0.000534058	0.00267214	158.142	87.898	1.79915		HMGB1	0.012341	0.0429381	149.658	114.044	1.31229		HMGB1	5.96046e-08	3.04401e-06	215.567	80.6282	2.67359	up
MTCH2	0.376522	0.468223	7.64595	6.41113	1.19261		MTCH2	0.588663	0.821574	5.58937	5.60385	0.997418		MTCH2	0.0317091	0.0795685	9.89039	7.73656	1.2784		MTCH2	0.020813	0.0473731	4.45772	3.23354	1.37859		MTCH2	0.012341	0.0429381	5.08934	3.77012	1.34991		MTCH2	5.96046e-08	3.04401e-06	8.57175	3.08715	2.77659	up
POLR1A	4.94511e-05	0.000358373	0.154406	0.00791414	19.5102	up	PSMC1	0.0838523	0.344216	5.65039	4.26835	1.32379		PSMC1	0.0145989	0.0428871	5.90206	4.78819	1.23263		PSMC1	1.52588e-05	0.000159333	7.3924	4.41245	1.67535		PSMC1	0.0127105	0.044035	6.21413	5.2893	1.17485		PSMC1	5.96046e-08	3.04401e-06	9.31393	4.63468	2.00962	up
PDAP1	0.0101092	0.0249172	8.85157	5.44525	1.62556		PNN	0.421993	0.713794	0.951699	0.747067	1.27391		PNN	0.143773	0.250378	0.99375	0.815687	1.2183		PNN	2.28882e-05	0.000212786	1.31682	0.506638	2.59913	up	PNN	0.0130896	0.0450918	0.978049	0.74321	1.31598		PNN	5.96046e-08	3.04401e-06	1.55276	0.509551	3.0473	up
STAT5B	6.51669e-05	0.000441896	1.23907	0.197709	6.26714	up	SYNCRIP	0.0178585	0.176401	11.2026	8.19695	1.36668		SYNCRIP	0.000646785	0.0035882	11.3992	8.70036	1.3102		SYNCRIP	7.62939e-06	0.000102365	16.5003	8.48971	1.94357		SYNCRIP	0.0142861	0.0483031	13.4216	11.4563	1.17154		SYNCRIP	5.96046e-08	3.04401e-06	21.0316	9.81889	2.14196	up
SIRT2	0.0122945	0.0293295	0.444847	0.66785	0.666088		SNRPA	0.412583	0.709265	2.79764	2.05351	1.36237		SNRPA	0.0504989	0.11366	1.6575	2.08207	0.796082		SNRPA	0.000534058	0.00267214	3.86591	2.11291	1.82966		SNRPA	0.0147054	0.0492426	2.87672	2.11381	1.36091		SNRPA	5.96046e-08	3.04401e-06	4.76395	1.45769	3.26815	up
EP400	0.0101854	0.0250792	0.240447	0.0388528	6.18867	up	HAT1	0.188375	0.495668	0.881684	0.341702	2.58027		HAT1	1.29743e-05	0.000184667	1.8563	0.341165	5.44104	up	HAT1	0.00128937	0.00521318	1.63683	0.276666	5.91627	up	HAT1	0.01528	0.0507253	0.685136	0.396488	1.72801		HAT1	5.96046e-08	3.04401e-06	1.93294	0.290471	6.65451	up
S100A9	5.96046e-06	6.49227e-05	95.1964	7.26342	13.1063	up	SF3B2	0.250142	0.58193	3.59731	2.55601	1.40739		SF3B2	0.796562	0.886127	3.20961	3.45682	0.928489		SF3B2	1.52588e-05	0.000159333	4.68991	2.30019	2.03892	up	SF3B2	0.015576	0.0514276	3.52233	2.9191	1.20665		SF3B2	5.96046e-08	3.04401e-06	6.7086	2.32438	2.88619	up
PRRC2A	0.000900239	0.00355792	0.0624237	0.00981881	6.35757	up	RALY	0.429735	0.718711	4.29745	3.37041	1.27505		RALY	0.848904	0.925359	3.24352	3.07739	1.05398		RALY	0.000144958	0.000966166	5.66343	2.70849	2.09099	up	RALY	0.0179493	0.0568745	4.99615	3.81795	1.3086		RALY	5.96046e-08	3.04401e-06	10.5076	2.59635	4.04706	up
FCER1G	0.000321048	0.00154392	11.396	0.206405	55.2118	up	HNRNPL	0.099854	0.378093	18.3043	13.8934	1.31749		HNRNPL	0.00266212	0.0111683	15.6619	11.712	1.33725		HNRNPL	7.62939e-06	0.000102365	21.0648	9.83523	2.14177	up	HNRNPL	0.0184595	0.058134	16.2628	14.2724	1.13945		HNRNPL	5.96046e-08	3.04401e-06	23.6601	10.0085	2.364	up
IDH3A	0.00826216	0.0211316	5.58755	7.56695	0.738415		LUC7L3	0.0204778	0.183429	1.70693	0.966887	1.76538		LUC7L3	1.04308e-07	4.79421e-06	2.29336	0.856104	2.67884	up	LUC7L3	7.62939e-06	0.000102365	2.58002	0.66338	3.8892	up	LUC7L3	0.0189821	0.0592229	1.72139	1.61149	1.0682		LUC7L3	5.96046e-08	3.04401e-06	2.49387	0.967639	2.57727	up
PWP2	6.51669e-05	0.000441896	0.334593	0.0872427	3.8352	up	RFC3	0.154153	0.458097	0.344047	0.0752915	4.56953		RFC3	0.0120993	0.0371524	0.321557	0.132086	2.43446	up	RFC3	0.000321048	0.00184664	0.553057	0.0260042	21.268	up	RFC3	0.0193776	0.0601744	0.248966	0.141358	1.76125		RFC3	5.96046e-08	3.04401e-06	0.781183	0.0856325	9.12251	up
POLR2C	0.091753	0.152558	0.650384	0.396402	1.64072		POLR2C	0.635731	0.842158	0.562696	0.380756	1.47784		POLR2C	0.0110964	0.0347037	0.168979	0.375662	0.449817	down	POLR2C	5.34058e-05	0.00042331	0.733396	0.212288	3.45472	up	POLR2C	0.0243658	0.0717476	0.664593	0.530364	1.25309		POLR2C	5.96046e-08	3.04401e-06	1.1096	0.293214	3.78426	up
ADA	4.76837e-07	9.88452e-06	0.703076	10.9256	0.0643512	down	ABHD12	0.582259	0.81977	0.512307	0.446007	1.14865		ABHD12	0.00123202	0.00606981	0.961012	0.438416	2.19201	up	ABHD12	0.0182343	0.0423663	0.66955	0.316475	2.11565	up	ABHD12	0.0350552	0.0941763	0.566959	0.432555	1.31072		ABHD12	5.96046e-08	3.04401e-06	1.26767	0.442437	2.8652	up
MORC3	0.000635624	0.00270352	0.149752	0.0215984	6.93347	up	NPM1	0.702373	0.875134	55.8492	44.811	1.24633		NPM1	0.424753	0.556377	41.6568	45.4658	0.916223		NPM1	0.000671387	0.00321846	67.6308	35.0322	1.93053		NPM1	0.0396894	0.103139	60.4073	50.5129	1.19588		NPM1	5.96046e-08	3.04401e-06	104.071	35.0969	2.96525	up
TNS1	0.0484409	0.0901653	3.93155	1.94798	2.01827		TPR	0.13458	0.443912	1.78215	1.43097	1.24542		TPR	0.000965737	0.00496202	2.40816	1.59658	1.50832		TPR	1.52588e-05	0.000159333	2.75453	1.2993	2.12001	up	TPR	0.0417039	0.107159	2.0054	1.736	1.15518		TPR	5.96046e-08	3.04401e-06	2.86155	1.31099	2.18274	up
MLKL	0.00313277	0.00974604	0.45497	0.198769	2.28894	up	NOP2	0.000739003	0.0268628	0.38387	0.0988627	3.88285	up	NOP2	2.76065e-05	0.000327044	0.419376	0.128205	3.27114	up	NOP2	7.62939e-06	0.000102365	0.872965	0.0397631	21.9541	up	NOP2	0.0598257	0.139231	0.406025	0.294387	1.37922		NOP2	5.96046e-08	3.04401e-06	1.01118	0.185803	5.4422	up
ZNF638	0.00603271	0.0161803	0.162417	0.0657424	2.47051	up	ZNF638	0.31339	0.643431	0.157705	0.133547	1.1809		ZNF638	0.762139	0.861961	0.132326	0.121851	1.08597		ZNF638	7.62939e-06	0.000102365	0.203824	0.0629978	3.23541	up	ZNF638	0.0598257	0.139231	0.220684	0.137463	1.60541		ZNF638	5.96046e-08	3.04401e-06	0.369352	0.0974405	3.79054	up
RSF1	0.000975847	0.00379085	0.20023	0.0503554	3.97633	up	SERBP1	0.224074	0.545683	7.20057	5.35948	1.34352		SERBP1	0.0280502	0.0721575	9.62845	7.61694	1.26408		SERBP1	0.000106812	0.000757458	9.594	5.57638	1.72047		SERBP1	0.0765014	0.167684	7.50615	6.13059	1.22438		SERBP1	5.96046e-08	3.04401e-06	15.372	4.80222	3.20102	up
FASTKD2	0.0186869	0.0412017	0.138717	0.0347839	3.98795	up	HNRNPA2B1	0.143417	0.458097	121.155	83.2692	1.45497		HNRNPA2B1	0.465176	0.598637	88.8574	88.5707	1.00324		HNRNPA2B1	0.000328064	0.00184664	147.594	80.7922	1.82683		HNRNPA2B1	0.0782029	0.170391	125.491	113.948	1.1013		HNRNPA2B1	5.96046e-08	3.04401e-06	201.492	84.5202	2.38395	up
FASN	0.00671053	0.0176905	5.4138	3.22522	1.67859		HNRNPA1	0.0232238	0.192417	32.0614	20.7983	1.54154		HNRNPA1	0.0945642	0.183469	23.0811	18.6896	1.23497		HNRNPA1	7.62939e-06	0.000102365	58.0666	17.2053	3.37494	up	HNRNPA1	0.116635	0.226335	37.6496	33.0012	1.14085		HNRNPA1	5.96046e-08	3.04401e-06	72.9841	24.9035	2.93068	up
EPX	0.00603271	0.0161803	14.4886	2.78441	5.20346	up	HDGFRP2	0.316183	0.643431	0.838906	0.645603	1.29941		HDGFRP2	0.0451183	0.103851	0.895391	0.647908	1.38197		HDGFRP2	0.000190735	0.00121938	1.27169	0.572946	2.21956	up	HDGFRP2	0.128844	0.24327	0.849443	0.761729	1.11515		HDGFRP2	5.96046e-08	3.04401e-06	1.63215	0.631329	2.58526	up
USP48	0.00584076	0.0160645	0.0728233	0.0179784	4.0506	up	UTP15	0.0439136	0.254761	0.0877479	0.00780643	11.2405		UTP15	0.610299	0.733409	0.0199476	0.00990175	2.01456		UTP15	0.00472892	0.0143179	0.41679	0.0184907	22.5405	up	UTP15	0.206885	0.341383	0.125181	0.0842873	1.48517		UTP15	5.96046e-08	3.04401e-06	0.499281	0.0194413	25.6815	up
SEC61B	0.00241566	0.0079137	20.574	30.3081	0.678829		SLC12A7	0.789745	0.919956	0.0880672	0.0669136	1.31613		SLC12A7	0.000133029	0.00109531	0.258055	0.0630479	4.093	up	SLC12A7	0.00559998	0.0164149	0.267423	0.0836962	3.19516	up	SLC12A7	0.225644	0.363797	0.245245	0.156141	1.57067		SLC12A7	5.96046e-08	3.04401e-06	0.8203	0.0852715	9.61986	up
SGTA	4.93526e-05	0.000358373	4.26364	1.46322	2.91387	up	SMARCE1	0.915168	0.988168	1.23762	0.992058	1.24753		SMARCE1	0.0336814	0.0830823	1.35492	0.982823	1.3786		SMARCE1	0.00025177	0.00154778	2.02503	0.87115	2.32455	up	SMARCE1	0.252788	0.395691	1.64329	1.344	1.22269		SMARCE1	5.96046e-08	3.04401e-06	2.35113	0.89038	2.64059	up
RAN	0.211178	0.292562	54.9578	43.2924	1.26946		RAN	0.458905	0.739881	56.9748	43.5091	1.30949		RAN	0.00406074	0.0155533	37.41	53.4236	0.700253		RAN	7.62939e-05	0.000573797	80.7718	44.8458	1.8011		RAN	0.327763	0.476901	60.3121	54.6431	1.10375		RAN	5.96046e-08	3.04401e-06	111.719	43.2802	2.5813	up
TOMM70A	0.234471	0.320438	2.89443	2.60365	1.11168		TOMM70A	0.654712	0.851646	2.72619	2.70125	1.00923		TOMM70A	0.170906	0.287896	2.33764	2.78016	0.840829		TOMM70A	0.417114	0.51496	2.88696	2.46968	1.16896		TOMM70A	0.363313	0.512509	2.7293	2.43749	1.11972		TOMM70A	5.96046e-08	3.04401e-06	4.66687	2.06723	2.25755	up
SPNS1	6.41152e-05	0.000441763	0.363735	0.0346943	10.484	up	STRBP	0.954134	1	1.83516	1.70025	1.07934		STRBP	0.121235	0.219808	3.17951	2.60512	1.22048		STRBP	0.0159302	0.0379804	1.26882	0.724407	1.75153		STRBP	0.522029	0.66551	1.5167	1.3263	1.14355		STRBP	5.96046e-08	3.04401e-06	3.02067	0.938752	3.21775	up
CUX1	0.0979881	0.160575	1.17455	0.674277	1.74194		CUX1	0.902092	0.980668	0.439165	0.890245	0.493308		CUX1	0.629528	0.746145	0.474294	0.373624	1.26944		CUX1	0.00769043	0.0212541	0.528635	0.216094	2.44632	up	CUX1	0.555357	0.693935	0.414798	0.40984	1.0121		CUX1	5.96046e-08	3.04401e-06	0.44502	0.161646	2.75305	up
PNPT1	0.964313	1	0.975507	0.965023	1.01086		PNPT1	0.890109	0.975591	0.746411	0.592084	1.26065		PNPT1	0.0774157	0.156702	0.541224	0.826534	0.654811		PNPT1	0.129738	0.204044	1.43583	1.17461	1.22239		PNPT1	0.650059	0.772041	0.997932	0.882485	1.13082		PNPT1	5.96046e-08	3.04401e-06	1.83892	0.778414	2.3624	up
MRC2	0.000298023	0.00146614	1.00557	0.227193	4.42604	up	NSDHL	0.406607	0.705702	0.426956	0.383635	1.11292		NSDHL	0.00822467	0.027575	0.656298	0.416509	1.57571		NSDHL	0.000328064	0.00184664	1.22809	0.432123	2.842	up	NSDHL	0.828307	0.902508	0.634967	0.616306	1.03028		NSDHL	5.96046e-08	3.04401e-06	1.06314	0.437113	2.43218	up
NDUFB6	4.76837e-07	9.88452e-06	3.14702	22.3667	0.140701	down	BCAT2	6.68e-05	0.00902019	3.45167	9.49898	0.363372	down	BCAT2	0.000341848	0.00218327	2.69866	6.54064	0.412598	down	BCAT2	7.62939e-06	0.000102365	2.59394	20.4636	0.126758	down	BCAT2	3.55271e-14	1.29852e-10	3.30052	12.5262	0.263489	down	BCAT2	1.19209e-07	4.20573e-06	2.50669	11.1255	0.22531	down
ALDH6A1	2.38419e-07	6.80288e-06	3.22692	53.0869	0.0607856	down	ACOT7	0.0186771	0.181242	2.04378	0.803546	2.54345		ACOT7	0.00186737	0.00844912	2.58705	1.20594	2.14525	up	ACOT7	7.62939e-06	0.000102365	3.30312	0.370734	8.90967	up	ACOT7	3.53744e-11	1.12429e-08	2.25703	0.90328	2.4987	up	ACOT7	1.19209e-07	4.20573e-06	6.4192	0.818415	7.84345	up
AP5Z1	0.000584659	0.00251417	0.0311842	0.00387041	8.05707	up	COX2	0.000277644	0.01684	47.2497	107.796	0.438323	down	COX2	9.39518e-06	0.000148969	39.1163	87.93	0.444858	down	COX2	7.62939e-06	0.000102365	23.4972	155.463	0.151143	down	COX2	4.04405e-11	1.23175e-08	28.4316	94.9441	0.299456	down	COX2	1.19209e-07	4.20573e-06	24.0655	88.9367	0.270591	down
MECR	8.84533e-05	0.000565045	0.459379	1.31656	0.348924	down	ATP5A1	2.49e-05	0.00583945	131.746	300.508	0.43841	down	ATP5A1	7.45058e-09	9.4923e-07	67.0026	237.498	0.282118	down	ATP5A1	7.62939e-06	0.000102365	122.912	828.641	0.14833	down	ATP5A1	2.29306e-10	3.49214e-08	153.282	465.664	0.32917	down	ATP5A1	1.19209e-07	4.20573e-06	121.389	368.111	0.329762	down
ANK3	0.0122945	0.0293295	0.363092	0.393276	0.923249		COL12A1	0.00247897	0.0548836	4.00513	1.05961	3.77981		COL12A1	5.21541e-07	1.66115e-05	9.26933	1.13287	8.1822	up	COL12A1	7.62939e-06	0.000102365	6.63068	0.391865	16.9208	up	COL12A1	5.04222e-10	6.82568e-08	6.48339	0.654053	9.91263	up	COL12A1	1.19209e-07	4.20573e-06	8.04895	0.829476	9.70366	up
LGALS4	0.00603271	0.0161803	72.2426	40.005	1.80584		MYH9	0.011656	0.134507	124.333	90.6017	1.37231		MYH9	7.45058e-09	9.4923e-07	209.792	92.9756	2.25642	up	MYH9	7.62939e-06	0.000102365	159.732	47.1759	3.38588	up	MYH9	5.62252e-10	7.47285e-08	138.981	71.4989	1.94382		MYH9	1.19209e-07	4.20573e-06	155.73	68.4312	2.27572	up
NPM1	2.6226e-05	0.00022137	72.0252	29.5493	2.43746	up	PDIA5	0.000144131	0.0126245	3.61394	6.89504	0.524137		PDIA5	3.72529e-08	2.41545e-06	1.85208	6.44758	0.287252	down	PDIA5	7.62939e-06	0.000102365	3.57945	10.038	0.356589	down	PDIA5	1.44517e-09	1.44715e-07	4.58761	8.72116	0.526032		PDIA5	1.19209e-07	4.20573e-06	3.93053	7.56603	0.519496
SNAP23	2.38419e-06	3.20653e-05	4.01653	1.83881	2.18431	up	SRSF6	0.0579905	0.295619	6.4215	4.61063	1.39276		SRSF6	1.02073e-06	2.86198e-05	9.0534	4.73864	1.91055		SRSF6	7.62939e-06	0.000102365	9.04804	2.16026	4.1884	up	SRSF6	2.37952e-09	2.12125e-07	6.50154	3.02752	2.14748	up	SRSF6	1.19209e-07	4.20573e-06	10.0722	2.68508	3.75116	up
GDAP2	0.0406712	0.0781419	0.112652	0.042679	2.63951		IMPDH2	0.0186976	0.181242	5.06116	2.91996	1.7333		IMPDH2	0.0263567	0.0686768	3.69251	2.70909	1.36301		IMPDH2	7.62939e-06	0.000102365	8.00973	2.88003	2.78112	up	IMPDH2	3.85386e-09	3.02922e-07	5.641	3.26858	1.72582		IMPDH2	1.19209e-07	4.20573e-06	9.30429	2.95765	3.14584	up
RPS4X	0.00307083	0.00959355	17.3932	25.6109	0.679133		SELENBP1	4.1e-06	0.00200167	34.7717	73.4275	0.473551	down	SELENBP1	1.41561e-07	6.04715e-06	20.7434	68.712	0.301889	down	SELENBP1	7.62939e-06	0.000102365	22.7147	112.798	0.201376	down	SELENBP1	5.10898e-09	3.59102e-07	39.8423	74.739	0.533086		SELENBP1	1.19209e-07	4.20573e-06	18.4546	67.9148	0.271732	down
MLPH	7.86781e-06	8.09706e-05	0.823342	2.70505	0.304372	down	ATP5D	0.0012816	0.0370393	29.5173	71.2979	0.414	down	ATP5D	1.76504e-05	0.000231422	21.4197	51.8981	0.412725	down	ATP5D	1.52588e-05	0.000159333	35.4013	184.574	0.1918	down	ATP5D	5.10898e-09	3.59102e-07	38.3894	116.206	0.330356	down	ATP5D	1.19209e-07	4.20573e-06	37.7356	99.9339	0.377606	down
PTGFRN	0.0484409	0.0901653	1.12337	0.640012	1.75523		RCC2	0.000675199	0.0255661	3.3762	1.56412	2.15853	up	RCC2	4.09782e-07	1.3777e-05	3.7268	1.78893	2.08325	up	RCC2	7.62939e-06	0.000102365	3.32283	0.443161	7.49803	up	RCC2	7.38013e-09	4.73234e-07	2.51417	1.21131	2.07559	up	RCC2	1.19209e-07	4.20573e-06	7.32097	1.02202	7.16327	up
CA9	2.38419e-07	6.80288e-06	0.727654	35.6123	0.0204327	down	CA9	0.000445054	0.0204781	6.41467	13.5039	0.475022	down	CA9	9.39518e-06	0.000148969	3.20021	8.06434	0.396834	down	CA9	7.62939e-06	0.000102365	2.4088	28.1398	0.085601	down	CA9	9.54979e-09	5.76934e-07	2.71119	15.9846	0.169612	down	CA9	1.19209e-07	4.20573e-06	0.952569	20.4625	0.046552	down
ME3	2.38419e-07	6.80288e-06	0.105885	2.07831	0.0509477	down	ATP4A	2.94e-06	0.00185991	8.9011	60.1587	0.14796	down	ATP4A	0.000215599	0.00155539	5.58664	42.3214	0.132005	down	ATP4A	7.62939e-06	0.000102365	2.29843	196.771	0.0116807	down	ATP4A	1.28603e-08	7.28752e-07	9.97	103.989	0.0958754	down	ATP4A	1.19209e-07	4.20573e-06	0.427251	99.4251	0.00429722	down
PTPN2	0.00252617	0.00812216	0.0780961	0.001	78.0961	up	RCN3	0.000399881	0.0189165	2.94345	0.745351	3.94908	up	RCN3	2.23517e-08	1.67339e-06	7.10334	0.514236	13.8134	up	RCN3	7.62939e-06	0.000102365	7.67787	0.383164	20.0381	up	RCN3	1.84741e-08	9.57771e-07	5.5743	0.923677	6.03491	up	RCN3	1.19209e-07	4.20573e-06	10.6228	0.819993	12.9547	up
SH3BGRL2	0.0045073	0.0129985	0.597513	1.61595	0.369761	down	CAD	0.0359595	0.240502	1.24632	0.539557	2.30989		CAD	0.00343899	0.0137069	1.61498	1.13239	1.42616		CAD	1.52588e-05	0.000159333	1.6775	0.215301	7.79142	up	CAD	4.82301e-08	2.00319e-06	1.74356	0.521228	3.3451	up	CAD	1.19209e-07	4.20573e-06	1.81431	0.518514	3.49906	up
GBP4	0.00350433	0.0106417	0.524262	0.0435316	12.0433	up	ILF2	0.0868776	0.351405	31.0845	22.6082	1.37492		ILF2	5.67734e-06	0.000106535	35.5304	23.398	1.51852		ILF2	7.62939e-06	0.000102365	42.4969	15.7451	2.69905	up	ILF2	7.75104e-08	2.93576e-06	32.2206	23.9525	1.34519		ILF2	1.19209e-07	4.20573e-06	52.4669	21.6298	2.42568	up
EIF4G1	4.76837e-07	9.88452e-06	4.99239	2.61158	1.91163		GSTM2	9.86e-05	0.0105415	3.11738	5.41808	0.575366		GSTM2	1.49012e-08	1.30376e-06	1.70323	5.61165	0.303517	down	GSTM2	7.62939e-06	0.000102365	2.14069	7.64893	0.279867	down	GSTM2	1.13854e-07	4.12017e-06	3.43412	5.8396	0.588074		GSTM2	1.19209e-07	4.20573e-06	1.50023	6.36392	0.23574	down
YTHDF3	0.000114272	0.000682632	0.58785	0.119257	4.92928	up	YWHAB	0.357337	0.662898	111.706	98.3477	1.13583		YWHAB	0.125621	0.226311	89.1949	103.069	0.865392		YWHAB	1.52588e-05	0.000159333	168.154	95.7409	1.75635		YWHAB	2.96475e-07	8.49895e-06	134.101	107.149	1.25153		YWHAB	1.19209e-07	4.20573e-06	186.85	92.0126	2.0307	up
GBP5	4.94511e-05	0.000358373	0.579107	0.0241276	24.0019	up	ILF3	0.0267144	0.205083	12.7879	8.93356	1.43145		ILF3	0.00606003	0.0214046	13.3234	10.5794	1.25937		ILF3	7.62939e-06	0.000102365	15.0383	6.76752	2.22214	up	ILF3	1.60307e-06	3.52965e-05	12.1158	8.67946	1.39592		ILF3	1.19209e-07	4.20573e-06	20.35	8.10931	2.50946	up
LDHB	1.19209e-06	1.86932e-05	101.781	311.875	0.326351	down	ASS1	0.00220512	0.0520138	7.12129	2.63545	2.70212		ASS1	0.0336814	0.0830823	9.07308	3.55074	2.55527		ASS1	0.000839233	0.00376271	20.2788	3.35069	6.05212	up	ASS1	1.60307e-06	3.52965e-05	12.9787	4.40223	2.94821	up	ASS1	1.19209e-07	4.20573e-06	23.4316	3.04043	7.70667	up
XRCC1	0.0135949	0.0319239	0.296065	0.469639	0.630411		XRCC5	0.439339	0.723508	17.9795	15.1685	1.18532		XRCC5	0.114516	0.209792	19.3336	17.0384	1.13471		XRCC5	7.62939e-06	0.000102365	21.5186	8.87145	2.4256	up	XRCC5	4.30827e-06	7.95289e-05	16.3063	12.5828	1.29592		XRCC5	1.19209e-07	4.20573e-06	25.4158	11.7602	2.16117	up
BCKDHA	2.38419e-07	6.80288e-06	0.813496	8.35531	0.0973628	down	ADH1B	0.000240708	0.016178	32.6156	71.2981	0.457454	down	ADH1B	3.72529e-08	2.41545e-06	7.66068	102.125	0.0750131	down	ADH1B	7.62939e-06	0.000102365	9.61961	28.2442	0.340587	down	ADH1B	5.14869e-06	9.09105e-05	22.489	40.9045	0.549794		ADH1B	1.19209e-07	4.20573e-06	5.844	41.1092	0.142158	down
SAFB2	2.38419e-07	6.80288e-06	1.60377	0.553998	2.8949	up	SFPQ	0.00669008	0.101327	14.7436	9.44547	1.56092		SFPQ	4.83021e-05	0.000501138	13.9831	9.64831	1.44927		SFPQ	7.62939e-06	0.000102365	19.3036	8.49438	2.27251	up	SFPQ	5.79125e-06	9.93757e-05	15.0913	11.4177	1.32175		SFPQ	1.19209e-07	4.20573e-06	24.4498	9.08704	2.69063	up
IQGAP3	0.00404894	0.0118839	0.169733	0.0238164	7.12671	up	MCM4	0.000956301	0.0320383	1.10085	0.414803	2.6539	up	MCM4	0.000119701	0.000998012	1.35146	0.427453	3.16166	up	MCM4	7.62939e-06	0.000102365	2.19678	0.21753	10.0988	up	MCM4	1.44196e-05	0.000209557	1.51791	0.679274	2.23461	up	MCM4	1.19209e-07	4.20573e-06	3.51815	0.733374	4.7972	up
PLD3	3.33786e-06	4.1515e-05	3.94639	1.63086	2.41982	up	PRKDC	0.278221	0.61723	4.52174	3.76383	1.20136		PRKDC	6.73532e-06	0.000116735	6.91752	3.24379	2.13255	up	PRKDC	7.62939e-06	0.000102365	5.55895	1.94657	2.85577	up	PRKDC	1.69114e-05	0.000237279	4.49328	2.92728	1.53496		PRKDC	1.19209e-07	4.20573e-06	6.79415	2.49715	2.72076	up
CUL3	0.030087	0.061303	1.09251	0.867259	1.25972		FEN1	0.00853516	0.116418	1.81429	0.88514	2.04973		FEN1	8.2016e-05	0.000747303	1.89135	0.929522	2.03476	up	FEN1	7.62939e-06	0.000102365	3.14077	0.735789	4.26858	up	FEN1	4.1335e-05	0.00048893	2.2979	1.32489	1.73441		FEN1	1.19209e-07	4.20573e-06	4.66022	1.10467	4.21866	up
PHGDH	0.000253439	0.00128322	3.79217	10.324	0.367317	down	BYSL	0.00785044	0.110606	0.282408	0.0875841	3.22443		BYSL	7.00437e-05	0.000671052	0.503093	0.123682	4.06762	up	BYSL	0.000321048	0.00184664	0.490472	0.0133709	36.682	up	BYSL	6.14738e-05	0.000662517	0.201348	0.0671947	2.99649	up	BYSL	1.19209e-07	4.20573e-06	0.416463	0.0362329	11.4941	up
LAMC2	0.000165874	0.000914315	0.673126	0.0758557	8.87376	up	MTHFD1L	0.161554	0.458482	0.177332	0.0598973	2.9606		MTHFD1L	1.76865e-05	0.000231422	0.405674	0.0566923	7.15571	up	MTHFD1L	7.62939e-06	0.000102365	0.711497	0.0170698	41.6817	up	MTHFD1L	6.36949e-05	0.000680716	0.236175	0.0864368	2.73234	up	MTHFD1L	1.19209e-07	4.20573e-06	0.666752	0.0559523	11.9164	up
ADAM17	0.0185642	0.0409686	0.119765	0.0549873	2.17805	up	CHD4	0.308335	0.641372	0.862937	0.609078	1.41679		CHD4	1.04308e-07	4.79421e-06	1.18299	0.54569	2.16788	up	CHD4	7.62939e-06	0.000102365	1.41843	0.498672	2.84441	up	CHD4	6.80985e-05	0.000708108	0.782293	0.553206	1.41411		CHD4	1.19209e-07	4.20573e-06	1.83458	0.451995	4.05886	up
AIMP2	0.0383801	0.0737791	3.70254	2.7096	1.36645		CLIC1	0.256972	0.589693	118.457	91.8833	1.28921		CLIC1	5.52982e-05	0.00055852	163.383	105.405	1.55004		CLIC1	1.52588e-05	0.000159333	86.8838	35.6306	2.43846	up	CLIC1	0.000100185	0.000953586	80.0491	56.1895	1.42463		CLIC1	1.19209e-07	4.20573e-06	152.435	55.9144	2.72623	up
NDUFS1	2.38419e-07	6.80288e-06	6.92995	33.0853	0.209457	down	BCLAF1	0.0234196	0.192417	2.03737	1.50019	1.35807		BCLAF1	0.00030598	0.00201636	2.21166	1.56466	1.41351		BCLAF1	0.000144958	0.000966166	2.47785	1.0211	2.42666	up	BCLAF1	0.00011545	0.00105098	1.82828	1.40245	1.30364		BCLAF1	1.19209e-07	4.20573e-06	3.11736	1.24364	2.50663	up
FER1L6	0.00035532	0.00167719	0.150553	0.669212	0.224971	down	API5	0.541771	0.797243	5.71122	5.1266	1.11404		API5	0.00477815	0.0177761	6.75189	5.11227	1.32072		API5	7.62939e-06	0.000102365	8.65206	3.62133	2.3892	up	API5	0.000145722	0.00126813	7.90628	5.48718	1.44086		API5	1.19209e-07	4.20573e-06	11.0612	4.84741	2.28188	up
FLNC	0.00127864	0.0047058	8.91811	4.41534	2.0198	up	HSPA8	0.194256	0.502042	179.096	146.897	1.2192		HSPA8	0.350163	0.493956	156.519	165.94	0.943229		HSPA8	7.62939e-06	0.000102365	224.851	116.277	1.93376		HSPA8	0.000175019	0.00146049	186.486	149.496	1.24743		HSPA8	1.19209e-07	4.20573e-06	288.056	127.606	2.25738	up
RUVBL2	4.76837e-07	9.88452e-06	7.63474	3.05925	2.49563	up	SET	0.0317127	0.223051	49.6909	34.4373	1.44294		SET	0.0317091	0.0795685	56.3228	44.7257	1.25929		SET	7.62939e-06	0.000102365	66.2564	21.7194	3.05056	up	SET	0.000457313	0.00316868	55.1812	38.7779	1.423		SET	1.19209e-07	4.20573e-06	106.286	26.8092	3.96455	up
PSME1	0.00165987	0.0057437	119.494	91.4499	1.30666		RBM39	0.241326	0.569808	2.2034	1.73709	1.26845		RBM39	0.451477	0.583697	1.64179	1.7298	0.949121		RBM39	7.62939e-06	0.000102365	3.74067	1.76406	2.12049	up	RBM39	0.00106661	0.00628783	3.04076	2.33786	1.30066		RBM39	1.19209e-07	4.20573e-06	5.21583	1.9544	2.66877	up
EPB41L2	0.00272632	0.00864343	5.17953	2.86462	1.8081		HBD	0.138945	0.451961	6353.51	8011.73	0.793026		HBD	0.629528	0.746145	5876.99	5107.57	1.15064		HBD	0.34655	0.458061	7490.05	11260.9	0.66514		HBD	0.00119746	0.00690876	7107.02	11308.7	0.628454		HBD	1.19209e-07	4.20573e-06	4926.74	13154.1	0.374539	down
OSBPL11	1.0252e-05	0.000100802	0.0734056	0.0265009	2.76993	up	PIGU	0.410678	0.707843	0.319813	0.224066	1.42732		PIGU	5.67963e-05	0.000572853	0.69492	0.251852	2.75924	up	PIGU	0.0104065	0.0270389	0.310645	0.110925	2.8005	up	PIGU	0.00163703	0.00888396	0.327178	0.196202	1.66756		PIGU	1.19209e-07	4.20573e-06	0.830311	0.150464	5.51832	up
EMG1	0.00592154	0.0160645	0.178633	0.001	178.633	up	GTPBP4	0.00414719	0.0765231	0.381818	0.0787187	4.85041		GTPBP4	8.80367e-06	0.000143992	0.503535	0.10697	4.70727	up	GTPBP4	7.62939e-06	0.000102365	1.80843	0.0805579	22.4488	up	GTPBP4	0.00170331	0.00915531	0.843468	0.424743	1.98583		GTPBP4	1.19209e-07	4.20573e-06	1.03022	0.234168	4.39949	up
TRNT1	7.86781e-06	8.09706e-05	1.07381	0.47032	2.28315	up	TUBB2A	0.813651	0.932533	63.0519	59.0311	1.06811		TUBB2A	0.932987	0.98651	57.7141	58.4943	0.986663		TUBB2A	7.62939e-06	0.000102365	92.1831	39.4901	2.33434	up	TUBB2A	0.00225284	0.0113029	72.1187	57.9918	1.2436		TUBB2A	1.19209e-07	4.20573e-06	97.5113	47.0746	2.07142	up
SSNA1	0.0142662	0.0328587	0.220706	0.001	220.706	up	SUPT16H	0.0558097	0.290697	1.49582	0.639556	2.33885		SUPT16H	0.0662398	0.138786	1.07616	0.848061	1.26896		SUPT16H	0.00104523	0.00450141	1.74063	0.576354	3.02008	up	SUPT16H	0.00259915	0.0126665	1.14768	0.857205	1.33886		SUPT16H	1.19209e-07	4.20573e-06	2.36328	0.637159	3.70909	up
EPHB4	0.00704628	0.0184354	0.215886	0.043964	4.91053	up	HDAC1	0.199978	0.512457	1.88684	1.46812	1.28521		HDAC1	0.694702	0.802565	1.59351	1.45804	1.09291		HDAC1	0.000144958	0.000966166	1.94593	0.796763	2.44229	up	HDAC1	0.00343786	0.0158454	1.71941	1.35605	1.26795		HDAC1	1.19209e-07	4.20573e-06	2.82976	1.23899	2.28393	up
WRNIP1	0.00130854	0.00480129	0.275789	0.101918	2.70599	up	XAB2	0.365088	0.670646	0.152836	0.0902827	1.69286		XAB2	0.374579	0.508923	0.199762	0.167084	1.19558		XAB2	0.00128937	0.00521318	0.367015	0.084837	4.32612	up	XAB2	0.00746959	0.0292619	0.184046	0.134762	1.36571		XAB2	1.19209e-07	4.20573e-06	0.33698	0.0316573	10.6446	up
CLASP1	0.0522299	0.0961114	0.324721	0.152809	2.12502		CLASP1	0.908622	0.985377	0.200791	0.129954	1.54509		CLASP1	0.109252	0.20152	0.259278	0.207906	1.24709		CLASP1	7.62939e-06	0.000102365	0.261415	0.0556754	4.69534	up	CLASP1	0.00970598	0.0358881	0.212812	0.155572	1.36793		CLASP1	1.19209e-07	4.20573e-06	0.371316	0.0879919	4.21989	up
PDLIM5	4.52995e-06	5.30756e-05	5.14613	1.16987	4.3989	up	POLR2A	0.403299	0.702399	0.310292	0.222893	1.39212		POLR2A	0.131469	0.234519	0.293063	0.253531	1.15593		POLR2A	0.00128937	0.00521318	0.563168	0.223109	2.52418	up	POLR2A	0.0100059	0.0367184	0.647716	0.525241	1.23318		POLR2A	1.19209e-07	4.20573e-06	0.714172	0.216118	3.30455	up
TBL2	4.93526e-05	0.000358373	2.02877	3.75022	0.540972		THOC1	0.215463	0.534067	0.264036	0.123887	2.13126		THOC1	0.000248489	0.00172517	0.40223	0.113737	3.53648	up	THOC1	1.52588e-05	0.000159333	0.343935	0.0401606	8.56398	up	THOC1	0.010572	0.0383922	0.216702	0.135928	1.59425		THOC1	1.19209e-07	4.20573e-06	0.473673	0.0966724	4.89978	up
BROX	0.00671053	0.0176905	1.24147	0.834262	1.48811		DDX46	0.348852	0.655965	2.0141	1.66155	1.21218		DDX46	0.178234	0.298161	2.07831	1.80189	1.15341		DDX46	0.000534058	0.00267214	3.24685	1.48733	2.183	up	DDX46	0.0109547	0.0392543	2.29118	1.82905	1.25266		DDX46	1.19209e-07	4.20573e-06	3.98442	1.45631	2.73597	up
TUBB1	0.0174961	0.0391457	4.97291	0.621555	8.00076	up	U2SURP	0.167414	0.466323	0.747648	0.449282	1.6641		U2SURP	4.21107e-05	0.000452378	1.0937	0.598402	1.8277		U2SURP	1.52588e-05	0.000159333	1.60207	0.354839	4.51493	up	U2SURP	0.0119809	0.0420251	0.695997	0.516897	1.34649		U2SURP	1.19209e-07	4.20573e-06	1.4476	0.478275	3.02672	up
DTX3L	2.38419e-07	6.80288e-06	0.797159	0.215539	3.69845	up	GNL3	0.135503	0.445346	0.230879	0.092797	2.488		GNL3	0.254053	0.385379	0.204693	0.142663	1.4348		GNL3	0.000534058	0.00267214	0.829839	0.197713	4.19719	up	GNL3	0.0205485	0.0631663	0.468267	0.274067	1.70859		GNL3	1.19209e-07	4.20573e-06	1.29324	0.118928	10.8741	up
ACSF3	4.52995e-06	5.30756e-05	0.224375	1.04418	0.214882	down	ABCE1	0.631376	0.83895	2.77754	2.36804	1.17293		ABCE1	0.170906	0.287896	3.02431	2.42722	1.246		ABCE1	0.00280762	0.00943511	2.49354	1.72243	1.44768		ABCE1	0.0206266	0.0633532	2.27556	1.93692	1.17483		ABCE1	1.19209e-07	4.20573e-06	3.48231	1.85794	1.87428
RICTOR	0.00516064	0.0145313	0.0428284	0.0161154	2.6576	up	SAFB2	0.106889	0.391476	1.08013	0.7723	1.39859		SAFB2	0.235917	0.36167	0.941288	0.829735	1.13444		SAFB2	2.28882e-05	0.000212786	1.04211	0.367422	2.83628	up	SAFB2	0.0284766	0.0810291	0.802183	0.653575	1.22738		SAFB2	1.19209e-07	4.20573e-06	1.42024	0.450404	3.15326	up
SSR4	0.00188494	0.00642681	26.7609	47.3611	0.56504		SUPT5H	0.954633	1	0.504197	0.490109	1.02875		SUPT5H	0.0698127	0.144233	0.403561	0.516586	0.781207		SUPT5H	0.00233459	0.00824143	0.822791	0.426424	1.92951		SUPT5H	0.044884	0.113256	0.598897	0.548181	1.09252		SUPT5H	1.19209e-07	4.20573e-06	1.38898	0.392919	3.53502	up
MYO5A	0.00578757	0.0159448	0.105869	0.0425178	2.49	up	NUP93	0.458905	0.739881	1.65407	1.48312	1.11526		NUP93	5.21541e-07	1.66115e-05	2.95973	1.47038	2.0129	up	NUP93	7.62939e-05	0.000573797	2.52983	1.27446	1.98503		NUP93	0.0556476	0.134341	1.89543	1.56644	1.21003		NUP93	1.19209e-07	4.20573e-06	2.62853	1.31792	1.99446
TFAM	0.00299796	0.00944292	0.579693	1.81776	0.318905	down	CCAR1	0.890109	0.975591	1.10303	1.07836	1.02287		CCAR1	0.522144	0.657046	1.08054	1.00152	1.07889		CCAR1	5.34058e-05	0.00042331	1.26726	0.565921	2.23929	up	CCAR1	0.0583055	0.138283	1.22407	1.03566	1.18192		CCAR1	1.19209e-07	4.20573e-06	2.25445	0.794508	2.83755	up
SCFD1	0.0326698	0.0658829	2.50765	3.07492	0.815516		SHMT2	0.0625611	0.307934	6.20233	3.26159	1.90163		SHMT2	0.0900242	0.176566	4.62012	3.39278	1.36175		SHMT2	5.34058e-05	0.00042331	10.8249	2.77617	3.89922	up	SHMT2	0.0596727	0.139097	5.28802	4.43012	1.19365		SHMT2	1.19209e-07	4.20573e-06	11.8375	3.2931	3.59464	up
TMEM176B	0.0178172	0.0396109	0.400607	0.0304275	13.166	up	TOMM40	0.599953	0.824431	3.36034	2.79037	1.20426		TOMM40	3.784e-05	0.000415725	6.94525	2.07134	3.35302	up	TOMM40	0.00400543	0.0124125	5.59311	2.71875	2.05723	up	TOMM40	0.0909745	0.19066	3.50731	2.83504	1.23713		TOMM40	1.19209e-07	4.20573e-06	8.28169	2.32225	3.56623	up
APOE	0.00127864	0.0047058	9.61817	4.40351	2.18421	up	CPOX	0.005712	0.0917973	0.733164	0.33872	2.16451		CPOX	0.193562	0.312498	0.623321	0.401446	1.55269		CPOX	7.62939e-06	0.000102365	1.61321	0.379424	4.25174	up	CPOX	0.0997276	0.20348	0.886999	0.743322	1.19329		CPOX	1.19209e-07	4.20573e-06	1.29618	0.421659	3.074	up
PSMC6	1.19209e-06	1.86932e-05	6.31027	3.49026	1.80797		RBM12	0.167414	0.466323	1.32103	0.916409	1.44153		RBM12	0.551874	0.684026	0.959078	0.861429	1.11336		RBM12	2.28882e-05	0.000212786	2.31175	0.90125	2.56504	up	RBM12	0.103184	0.207846	1.69175	1.45918	1.15938		RBM12	1.19209e-07	4.20573e-06	2.56821	0.960015	2.67518	up
XRCC4	0.000672715	0.00282602	0.369386	0.0525078	7.03488	up	XRCC6	0.0625611	0.307934	28.3931	21.6814	1.30956		XRCC6	0.0156326	0.0455737	21.4512	27.2033	0.788553		XRCC6	1.52588e-05	0.000159333	41.4798	22.6641	1.83019		XRCC6	0.116635	0.226335	32.2021	29.5028	1.09149		XRCC6	1.19209e-07	4.20573e-06	54.482	24.2111	2.25029	up
FASTKD5	0.0029466	0.00930129	0.0686425	0.0119287	5.7544	up	HNRNPA3	0.194256	0.502042	42.1176	30.9137	1.36243		HNRNPA3	0.338566	0.480583	30.4888	34.2188	0.890995		HNRNPA3	0.00025177	0.00154778	54.0087	26.991	2.00099	up	HNRNPA3	0.212102	0.347327	53.4038	47.2588	1.13003		HNRNPA3	1.19209e-07	4.20573e-06	94.5214	33.4822	2.82304	up
TBRG4	0.622068	0.708209	0.711686	0.669011	1.06379		TBRG4	0.850515	0.952457	0.448554	0.393702	1.13932		TBRG4	0.00639445	0.0224548	0.745296	0.357324	2.08577	up	TBRG4	0.00559998	0.0164149	0.71754	0.350906	2.04482	up	TBRG4	0.220328	0.357831	0.547791	0.450779	1.21521		TBRG4	1.19209e-07	4.20573e-06	0.864244	0.324292	2.66502	up
HSPB6	0.686879	0.768764	17.1344	11.3195	1.51371		HSPB6	0.14224	0.457687	25.1891	45.064	0.558962		HSPB6	0.000965737	0.00496202	9.22786	20.7077	0.445625	down	HSPB6	0.579842	0.68086	34.4928	33.0617	1.04329		HSPB6	0.447088	0.593142	54.6909	34.5023	1.58514		HSPB6	1.19209e-07	4.20573e-06	7.17696	61.9865	0.115783	down
COL12A1	1.19209e-06	1.86932e-05	8.41574	0.697789	12.0606	up	EWSR1	0.172551	0.472484	5.9856	3.99145	1.4996		EWSR1	0.465176	0.598637	5.57059	5.24191	1.0627		EWSR1	0.030365	0.0637656	4.53662	3.33673	1.3596		EWSR1	0.642966	0.765236	4.42697	4.26332	1.03839		EWSR1	1.19209e-07	4.20573e-06	6.90895	2.60633	2.65083	up
RNASET2	0.0254226	0.052865	2.78882	1.70328	1.63733		SARNP	0.509859	0.781174	6.91215	4.76326	1.45114		SARNP	0.0280502	0.0721575	3.58236	5.70536	0.627894		SARNP	0.00280762	0.00943511	7.48239	3.46391	2.1601	up	SARNP	0.664338	0.783655	5.94386	5.51564	1.07764		SARNP	1.19209e-07	4.20573e-06	11.0384	3.25949	3.38654	up
METTL7A	2.38419e-07	6.80288e-06	6.19023	73.4525	0.0842752	down	ATP5B	9.13e-05	0.0102116	267.714	573.49	0.466815	down	ATP5B	2.45869e-07	9.29949e-06	203.111	440.847	0.46073	down	ATP5B	7.62939e-06	0.000102365	227.336	1210.96	0.187732	down	ATP5B	6.26425e-10	8.03363e-08	273.241	766.24	0.3566	down	ATP5B	1.78814e-07	5.18206e-06	226.963	704.844	0.322005	down
DAD1	0.000638723	0.00270352	41.7825	68.8656	0.606725		FKBP9	0.0021777	0.0520138	1.17652	0.496143	2.37133		FKBP9	7.45058e-09	9.4923e-07	3.27914	0.575933	5.69362	up	FKBP9	7.62939e-06	0.000102365	3.20382	0.469492	6.82401	up	FKBP9	3.18387e-09	2.61507e-07	2.53879	0.903259	2.8107	up	FKBP9	1.78814e-07	5.18206e-06	6.69607	0.617628	10.8416	up
TP53I11	0.000852333	0.00338329	1.23087	0.258634	4.75912	up	TRIM28	0.0558097	0.290697	16.2058	8.41622	1.92555		TRIM28	6.55651e-07	1.99219e-05	17.0184	8.24034	2.06525	up	TRIM28	7.62939e-06	0.000102365	16.9242	4.59113	3.68627	up	TRIM28	3.50397e-09	2.81473e-07	14.4309	7.97912	1.80859		TRIM28	1.78814e-07	5.18206e-06	27.0831	6.41875	4.21938	up
MON2	0.0415251	0.0792178	0.159408	0.349386	0.456253		ATP5J	0.0016356	0.0427726	9.27864	19.2872	0.481077	down	ATP5J	2.05189e-05	0.000261418	5.63366	13.3494	0.422018	down	ATP5J	7.62939e-06	0.000102365	13.052	47.5644	0.274407	down	ATP5J	7.38013e-09	4.73234e-07	13.0129	32.69	0.39807	down	ATP5J	1.78814e-07	5.18206e-06	9.64348	30.9552	0.311531	down
MAPKAPK2	0.000181437	0.000980782	0.620756	0.24415	2.54252	up	NDUFB8	0.000559323	0.0228443	4.38204	8.91828	0.491355	down	NDUFB8	0.0112564	0.0351133	4.90087	7.47612	0.655536		NDUFB8	7.62939e-06	0.000102365	3.4676	19.5096	0.177738	down	NDUFB8	1.05675e-08	6.1799e-07	4.47073	11.2746	0.396532	down	NDUFB8	1.78814e-07	5.18206e-06	3.44982	10.9719	0.314423	down
PECAM1	0.00145841	0.00523759	1.46034	0.696337	2.09717	up	PON2	0.0477476	0.266405	2.09355	1.20684	1.73473		PON2	0.0145989	0.0428871	2.81343	1.58894	1.77063		PON2	7.62939e-06	0.000102365	3.45348	0.911785	3.78761	up	PON2	1.63606e-08	8.66636e-07	3.44638	1.38273	2.49244	up	PON2	1.78814e-07	5.18206e-06	8.46346	1.19539	7.08007	up
NUP43	0.000825911	0.00333851	0.51729	0.159681	3.23952	up	PGM2L1	0.0388306	0.246493	0.391848	0.237725	1.64833		PGM2L1	1.04308e-07	4.79421e-06	1.15063	0.228974	5.02517	up	PGM2L1	7.62939e-06	0.000102365	0.72994	0.0868959	8.40016	up	PGM2L1	4.44992e-08	1.89122e-06	0.553447	0.203029	2.72595	up	PGM2L1	1.78814e-07	5.18206e-06	1.27084	0.208798	6.08647	up
EPS8L2	0.000551701	0.00239795	1.27055	3.52582	0.360355	down	ANXA2	0.401655	0.700811	383.897	330.593	1.16124		ANXA2	0.0477472	0.10839	355.224	509.456	0.697261		ANXA2	1.52588e-05	0.000159333	442.411	141.177	3.13374	up	ANXA2	4.21901e-07	1.13386e-05	407.677	252.779	1.61279		ANXA2	1.78814e-07	5.18206e-06	538.385	218.483	2.4642	up
C6orf211	0.0111566	0.0271126	1.12316	0.783553	1.43342		DIDO1	0.0521994	0.280273	0.08761	0.0334891	2.61608		DIDO1	0.0335327	0.0830823	0.0615532	0.0360495	1.70746		DIDO1	0.000460015	0.00247529	0.167236	0.0130614	12.8038	up	DIDO1	1.90408e-06	4.06984e-05	0.130815	0.0468107	2.79455	up	DIDO1	1.78814e-07	5.18206e-06	0.353747	0.0411378	8.59906	up
IQGAP1	0.0111566	0.0271126	20.3716	15.1183	1.34748		MCM3	0.0652486	0.315397	1.88753	0.835269	2.25979		MCM3	0.000381403	0.00236933	1.66364	0.814488	2.04255	up	MCM3	7.62939e-06	0.000102365	3.23626	0.233968	13.8321	up	MCM3	2.09899e-06	4.39646e-05	1.73045	0.846999	2.04304	up	MCM3	1.78814e-07	5.18206e-06	3.87946	0.896357	4.32803	up
CHCHD3	7.86781e-06	8.09706e-05	6.53588	14.9163	0.43817	down	AIFM1	0.00262703	0.0567206	16.4342	34.1809	0.480801		AIFM1	5.21541e-08	3.05438e-06	11.4453	24.1767	0.473403	down	AIFM1	7.62939e-06	0.000102365	10.9649	62.7686	0.174687	down	AIFM1	4.30827e-06	7.95289e-05	21.2277	46.3077	0.458405	down	AIFM1	1.78814e-07	5.18206e-06	17.2806	49.1444	0.35163	down
SRSF8	0.00162052	0.0057437	5.12219	2.285	2.24166	up	SUGT1	0.00822271	0.113865	3.2215	1.81733	1.77266		SUGT1	0.000193685	0.00143671	4.32956	2.35409	1.83917		SUGT1	1.52588e-05	0.000159333	4.49052	1.70517	2.63347	up	SUGT1	4.30827e-06	7.95289e-05	3.95704	2.61943	1.51065		SUGT1	1.78814e-07	5.18206e-06	6.29993	2.25271	2.7966	up
SKIV2L	0.000849485	0.00338329	0.566649	0.855318	0.662501		SNRPD1	0.473187	0.751837	6.63963	3.84644	1.72618		SNRPD1	0.525461	0.660876	3.20318	2.77135	1.15582		SNRPD1	7.62939e-06	0.000102365	10.5038	3.93932	2.66641	up	SNRPD1	8.67628e-06	0.000139393	8.29116	5.19446	1.59616		SNRPD1	1.78814e-07	5.18206e-06	13.942	4.94052	2.82198	up
SMG1	0.0418881	0.0798056	0.0104318	0.00430357	2.42399		SRRT	0.114303	0.406947	1.57119	1.31116	1.19832		SRRT	0.629528	0.746145	1.93476	1.62889	1.18778		SRRT	0.000419617	0.00226977	2.13667	1.09699	1.94775		SRRT	8.67628e-06	0.000139393	1.57944	1.17549	1.34364		SRRT	1.78814e-07	5.18206e-06	2.57083	0.858574	2.9943	up
CFHR5	0.00209764	0.00704963	0.350266	0.0359926	9.7316	up	EMD	0.35027	0.657661	3.18265	2.25546	1.41108		EMD	0.884176	0.949694	3.7943	3.62838	1.04573		EMD	0.000144958	0.000966166	4.01715	2.08664	1.92517		EMD	9.18365e-06	0.000145624	3.69203	2.42458	1.52275		EMD	1.78814e-07	5.18206e-06	6.10308	2.12623	2.87037	up
REG4	0.0100578	0.0249172	9.36585	0.474154	19.7528	up	RUVBL1	0.00956681	0.12442	7.25666	4.40899	1.64588		RUVBL1	0.678179	0.787234	5.37854	5.21965	1.03044		RUVBL1	0.000106812	0.000757458	8.72981	3.83619	2.27564	up	RUVBL1	2.21304e-05	0.000294133	6.66465	5.00511	1.33157		RUVBL1	1.78814e-07	5.18206e-06	11.1839	4.44931	2.51362	up
SFPQ	7.15256e-07	1.3276e-05	14.591	6.36565	2.29215	up	SMARCA5	0.199978	0.512457	0.583833	0.371329	1.57228		SMARCA5	4.09782e-07	1.3777e-05	0.803614	0.387958	2.07139	up	SMARCA5	7.62939e-05	0.000573797	2.70167	0.259547	10.4092	up	SMARCA5	3.03539e-05	0.000379943	0.726286	0.420903	1.72554		SMARCA5	1.78814e-07	5.18206e-06	1.21015	0.355091	3.40801	up
YWHAB	7.31945e-05	0.000488142	115.589	76.8672	1.50375		YWHAG	0.877276	0.968828	57.7724	54.762	1.05497		YWHAG	0.0426084	0.0992374	47.0024	61.6721	0.762135		YWHAG	0.000419617	0.00226977	99.5415	61.0495	1.63051		YWHAG	3.73214e-05	0.000447979	81.5764	65.0665	1.25374		YWHAG	1.78814e-07	5.18206e-06	110.864	57.7693	1.91908
CCT8	0.000737667	0.00300015	21.7565	14.3839	1.51256		EBNA1BP2	0.0623594	0.307934	0.848926	0.499354	1.70005		EBNA1BP2	3.33041e-06	6.99001e-05	1.00802	0.330039	3.05423	up	EBNA1BP2	7.62939e-06	0.000102365	1.59491	0.151855	10.5028	up	EBNA1BP2	7.36565e-05	0.000758351	0.852413	0.382201	2.23027	up	EBNA1BP2	1.78814e-07	5.18206e-06	2.08638	0.2652	7.86719	up
PSEN1	0.000726514	0.00300015	0.127335	0.0152645	8.34191	up	RANGAP1	0.162392	0.458482	2.38815	1.6436	1.453		RANGAP1	0.955322	1	1.76152	1.76341	0.998927		RANGAP1	7.62939e-06	0.000102365	3.16938	1.47456	2.14938	up	RANGAP1	0.000110139	0.00101784	2.54632	1.7848	1.42667		RANGAP1	1.78814e-07	5.18206e-06	3.48019	1.69726	2.05047	up
DDX27	6.41152e-05	0.000441763	0.559577	0.0262938	21.2817	up	FUS	0.166003	0.465963	5.5926	4.04242	1.38348		FUS	0.0402135	0.0950621	5.79449	4.25638	1.36137		FUS	7.62939e-06	0.000102365	8.97877	3.66063	2.45279	up	FUS	0.00011545	0.00105098	7.45323	5.34128	1.3954		FUS	1.78814e-07	5.18206e-06	15.7128	4.03537	3.89377	up
ARMC6	0.00385729	0.0114204	0.287432	0.00118387	242.789	up	CSTF3	0.417121	0.712343	2.0404	1.46195	1.39567		CSTF3	0.0334856	0.083079	2.47005	1.01121	2.44267		CSTF3	2.28882e-05	0.000212786	0.904179	0.129128	7.00222	up	CSTF3	0.00011545	0.00105098	0.777981	0.301721	2.57848	up	CSTF3	1.78814e-07	5.18206e-06	0.667555	0.178155	3.74705	up
SUDS3	0.00680165	0.017866	0.118063	0.0218193	5.41093	up	TARDBP	0.0244771	0.195763	3.19038	2.22552	1.43354		TARDBP	0.919671	0.975555	2.54122	2.44669	1.03864		TARDBP	0.000190735	0.00121938	4.50781	2.52873	1.78264		TARDBP	0.000126787	0.00113302	4.32818	2.9255	1.47947		TARDBP	1.78814e-07	5.18206e-06	6.3127	2.36062	2.67418	up
BRD4	0.00227495	0.00757208	0.157994	0.0576185	2.74207	up	DDX3X	0.243438	0.572934	3.95107	3.13947	1.25851		DDX3X	0.00343899	0.0137069	4.30477	3.36787	1.27819		DDX3X	7.62939e-06	0.000102365	6.13994	2.78268	2.20648	up	DDX3X	0.000132831	0.00117696	4.42704	3.57803	1.23728		DDX3X	1.78814e-07	5.18206e-06	7.11533	2.82226	2.52114	up
FAM50A	2.38419e-06	3.20653e-05	1.38731	0.134638	10.3039	up	HMGB2	0.000591471	0.0238889	45.8075	21.6484	2.11597	up	HMGB2	1.25915e-06	3.23107e-05	60.3141	21.4527	2.8115	up	HMGB2	7.62939e-06	0.000102365	43.1537	11.861	3.63828	up	HMGB2	0.000139139	0.00121809	33.6564	21.6859	1.55199		HMGB2	1.78814e-07	5.18206e-06	51.2119	16.0838	3.18407	up
CAP2	0.0148652	0.033842	2.26109	0.848514	2.66476	up	DNAJC13	0.631376	0.83895	0.425095	0.405716	1.04777		DNAJC13	1.86265e-07	7.43216e-06	0.843577	0.38698	2.1799	up	DNAJC13	0.00400543	0.0124125	0.756248	0.342483	2.20813	up	DNAJC13	0.000167227	0.00141485	0.582407	0.435103	1.33855		DNAJC13	1.78814e-07	5.18206e-06	1.03045	0.321274	3.20738	up
CTDP1	0.000214092	0.00111245	0.166051	0.0131678	12.6104	up	FBL	0.194256	0.502042	4.9208	3.58111	1.3741		FBL	0.0167277	0.0480553	2.98324	4.47155	0.667162		FBL	1.52588e-05	0.000159333	8.06813	3.28384	2.45692	up	FBL	0.000354645	0.0026081	6.55035	4.34763	1.50665		FBL	1.78814e-07	5.18206e-06	13.6494	3.80816	3.58424	up
PADI2	0.000111814	0.0006707	0.517399	0.0763471	6.77693	up	PKM	0.631376	0.83895	170.798	146.603	1.16504		PKM	0.678179	0.787234	179.632	159.769	1.12433		PKM	0.000106812	0.000757458	302.555	141.109	2.14412	up	PKM	0.000354645	0.0026081	243.01	181.06	1.34216		PKM	1.78814e-07	5.18206e-06	338.886	151.615	2.23517	up
STAT3	2.38419e-07	6.80288e-06	5.99265	1.99932	2.99735	up	SYMPK	0.480963	0.75818	0.317383	0.169261	1.87511		SYMPK	1.54227e-06	3.7966e-05	0.408489	0.174894	2.33563	up	SYMPK	1.52588e-05	0.000159333	0.410542	0.0981316	4.18358	up	SYMPK	0.000842304	0.00522212	0.303874	0.195392	1.5552		SYMPK	1.78814e-07	5.18206e-06	0.543742	0.126056	4.3135	up
MYO1G	0.00345254	0.0105328	0.351555	0.179111	1.96278		NUP88	0.901985	0.980668	0.600738	0.452652	1.32715		NUP88	0.0900242	0.176566	0.789358	0.458767	1.72061		NUP88	0.0665359	0.118473	0.716403	0.360724	1.98601		NUP88	0.00116958	0.00679081	0.538378	0.349003	1.54262		NUP88	1.78814e-07	5.18206e-06	0.709825	0.197637	3.59156	up
TCF25	0.0244914	0.05131	0.0859169	0.0257157	3.34103		THRAP3	0.928765	0.994275	2.27771	2.21852	1.02668		THRAP3	5.67734e-06	0.000106535	2.91095	1.96101	1.48441		THRAP3	7.62939e-06	0.000102365	3.02023	1.32066	2.28691	up	THRAP3	0.00162023	0.00880088	2.32769	1.87531	1.24123		THRAP3	1.78814e-07	5.18206e-06	3.21239	1.69576	1.89437
MYO1F	4.76837e-07	9.88452e-06	0.640996	0.0980277	6.53893	up	NUP85	0.941197	0.999722	0.310926	0.337906	0.920155		NUP85	3.99351e-06	8.1008e-05	0.536256	0.200431	2.67551	up	NUP85	0.000328064	0.00184664	0.55187	0.187555	2.94245	up	NUP85	0.00588929	0.0242637	0.338418	0.340575	0.993667		NUP85	1.78814e-07	5.18206e-06	0.642097	0.246105	2.60904	up
ELF1	0.00326372	0.0101093	0.104316	0.00563763	18.5036	up	GTF2F1	0.150074	0.458097	0.425506	0.175858	2.4196		GTF2F1	0.33272	0.47414	0.350422	0.290618	1.20578		GTF2F1	0.020813	0.0473731	0.477396	0.188932	2.52682	up	GTF2F1	0.00997324	0.0366907	0.423496	0.249505	1.69735		GTF2F1	1.78814e-07	5.18206e-06	1.28435	0.192742	6.66357	up
HSPBP1	1.66893e-06	2.42378e-05	1.695	0.162782	10.4127	up	LSG1	0.384036	0.687033	0.172073	0.0976058	1.76293		LSG1	0.190412	0.308723	0.260137	0.149429	1.74088		LSG1	0.00559998	0.0164149	0.175911	0.102868	1.71006		LSG1	0.0125083	0.0434789	0.148583	0.0970759	1.53059		LSG1	1.78814e-07	5.18206e-06	0.359021	0.063654	5.64019	up
IGLL5	0.360391	0.462897	327.408	410.981	0.79665		IGLL5	0.0186976	0.181242	321.591	596.068	0.539521		IGLL5	0.000135325	0.0010968	218.473	549.698	0.397441	down	IGLL5	0.28373	0.386806	461.955	331.357	1.39413		IGLL5	0.0134784	0.0462568	432.709	693.245	0.62418		IGLL5	1.78814e-07	5.18206e-06	221.199	676.439	0.327006	down
YARS2	0.0213723	0.0463088	0.617199	0.337774	1.82726		YBX1	0.0838523	0.344216	8.18816	4.87665	1.67906		YBX1	0.350163	0.493956	8.40601	6.67742	1.25887		YBX1	0.00157928	0.00611761	10.8276	5.06737	2.13674	up	YBX1	0.0169651	0.0545361	8.52265	6.13699	1.38873		YBX1	1.78814e-07	5.18206e-06	20.4402	4.32892	4.72178	up
PDLIM7	0.000106573	0.000642973	14.8238	5.39297	2.74872	up	POLR2B	0.851709	0.952457	0.454904	0.450244	1.01035		POLR2B	0.507584	0.641057	0.483513	0.464467	1.04101		POLR2B	0.000671387	0.00321846	0.949869	0.371294	2.55826	up	POLR2B	0.0195173	0.0605054	0.701719	0.496373	1.41369		POLR2B	1.78814e-07	5.18206e-06	1.0823	0.372091	2.9087	up
LMF2	0.0276742	0.0572038	0.56144	0.293252	1.91453		NAA15	0.271011	0.608853	0.946722	0.721148	1.3128		NAA15	0.000424966	0.00258251	1.35702	0.768327	1.7662		NAA15	5.34058e-05	0.00042331	1.03967	0.377844	2.75158	up	NAA15	0.0236381	0.0702987	0.863573	0.666178	1.29631		NAA15	1.78814e-07	5.18206e-06	1.25781	0.496507	2.53332	up
SCRIB	0.0979881	0.160575	0.641003	0.35772	1.79191		SCRIB	1	1	0.564174	0.545378	1.03447		SCRIB	0.424753	0.556377	0.610432	0.501286	1.21773		SCRIB	0.00400543	0.0124125	1.11216	0.255482	4.3532	up	SCRIB	0.0300037	0.0842271	1.07188	0.338272	3.16869		SCRIB	1.78814e-07	5.18206e-06	0.752986	0.218176	3.45128	up
TBCE	0.539919	0.632499	0.258193	0.230613	1.1196		TBCE	0.616711	0.834097	0.28799	0.1765	1.63168		TBCE	0.542159	0.673019	0.155344	0.236384	0.657168		TBCE	0.0814285	0.141236	0.381704	0.244846	1.55895		TBCE	0.0484304	0.120253	0.39566	0.26876	1.47217		TBCE	1.78814e-07	5.18206e-06	0.64967	0.12477	5.20694	up
SLC9A3R1	4.02927e-05	0.000319357	5.64322	12.423	0.454257	down	CARHSP1	0.583857	0.81977	1.62279	1.12104	1.44757		CARHSP1	0.304809	0.441632	1.05864	1.35056	0.783857		CARHSP1	0.0538559	0.102356	3.61279	1.84817	1.95479		CARHSP1	0.128856	0.24327	3.05529	2.18757	1.39666		CARHSP1	1.78814e-07	5.18206e-06	6.44677	2.05216	3.14145	up
TXN2	0.000658619	0.00277001	1.01245	3.25027	0.311498	down	CCT8	0.468865	0.748169	18.9939	16.481	1.15247		CCT8	0.711366	0.818043	17.4427	18.2191	0.957384		CCT8	0.000534058	0.00267214	21.6432	13.4993	1.60329		CCT8	0.156153	0.280087	17.0178	15.7947	1.07743		CCT8	1.78814e-07	5.18206e-06	22.6528	14.6204	1.5494
STAU1	0.0802028	0.135742	0.923722	0.533457	1.73158		STAU1	0.327727	0.643431	0.882012	0.574089	1.53637		STAU1	0.00266212	0.0111683	0.403064	0.845417	0.476764	down	STAU1	0.32473	0.433354	0.71416	0.607683	1.17522		STAU1	0.161508	0.28812	0.762409	0.686269	1.11095		STAU1	1.78814e-07	5.18206e-06	2.14596	0.441351	4.86226	up
PLRG1	1.66893e-06	2.42378e-05	0.590585	0.183298	3.22198	up	PRPF4	0.496441	0.772501	0.506513	0.42474	1.19252		PRPF4	0.411734	0.54732	0.553484	0.560417	0.987628		PRPF4	5.34058e-05	0.00042331	1.18152	0.329811	3.5824	up	PRPF4	0.28995	0.437648	0.900108	0.851355	1.05726		PRPF4	1.78814e-07	5.18206e-06	1.70635	0.385042	4.4316	up
FCGRT	0.0254226	0.052865	0.782435	0.469397	1.6669		HNRNPU	0.230404	0.554282	29.0858	24.1927	1.20225		HNRNPU	0.613638	0.734505	29.229	29.8762	0.978338		HNRNPU	0.0138702	0.0343066	39.7836	27.6329	1.43972		HNRNPU	0.905844	0.953413	30.201	30.2571	0.998148		HNRNPU	1.78814e-07	5.18206e-06	48.4621	22.4786	2.15593	up
ASAP1	2.38419e-07	6.80288e-06	0.117204	0.0142529	8.2232	up	CTSB	0.042354	0.248719	25.1577	10.255	2.45321		CTSB	7.45058e-08	3.86472e-06	40.0747	8.45515	4.73968	up	CTSB	7.62939e-06	0.000102365	8.38319	1.53355	5.46651	up	CTSB	7.22977e-12	3.77497e-09	9.34911	3.53876	2.64191	up	CTSB	2.98023e-07	7.20683e-06	14.7293	3.03222	4.8576	up
NME1	0.000975847	0.00379085	64.9176	37.8242	1.7163		PCCB	7.9e-06	0.0027349	2.13548	5.68256	0.375796	down	PCCB	8.2016e-05	0.000747303	1.3174	4.58016	0.287632	down	PCCB	7.62939e-06	0.000102365	1.46269	12.0051	0.121839	down	PCCB	9.92095e-11	2.19764e-08	2.61117	7.59555	0.343777	down	PCCB	2.98023e-07	7.20683e-06	1.46104	6.57131	0.222336	down
NPL	0.000482403	0.00214414	0.708077	0.0446114	15.8721	up	PDIA2	1.35e-07	0.000245363	2.95596	17.3304	0.170565	down	PDIA2	3.88066e-05	0.0004257	1.05552	14.7705	0.0714616	down	PDIA2	7.62939e-06	0.000102365	1.4701	46.961	0.0313047	down	PDIA2	2.78714e-09	2.42548e-07	4.7066	36.1548	0.130179	down	PDIA2	2.98023e-07	7.20683e-06	1.93936	23.6109	0.0821383	down
TARS	0.0254226	0.052865	7.34074	5.68116	1.29212		TFRC	0.0511681	0.276986	3.28363	0.973211	3.37401		TFRC	2.28733e-06	5.09527e-05	9.05282	1.3355	6.77857	up	TFRC	7.62939e-06	0.000102365	4.84822	0.697309	6.95275	up	TFRC	1.05675e-08	6.1799e-07	3.09514	1.29332	2.39317	up	TFRC	2.98023e-07	7.20683e-06	6.28838	1.33065	4.72578	up
MAD2L1	0.000214092	0.00111245	0.847952	0.0155736	54.4479	up	NDUFA2	0.0309302	0.221322	2.02045	3.59763	0.561607		NDUFA2	0.000115252	0.000980044	0.670575	3.62321	0.185078	down	NDUFA2	7.62939e-06	0.000102365	1.55442	14.5792	0.106619	down	NDUFA2	1.86135e-08	9.58203e-07	2.09507	7.65576	0.27366	down	NDUFA2	2.98023e-07	7.20683e-06	1.42759	6.93379	0.205889	down
LRRC41	0.00265508	0.00849463	0.0751914	0.00451886	16.6395	up	NCAM1	1.53e-06	0.00139039	0.0805886	0.507546	0.158781	down	NCAM1	8.80367e-06	0.000143992	0.0449215	0.527838	0.0851048	down	NCAM1	7.62939e-06	0.000102365	0.0105049	0.704065	0.0149203	down	NCAM1	2.23603e-08	1.08969e-06	0.097425	0.41988	0.232031	down	NCAM1	2.98023e-07	7.20683e-06	0.0165116	1.13007	0.0146111	down
APOBR	0.00065227	0.00275126	1.5863	0.324468	4.88892	up	CPNE1	0.0473852	0.266405	5.21819	3.40635	1.5319		CPNE1	0.0110235	0.0345502	4.81828	3.38543	1.42324		CPNE1	1.52588e-05	0.000159333	7.52518	2.63924	2.85126	up	CPNE1	4.82301e-08	2.00319e-06	8.18324	5.04942	1.62063		CPNE1	2.98023e-07	7.20683e-06	14.9025	3.30828	4.50461	up
YWHAQ	3.26633e-05	0.000268844	101.353	69.4074	1.46026		YWHAZ	0.0195703	0.183429	338.953	275.993	1.22812		YWHAZ	0.294598	0.428818	349.386	322.007	1.08503		YWHAZ	7.62939e-06	0.000102365	399.911	185.942	2.15074	up	YWHAZ	2.06617e-07	6.56683e-06	364.473	241.239	1.51084		YWHAZ	2.98023e-07	7.20683e-06	548.792	238.914	2.29703	up
NDUFAF4	0.00345254	0.0105328	0.405892	0.864937	0.469273	down	BAZ1B	0.532893	0.796328	0.180458	0.142369	1.26754		BAZ1B	0.0247491	0.0652844	0.14653	0.0811906	1.80477		BAZ1B	7.62939e-06	0.000102365	0.256434	0.0329815	7.7751	up	BAZ1B	6.37586e-07	1.63535e-05	0.24438	0.0726491	3.36384	up	BAZ1B	2.98023e-07	7.20683e-06	0.414474	0.0545094	7.60372	up
SORD	0.00485134	0.013783	7.083	8.95465	0.790986		STAT3	0.114303	0.406947	3.3775	2.67762	1.26138		STAT3	2.23517e-08	1.67339e-06	7.44728	2.67275	2.78637	up	STAT3	7.62939e-06	0.000102365	5.36847	1.4857	3.61342	up	STAT3	8.91984e-07	2.18805e-05	4.55287	2.69389	1.69008		STAT3	2.98023e-07	7.20683e-06	5.80925	2.34314	2.47926	up
NUDT16	0.00345254	0.0105328	0.666592	0.354927	1.87811		PFDN2	0.192651	0.501639	3.27393	2.91803	1.12196		PFDN2	1.29491e-05	0.000184667	3.03779	1.42974	2.12472	up	PFDN2	0.000106812	0.000757458	6.14432	2.88782	2.12767	up	PFDN2	1.08724e-06	2.55553e-05	4.43625	3.06748	1.44622		PFDN2	2.98023e-07	7.20683e-06	9.8503	2.68604	3.66723	up
TRMT6	0.00166169	0.0057437	0.275258	0.001	275.258	up	TUBB	0.401655	0.700811	196.592	166.039	1.18401		TUBB	0.000472903	0.00282902	220.761	165.576	1.33329		TUBB	7.62939e-06	0.000102365	281.898	104.636	2.69408	up	TUBB	2.64974e-06	5.36555e-05	227.883	173.024	1.31706		TUBB	2.98023e-07	7.20683e-06	283.538	133.873	2.11796	up
YWHAH	0.0122945	0.0293295	73.1756	57.1495	1.28042		YWHAQ	0.458905	0.739881	83.1672	74.5837	1.11509		YWHAQ	0.411734	0.54732	78.0545	82.3187	0.948199		YWHAQ	7.62939e-05	0.000573797	119.327	71.5149	1.66856		YWHAQ	2.88113e-05	0.000363749	97.1651	77.1817	1.25891		YWHAQ	2.98023e-07	7.20683e-06	127.976	68.172	1.87725
BCL2L1	0.0118734	0.0285779	0.604952	0.29658	2.03976	up	DCTPP1	0.000163498	0.0136604	3.25726	1.11665	2.917	up	DCTPP1	0.0563868	0.124085	2.28824	1.468	1.55875		DCTPP1	7.62939e-06	0.000102365	5.48087	0.717338	7.64057	up	DCTPP1	3.73214e-05	0.000447979	3.00608	1.46037	2.05844	up	DCTPP1	2.98023e-07	7.20683e-06	6.37699	1.24446	5.12429	up
TRIM22	0.00679723	0.017866	0.573892	0.198912	2.88515	up	TSN	0.183169	0.488676	6.92436	5.68537	1.21792		TSN	1.04308e-07	4.79421e-06	10.029	5.31052	1.88852		TSN	7.62939e-06	0.000102365	8.999	4.73633	1.9		TSN	9.10663e-05	0.000894751	8.55576	5.63413	1.51856		TSN	2.98023e-07	7.20683e-06	14.8175	5.81449	2.54838	up
TROVE2	0.0213723	0.0463088	2.36683	1.59224	1.48648		TUBB3	0.560613	0.81223	50.2967	50.3093	0.999748		TUBB3	0.00793643	0.0267942	61.1216	47.3627	1.2905		TUBB3	2.28882e-05	0.000212786	102.231	50.6387	2.01883	up	TUBB3	9.10663e-05	0.000894751	86.1102	69.7737	1.23414		TUBB3	2.98023e-07	7.20683e-06	109.839	59.1789	1.85605
IREB2	0.0174961	0.0391457	0.290664	0.0120308	24.1601	up	MCM7	0.0462714	0.262807	1.58802	0.47876	3.31694		MCM7	0.000792146	0.00421742	1.82813	0.873697	2.09241	up	MCM7	7.62939e-06	0.000102365	2.13692	0.0973376	21.9537	up	MCM7	0.000109831	0.00101784	1.86888	0.482412	3.87403	up	MCM7	2.98023e-07	7.20683e-06	3.74036	0.389841	9.59458	up
GTPBP4	6.41152e-05	0.000441763	0.474478	0.0295609	16.0508	up	KIAA1967	0.0244771	0.195763	1.85839	1.3362	1.3908		KIAA1967	0.0426084	0.0992374	1.96445	1.56144	1.2581		KIAA1967	7.62939e-06	0.000102365	2.42332	0.91019	2.66244	up	KIAA1967	0.000132831	0.00117696	1.58231	1.22568	1.29097		KIAA1967	2.98023e-07	7.20683e-06	2.58925	1.06241	2.43715	up
ZNF259	1.19209e-06	1.86932e-05	0.477763	0.155328	3.07583	up	ZNF259	0.144716	0.458097	0.429963	0.249979	1.72		ZNF259	0.000583388	0.00329694	0.456778	0.255497	1.7878		ZNF259	2.28882e-05	0.000212786	0.595931	0.166307	3.58333	up	ZNF259	0.000403004	0.00288254	0.538688	0.305269	1.76463		ZNF259	2.98023e-07	7.20683e-06	0.729528	0.260112	2.80467	up
CDK4	0.00209764	0.00704963	0.231923	0.0108328	21.4093	up	EIF4A1	0.126164	0.42981	35.2249	24.5328	1.43583		EIF4A1	0.00477815	0.0177761	31.6151	26.4859	1.19366		EIF4A1	7.62939e-06	0.000102365	36.0802	15.7122	2.29632	up	EIF4A1	0.000420415	0.00297506	31.3363	25.0424	1.25133		EIF4A1	2.98023e-07	7.20683e-06	43.0824	19.9425	2.16033	up
BRD2	0.011737	0.0282963	0.205156	0.0356975	5.74708	up	DDX39A	0.129548	0.435926	12.4222	9.80483	1.26694		DDX39A	4.83021e-05	0.000501138	13.8773	9.48572	1.46297		DDX39A	7.62939e-06	0.000102365	13.7168	6.14579	2.2319	up	DDX39A	0.000457313	0.00316868	11.1872	9.14339	1.22353		DDX39A	2.98023e-07	7.20683e-06	19.6397	7.99168	2.45752	up
SLC16A3	6.51669e-05	0.000441896	0.590742	0.0994716	5.9388	up	SNX27	0.138065	0.451117	0.801178	0.540289	1.48287		SNX27	0.493234	0.626461	0.688361	0.505966	1.36049		SNX27	5.34058e-05	0.00042331	0.701547	0.266238	2.63504	up	SNX27	0.000476849	0.00326689	0.636669	0.428188	1.48689		SNX27	2.98023e-07	7.20683e-06	0.822271	0.33591	2.44789	up
CPSF3	4.76837e-07	9.88452e-06	0.54059	0.11148	4.84922	up	FAM129B	0.826293	0.939352	5.09665	5.06865	1.00552		FAM129B	0.170906	0.287896	5.62305	6.62043	0.849348		FAM129B	0.00233459	0.00824143	5.11891	3.50601	1.46004		FAM129B	0.000497143	0.00336492	4.72784	3.61753	1.30693		FAM129B	2.98023e-07	7.20683e-06	6.81827	3.68078	1.8524
HLA-A	7.86781e-06	8.09706e-05	39.0782	16.7023	2.3397	up	LCLAT1	0.763851	0.911199	0.192898	0.196437	0.981985		LCLAT1	0.000423794	0.00258251	0.471396	0.134112	3.51494	up	LCLAT1	0.00133205	0.00536467	0.618144	0.18824	3.28381	up	LCLAT1	0.000750544	0.00471347	0.466	0.208048	2.23987	up	LCLAT1	2.98023e-07	7.20683e-06	0.793676	0.157475	5.04003	up
HARS2	0.030087	0.061303	0.824926	1.24764	0.66119		KIF5B	0.552622	0.804551	3.70661	3.38827	1.09395		KIF5B	0.245096	0.373063	4.87872	4.34605	1.12256		KIF5B	0.00336456	0.0109246	4.64798	2.99406	1.5524		KIF5B	0.000986715	0.00590736	4.17676	3.2229	1.29596		KIF5B	2.98023e-07	7.20683e-06	6.01869	2.86345	2.1019	up
TRIM28	2.38419e-07	6.80288e-06	23.3585	5.39292	4.33132	up	TSR1	0.0191121	0.183429	0.288722	0.064605	4.46903		TSR1	0.401956	0.537966	0.124554	0.1172	1.06275		TSR1	7.62939e-06	0.000102365	0.462827	0.0225235	20.5487	up	TSR1	0.00125179	0.00716453	0.459946	0.1556	2.95594	up	TSR1	2.98023e-07	7.20683e-06	0.672565	0.107592	6.25106	up
S100A4	0.000349283	0.00165455	32.3754	15.8569	2.04172	up	SF3A3	0.103324	0.385017	3.46796	2.17164	1.59693		SF3A3	6.31809e-05	0.000622466	3.64178	2.49994	1.45675		SF3A3	2.28882e-05	0.000212786	3.73274	1.5844	2.35593	up	SF3A3	0.00150353	0.00828244	2.82547	2.23831	1.26232		SF3A3	2.98023e-07	7.20683e-06	4.20812	1.89688	2.21844	up
ARL6IP4	0.0045073	0.0129985	2.3501	0.791721	2.96834	up	CSTF2	0.0256271	0.200548	0.81664	0.506757	1.6115		CSTF2	0.00223392	0.00977863	0.802793	0.439041	1.82852		CSTF2	3.8147e-05	0.000323352	1.44761	0.360299	4.0178	up	CSTF2	0.00185283	0.00972303	1.02847	0.764846	1.34468		CSTF2	2.98023e-07	7.20683e-06	1.90293	0.603886	3.15114	up
TRRAP	2.38419e-07	6.80288e-06	0.0905038	0.0100484	9.00682	up	TUBB4B	0.666507	0.858523	93.4722	93.4821	0.999894		TUBB4B	0.438001	0.57208	96.7819	92.2639	1.04897		TUBB4B	0.000328064	0.00184664	109.785	67.1142	1.6358		TUBB4B	0.00194848	0.0101233	103.849	90.7749	1.14402		TUBB4B	2.98023e-07	7.20683e-06	149.86	76.2953	1.96421
SH3BGRL3	0.000106573	0.000642973	15.8033	8.7836	1.79918		SMC2	0.00425424	0.0777094	0.31173	0.0375381	8.30435		SMC2	3.10987e-05	0.000363669	0.306283	0.0409473	7.47993	up	SMC2	0.000321048	0.00184664	0.588498	0.0176347	33.3716	up	SMC2	0.004535	0.0197209	0.413947	0.139395	2.9696	up	SMC2	2.98023e-07	7.20683e-06	1.06496	0.0757071	14.0669	up
KIAA1217	0.169523	0.251827	0.187385	0.139132	1.34681		KIAA1217	0.192628	0.501639	0.171081	0.20099	0.851191		KIAA1217	0.465176	0.598637	0.257378	0.203441	1.26513		KIAA1217	0.000190735	0.00121938	0.396587	0.190312	2.08388	up	KIAA1217	0.00498248	0.0212249	0.455614	0.230714	1.9748		KIAA1217	2.98023e-07	7.20683e-06	0.636685	0.19957	3.19029	up
CTTN	0.463381	0.55618	7.07111	5.04127	1.40264		CTTN	0.552622	0.804551	6.78166	6.25501	1.0842		CTTN	0.0856554	0.16949	6.13416	7.15867	0.856886		CTTN	0.00233459	0.00824143	8.4749	6.30391	1.34439		CTTN	0.00689044	0.0272708	7.59743	5.84169	1.30055		CTTN	2.98023e-07	7.20683e-06	9.39993	5.37479	1.74889
COLGALT1	2.38419e-07	6.80288e-06	3.15392	0.609647	5.17335	up	F13A1	1.62e-05	0.00452977	8.10159	22.0087	0.368108	down	F13A1	0.000273511	0.00184938	7.7483	16.399	0.472485	down	F13A1	0.609459	0.705859	15.5401	10.6621	1.45751		F13A1	0.00970598	0.0358881	15.1625	21.415	0.708032		F13A1	2.98023e-07	7.20683e-06	5.1935	20.2028	0.257069	down
PPP6R3	0.0213723	0.0463088	1.00537	0.786936	1.27758		PYCR2	0.850515	0.952457	1.23415	0.989777	1.2469		PYCR2	0.0628139	0.132951	0.920397	1.06074	0.867693		PYCR2	0.00280762	0.00943511	1.76124	0.829436	2.12342	up	PYCR2	0.0106301	0.0383922	1.26407	0.920637	1.37304		PYCR2	2.98023e-07	7.20683e-06	3.33132	0.941165	3.53957	up
C11orf58	0.000272707	0.00136466	5.8642	1.88939	3.10375	up	DDX6	0.574634	0.814504	2.66277	2.25235	1.18222		DDX6	0.0504989	0.11366	2.04539	2.50431	0.816751		DDX6	2.28882e-05	0.000212786	3.34106	1.88824	1.76941		DDX6	0.0112879	0.0401336	2.64733	2.26268	1.17		DDX6	2.98023e-07	7.20683e-06	4.75708	1.95612	2.4319	up
CD46	0.0136102	0.0319239	3.00187	5.11058	0.587384		EEA1	0.552622	0.804551	2.28405	1.98847	1.14865		EEA1	5.21541e-07	1.66115e-05	2.75311	1.53396	1.79477		EEA1	5.34058e-05	0.00042331	3.22765	1.69078	1.90897		EEA1	0.0138772	0.0472803	2.65851	1.99917	1.32981		EEA1	2.98023e-07	7.20683e-06	2.97746	1.76011	1.69163
S100A12	0.00915169	0.0227806	1.72438	0.001	1724.38	up	SF1	0.037477	0.245236	2.53611	1.78269	1.42263		SF1	0.245096	0.373063	2.21078	2.51763	0.87812		SF1	5.34058e-05	0.00042331	4.153	1.76466	2.35343	up	SF1	0.0138772	0.0472803	3.06739	2.47539	1.23915		SF1	2.98023e-07	7.20683e-06	5.60654	2.12313	2.6407	up
CDK5	0.000152588	0.000845567	3.39146	0.867598	3.90902	up	EIF4A3	0.20582	0.520637	8.03617	6.18631	1.29902		EIF4A3	0.00953641	0.0306025	5.80418	7.3294	0.791904		EIF4A3	7.62939e-06	0.000102365	12.2193	5.87597	2.07954	up	EIF4A3	0.0151353	0.0503821	9.30297	7.80998	1.19117		EIF4A3	2.98023e-07	7.20683e-06	15.4415	6.48085	2.38264	up
PWP1	0.00388163	0.0114204	0.358569	0.0988753	3.62647	up	RFC2	0.695158	0.875134	0.346446	0.430074	0.80555		RFC2	0.0707003	0.145735	0.676679	0.255347	2.65003		RFC2	0.000321048	0.00184664	1.31971	0.0209654	62.9472	up	RFC2	0.0163636	0.053377	0.585936	0.319494	1.83395		RFC2	2.98023e-07	7.20683e-06	1.53762	0.179445	8.56876	up
EPCAM	4.30125e-05	0.000326339	3.13086	0.255425	12.2575	up	HCFC1	0.316183	0.643431	0.815265	0.531934	1.53264		HCFC1	0.551874	0.684026	0.725843	0.520292	1.39507		HCFC1	1.52588e-05	0.000159333	1.24951	0.427848	2.92046	up	HCFC1	0.0200654	0.0619942	0.831827	0.670126	1.2413		HCFC1	2.98023e-07	7.20683e-06	1.43927	0.598067	2.40654	up
PDCL3	3.26633e-05	0.000268844	1.21351	0.263101	4.61232	up	POF1B	0.412583	0.709265	2.63432	1.92184	1.37072		POF1B	1	1	3.47271	3.74554	0.927159		POF1B	0.00559998	0.0164149	3.68642	1.25191	2.94462	up	POF1B	0.0237241	0.0704399	2.94422	1.93082	1.52485		POF1B	2.98023e-07	7.20683e-06	5.3907	1.76659	3.05147	up
SKAP2	0.000482403	0.00214414	0.315163	0.00685505	45.9753	up	SNRPA1	0.0128423	0.143636	4.18605	2.77386	1.50911		SNRPA1	0.00343899	0.0137069	2.87969	3.79568	0.758675		SNRPA1	0.00400543	0.0124125	5.46625	2.94846	1.85394		SNRPA1	0.027738	0.0793288	4.69541	3.83148	1.22548		SNRPA1	2.98023e-07	7.20683e-06	8.49195	3.09746	2.74159	up
HMOX1	5.96046e-06	6.49227e-05	1.38594	0.209547	6.614	up	LIG3	0.0323118	0.225921	0.192231	0.113953	1.68694		LIG3	0.507584	0.641057	0.152307	0.162757	0.935796		LIG3	7.62939e-06	0.000102365	0.481684	0.141465	3.40497	up	LIG3	0.0332657	0.0907021	0.280931	0.191441	1.46745		LIG3	2.98023e-07	7.20683e-06	0.634474	0.170027	3.73161	up
PAF1	0.00163736	0.0057437	0.343128	0.166189	2.06468	up	PKP3	0.755494	0.906687	1.03342	0.793928	1.30166		PKP3	0.000381403	0.00236933	0.742762	1.47386	0.503958		PKP3	0.0665359	0.118473	1.78794	0.967169	1.84863		PKP3	0.0378061	0.0988875	1.63566	1.0823	1.51128		PKP3	2.98023e-07	7.20683e-06	3.752	0.934856	4.01345	up
YBX1	0.000638723	0.00270352	10.8391	4.97565	2.17843	up	YBX3	0.283087	0.622178	3.45414	2.09161	1.65143		YBX3	0.254513	0.385379	3.09311	2.27706	1.35838		YBX3	0.000144958	0.000966166	5.81095	2.39108	2.43026	up	YBX3	0.121407	0.233488	3.74288	3.18306	1.17588		YBX3	2.98023e-07	7.20683e-06	8.35415	2.00376	4.16923	up
WDR18	0.000298023	0.00146614	0.863471	0.341059	2.53174	up	WDR33	0.218174	0.536759	0.0667882	0.0432747	1.54335		WDR33	0.306562	0.443035	0.107764	0.0787462	1.36849		WDR33	0.00128937	0.00521318	0.260702	0.0529193	4.92639	up	WDR33	0.293577	0.440803	0.109012	0.0844461	1.29091		WDR33	2.98023e-07	7.20683e-06	0.380089	0.0687201	5.53097	up
CDC16	0.000418811	0.00192743	0.496846	0.0763115	6.51076	up	EFTUD2	0.278221	0.61723	4.91814	3.94572	1.24645		EFTUD2	2.28733e-06	5.09527e-05	5.63699	3.83003	1.47179		EFTUD2	1.52588e-05	0.000159333	9.42617	3.28848	2.86642	up	EFTUD2	0.352923	0.503978	5.9762	5.17602	1.15459		EFTUD2	2.98023e-07	7.20683e-06	8.29727	4.39148	1.8894
GFPT2	0.00592154	0.0160645	0.66941	0.001	669.41	up	INTS1	0.697402	0.875134	0.0730662	0.0576125	1.26824		INTS1	0.0147468	0.0432693	0.116729	0.075848	1.53898		INTS1	0.00280762	0.00943511	0.0844514	0.0248317	3.40096	up	INTS1	0.36948	0.518805	0.0672552	0.0483478	1.39107		INTS1	2.98023e-07	7.20683e-06	0.12708	0.0443384	2.86614	up
EEF1B2	0.0195572	0.0429386	48.8015	37.7363	1.29322		GPAA1	0.836442	0.945614	0.751946	0.70808	1.06195		GPAA1	0.0013397	0.00651197	1.17784	0.359072	3.28024	up	GPAA1	0.0417967	0.0823026	0.342231	0.221605	1.54432		GPAA1	0.424318	0.570912	0.574521	0.663175	0.866319		GPAA1	2.98023e-07	7.20683e-06	0.662631	0.153194	4.32545	up
HNRNPH3	4.76837e-07	9.88452e-06	9.01019	3.56734	2.52574	up	LMO7	0.664101	0.857551	0.822497	1.61896	0.508041		LMO7	0.374079	0.508529	1.16615	1.39616	0.835255		LMO7	0.00157928	0.00611761	4.42892	0.829867	5.33691	up	LMO7	0.527663	0.670821	2.29096	1.70782	1.34146		LMO7	2.98023e-07	7.20683e-06	2.15367	0.64479	3.34011	up
CD276	0.0142662	0.0328587	0.0983218	0.001	98.3218	up	ECI2	0.000180647	0.0138242	1.18636	3.97503	0.298453	down	ECI2	9.30982e-06	0.000148969	0.482911	2.31395	0.208696	down	ECI2	7.62939e-06	0.000102365	1.27384	12.8136	0.0994133	down	ECI2	6.75016e-14	1.62315e-10	1.65165	6.52678	0.253057	down	ECI2	4.17233e-07	8.83203e-06	1.64624	5.78383	0.284628	down
PAPSS1	0.0326698	0.0658829	0.933874	1.1829	0.789478		PLEC	0.04589	0.261049	17.4073	14.2501	1.22155		PLEC	0.000341848	0.00218327	23.6359	16.2263	1.45664		PLEC	7.62939e-06	0.000102365	29.9927	9.54218	3.14317	up	PLEC	1.31806e-12	9.635e-10	22.3183	12.2556	1.82107		PLEC	4.17233e-07	8.83203e-06	23.5223	10.9055	2.15692	up
ALAD	3.33786e-06	4.1515e-05	2.80906	7.81609	0.359394	down	ACAT1	4.84e-05	0.00807778	18.9543	50.5022	0.375317	down	ACAT1	1.49012e-08	1.30376e-06	7.15109	33.9734	0.210491	down	ACAT1	7.62939e-06	0.000102365	16.1528	141.33	0.114292	down	ACAT1	9.82325e-12	4.7872e-09	25.588	91.0242	0.281112	down	ACAT1	4.17233e-07	8.83203e-06	13.459	74.6394	0.18032	down
MATR3	4.76837e-07	9.88452e-06	9.58774	3.85986	2.48396	up	NDUFS8	0.000483531	0.0214166	2.41677	5.04376	0.47916	down	NDUFS8	1.04308e-07	4.79421e-06	1.45261	4.27713	0.339622	down	NDUFS8	7.62939e-06	0.000102365	2.22856	10.6373	0.209504	down	NDUFS8	1.14149e-11	5.21517e-09	2.66298	6.94859	0.38324	down	NDUFS8	4.17233e-07	8.83203e-06	1.99639	6.02603	0.331294	down
DOCK9	9.56917e-05	0.000602816	0.112825	0.014488	7.7875	up	GLUL	1.87e-06	0.00151054	5.13466	21.2732	0.241367	down	GLUL	0.000244141	0.00169986	3.22514	12.0598	0.26743	down	GLUL	7.62939e-06	0.000102365	3.12636	44.511	0.070238	down	GLUL	1.53122e-11	5.89117e-09	4.03478	26.8736	0.150139	down	GLUL	4.17233e-07	8.83203e-06	2.81906	21.9902	0.128196	down
LMAN1	0.00345254	0.0105328	14.8776	21.6264	0.687939		MYOF	0.042354	0.248719	3.13082	1.92295	1.62813		MYOF	4.76837e-06	9.38426e-05	4.77363	2.05517	2.32274	up	MYOF	1.52588e-05	0.000159333	7.7141	1.13825	6.77716	up	MYOF	1.43018e-10	2.61365e-08	5.34559	1.91218	2.79555	up	MYOF	4.17233e-07	8.83203e-06	6.96788	1.84931	3.76782	up
APH1A	0.00109163	0.00418132	1.23447	0.131695	9.37375	up	COX5B	0.00704748	0.104137	25.7045	42.3549	0.606883		COX5B	1.29491e-05	0.000184667	16.828	39.0495	0.43094	down	COX5B	7.62939e-06	0.000102365	22.3444	140.299	0.159263	down	COX5B	5.10898e-09	3.59102e-07	31.2021	85.4656	0.365083	down	COX5B	4.17233e-07	8.83203e-06	25.6778	82.4461	0.311449	down
AKAP13	0.0111566	0.0271126	0.202565	0.123965	1.63406		CLIC6	0.000413046	0.0193732	3.83768	21.8371	0.175741	down	CLIC6	0.0118386	0.0365837	2.83019	10.1995	0.277483	down	CLIC6	7.62939e-06	0.000102365	1.39734	45.521	0.0306967	down	CLIC6	1.84741e-08	9.57771e-07	2.68906	24.7757	0.108536	down	CLIC6	4.17233e-07	8.83203e-06	1.57519	23.4682	0.0671203	down
HLA-DPB1	0.00745201	0.0193577	2.41535	1.09582	2.20415	up	LDHD	7.23e-05	0.00915017	0.550729	2.15221	0.25589	down	LDHD	9.30982e-06	0.000148969	0.139092	1.64487	0.0845606	down	LDHD	2.28882e-05	0.000212786	0.333963	3.60537	0.0926293	down	LDHD	1.18127e-07	4.25374e-06	0.623753	2.64666	0.235676	down	LDHD	4.17233e-07	8.83203e-06	0.325928	2.86387	0.113807	down
RFC2	0.00523759	0.0146516	0.586544	0.340319	1.72351		S100A16	0.0122367	0.138138	8.83993	5.60035	1.57846		S100A16	0.536909	0.668788	10.2159	11.2404	0.908856		S100A16	0.000106812	0.000757458	18.3982	5.41659	3.39664	up	S100A16	8.34545e-07	2.08922e-05	12.0661	6.44588	1.87191		S100A16	4.17233e-07	8.83203e-06	21.2435	6.63447	3.20198	up
LIG3	0.00116807	0.00438764	0.252683	0.147542	1.71262		MYO1B	0.0381454	0.246493	0.722615	0.367577	1.96589		MYO1B	0.0118386	0.0365837	1.15219	0.608258	1.89425		MYO1B	7.62939e-05	0.000573797	0.824846	0.235572	3.50146	up	MYO1B	8.91984e-07	2.18805e-05	0.851639	0.443505	1.92025		MYO1B	4.17233e-07	8.83203e-06	1.49141	0.40347	3.69646	up
SPG11	0.0214343	0.0463741	0.0175903	0.00479298	3.67001	up	STMN1	0.0429578	0.251452	11.659	5.17562	2.25267		STMN1	6.55651e-07	1.99219e-05	17.8716	4.33834	4.11945	up	STMN1	7.62939e-06	0.000102365	40.3125	4.54761	8.86455	up	STMN1	2.4907e-06	5.07159e-05	23.0723	12.4488	1.85337		STMN1	4.17233e-07	8.83203e-06	66.1882	7.95464	8.3207	up
TRMT112	0.0135286	0.0318248	4.19418	2.21906	1.89007		TUBA4A	0.654712	0.851646	82.8293	70.9563	1.16733		TUBA4A	0.294598	0.428818	83.4021	77.7545	1.07263		TUBA4A	7.62939e-05	0.000573797	77.5933	43.6817	1.77634		TUBA4A	2.81822e-06	5.67525e-05	70.7739	50.8667	1.39136		TUBA4A	4.17233e-07	8.83203e-06	115.336	52.051	2.21583	up
FBXL18	0.00208027	0.00704001	0.0922676	0.0115204	8.00905	up	HNRNPH3	0.0868776	0.351405	7.65038	5.46305	1.40039		HNRNPH3	0.0136237	0.040984	7.43494	5.5169	1.34767		HNRNPH3	0.020813	0.0473731	12.4964	8.25925	1.51302		HNRNPH3	3.59712e-06	6.88349e-05	11.0018	8.37921	1.31298		HNRNPH3	4.17233e-07	8.83203e-06	17.3906	7.12554	2.4406	up
PARVA	1.0252e-05	0.000100802	8.87596	4.1292	2.14956	up	PLIN3	0.478942	0.756937	10.8144	9.2486	1.1693		PLIN3	0.0698127	0.144233	11.1319	9.15838	1.21549		PLIN3	7.62939e-06	0.000102365	12.7827	6.21616	2.05637	up	PLIN3	4.05783e-06	7.64503e-05	13.2199	9.38005	1.40937		PLIN3	4.17233e-07	8.83203e-06	16.6332	8.52301	1.95156
STK4	0.000253439	0.00128322	1.22688	0.546534	2.24483	up	TACSTD2	0.0448845	0.256754	0.878576	0.109732	8.00656		TACSTD2	0.0646071	0.136349	1.08197	0.501267	2.15848		TACSTD2	0.00166169	0.00629801	0.850842	0.001	850.842	up	TACSTD2	1.25455e-05	0.000188311	1.02183	0.0811938	12.5851	up	TACSTD2	4.17233e-07	8.83203e-06	3.03058	0.136051	22.2752	up
TUBB3	2.38419e-06	3.20653e-05	67.4579	40.059	1.68397		UBA2	0.0649538	0.315083	3.29169	2.44873	1.34425		UBA2	0.00654876	0.0227655	3.97248	2.67462	1.48525		UBA2	0.00157928	0.00611761	3.41086	1.93621	1.76161		UBA2	2.88113e-05	0.000363749	3.27451	2.09355	1.56409		UBA2	4.17233e-07	8.83203e-06	6.95289	1.95163	3.56261	up
PFDN6	0.000262697	0.00132459	1.52232	0.401607	3.79056	up	PPIA	0.183169	0.488676	537.826	404.816	1.32857		PPIA	0.000646785	0.0035882	591.494	417.624	1.41633		PPIA	0.00104523	0.00450141	666.399	389.672	1.71015		PPIA	6.17202e-05	0.000662517	677.772	499.579	1.35669		PPIA	4.17233e-07	8.83203e-06	753.475	400.307	1.88224
SMG9	0.00385729	0.0114204	0.100063	0.001	100.063	up	SRSF1	0.0602405	0.301202	53.2613	35.5247	1.49928		SRSF1	0.745092	0.848363	42.8962	44.3856	0.966444		SRSF1	7.62939e-06	0.000102365	77.0828	33.5015	2.30087	up	SRSF1	8.2718e-05	0.000836333	59.6101	46.3575	1.28588		SRSF1	4.17233e-07	8.83203e-06	91.2079	39.5435	2.30652	up
RENBP	0.00347894	0.0105911	0.787265	0.317719	2.47786	up	S100A10	0.763588	0.911199	138.018	119.228	1.15759		S100A10	0.661805	0.775415	153.249	134.4	1.14025		S100A10	7.62939e-06	0.000102365	369.805	93.9782	3.93501	up	S100A10	0.00015259	0.00131228	247.552	169.524	1.46027		S100A10	4.17233e-07	8.83203e-06	300.304	145.123	2.0693	up
FKBP4	0.000975847	0.00379085	9.90813	6.71745	1.47498		HSPA14	0.479964	0.757894	0.212761	0.240921	0.883113		HSPA14	0.00639445	0.0224548	0.252066	0.124716	2.02113	up	HSPA14	3.8147e-05	0.000323352	0.465359	0.134914	3.4493	up	HSPA14	0.000168589	0.00142472	0.324747	0.169627	1.91447		HSPA14	4.17233e-07	8.83203e-06	0.630596	0.1289	4.89213	up
RABGEF1	0.0326698	0.0658829	1.41217	0.801732	1.7614		RPA2	0.380175	0.685351	1.06243	0.707116	1.50249		RPA2	0.703226	0.81138	0.841043	0.825831	1.01842		RPA2	0.000144958	0.000966166	2.26769	0.897174	2.52759	up	RPA2	0.000175019	0.00146049	1.63035	1.03814	1.57046		RPA2	4.17233e-07	8.83203e-06	2.20034	0.760513	2.89324	up
RBM5	0.00592154	0.0160645	0.0614928	0.00288051	21.3479	up	RRM1	0.0675006	0.321483	0.192452	0.0707202	2.72131		RRM1	1.11361e-05	0.000168479	0.378902	0.0578969	6.54443	up	RRM1	2.28882e-05	0.000212786	0.627922	0.0579872	10.8286	up	RRM1	0.000175867	0.00146589	0.245104	0.105991	2.31249	up	RRM1	4.17233e-07	8.83203e-06	0.787429	0.076503	10.2928	up
PPP2R5D	0.00541449	0.0149908	0.801686	0.502413	1.59567		PUS1	0.761295	0.910862	0.419296	0.249425	1.68105		PUS1	0.656708	0.772185	0.63005	0.62997	1.00013		PUS1	7.62939e-06	0.000102365	0.732434	0.0870938	8.40972	up	PUS1	0.000199516	0.00162442	0.393408	0.208366	1.88806		PUS1	4.17233e-07	8.83203e-06	3.08632	0.20794	14.8423	up
LTF	2.09808e-05	0.000183261	39.3865	9.73667	4.04517	up	NCSTN	0.0651613	0.315397	0.419583	0.2739	1.53188		NCSTN	5.21541e-08	3.05438e-06	0.740699	0.245939	3.01172	up	NCSTN	1.52588e-05	0.000159333	0.513084	0.117747	4.3575	up	NCSTN	0.000694904	0.00443259	0.388858	0.240288	1.6183		NCSTN	4.17233e-07	8.83203e-06	0.739584	0.142794	5.17939	up
MYH10	1.19209e-06	1.86932e-05	24.3547	10.3634	2.35006	up	NUP155	0.597046	0.824417	0.662665	0.697424	0.950161		NUP155	0.000172131	0.00130891	0.98343	0.517439	1.90057		NUP155	0.000190735	0.00121938	2.66718	0.549676	4.85227	up	NUP155	0.000877004	0.00539638	1.45264	0.659198	2.20364	up	NUP155	4.17233e-07	8.83203e-06	1.76306	0.632403	2.78788	up
IRAK1	0.00385729	0.0114204	0.05283	0.001	52.83	up	MCM5	0.0937009	0.364866	0.600067	0.201049	2.98468		MCM5	0.0032174	0.0130311	0.620309	0.299181	2.07336	up	MCM5	7.62939e-06	0.000102365	1.5125	0.0991247	15.2586	up	MCM5	0.00147306	0.00818866	0.896213	0.449953	1.99179		MCM5	4.17233e-07	8.83203e-06	2.36685	0.400998	5.9024	up
NUDT4	0.0238241	0.0500417	0.224786	0.0634462	3.54293		PFDN6	0.469692	0.748994	1.1403	0.811005	1.40603		PFDN6	0.0027366	0.0114083	1.28574	0.628525	2.04565	up	PFDN6	1.52588e-05	0.000159333	3.30593	1.49305	2.2142	up	PFDN6	0.00368203	0.016737	2.79811	2.12213	1.31854		PFDN6	4.17233e-07	8.83203e-06	3.78914	1.61637	2.34424	up
NEDD1	0.0142662	0.0328587	0.060233	0.00112258	53.6561	up	PAIP1	0.812181	0.932533	1.22812	1.17087	1.0489		PAIP1	0.000135325	0.0010968	2.00724	1.18868	1.68862		PAIP1	0.00193024	0.00710284	1.48442	0.941961	1.57588		PAIP1	0.00466272	0.0201564	1.49944	1.16374	1.28847		PAIP1	4.17233e-07	8.83203e-06	2.52507	0.868536	2.90727	up
SLC27A2	0.000852333	0.00338329	0.261918	0.0104217	25.1319	up	SORBS2	0.00249122	0.0548836	0.957578	2.09948	0.456103		SORBS2	1.76504e-05	0.000231422	0.748353	1.89141	0.395659	down	SORBS2	0.0138702	0.0343066	1.48019	3.30422	0.447968	down	SORBS2	0.00646418	0.0259746	1.85598	2.8783	0.64482		SORBS2	4.17233e-07	8.83203e-06	0.474113	4.29195	0.110466	down
MZB1	0.500905	0.594646	27.8268	30.9575	0.898869		MZB1	0.00349305	0.0683282	29.0708	73.734	0.394266		MZB1	0.00204344	0.00908168	23.2027	50.8651	0.456161	down	MZB1	0.0120316	0.0305589	42.0177	19.2283	2.1852	up	MZB1	0.0071127	0.0279988	47.8591	73.0141	0.655477		MZB1	4.17233e-07	8.83203e-06	16.9894	77.1596	0.220185	down
PRPF6	0.000737667	0.00300015	1.53087	0.690256	2.21782	up	RAD50	0.217867	0.536368	0.913138	0.739877	1.23418		RAD50	0.0451183	0.103851	1.11667	0.836025	1.33569		RAD50	1.52588e-05	0.000159333	1.29194	0.550852	2.34536	up	RAD50	0.0085834	0.0325102	1.19773	0.895106	1.33809		RAD50	4.17233e-07	8.83203e-06	1.63872	0.649402	2.52343	up
PALD1	0.00333335	0.0102987	0.146983	0.00140312	104.755	up	PLBD2	0.423124	0.71473	0.333766	0.250141	1.33431		PLBD2	6.55651e-07	1.99219e-05	0.823459	0.23294	3.53507	up	PLBD2	0.000548903	0.00272936	0.387294	0.0650777	5.95125	up	PLBD2	0.0152901	0.0507358	0.356679	0.230738	1.54582		PLBD2	4.17233e-07	8.83203e-06	0.611744	0.134133	4.56073	up
MRPL49	0.00584076	0.0160645	0.423341	0.283842	1.49147		NSUN5	0.13703	0.448743	0.060779	0.00636974	9.54184		NSUN5	0.0118734	0.0366603	0.108266	0.017225	6.28538	up	NSUN5	0.00109705	0.00459817	0.692776	0.00242085	286.171	up	NSUN5	0.0154561	0.0512166	0.176676	0.133679	1.32164		NSUN5	4.17233e-07	8.83203e-06	0.941333	0.00732141	128.573	up
LARS	0.463381	0.55618	2.28657	2.48504	0.920132		LARS	0.236859	0.562917	1.95753	2.1702	0.902008		LARS	0.00406074	0.0155533	1.899	2.40439	0.789805		LARS	1	1	2.84733	2.81557	1.01128		LARS	0.0249433	0.0728177	2.24499	2.65693	0.844958		LARS	4.17233e-07	8.83203e-06	3.54617	2.15891	1.64257
MYO9B	5.67963e-05	0.000408753	0.109912	0.0133448	8.2363	up	NUPL1	0.481157	0.75818	0.2514	0.338788	0.742058		NUPL1	0.0357288	0.0866144	0.449966	0.228909	1.9657		NUPL1	0.00410684	0.0126995	0.650005	0.206959	3.14074	up	NUPL1	0.0314693	0.0874346	0.509035	0.340002	1.49715		NUPL1	4.17233e-07	8.83203e-06	1.16996	0.20103	5.81982	up
DNM3	0.0348353	0.0694036	1.12473	1.70582	0.659349		GLA	0.0470711	0.265277	0.96406	0.323835	2.97701		GLA	0.00030598	0.00201636	0.797913	0.334773	2.38345	up	GLA	0.000534058	0.00267214	0.536336	0.142377	3.767	up	GLA	0.0333178	0.0907087	0.473873	0.314886	1.5049		GLA	4.17233e-07	8.83203e-06	0.706217	0.203219	3.47515	up
RAD21	1.3113e-05	0.000123749	1.33022	0.634851	2.09532	up	RPAP3	0.204798	0.520043	0.225593	0.123467	1.82716		RPAP3	0.0502256	0.11366	0.255641	0.151727	1.68488		RPAP3	7.62939e-05	0.000573797	0.379574	0.0804517	4.71804	up	RPAP3	0.085505	0.181751	0.288312	0.213994	1.34729		RPAP3	4.17233e-07	8.83203e-06	0.393875	0.111415	3.53519	up
SMPD4	0.00279748	0.00884591	0.17226	0.0581996	2.95981	up	SRSF11	0.0931877	0.363457	2.65959	1.73154	1.53597		SRSF11	0.813923	0.89733	1.56694	1.74321	0.898885		SRSF11	0.00474548	0.0143179	3.23658	1.59967	2.02328	up	SRSF11	0.123849	0.236388	1.96732	1.67747	1.17279		SRSF11	4.17233e-07	8.83203e-06	3.95945	1.06063	3.73311	up
CDK6	0.000363482	0.00171067	0.415251	0.0657787	6.31285	up	EIF4B	0.392541	0.69418	3.30432	2.43223	1.35856		EIF4B	0.0451183	0.103851	3.24862	2.28721	1.42034		EIF4B	0.000190735	0.00121938	4.55618	2.04466	2.22833	up	EIF4B	0.153243	0.27673	2.95326	2.46399	1.19857		EIF4B	4.17233e-07	8.83203e-06	4.25769	1.96078	2.17143	up
GPX3	0.00241566	0.0079137	9.01228	4.29887	2.09643	up	JUP	0.152684	0.458097	6.27116	8.02537	0.781417		JUP	8.19564e-07	2.38067e-05	5.72893	11.6476	0.491856	down	JUP	0.00559998	0.0164149	7.22218	4.51742	1.59874		JUP	0.276544	0.423182	6.61118	5.59463	1.1817		JUP	4.17233e-07	8.83203e-06	16.3037	5.57125	2.92639	up
MCM6	4.76837e-07	9.88452e-06	2.44161	0.149984	16.2791	up	NELFCD	0.210629	0.528004	0.311445	0.134332	2.31847		NELFCD	0.0435893	0.101262	0.286914	0.208042	1.37912		NELFCD	0.000548903	0.00272936	0.337222	0.0936547	3.60069	up	NELFCD	0.317304	0.466605	0.249955	0.252663	0.989282		NELFCD	4.17233e-07	8.83203e-06	0.602266	0.161487	3.7295	up
PSMA7	0.0748692	0.127815	20.9239	18.2874	1.14417		PSMA7	0.654712	0.851646	22.0265	22.4234	0.982297		PSMA7	0.000381403	0.00236933	14.4954	23.3473	0.620859		PSMA7	0.0482788	0.0927844	22.567	17.0837	1.32097		PSMA7	0.601096	0.73063	21.6238	20.804	1.03941		PSMA7	4.17233e-07	8.83203e-06	30.0646	17.4792	1.72002
LYPLAL1	0.0111566	0.0271126	1.89667	2.65202	0.715179		NDUFA10	0.000781234	0.0279782	3.98942	7.99535	0.498968	down	NDUFA10	1.49012e-08	1.30376e-06	3.08275	7.6923	0.400757	down	NDUFA10	7.62939e-06	0.000102365	2.3419	10.7141	0.218582	down	NDUFA10	6.80735e-11	1.71592e-08	3.07114	7.79021	0.394231	down	NDUFA10	5.96046e-07	1.16388e-05	2.20649	7.07849	0.311717	down
INPPL1	0.00541449	0.0149908	0.111903	0.0594086	1.88362		43526	6.6e-05	0.00902019	0.871806	2.63477	0.330885	down	43526	2.28733e-06	5.09527e-05	0.632444	2.36627	0.267274	down	43526	7.62939e-06	0.000102365	1.19512	5.72398	0.208791	down	43526	1.2675e-10	2.57373e-08	1.03449	4.21206	0.245602	down	43526	5.96046e-07	1.16388e-05	0.540809	3.56801	0.151571	down
MARCKS	0.00387406	0.0114204	27.2646	17.5778	1.55108		NDUFS2	0.00153908	0.0408363	5.70399	11.3447	0.50279		NDUFS2	0.000217609	0.00155539	5.08178	9.60471	0.529093		NDUFS2	7.62939e-06	0.000102365	4.85461	22.8301	0.212641	down	NDUFS2	2.15658e-09	1.99552e-07	6.31702	16.2946	0.387675	down	NDUFS2	5.96046e-07	1.16388e-05	5.47111	15.2418	0.358953	down
MPI	1.0252e-05	0.000100802	1.20218	3.86574	0.310984	down	ATP5O	0.00233845	0.0536293	26.55	58.3263	0.455198		ATP5O	1.49012e-08	1.30376e-06	13.3279	45.2392	0.294609	down	ATP5O	7.62939e-06	0.000102365	22.4632	161.29	0.139272	down	ATP5O	3.50397e-09	2.81473e-07	34.9582	97.5794	0.358254	down	ATP5O	5.96046e-07	1.16388e-05	26.419	71.5093	0.369448	down
HLA-DPA1	0.0287679	0.0592457	2.23422	0.838678	2.66398		LDHB	0.0134739	0.149322	126.663	206.452	0.613525		LDHB	0.0814539	0.163172	89.7945	132.831	0.676007		LDHB	7.62939e-06	0.000102365	106.536	301.046	0.353886	down	LDHB	2.38967e-07	7.30898e-06	111.64	213.491	0.522923		LDHB	5.96046e-07	1.16388e-05	79.7802	202.105	0.394746	down
GART	0.0233247	0.0491915	4.5551	3.26214	1.39635		IKBIP	0.000369215	0.0187706	2.44285	0.532664	4.5861	up	IKBIP	1.04308e-07	4.79421e-06	4.36544	0.900598	4.84727	up	IKBIP	7.62939e-06	0.000102365	2.79829	0.0679202	41.1997	up	IKBIP	1.82057e-06	3.91423e-05	2.44871	0.524069	4.67249	up	IKBIP	5.96046e-07	1.16388e-05	4.33425	0.284077	15.2573	up
TWF2	2.38419e-06	3.20653e-05	6.9153	2.45519	2.8166	up	UBE2I	0.0317127	0.223051	8.00844	5.51739	1.45149		UBE2I	0.00117213	0.00579444	8.62939	4.87508	1.7701		UBE2I	7.62939e-06	0.000102365	12.0937	4.59674	2.63093	up	UBE2I	3.18554e-06	6.22629e-05	10.4001	6.86389	1.5152		UBE2I	5.96046e-07	1.16388e-05	14.1676	6.67126	2.12367	up
SMPDL3B	0.000111814	0.0006707	0.411144	0.101274	4.05971	up	SRSF2	0.763588	0.911199	31.4207	29.4733	1.06607		SRSF2	0.374079	0.508529	30.6665	28.382	1.08049		SRSF2	1.52588e-05	0.000159333	60.1086	24.7721	2.42647	up	SRSF2	7.30627e-06	0.00012029	44.0184	32.2236	1.36603		SRSF2	5.96046e-07	1.16388e-05	73.062	26.4626	2.76095	up
PTPN12	2.38419e-07	6.80288e-06	0.362114	0.0189602	19.0986	up	RCN2	0.042354	0.248719	2.56453	1.71857	1.49225		RCN2	0.00204344	0.00908168	3.29066	1.96826	1.67187		RCN2	0.264526	0.365117	2.85467	2.86835	0.995229		RCN2	3.54528e-05	0.000430498	2.15532	1.45537	1.48095		RCN2	5.96046e-07	1.16388e-05	4.1965	1.27494	3.29154	up
DDX47	0.000447227	0.00204784	0.549815	0.125028	4.39755	up	G3BP1	0.0602405	0.301202	4.10616	2.41882	1.69759		G3BP1	0.114516	0.209792	3.51731	2.76798	1.27071		G3BP1	0.00025177	0.00154778	4.87629	1.91058	2.55226	up	G3BP1	5.31806e-05	0.000591428	3.76788	2.66336	1.41471		G3BP1	5.96046e-07	1.16388e-05	8.97264	2.23343	4.01743	up
FBP1	0.000152588	0.000845567	10.6315	19.4358	0.547006		HNRNPH2	0.0105664	0.13038	11.2708	7.09654	1.58821		HNRNPH2	1.29491e-05	0.000184667	11.5147	7.19492	1.60039		HNRNPH2	7.62939e-06	0.000102365	13.563	4.88359	2.77727	up	HNRNPH2	7.8814e-05	0.00080241	12.6727	9.51893	1.33132		HNRNPH2	5.96046e-07	1.16388e-05	19.4662	7.37987	2.63775	up
SLC25A10	0.00145841	0.00523759	1.79925	4.0008	0.449722	down	CALU	0.365949	0.670646	28.0468	24.0427	1.16654		CALU	7.45058e-09	9.4923e-07	48.5675	18.7234	2.59395	up	CALU	1.52588e-05	0.000159333	42.9416	16.1161	2.66451	up	CALU	0.000311644	0.00234598	34.351	23.3054	1.47395		CALU	5.96046e-07	1.16388e-05	42.488	18.961	2.24081	up
RRP9	0.000747622	0.00303555	0.445665	0.06	7.42775	up	43716	0.316183	0.643431	3.88894	3.33884	1.16476		43716	0.678179	0.787234	3.4823	3.57282	0.974665		43716	0.000671387	0.00321846	4.69335	3.17973	1.47602		43716	0.000842969	0.00522212	5.1707	3.91683	1.32012		43716	5.96046e-07	1.16388e-05	5.1122	3.19736	1.59888
MME	0.0253294	0.052865	0.113945	0.0483539	2.35647		NOP56	0.980549	1	2.91077	2.78205	1.04627		NOP56	0.125621	0.226311	3.40292	2.96332	1.14835		NOP56	0.000534058	0.00267214	4.39188	2.18445	2.01052	up	NOP56	0.000948836	0.00574647	3.79429	2.76446	1.37253		NOP56	5.96046e-07	1.16388e-05	4.72902	2.28017	2.07398	up
HAT1	2.38419e-07	6.80288e-06	1.43362	0.196929	7.27989	up	KLC1	0.0899889	0.3577	1.20246	0.846636	1.42028		KLC1	0.000105701	0.000907333	1.65859	0.967312	1.71464		KLC1	0.00400543	0.0124125	2.46913	1.13547	2.17455	up	KLC1	0.0023353	0.0116765	1.74804	1.21606	1.43746		KLC1	5.96046e-07	1.16388e-05	2.49384	0.81947	3.04324	up
DEF6	0.00130854	0.00480129	0.331655	0.0866991	3.82535	up	GART	0.0649538	0.315083	4.51901	2.70968	1.66773		GART	0.937481	0.989965	4.64534	4.47402	1.03829		GART	5.34058e-05	0.00042331	6.70907	2.78546	2.4086	up	GART	0.015576	0.0514276	6.3778	4.17036	1.52932		GART	5.96046e-07	1.16388e-05	6.49136	3.13566	2.07017	up
VPS33A	0.0233247	0.0491915	0.567684	0.386828	1.46753		VPS45	0.316183	0.643431	0.55948	0.563327	0.993171		VPS45	0.00654876	0.0227655	0.730784	0.55357	1.32013		VPS45	0.00769043	0.0212541	0.927411	0.641023	1.44677		VPS45	0.0292318	0.0826631	0.826248	0.719251	1.14876		VPS45	5.96046e-07	1.16388e-05	1.10222	0.585707	1.88187
TIMM9	0.023868	0.0501049	2.46597	4.13176	0.596832		TMPO	0.188654	0.495668	8.55157	6.83031	1.252		TMPO	0.0662398	0.138786	9.56059	7.79446	1.22659		TMPO	0.00128937	0.00521318	10.2116	4.94148	2.06651	up	TMPO	0.0583055	0.138283	7.90682	6.70807	1.1787		TMPO	5.96046e-07	1.16388e-05	11.6525	5.63291	2.06864	up
SNX4	0.539919	0.632499	0.809832	0.812345	0.996906		SNX4	0.664084	0.857551	0.572281	0.733196	0.78053		SNX4	0.362001	0.504578	1.11485	0.92174	1.2095		SNX4	0.0104065	0.0270389	0.62769	0.447722	1.40196		SNX4	0.0699896	0.157181	0.758305	0.660743	1.14766		SNX4	5.96046e-07	1.16388e-05	0.94323	0.377719	2.49717	up
FBL	0.000214815	0.00111245	6.24259	2.87675	2.17002	up	HNRNPC	0.365949	0.670646	78.6581	62.8332	1.25186		HNRNPC	0.0451183	0.103851	65.2449	82.4272	0.791546		HNRNPC	0.000839233	0.00376271	110.989	61.3017	1.81054		HNRNPC	0.0715742	0.159807	95.1464	80.9747	1.17501		HNRNPC	5.96046e-07	1.16388e-05	149.252	69.0416	2.16177	up
CD44	4.93526e-05	0.000358373	29.721	5.52869	5.37577	up	EDC4	0.0838523	0.344216	0.586454	0.430539	1.36214		EDC4	0.000965737	0.00496202	0.685774	0.399973	1.71455		EDC4	0.000671387	0.00321846	1.03444	0.403132	2.566	up	EDC4	0.0989796	0.203108	0.714295	0.663843	1.076		EDC4	5.96046e-07	1.16388e-05	1.34601	0.487753	2.7596	up
MTCH1	0.000214815	0.00111245	0.643367	1.3017	0.494251	down	ATP6V0A1	0.877276	0.968828	0.455	0.39731	1.1452		ATP6V0A1	2.05189e-05	0.000261418	1.23152	0.485756	2.53526	up	ATP6V0A1	0.0138702	0.0343066	0.469302	0.283255	1.65681		ATP6V0A1	0.132946	0.249125	0.497353	0.381122	1.30497		ATP6V0A1	5.96046e-07	1.16388e-05	0.680274	0.314874	2.16046	up
CKAP5	0.0698171	0.12012	1.16612	0.906484	1.28642		CKAP5	0.324159	0.643431	0.859884	0.526737	1.63247		CKAP5	0.0451183	0.103851	1.07964	0.994778	1.08531		CKAP5	7.62939e-05	0.000573797	1.18509	0.500603	2.36732	up	CKAP5	0.250996	0.393223	0.827817	0.717861	1.15317		CKAP5	5.96046e-07	1.16388e-05	1.65732	0.560777	2.9554	up
EHD2	0.869667	0.927271	10.8581	10.3631	1.04776		EHD2	0.075277	0.339697	12.659	17.4733	0.724472		EHD2	0.000525579	0.00302677	9.94555	15.7892	0.629894		EHD2	0.392738	0.490327	10.6118	12.1034	0.876765		EHD2	0.303777	0.452724	17.8599	14.4974	1.23194		EHD2	5.96046e-07	1.16388e-05	6.38838	16.4883	0.38745	down
ACSL1	1.19209e-06	1.86932e-05	1.8321	4.69702	0.390057	down	ABCF1	0.308335	0.641372	2.33888	1.5895	1.47146		ABCF1	0.411734	0.54732	1.65635	1.80592	0.917178		ABCF1	0.000144958	0.000966166	2.47029	1.39776	1.76732		ABCF1	0.423755	0.57047	1.93652	1.71387	1.12991		ABCF1	5.96046e-07	1.16388e-05	2.98169	1.41857	2.10189	up
SYNCRIP	2.38419e-07	6.80288e-06	14.0188	6.60017	2.12401	up	TCEA1	0.0838523	0.344216	2.46639	1.61922	1.5232		TCEA1	0.185785	0.302424	1.69868	2.09521	0.810745		TCEA1	0.00025177	0.00154778	3.25372	1.53159	2.12441	up	TCEA1	0.534149	0.675308	2.60193	2.14449	1.21331		TCEA1	5.96046e-07	1.16388e-05	4.514	1.62064	2.78532	up
PAWR	4.93526e-05	0.000358373	1.03585	0.376157	2.75376	up	PLRG1	0.0366755	0.243298	0.445178	0.302415	1.47208		PLRG1	3.66345e-05	0.000404931	0.54517	0.326118	1.67169		PLRG1	5.34058e-05	0.00042331	0.639846	0.168243	3.80311	up	PLRG1	0.569194	0.70642	0.374763	0.357362	1.04869		PLRG1	5.96046e-07	1.16388e-05	0.717817	0.268416	2.67427	up
FKBP5	0.000551701	0.00239795	2.98021	1.72522	1.72744		HSPA2	0.761767	0.910862	34.8441	33.5872	1.03742		HSPA2	8.2016e-05	0.000747303	25.1526	38.5652	0.65221		HSPA2	0.0120316	0.0305589	38.4326	29.1699	1.31754		HSPA2	0.635905	0.7591	32.9327	34.1237	0.965098		HSPA2	5.96046e-07	1.16388e-05	50.9607	28.0562	1.81638
PRDX3	1.3113e-05	0.000123749	27.4809	46.8429	0.586662		QSOX2	0.0916424	0.361694	0.0608014	0.223433	0.272124		QSOX2	0.000170662	0.00130891	0.731325	0.100328	7.28936	up	QSOX2	0.00474548	0.0143179	0.458511	0.104802	4.37504	up	QSOX2	0.927841	0.971429	0.160529	0.180487	0.889421		QSOX2	5.96046e-07	1.16388e-05	0.485425	0.094662	5.12798	up
MAPKAPK3	0.0263311	0.054676	0.159153	0.0834116	1.90804		NDUFB9	0.0174779	0.175019	5.59124	9.91126	0.56413		NDUFB9	2.2311e-05	0.000279831	2.90567	9.01712	0.32224	down	NDUFB9	7.62939e-06	0.000102365	4.14018	19.1688	0.215986	down	NDUFB9	1.53122e-11	5.89117e-09	5.06237	15.1659	0.3338	down	NDUFB9	8.34465e-07	1.50101e-05	4.14101	15.4713	0.267658	down
COQ9	2.38419e-07	6.80288e-06	1.04332	5.06433	0.206013	down	AKR7A3	5.25e-05	0.00812074	28.4896	82.473	0.345441	down	AKR7A3	1.25915e-06	3.23107e-05	9.76176	54.9628	0.177607	down	AKR7A3	7.62939e-06	0.000102365	16.4384	193.4	0.0849969	down	AKR7A3	3.0898e-11	1.02665e-08	29.4719	119.538	0.246548	down	AKR7A3	8.34465e-07	1.50101e-05	18.5503	100.337	0.184879	down
AKR1B10	4.76837e-07	9.88452e-06	48.937	331.843	0.14747	down	ACADM	0.005712	0.0917973	6.26911	12.1285	0.516891		ACADM	0.000875145	0.00455904	3.71153	8.28792	0.447823	down	ACADM	7.62939e-06	0.000102365	5.29291	25.8398	0.204836	down	ACADM	6.26425e-10	8.03363e-08	7.38599	18.4443	0.400448	down	ACADM	8.34465e-07	1.50101e-05	6.3688	18.8431	0.337991	down
FTO	0.00241566	0.0079137	0.666289	0.405268	1.64407		IDH2	0.000258571	0.0164896	78.4585	263.893	0.297311	down	IDH2	0.00204344	0.00908168	55.4598	163.476	0.339254	down	IDH2	7.62939e-06	0.000102365	43.6952	725.337	0.0602412	down	IDH2	1.17799e-09	1.28524e-07	76.8899	367.697	0.209112	down	IDH2	8.34465e-07	1.50101e-05	61.8866	335.419	0.184505	down
NOP14	0.00124104	0.00462119	0.24021	0.0486059	4.94199	up	PDCD6	0.00136134	0.037631	13.3676	8.60603	1.55328		PDCD6	0.000583388	0.00329694	15.2479	10.0554	1.51638		PDCD6	2.28882e-05	0.000212786	14.5216	7.71157	1.8831		PDCD6	1.26055e-08	7.19894e-07	13.337	8.48522	1.57179		PDCD6	8.34465e-07	1.50101e-05	18.782	8.60096	2.18371	up
LPCAT3	6.03199e-05	0.000423637	2.06814	3.77147	0.548365		NAMPT	0.332262	0.643431	13.8292	11.7006	1.18193		NAMPT	1.54227e-06	3.7966e-05	25.4516	10.3653	2.45545	up	NAMPT	7.62939e-06	0.000102365	22.096	5.04879	4.37649	up	NAMPT	1.92024e-07	6.15656e-06	18.6294	10.0679	1.85037		NAMPT	8.34465e-07	1.50101e-05	22.1856	9.19589	2.41256	up
GTF2F1	9.90706e-05	0.000616101	0.395658	0.071181	5.55847	up	KHSRP	0.00184518	0.0464168	8.91161	5.41028	1.64716		KHSRP	9.31919e-05	0.000826324	10.3271	6.19851	1.66606		KHSRP	3.8147e-05	0.000323352	13.103	5.54846	2.36156	up	KHSRP	9.53099e-07	2.29183e-05	9.76724	6.99591	1.39613		KHSRP	8.34465e-07	1.50101e-05	16.8744	7.55413	2.2338	up
TMEM165	4.02927e-05	0.000319357	1.82807	0.678609	2.69385	up	TOM1L2	0.0583144	0.295845	0.421201	0.6089	0.691741		TOM1L2	0.000646785	0.0035882	0.418357	0.632276	0.661668		TOM1L2	0.030365	0.0637656	0.550738	0.80978	0.680107		TOM1L2	3.36711e-05	0.00041437	0.489256	0.737074	0.663782		TOM1L2	8.34465e-07	1.50101e-05	0.28643	0.778469	0.367941	down
IRF2BP1	0.00641963	0.0171284	0.518923	0.00522589	99.2986	up	MCMBP	0.0331277	0.229488	0.306923	0.117244	2.61783		MCMBP	8.56241e-05	0.000771467	1.54467	0.248784	6.20889	up	MCMBP	0.000321048	0.00184664	0.455085	0.029438	15.4591	up	MCMBP	3.591e-05	0.000435327	0.287483	0.0882566	3.25736	up	MCMBP	8.34465e-07	1.50101e-05	0.554344	0.0901506	6.1491	up
USP3	0.00915169	0.0227806	0.0810513	0.00399558	20.2852	up	USP9X	0.300615	0.638279	0.562876	0.437152	1.2876		USP9X	2.38046e-05	0.000294496	1.06505	0.557965	1.90881		USP9X	0.000106812	0.000757458	0.775464	0.375906	2.06292	up	USP9X	3.73214e-05	0.000447979	0.81282	0.503116	1.61557		USP9X	8.34465e-07	1.50101e-05	0.886942	0.367675	2.4123	up
ITPA	2.09808e-05	0.000183261	6.91514	2.74279	2.5212	up	MGEA5	0.31339	0.643431	0.267947	0.189323	1.41529		MGEA5	0.0474723	0.10839	0.345208	0.247398	1.39535		MGEA5	0.00193024	0.00710284	0.260322	0.0821274	3.16973	up	MGEA5	0.000110139	0.00101784	0.221954	0.128653	1.72521		MGEA5	8.34465e-07	1.50101e-05	0.425136	0.12342	3.44463	up
DDX3X	2.38419e-07	6.80288e-06	5.68018	2.41974	2.34744	up	FXR1	0.00685362	0.103166	0.87183	0.481132	1.81204		FXR1	0.00266212	0.0111683	1.12922	0.589136	1.91673		FXR1	0.000534058	0.00267214	1.66943	0.534533	3.12316	up	FXR1	0.00181062	0.00956332	1.3494	1.02117	1.32143		FXR1	8.34465e-07	1.50101e-05	1.87007	0.567982	3.29248	up
ACLY	4.52995e-06	5.30756e-05	5.85241	2.82006	2.07528	up	CEBPZ	0.0558748	0.290697	0.107387	0.0274833	3.90735		CEBPZ	0.000115252	0.000980044	0.183602	0.0589687	3.11354	up	CEBPZ	1.52588e-05	0.000159333	0.205839	0.0196214	10.4905	up	CEBPZ	0.00309247	0.0145603	0.110374	0.0535978	2.05931	up	CEBPZ	8.34465e-07	1.50101e-05	0.284993	0.0410858	6.93654	up
BOD1L1	0.0382689	0.0737235	0.0403918	0.0197551	2.04463		DDX18	0.011119	0.13038	0.619853	0.221158	2.80277		DDX18	2.76417e-06	5.95649e-05	0.801757	0.25395	3.15715	up	DDX18	2.28882e-05	0.000212786	1.25369	0.210695	5.95025	up	DDX18	0.00549856	0.0229946	0.669661	0.385349	1.73781		DDX18	8.34465e-07	1.50101e-05	1.59724	0.414502	3.8534	up
ABHD11	0.111426	0.174954	2.62795	1.23407	2.1295		ABHD11	0.43634	0.721397	1.83473	1.18661	1.54619		ABHD11	0.779298	0.877458	2.28956	1.71931	1.33167		ABHD11	0.000190735	0.00121938	3.91919	1.61746	2.42306	up	ABHD11	0.00646418	0.0259746	2.57183	1.40163	1.83489		ABHD11	8.34465e-07	1.50101e-05	5.23806	1.34626	3.89083	up
BZW1	1.0252e-05	0.000100802	4.27231	2.196	1.9455		DDX56	0.411601	0.708079	0.106878	0.0425431	2.51222		DDX56	0.000165242	0.00129449	0.202754	0.0357233	5.67568	up	DDX56	0.00333588	0.0109246	2.26688	0.187049	12.1191	up	DDX56	0.00963524	0.0356806	1.02957	0.557785	1.84581		DDX56	8.34465e-07	1.50101e-05	2.01994	0.394977	5.11407	up
USP11	0.000197337	0.00106121	0.131786	0.0193795	6.80028	up	USP39	0.805832	0.929462	1.04086	0.853978	1.21884		USP39	0.0448469	0.103719	1.11474	0.798381	1.39625		USP39	0.000839233	0.00376271	1.16596	0.507243	2.29863	up	USP39	0.0250225	0.0730198	0.874777	0.705211	1.24045		USP39	8.34465e-07	1.50101e-05	1.64556	0.467976	3.51633	up
MTMR12	0.00165987	0.0057437	0.11406	0.281167	0.405665	down	ATP6V1A	0.489134	0.764651	5.26021	4.54613	1.15707		ATP6V1A	0.0178869	0.0509188	5.81841	4.0023	1.45377		ATP6V1A	0.000419617	0.00226977	7.26216	4.80048	1.5128		ATP6V1A	0.0341262	0.0925992	5.95673	5.26258	1.1319		ATP6V1A	8.34465e-07	1.50101e-05	7.40057	4.69719	1.57553
RNPS1	0.00433898	0.0125479	3.1869	1.80946	1.76124		SCAMP3	0.162392	0.458482	1.90483	1.40133	1.3593		SCAMP3	3.99351e-06	8.1008e-05	2.80936	1.23857	2.26823	up	SCAMP3	5.34058e-05	0.00042331	3.13121	1.37113	2.28367	up	SCAMP3	0.0368694	0.096948	2.18593	1.73693	1.2585		SCAMP3	8.34465e-07	1.50101e-05	3.63809	1.71221	2.12479	up
DPT	0.500905	0.594646	26.5726	14.7752	1.79846		DPT	0.298045	0.637156	16.2555	19.4512	0.835709		DPT	0.0127044	0.0386995	9.07731	15.0786	0.601998		DPT	0.228752	0.321655	12.9415	19.3644	0.668311		DPT	0.0405945	0.105134	14.4147	17.3058	0.832944		DPT	8.34465e-07	1.50101e-05	3.3416	23.7952	0.140432	down
PRPF40A	0.000551701	0.00239795	1.78826	0.716698	2.49513	up	RAD21	0.678384	0.863848	0.899809	1.00199	0.898018		RAD21	0.536909	0.668788	1.33409	1.18599	1.12488		RAD21	7.62939e-06	0.000102365	1.83227	0.679542	2.69634	up	RAD21	0.0506286	0.124821	1.2886	0.984523	1.30886		RAD21	8.34465e-07	1.50101e-05	1.84539	0.747251	2.46958	up
DCN	0.463381	0.55618	114.731	86.7506	1.32253		DCN	0.0699619	0.329633	79.0975	116.683	0.677885		DCN	0.03793	0.0903106	70.2804	118.02	0.595495		DCN	0.733727	0.825371	69.9907	78.2985	0.893897		DCN	0.0596727	0.139097	85.5464	100.561	0.850695		DCN	8.34465e-07	1.50101e-05	38.9977	125.578	0.310545	down
PSMC5	2.38419e-07	6.80288e-06	6.82109	4.00503	1.70313		RBM10	0.646299	0.848954	0.297392	0.277165	1.07298		RBM10	0.254513	0.385379	0.324802	0.343981	0.944245		RBM10	0.000190735	0.00121938	0.378789	0.152986	2.47597	up	RBM10	0.0765014	0.167684	0.329419	0.261445	1.25999		RBM10	8.34465e-07	1.50101e-05	0.671229	0.258536	2.59627	up
RNF181	0.00858996	0.0218533	0.145434	0.0203141	7.15928	up	SART1	0.0978528	0.374613	0.809799	0.523198	1.54779		SART1	0.536909	0.668788	0.732637	0.888649	0.82444		SART1	0.00128937	0.00521318	0.856277	0.360214	2.37714	up	SART1	0.0834891	0.178243	0.739755	0.570215	1.29733		SART1	8.34465e-07	1.50101e-05	1.03746	0.538097	1.92801
MMP14	0.000321048	0.00154392	0.379951	0.001	379.951	up	NOP9	0.593837	0.824417	0.235558	0.128466	1.83361		NOP9	0.00594386	0.0211694	0.400524	0.161636	2.47794	up	NOP9	0.00025177	0.00154778	0.503986	0.14159	3.55946	up	NOP9	0.0920936	0.192454	0.29578	0.22844	1.29479		NOP9	8.34465e-07	1.50101e-05	0.426957	0.106056	4.02577	up
OTUD7B	0.0331834	0.06666	0.0408564	0.00828705	4.93015		PIK3R4	0.869758	0.964859	0.161889	0.127763	1.2671		PIK3R4	0.143773	0.250378	0.222361	0.164454	1.35211		PIK3R4	5.34058e-05	0.00042331	0.275555	0.0576357	4.78098	up	PIK3R4	0.0976344	0.201214	0.172424	0.152566	1.13016		PIK3R4	8.34465e-07	1.50101e-05	0.270258	0.0899189	3.00557	up
ATF7IP	0.00915169	0.0227806	0.0352455	0.001	35.2455	up	CUL3	0.348852	0.655965	0.940235	1.05044	0.895085		CUL3	0.114516	0.209792	1.4976	1.19965	1.24837		CUL3	0.00193024	0.00710284	1.43158	0.800374	1.78864		CUL3	0.250996	0.393223	1.09662	0.984964	1.11336		CUL3	8.34465e-07	1.50101e-05	1.22255	0.85078	1.43697
PRKCDBP	0.731389	0.809367	7.71481	7.22877	1.06724		PRKCDBP	0.0178585	0.176401	9.51871	13.4863	0.705808		PRKCDBP	2.75448e-05	0.000327044	5.55853	9.41927	0.590123		PRKCDBP	0.181465	0.2644	9.1433	12.7282	0.71835		PRKCDBP	0.521218	0.665068	14.0415	13.1716	1.06604		PRKCDBP	8.34465e-07	1.50101e-05	5.89415	21.9967	0.267956	down
UTP18	4.76837e-07	9.88452e-06	0.358588	0.0474055	7.56427	up	VAMP7	0.649697	0.851646	1.15058	1.43065	0.804237		VAMP7	0.000139137	0.00112393	2.93175	0.861427	3.40337	up	VAMP7	0.000534058	0.00267214	1.59289	0.401616	3.9662	up	VAMP7	0.708134	0.816733	1.22507	1.30622	0.937871		VAMP7	8.34465e-07	1.50101e-05	2.15963	0.726625	2.97214	up
ELMO2	3.33786e-06	4.1515e-05	0.467317	0.107126	4.36231	up	GTF3C1	0.135239	0.444679	0.0837844	0.0467004	1.79408		GTF3C1	0.259079	0.390987	0.0714987	0.0556467	1.28487		GTF3C1	0.00280762	0.00943511	0.270497	0.0687692	3.9334	up	GTF3C1	0.878434	0.933879	0.0801224	0.0959445	0.835091		GTF3C1	8.34465e-07	1.50101e-05	0.237891	0.0304163	7.82115	up
MAPK13	0.091753	0.152558	1.3462	1.02287	1.3161		MAPK13	0.264862	0.599314	0.991967	0.697283	1.42262		MAPK13	0.000716209	0.00392537	0.68804	1.31401	0.523617		MAPK13	0.0182343	0.0423663	1.62227	0.795813	2.03851	up	MAPK13	0.913658	0.959742	1.53361	1.37534	1.11508		MAPK13	8.34465e-07	1.50101e-05	3.3345	0.679721	4.90568	up
SCARB2	0.0276742	0.0572038	4.93397	6.87224	0.717957		SHC1	0.599491	0.824417	0.213273	0.183019	1.16531		SHC1	0.0535763	0.118946	0.256893	0.313843	0.818541		SHC1	3.8147e-05	0.000323352	0.387905	0.16331	2.37526	up	SHC1	0.995908	1	0.320736	0.308744	1.03884		SHC1	8.34465e-07	1.50101e-05	0.542099	0.198664	2.72873	up
ATP13A3	0.0128512	0.0304777	0.110805	0.00157948	70.1531	up	CYB5R1	1.62e-05	0.00452977	5.12914	18.5854	0.275976	down	CYB5R1	5.52982e-05	0.00055852	3.30562	10.5735	0.312631	down	CYB5R1	7.62939e-06	0.000102365	5.60894	36.9676	0.151726	down	CYB5R1	5.26867e-12	2.96262e-09	5.2431	21.3592	0.245473	down	CYB5R1	1.13249e-06	1.94601e-05	3.87834	18.9869	0.204264	down
HIBCH	0.000106573	0.000642973	3.02301	5.71532	0.528931		LAMP1	0.00220512	0.0520138	7.93745	4.05667	1.95664		LAMP1	8.19564e-07	2.38067e-05	13.7643	4.21661	3.26431	up	LAMP1	1.52588e-05	0.000159333	7.01927	3.4363	2.04268	up	LAMP1	3.18387e-09	2.61507e-07	7.34541	4.07501	1.80255		LAMP1	1.13249e-06	1.94601e-05	8.92513	3.95554	2.25637	up
MMAA	0.0118986	0.0286102	0.327732	1.42679	0.229698	down	ATP5H	0.000277644	0.01684	26.8559	59.2713	0.453102	down	ATP5H	4.21107e-05	0.000452378	21.3155	42.2873	0.504064		ATP5H	7.62939e-06	0.000102365	28.8727	174.994	0.164993	down	ATP5H	5.10898e-09	3.59102e-07	38.0939	95.6462	0.398279	down	ATP5H	1.13249e-06	1.94601e-05	25.7042	94.9182	0.270804	down
NLRX1	0.0148652	0.033842	0.0947726	0.183153	0.517449		PCCA	3.38e-06	0.0018902	2.51314	6.51769	0.385588	down	PCCA	0.000135325	0.0010968	1.96059	5.39825	0.36319	down	PCCA	7.62939e-06	0.000102365	2.13295	11.7921	0.180879	down	PCCA	1.3757e-08	7.61846e-07	3.25794	8.2971	0.39266	down	PCCA	1.13249e-06	1.94601e-05	1.76201	8.21893	0.214385	down
ILF2	2.38419e-07	6.80288e-06	41.5611	18.1922	2.28456	up	MAP4	0.597046	0.824417	7.08498	6.79545	1.04261		MAP4	2.75448e-05	0.000327044	9.95897	6.16129	1.61638		MAP4	5.34058e-05	0.00042331	8.18814	4.05514	2.0192	up	MAP4	4.82301e-08	2.00319e-06	7.49907	5.27914	1.42051		MAP4	1.13249e-06	1.94601e-05	7.67278	4.90562	1.56408
CHD2	0.00401074	0.0117908	0.0339511	0.0109914	3.08888	up	ENO1	0.00247897	0.0548836	366.002	242.639	1.50842		ENO1	4.09782e-07	1.3777e-05	527.059	235.544	2.23762	up	ENO1	7.62939e-06	0.000102365	635.458	255.971	2.48254	up	ENO1	3.41744e-07	9.46267e-06	532.975	340.985	1.56304		ENO1	1.13249e-06	1.94601e-05	782.898	328.184	2.38554	up
MTHFD1L	4.30125e-05	0.000326339	0.37179	0.0245003	15.1749	up	NUDCD1	0.0179627	0.17695	0.666223	0.2365	2.81701		NUDCD1	0.000675	0.00372481	0.689856	0.227315	3.0348	up	NUDCD1	7.62939e-06	0.000102365	0.865999	0.105924	8.1757	up	NUDCD1	2.32232e-06	4.78202e-05	0.573391	0.204095	2.80943	up	NUDCD1	1.13249e-06	1.94601e-05	0.817805	0.154802	5.2829	up
NECAP2	0.000475168	0.00213152	0.888714	0.432726	2.05376	up	PAICS	0.126164	0.42981	7.86247	4.49273	1.75004		PAICS	0.0232242	0.0618915	6.35171	5.11162	1.2426		PAICS	7.62939e-06	0.000102365	8.88183	2.8528	3.11337	up	PAICS	1.60156e-05	0.000227771	5.7028	4.1419	1.37686		PAICS	1.13249e-06	1.94601e-05	7.63173	3.46241	2.20417	up
TUBB2A	0.000454399	0.00207416	78.8897	47.2818	1.6685		UBA1	0.619841	0.834335	25.637	23.4542	1.09307		UBA1	0.613638	0.734505	25.9827	26.5869	0.977272		UBA1	2.28882e-05	0.000212786	23.8074	15.2543	1.56071		UBA1	0.000105054	0.000989615	22.0456	18.1428	1.21511		UBA1	1.13249e-06	1.94601e-05	30.6651	17.1257	1.79059
ZC3H4	0.000175476	0.000959252	0.156357	0.0319356	4.89602	up	ZC3H4	0.0974755	0.374154	0.105345	0.0693022	1.52008		ZC3H4	0.0757566	0.154319	0.0868392	0.067215	1.29196		ZC3H4	0.000144958	0.000966166	0.155574	0.0493534	3.15225	up	ZC3H4	0.000221819	0.00175677	0.140887	0.0743793	1.89416		ZC3H4	1.13249e-06	1.94601e-05	0.238472	0.062112	3.83939	up
ERBB2	0.0106072	0.026021	0.206404	0.0319771	6.45474	up	HDHD2	0.00184518	0.0464168	1.08735	1.65274	0.657908		HDHD2	5.21541e-07	1.66115e-05	0.611344	1.29496	0.472096	down	HDHD2	0.000144958	0.000966166	0.939289	2.24166	0.419015	down	HDHD2	0.000842969	0.00522212	1.03979	1.61329	0.644515		HDHD2	1.13249e-06	1.94601e-05	0.640733	1.32442	0.483786	down
DPY19L1	0.00385925	0.0114204	0.277084	0.155603	1.78072		GMPS	0.552622	0.804551	2.16672	1.55993	1.38898		GMPS	0.00155479	0.00734126	1.93158	1.14163	1.69195		GMPS	1.52588e-05	0.000159333	3.41763	0.93662	3.6489	up	GMPS	0.000986715	0.00590736	2.03064	1.45663	1.39407		GMPS	1.13249e-06	1.94601e-05	4.20719	1.2731	3.30468	up
EPB41	0.0135286	0.0318248	0.964694	1.77876	0.542341		HBB	0.172551	0.472484	20669.8	26399.2	0.782971		HBB	0.813923	0.89733	18519.8	16613.9	1.11472		HBB	0.670525	0.764177	25470.6	32798.2	0.776585		HBB	0.00174503	0.0093043	22484.2	34611.7	0.649613		HBB	1.13249e-06	1.94601e-05	16058.8	38809.6	0.413785	down
ZC3HAV1	1.19209e-06	1.86932e-05	1.20124	0.557575	2.1544	up	ZC3HAV1	0.864475	0.960381	0.860652	0.80993	1.06263		ZC3HAV1	0.762139	0.861961	0.977753	0.977857	0.999894		ZC3HAV1	0.000328064	0.00184664	1.33581	0.600862	2.22316	up	ZC3HAV1	0.00407727	0.0180964	0.979781	0.788562	1.24249		ZC3HAV1	1.13249e-06	1.94601e-05	1.41724	0.70861	2.00002	up
MX2	0.00745201	0.0193577	0.817036	0.338797	2.41158	up	NUDT5	0.308335	0.641372	7.88708	5.66283	1.39278		NUDT5	0.0110235	0.0345502	8.59659	6.45954	1.33084		NUDT5	1.52588e-05	0.000159333	8.73011	3.75455	2.32521	up	NUDT5	0.0284766	0.0810291	6.80771	5.4769	1.24299		NUDT5	1.13249e-06	1.94601e-05	10.9944	4.63	2.37459	up
OLA1	0.539919	0.632499	5.11072	4.44259	1.15039		OLA1	0.520388	0.787023	4.62589	4.05253	1.14148		OLA1	0.00141653	0.00676319	3.49651	4.57697	0.763935		OLA1	0.0814285	0.141236	6.72062	5.81005	1.15672		OLA1	0.123849	0.236388	5.363	5.66031	0.947474		OLA1	1.13249e-06	1.94601e-05	8.64818	4.80726	1.79898
SFN	0.000349283	0.00165455	48.6356	32.6194	1.491		SMARCA4	0.0258373	0.201976	0.531262	0.231489	2.29498		SMARCA4	0.0814539	0.163172	0.509768	0.37384	1.3636		SMARCA4	1.52588e-05	0.000159333	0.529735	0.167076	3.17063	up	SMARCA4	0.216491	0.353011	0.478042	0.334221	1.43032		SMARCA4	1.13249e-06	1.94601e-05	0.67503	0.177112	3.81132	up
TACO1	0.000253439	0.00128322	0.440658	0.996244	0.44232	down	CBX5	0.594267	0.824417	2.57494	2.51141	1.0253		CBX5	0.0279286	0.0721575	1.90102	2.54283	0.747599		CBX5	0.00336456	0.0109246	2.70729	1.20932	2.2387	up	CBX5	0.762219	0.856544	1.98951	1.99268	0.998409		CBX5	1.13249e-06	1.94601e-05	4.09888	1.30463	3.1418	up
HSPD1	0.134134	0.206203	189.035	158.243	1.19459		HSPD1	0.439339	0.723508	161.692	130.179	1.24207		HSPD1	0.0204094	0.0565752	178.851	126.466	1.41423		HSPD1	0.00896454	0.0241276	247.528	186.176	1.32954		HSPD1	1	1	184.243	174.413	1.05637		HSPD1	1.13249e-06	1.94601e-05	273.565	144.229	1.89674
HLA-DMB	0.00326372	0.0101093	0.975436	0.0374462	26.049	up	LDHA	0.0558097	0.290697	182.034	131.347	1.3859		LDHA	0.000172131	0.00130891	243.146	146.359	1.66129		LDHA	7.62939e-06	0.000102365	242.797	76.6042	3.1695	up	LDHA	1.09068e-12	9.635e-10	198.094	102.905	1.92502		LDHA	1.49012e-06	2.38647e-05	274.273	114.802	2.3891	up
EDC3	0.0294393	0.060514	0.139786	0.0248334	5.62895		GOT1	0.0019588	0.0486022	22.4658	49.6547	0.452439	down	GOT1	1.885e-06	4.43005e-05	13.4472	30.8203	0.436308	down	GOT1	7.62939e-06	0.000102365	19.4272	92.969	0.208964	down	GOT1	1.12202e-10	2.34341e-08	21.9928	71.4271	0.307906	down	GOT1	1.49012e-06	2.38647e-05	17.4173	71.5396	0.243464	down
MICAL2	0.0142662	0.0328587	0.0322728	0.001	32.2728	up	NNT	0.000258571	0.0164896	8.34578	25.2401	0.330655	down	NNT	0.00266212	0.0111683	7.28306	16.9659	0.429277	down	NNT	7.62939e-06	0.000102365	6.70195	62.2764	0.107616	down	NNT	2.04103e-10	3.24347e-08	10.752	35.6144	0.3019	down	NNT	1.49012e-06	2.38647e-05	10.4547	32.0681	0.326015	down
CNN3	1.19209e-06	1.86932e-05	9.85021	2.40279	4.09949	up	ETFDH	0.000483531	0.0214166	2.19796	5.05239	0.435033	down	ETFDH	1.25915e-06	3.23107e-05	1.35056	3.69506	0.365504	down	ETFDH	7.62939e-06	0.000102365	1.04965	8.86317	0.118428	down	ETFDH	1.44517e-09	1.44715e-07	2.01821	6.31389	0.319646	down	ETFDH	1.49012e-06	2.38647e-05	1.72535	5.38376	0.320474	down
GLRX3	4.76837e-07	9.88452e-06	6.42054	2.57481	2.4936	up	IQGAP2	2.1e-05	0.00526448	5.25556	10.8827	0.482927	down	IQGAP2	1.49012e-08	1.30376e-06	3.5872	10.8915	0.329357	down	IQGAP2	7.62939e-06	0.000102365	4.50994	15.0306	0.300051	down	IQGAP2	1.59894e-09	1.57949e-07	5.21438	10.9515	0.476136	down	IQGAP2	1.49012e-06	2.38647e-05	3.18997	9.67229	0.329805	down
CLCC1	0.0383801	0.0737791	0.252442	0.419291	0.602069		EPPK1	0.0516494	0.278348	2.49873	1.29948	1.92288		EPPK1	0.305226	0.441632	2.46801	2.575	0.958449		EPPK1	7.62939e-06	0.000102365	4.68834	1.00901	4.64645	up	EPPK1	4.10396e-08	1.78571e-06	3.36347	1.47529	2.27987	up	EPPK1	1.49012e-06	2.38647e-05	4.53193	1.35336	3.34864	up
LUC7L3	2.38419e-07	6.80288e-06	1.74964	0.516426	3.38798	up	ND5	0.000497196	0.0215156	0.543741	1.27253	0.427292	down	ND5	0.0263567	0.0686768	0.667259	0.96723	0.689866		ND5	7.62939e-06	0.000102365	0.297057	1.78164	0.166732	down	ND5	3.00482e-07	8.54679e-06	0.494009	1.20841	0.408808	down	ND5	1.49012e-06	2.38647e-05	0.513919	1.51889	0.338353	down
PPFIA1	0.000927985	0.00365369	0.189779	0.0326938	5.80475	up	PSME3	0.0195703	0.183429	4.71173	2.35176	2.00349		PSME3	0.0118386	0.0365837	3.75352	2.68385	1.39856		PSME3	0.000144958	0.000966166	5.77895	2.39588	2.41204	up	PSME3	1.02822e-05	0.000159921	4.40699	2.94715	1.49534		PSME3	1.49012e-06	2.38647e-05	8.8453	2.99565	2.95271	up
CUL4B	2.38419e-07	6.80288e-06	0.947328	0.432353	2.1911	up	FERMT1	0.869469	0.964859	0.38276	0.286893	1.33415		FERMT1	0.919671	0.975555	0.614991	0.434545	1.41525		FERMT1	7.62939e-06	0.000102365	0.805706	0.175607	4.58812	up	FERMT1	2.32836e-05	0.000307956	0.69787	0.279595	2.49601	up	FERMT1	1.49012e-06	2.38647e-05	1.33373	0.235268	5.66897	up
FAM49A	0.011331	0.0273993	1.38363	0.799095	1.7315		HMGA1	0.605663	0.827665	48.5374	44.3949	1.09331		HMGA1	7.96467e-06	0.000132964	94.4426	37.2993	2.53202	up	HMGA1	7.62939e-06	0.000102365	77.4032	13.3246	5.80904	up	HMGA1	4.34882e-05	0.000507826	63.4217	35.2413	1.79964		HMGA1	1.49012e-06	2.38647e-05	135.803	37.0227	3.66809	up
LRP1	1.19209e-06	1.86932e-05	0.762531	0.262291	2.9072	up	NAT10	0.555003	0.806169	0.539984	0.369909	1.45978		NAT10	5.21541e-08	3.05438e-06	0.850428	0.223839	3.79929	up	NAT10	1.52588e-05	0.000159333	0.896228	0.134561	6.66039	up	NAT10	5.05862e-05	0.000572423	0.661464	0.324217	2.04019	up	NAT10	1.49012e-06	2.38647e-05	1.19344	0.305558	3.90576	up
RBMXL1	0.0114901	0.027747	2.08442	0.45584	4.57271	up	RRP12	0.113586	0.406785	0.300028	0.12005	2.4992		RRP12	1.86265e-07	7.43216e-06	0.743061	0.123034	6.0395	up	RRP12	7.62939e-06	0.000102365	0.919389	0.0743207	12.3706	up	RRP12	8.74065e-05	0.000874045	0.473054	0.141278	3.3484	up	RRP12	1.49012e-06	2.38647e-05	0.996208	0.149337	6.67089	up
HLA-DQA1	0.000131655	0.000763286	7.14556	1.23572	5.78249	up	LEMD2	0.71233	0.881868	0.598752	0.590836	1.0134		LEMD2	0.0145989	0.0428871	0.821562	0.646344	1.27109		LEMD2	0.00657654	0.0185747	0.878975	0.56764	1.54847		LEMD2	0.000100185	0.000953586	0.797361	0.56618	1.40832		LEMD2	1.49012e-06	2.38647e-05	1.12586	0.448969	2.50764	up
PSMB5	0.0415251	0.0792178	1.57893	2.49376	0.633152		RAVER1	0.0381124	0.246493	0.531108	0.280034	1.89659		RAVER1	0.198674	0.319339	0.409167	0.31882	1.28338		RAVER1	7.62939e-06	0.000102365	0.66449	0.0551913	12.0397	up	RAVER1	0.000103557	0.000981847	0.34118	0.206662	1.65091		RAVER1	1.49012e-06	2.38647e-05	0.862282	0.219597	3.92665	up
BRD3	0.00433898	0.0125479	0.188041	0.0702728	2.67587	up	DDX39B	0.0964756	0.371099	18.9378	14.7973	1.27981		DDX39B	0.000105701	0.000907333	22.9524	16.4157	1.3982		DDX39B	2.28882e-05	0.000212786	16.4341	8.3986	1.95676		DDX39B	0.000126787	0.00113302	14.4601	11.816	1.22377		DDX39B	1.49012e-06	2.38647e-05	24.2155	10.642	2.27546	up
ARMC9	0.00252617	0.00812216	0.124571	0.001	124.571	up	CTBP2	0.209982	0.527313	1.45259	1.03418	1.40459		CTBP2	0.813923	0.89733	1.22248	1.23145	0.992717		CTBP2	0.000419617	0.00226977	1.13764	0.471731	2.41163	up	CTBP2	0.000273464	0.00210867	1.14771	0.644943	1.77955		CTBP2	1.49012e-06	2.38647e-05	1.66121	0.61326	2.70882	up
FBLN5	1.0252e-05	0.000100802	15.8301	1.48732	10.6434	up	HNRNPH1	0.0141322	0.154261	17.323	10.5788	1.63752		HNRNPH1	4.76837e-06	9.38426e-05	16.478	9.99297	1.64896		HNRNPH1	7.62939e-06	0.000102365	21.1677	7.38212	2.86743	up	HNRNPH1	0.000810137	0.00505299	17.9628	14.2724	1.25857		HNRNPH1	1.49012e-06	2.38647e-05	32.2371	11.3979	2.82834	up
RAB7A	0.000638723	0.00270352	40.7594	29.4775	1.38273		RNMT	0.447419	0.731281	0.498888	0.246218	2.0262		RNMT	0.0537841	0.11937	0.448825	0.219982	2.04028		RNMT	3.8147e-05	0.000323352	0.582869	0.0702719	8.29449	up	RNMT	0.0023353	0.0116765	0.416074	0.283466	1.46781		RNMT	1.49012e-06	2.38647e-05	0.775459	0.160967	4.81751	up
TSSC4	0.0253699	0.052865	0.325674	0.0325569	10.0032		TWF1	0.271011	0.608853	5.7096	5.3441	1.06839		TWF1	0.226977	0.351002	5.83504	7.02041	0.831154		TWF1	0.00474548	0.0143179	6.16171	3.7638	1.6371		TWF1	0.00250838	0.0123726	6.02099	4.64781	1.29545		TWF1	1.49012e-06	2.38647e-05	9.15618	4.33635	2.11149	up
NAT10	1.19209e-06	1.86932e-05	1.08258	0.242746	4.45971	up	OSBPL3	0.438382	0.723508	0.119048	0.057572	2.06781		OSBPL3	0.884176	0.949694	0.17112	0.120007	1.42591		OSBPL3	0.000106812	0.000757458	0.374353	0.0316858	11.8146	up	OSBPL3	0.00588425	0.0242637	0.216902	0.0861659	2.51726	up	OSBPL3	1.49012e-06	2.38647e-05	0.576259	0.045178	12.7553	up
TRA2A	0.000407934	0.00187856	2.11494	0.994188	2.1273	up	TRMT1L	0.0918666	0.362186	0.158747	0.0522132	3.04037		TRMT1L	0.0230506	0.0618372	0.103072	0.0523709	1.96811		TRMT1L	0.0720427	0.127723	0.123675	0.0990245	1.24893		TRMT1L	0.011029	0.0395013	0.0836002	0.0724967	1.15316		TRMT1L	1.49012e-06	2.38647e-05	0.210558	0.0188921	11.1453	up
ASAH1	0.00165987	0.0057437	23.4639	12.478	1.88043		CTSA	0.000483531	0.0214166	3.90906	1.91489	2.0414	up	CTSA	0.0118386	0.0365837	3.00162	1.85114	1.62149		CTSA	0.246208	0.342391	2.04084	1.95705	1.04281		CTSA	0.0147054	0.0492426	2.54255	1.9244	1.32122		CTSA	1.49012e-06	2.38647e-05	4.76067	1.30282	3.65412	up
ATG4B	0.0377276	0.0727747	0.321476	0.191083	1.68239		CUL4B	0.285558	0.622178	0.789261	0.461452	1.71039		CUL4B	2.38046e-05	0.000294496	1.12879	0.540987	2.08653	up	CUL4B	7.62939e-06	0.000102365	1.06321	0.406091	2.61816	up	CUL4B	0.0624854	0.144501	0.883348	0.592609	1.49061		CUL4B	1.49012e-06	2.38647e-05	0.959461	0.421077	2.27859	up
SNX7	0.0216782	0.04686	0.246805	0.136859	1.80335		STAG1	0.640459	0.845648	0.184848	0.199599	0.926096		STAG1	0.104174	0.194326	0.323906	0.256559	1.2625		STAG1	0.0138702	0.0343066	0.555362	0.237666	2.33673	up	STAG1	0.0684334	0.15478	0.433207	0.342547	1.26466		STAG1	1.49012e-06	2.38647e-05	0.591663	0.235872	2.50841	up
CD82	0.0377276	0.0727747	1.76081	1.06203	1.65796		EEF1G	0.83898	0.945614	42.8219	39.5738	1.08208		EEF1G	0.0298332	0.0759638	46.2218	37.5801	1.22995		EEF1G	5.34058e-05	0.00042331	57.9334	35.9389	1.612		EEF1G	0.0699896	0.157181	47.5817	40.8283	1.16541		EEF1G	1.49012e-06	2.38647e-05	76.5703	39.6709	1.93014
SCRN3	0.0214343	0.0463741	0.084486	0.0303087	2.78752	up	SIN3A	0.383552	0.687033	0.279179	0.223664	1.24821		SIN3A	0.0504989	0.11366	0.25376	0.336366	0.754418		SIN3A	0.000839233	0.00376271	0.616796	0.223838	2.75554	up	SIN3A	0.0997276	0.20348	0.412656	0.328324	1.25686		SIN3A	1.49012e-06	2.38647e-05	0.784789	0.23453	3.34622	up
LAMB1	2.38419e-07	6.80288e-06	6.4878	1.82051	3.56373	up	MTA2	0.066411	0.320164	0.654922	0.501577	1.30573		MTA2	0.00117213	0.00579444	0.75424	0.531262	1.41971		MTA2	0.0182343	0.0423663	0.915586	0.510915	1.79205		MTA2	0.139295	0.258437	0.654616	0.65181	1.0043		MTA2	1.49012e-06	2.38647e-05	1.08199	0.458283	2.36096	up
FMR1	0.000253439	0.00128322	0.591782	0.32722	1.80852		HTATSF1	0.0781191	0.339697	0.515278	0.267047	1.92954		HTATSF1	0.305226	0.441632	0.369617	0.314809	1.1741		HTATSF1	0.000328064	0.00184664	0.43053	0.201422	2.13745	up	HTATSF1	0.155453	0.279613	0.356082	0.299816	1.18767		HTATSF1	1.49012e-06	2.38647e-05	0.617981	0.212973	2.90169	up
PHC2	0.00472892	0.0135784	0.108575	0.0164345	6.60653	up	PPP1R10	0.0870711	0.351405	0.0540284	0.0171766	3.14547		PPP1R10	0.0001888	0.00142846	0.0846567	0.0193754	4.36928	up	PPP1R10	0.021098	0.0478624	0.056945	0.015638	3.64144	up	PPP1R10	0.168286	0.296498	0.0517817	0.052265	0.990752		PPP1R10	1.49012e-06	2.38647e-05	0.129618	0.019594	6.61521	up
DECR2	0.00566756	0.0156617	0.811995	0.15012	5.40898	up	GAPVD1	0.761755	0.910862	0.492362	0.629853	0.781709		GAPVD1	0.0376944	0.090045	0.541203	0.377171	1.4349		GAPVD1	0.00157928	0.00611761	0.586509	0.253858	2.31038	up	GAPVD1	0.327763	0.476901	0.347483	0.320597	1.08386		GAPVD1	1.49012e-06	2.38647e-05	0.77232	0.212155	3.64035	up
ZNF207	0.000165874	0.000914315	0.958742	0.324519	2.95435	up	ZNF207	0.259851	0.593486	0.768972	0.594977	1.29244		ZNF207	0.411734	0.54732	0.689689	0.74515	0.925571		ZNF207	0.000190735	0.00121938	1.20442	0.544549	2.21178	up	ZNF207	0.970455	0.996632	0.994865	0.993211	1.00167		ZNF207	1.49012e-06	2.38647e-05	1.27109	0.439033	2.89521	up
APEH	0.0484409	0.0901653	5.46852	6.69216	0.817153		COX5A	0.00669008	0.101327	17.7884	31.6594	0.561868		COX5A	2.28733e-06	5.09527e-05	9.87146	33.2046	0.297292	down	COX5A	1.52588e-05	0.000159333	20.2551	112.881	0.179437	down	COX5A	2.04103e-10	3.24347e-08	22.8697	65.1115	0.35124	down	COX5A	1.96695e-06	2.92559e-05	15.5657	52.3588	0.297289	down
DHX16	0.000214815	0.00111245	0.585249	0.136161	4.29822	up	GCDH	0.00458298	0.0808775	0.756057	1.34998	0.560051		GCDH	0.00010444	0.000907333	0.526245	1.21582	0.43283	down	GCDH	1.52588e-05	0.000159333	1.072	3.04238	0.352356	down	GCDH	3.18387e-09	2.61507e-07	1.06964	2.57614	0.415209	down	GCDH	1.96695e-06	2.92559e-05	0.906214	1.97507	0.458827	down
MPDU1	2.38419e-07	6.80288e-06	2.73623	5.74895	0.475953	down	ATP5L	0.000124006	0.0123496	29.075	80.753	0.360049	down	ATP5L	0.143773	0.250378	43.1994	57.0711	0.75694		ATP5L	1.52588e-05	0.000159333	42.2401	196.443	0.215024	down	ATP5L	7.38013e-09	4.73234e-07	39.5241	111.251	0.355268	down	ATP5L	1.96695e-06	2.92559e-05	37.6172	110.747	0.339669	down
CTH	6.51669e-05	0.000441896	0.161052	1.51989	0.105963	down	CTH	0.137419	0.449409	0.326794	0.729608	0.447904		CTH	0.000153268	0.0012085	0.119316	0.708738	0.16835	down	CTH	1.52588e-05	0.000159333	0.189569	1.39789	0.135611	down	CTH	3.82398e-07	1.04694e-05	0.21761	0.925739	0.235066	down	CTH	1.96695e-06	2.92559e-05	0.256591	1.1207	0.228955	down
CNN2	0.000551701	0.00239795	11.2848	5.76667	1.9569		ETFB	0.000875871	0.0301607	23.2402	40.4984	0.573855		ETFB	7.45058e-09	9.4923e-07	11.2814	38.2661	0.294815	down	ETFB	7.62939e-06	0.000102365	20.6098	84.0858	0.245104	down	ETFB	4.21901e-07	1.13386e-05	27.739	51.6356	0.537208		ETFB	1.96695e-06	2.92559e-05	23.7874	44.0814	0.539626
THTPA	0.0282931	0.0583835	0.267508	0.114975	2.32666		TMEM43	0.654712	0.851646	4.03809	4.3204	0.934656		TMEM43	1.10492e-05	0.000167514	8.79316	4.52704	1.94236		TMEM43	7.62939e-06	0.000102365	7.05501	2.33426	3.02238	up	TMEM43	7.30627e-06	0.00012029	5.29605	3.46392	1.52892		TMEM43	1.96695e-06	2.92559e-05	5.44222	2.93594	1.85365
NDUFA10	4.76837e-07	9.88452e-06	2.90671	13.8678	0.209601	down	AUH	0.000282406	0.01684	1.35046	3.16892	0.426158	down	AUH	5.16103e-05	0.000531623	0.259364	2.5784	0.100591	down	AUH	7.62939e-06	0.000102365	1.32427	8.61858	0.153653	down	AUH	1.27612e-05	0.000190766	1.94127	4.90647	0.395656	down	AUH	1.96695e-06	2.92559e-05	1.02778	5.3205	0.193174	down
PTGES3	5.96046e-06	6.49227e-05	28.751	12.9871	2.21382	up	RCC1	0.0531525	0.283506	2.04006	1.09979	1.85495		RCC1	0.0136237	0.040984	2.19686	1.4696	1.49488		RCC1	7.62939e-06	0.000102365	3.14384	1.06108	2.96287	up	RCC1	1.60156e-05	0.000227771	2.27316	1.47213	1.54414		RCC1	1.96695e-06	2.92559e-05	5.27019	1.39273	3.78408	up
PFKL	0.00188494	0.00642681	8.27952	11.2365	0.736844		PPID	0.0674171	0.321483	1.94873	0.591364	3.29531		PPID	0.0696951	0.144233	1.44066	1.54022	0.93536		PPID	0.0599365	0.108123	1.59246	0.913	1.74421		PPID	2.21304e-05	0.000294133	2.2192	1.28418	1.7281		PPID	1.96695e-06	2.92559e-05	2.64864	0.724474	3.65596	up
OLFML1	0.393073	0.486229	1.78141	1.72168	1.0347		OLFML1	0.000166961	0.0136604	0.610083	1.73485	0.351664	down	OLFML1	0.00409192	0.0156397	0.728769	1.65494	0.440359	down	OLFML1	0.141518	0.220462	1.39543	2.13056	0.65496		OLFML1	2.33389e-05	0.000307956	1.44914	2.898	0.50005		OLFML1	1.96695e-06	2.92559e-05	0.73132	4.87349	0.150061	down
ALDH3A1	2.38419e-07	6.80288e-06	4.41364	55.5318	0.0794794	down	ACLY	0.236859	0.562917	4.23266	3.6323	1.16528		ACLY	0.170906	0.287896	4.58835	3.77529	1.21536		ACLY	1.52588e-05	0.000159333	8.48305	2.77463	3.05737	up	ACLY	0.000105054	0.000989615	5.54771	4.14725	1.33768		ACLY	1.96695e-06	2.92559e-05	7.50017	3.39395	2.20986	up
GLE1	0.00326372	0.0101093	0.0689192	0.00910004	7.57351	up	IPO9	0.271011	0.608853	0.85309	0.665995	1.28093		IPO9	4.09782e-07	1.3777e-05	1.14593	0.512571	2.23565	up	IPO9	7.62939e-06	0.000102365	1.12906	0.340481	3.31607	up	IPO9	0.000120996	0.0010933	0.806421	0.520821	1.54837		IPO9	1.96695e-06	2.92559e-05	1.29178	0.497446	2.59682	up
INPP4B	0.0166471	0.0373726	0.126658	0.0292863	4.32481	up	MAPRE1	0.172551	0.472484	16.0784	12.0559	1.33365		MAPRE1	0.678179	0.787234	17.7051	18.6637	0.948641		MAPRE1	0.0182343	0.0423663	12.4409	8.22941	1.51176		MAPRE1	0.000126787	0.00113302	12.7025	9.10339	1.39536		MAPRE1	1.96695e-06	2.92559e-05	20.9177	9.99148	2.09355	up
ADRM1	4.76837e-07	9.88452e-06	2.61062	0.968671	2.69506	up	CHORDC1	0.430232	0.719031	0.971669	0.744399	1.30531		CHORDC1	0.00030598	0.00201636	1.7623	0.737442	2.38974	up	CHORDC1	7.62939e-06	0.000102365	1.80886	0.388243	4.6591	up	CHORDC1	0.000200441	0.00162442	1.44484	0.630863	2.29026	up	CHORDC1	1.96695e-06	2.92559e-05	28.3073	0.604832	46.802	up
SARM1	0.00248664	0.00812216	0.0619227	0.0129306	4.78883	up	SGPL1	0.10288	0.385017	1.21581	0.865881	1.40413		SGPL1	0.000152737	0.00120694	2.13911	0.969473	2.20646	up	SGPL1	7.62939e-06	0.000102365	2.50441	0.513481	4.87733	up	SGPL1	0.000354645	0.0026081	1.76327	1.07846	1.63499		SGPL1	1.96695e-06	2.92559e-05	2.9419	0.958542	3.06914	up
NCF4	6.51669e-05	0.000441896	0.643182	0.126117	5.0999	up	P4HA1	0.0155844	0.162195	0.942364	0.406596	2.31769		P4HA1	7.44118e-06	0.000128661	1.64131	0.266999	6.14725	up	P4HA1	0.0342331	0.0706327	2.62226	1.21781	2.15326		P4HA1	0.000516903	0.0034818	1.37548	0.73476	1.87201		P4HA1	1.96695e-06	2.92559e-05	2.70021	0.626589	4.30938	up
SELENBP1	2.38419e-07	6.80288e-06	18.1394	104.318	0.173885	down	CA1	0.0303946	0.219194	88.9813	116.636	0.762895		CA1	0.15691	0.268176	84.0171	72.685	1.15591		CA1	0.28373	0.386806	115.671	166.15	0.696184		CA1	0.00106661	0.00628783	118.162	222.255	0.531651		CA1	1.96695e-06	2.92559e-05	73.6109	220.677	0.333568	down
GET4	0.0802028	0.135742	1.21626	1.12739	1.07883		GET4	0.69034	0.871352	0.863301	0.748675	1.1531		GET4	4.83021e-05	0.000501138	1.33146	0.664358	2.00413	up	GET4	0.0599365	0.108123	1.3949	1.28966	1.08161		GET4	0.00110871	0.00647856	1.91139	1.32082	1.44712		GET4	1.96695e-06	2.92559e-05	1.73541	0.561342	3.09155	up
SLC4A1	0.118646	0.185251	3.98098	6.8181	0.583884		SLC4A1	0.0344939	0.234766	6.27243	6.11042	1.02651		SLC4A1	0.451477	0.583697	6.62425	4.23419	1.56447		SLC4A1	0.181465	0.2644	4.23377	7.25234	0.58378		SLC4A1	0.00187842	0.00980102	3.99645	7.4108	0.539274		SLC4A1	1.96695e-06	2.92559e-05	2.40562	7.37108	0.326359	down
MSI2	0.893212	0.948483	0.953886	0.861084	1.10777		MSI2	0.993449	1	0.964016	0.859911	1.12106		MSI2	0.140729	0.248112	0.449513	0.639032	0.703427		MSI2	0.442299	0.539215	1.32582	1.73068	0.766069		MSI2	0.00278957	0.0133629	1.14988	1.61052	0.713979		MSI2	1.96695e-06	2.92559e-05	2.61441	1.14263	2.28807	up
BAIAP2	1.0252e-05	0.000100802	0.123418	0.487934	0.25294	down	ADAR	0.114303	0.406947	1.45725	1.05938	1.37556		ADAR	0.0280502	0.0721575	1.96143	1.28631	1.52486		ADAR	0.000328064	0.00184664	2.82507	1.19471	2.36465	up	ADAR	0.00466272	0.0201564	1.88874	1.39971	1.34938		ADAR	1.96695e-06	2.92559e-05	3.22156	1.00944	3.19144	up
PPP2R5C	0.000933536	0.00367157	0.242806	0.0846178	2.86944	up	PURA	0.00173754	0.044794	2.48275	3.60446	0.688801		PURA	1.54227e-06	3.7966e-05	1.63234	3.74786	0.43554	down	PURA	7.62939e-05	0.000573797	3.11631	6.84612	0.455194	down	PURA	0.00646418	0.0259746	3.63924	4.69689	0.774818		PURA	1.96695e-06	2.92559e-05	2.43278	4.86255	0.500309
TAF15	1.19209e-06	1.86932e-05	2.88918	0.829569	3.48275	up	TCOF1	0.075277	0.339697	0.729714	0.549225	1.32862		TCOF1	0.0735367	0.150769	0.752747	0.583453	1.29016		TCOF1	0.000534058	0.00267214	1.35445	0.519903	2.6052	up	TCOF1	0.0075762	0.0295479	1.0403	0.772223	1.34715		TCOF1	1.96695e-06	2.92559e-05	1.47915	0.612636	2.41441	up
ACBD5	0.085309	0.143716	0.445705	0.274922	1.6212		ACBD5	0.0950079	0.368181	0.338511	0.236382	1.43205		ACBD5	0.152864	0.263619	0.762674	0.559709	1.36263		ACBD5	0.000671387	0.00321846	1.11784	0.204288	5.47185	up	ACBD5	0.00846306	0.0322718	0.67512	0.382721	1.764		ACBD5	1.96695e-06	2.92559e-05	1.49753	0.186927	8.01129	up
DOCK2	0.00145841	0.00523759	0.448092	0.202887	2.20858	up	GLRX3	0.0579905	0.295619	5.07087	3.24737	1.56153		GLRX3	0.0595309	0.127039	4.69506	3.75178	1.25142		GLRX3	0.000190735	0.00121938	5.40925	2.50265	2.16141	up	GLRX3	0.00912962	0.0341669	4.49233	4.09005	1.09835		GLRX3	1.96695e-06	2.92559e-05	7.87336	3.1225	2.5215	up
WIPF1	0.00109705	0.00418132	0.254893	0.0035575	71.6495	up	WRNIP1	0.434616	0.721397	0.252439	0.137634	1.83413		WRNIP1	0.838991	0.916617	0.21025	0.165004	1.27421		WRNIP1	0.00244846	0.00860126	0.589279	0.195529	3.01377	up	WRNIP1	0.00967207	0.0357989	0.417435	0.18679	2.23477	up	WRNIP1	1.96695e-06	2.92559e-05	0.801462	0.121759	6.58238	up
TUBB	2.38419e-07	6.80288e-06	271.065	121.633	2.22856	up	U2AF2	0.0390476	0.246493	6.33669	4.42766	1.43116		U2AF2	0.00762919	0.0258893	5.95154	4.95538	1.20103		U2AF2	0.00336456	0.0109246	6.72943	3.94869	1.70422		U2AF2	0.0119809	0.0420251	5.505	4.41764	1.24614		U2AF2	1.96695e-06	2.92559e-05	9.70999	3.89483	2.49305	up
TOP2A	0.00014302	0.00081489	0.425752	0.001	425.752	up	TRAP1	0.410892	0.707843	40.4888	27.1958	1.48879		TRAP1	0.209804	0.32907	43.6785	33.1544	1.31743		TRAP1	0.000671387	0.00321846	61.1054	22.8811	2.67057	up	TRAP1	0.0130896	0.0450918	43.4794	28.4685	1.52728		TRAP1	1.96695e-06	2.92559e-05	50.9938	20.9061	2.43919	up
COL4A2	7.31945e-05	0.000488142	2.90515	1.14707	2.53266	up	EXOSC2	0.187704	0.495668	1.04786	0.300609	3.48581		EXOSC2	0.476995	0.611829	0.49912	0.547148	0.912221		EXOSC2	0.0104065	0.0270389	0.52843	0.34041	1.55233		EXOSC2	0.0324235	0.0892044	0.522381	0.407471	1.28201		EXOSC2	1.96695e-06	2.92559e-05	1.0494	0.423908	2.47554	up
PAIP1	0.000127792	0.000745643	3.01765	1.13321	2.66292	up	PLAA	0.250142	0.58193	0.767395	0.881983	0.870079		PLAA	0.000792146	0.00421742	1.40048	0.83271	1.68184		PLAA	0.00157928	0.00611761	1.13917	0.675269	1.68699		PLAA	0.0377567	0.0988543	0.971807	0.808144	1.20252		PLAA	1.96695e-06	2.92559e-05	1.45308	0.708387	2.05126	up
FAHD2A	5.67963e-05	0.000408753	0.294215	2.24042	0.131321	down	AP2A2	0.993516	1	2.17303	2.18862	0.992879		AP2A2	0.0426084	0.0992374	3.08997	2.33429	1.32373		AP2A2	0.00474548	0.0143179	1.88963	1.39706	1.35258		AP2A2	0.0731874	0.162812	2.38866	1.81499	1.31607		AP2A2	1.96695e-06	2.92559e-05	2.82595	1.50775	1.87429
SLC35C1	0.0170556	0.0382071	0.235056	0.076263	3.08218	up	SPAG9	0.337737	0.645295	0.455575	0.392911	1.15949		SPAG9	0.0167277	0.0480553	0.587375	0.443722	1.32375		SPAG9	0.00657654	0.0185747	0.619731	0.341158	1.81655		SPAG9	0.150373	0.273031	0.522131	0.397238	1.3144		SPAG9	1.96695e-06	2.92559e-05	0.709479	0.30955	2.29197	up
CPXM1	0.00385729	0.0114204	0.133907	0.001	133.907	up	FAM208A	0.871813	0.966466	0.0698948	0.0942734	0.741406		FAM208A	0.269666	0.403693	0.0970472	0.179222	0.541491		FAM208A	0.0138326	0.0343066	0.0572697	0.0184135	3.1102	up	FAM208A	0.161389	0.28812	0.119147	0.0607469	1.96137		FAM208A	1.96695e-06	2.92559e-05	0.216592	0.00860721	25.164	up
ARFGAP1	0.00127864	0.0047058	3.77927	1.09192	3.46112	up	CPSF7	0.541771	0.797243	0.987125	0.783262	1.26027		CPSF7	0.119971	0.217862	0.60188	0.733088	0.82102		CPSF7	1.52588e-05	0.000159333	1.14402	0.5474	2.08992	up	CPSF7	0.28995	0.437648	1.11703	0.845693	1.32084		CPSF7	1.96695e-06	2.92559e-05	2.1015	0.64698	3.24817	up
PDE6D	0.00136666	0.0049944	0.502097	0.0432087	11.6203	up	POGZ	0.875825	0.968828	0.120206	0.0560126	2.14605		POGZ	0.617075	0.737767	0.0794333	0.0702635	1.13051		POGZ	0.00400543	0.0124125	0.271356	0.0554988	4.8894	up	POGZ	0.715778	0.823342	0.101795	0.104854	0.970828		POGZ	1.96695e-06	2.92559e-05	0.23432	0.0321764	7.28236	up
FMOD	5.67963e-05	0.000408753	6.65997	0.848958	7.84487	up	HSPH1	0.00704748	0.104137	4.94424	2.52503	1.95809		HSPH1	0.000105701	0.000907333	4.9954	2.78971	1.79065		HSPH1	2.28882e-05	0.000212786	5.65448	1.88454	3.00046	up	HSPH1	7.7566e-10	9.14529e-08	5.01218	2.42338	2.06826	up	HSPH1	2.563e-06	3.68456e-05	9.80069	2.68694	3.64753	up
GMPPA	2.09808e-05	0.000183261	1.98614	3.32378	0.597556		ISG15	0.0274693	0.208728	3.03173	1.43011	2.11993		ISG15	0.000119701	0.000998012	5.34765	1.56764	3.41127	up	ISG15	7.62939e-06	0.000102365	9.27275	1.26644	7.32187	up	ISG15	1.44517e-09	1.44715e-07	6.89197	2.18177	3.15889	up	ISG15	2.563e-06	3.68456e-05	10.5669	2.49551	4.23435	up
MAP1A	6.51669e-05	0.000441896	0.126157	0.00793832	15.8921	up	NDUFA8	0.0351671	0.237597	2.82209	4.44369	0.635078		NDUFA8	0.000217609	0.00155539	2.10692	4.57195	0.460836	down	NDUFA8	7.62939e-06	0.000102365	2.00323	9.40316	0.213038	down	NDUFA8	1.05675e-08	6.1799e-07	2.9856	8.2478	0.361987	down	NDUFA8	2.563e-06	3.68456e-05	2.01256	6.16534	0.326431	down
REPIN1	0.0134874	0.0318248	0.174518	0.0231422	7.54109	up	S100A11	0.0155329	0.162195	166.97	90.9421	1.836		S100A11	5.52982e-05	0.00055852	165.494	79.3107	2.08665	up	S100A11	7.62939e-06	0.000102365	229.124	67.8136	3.37873	up	S100A11	1.53818e-07	5.22981e-06	211.748	93.1196	2.27393	up	S100A11	2.563e-06	3.68456e-05	381.361	93.7906	4.06609	up
NDUFA8	6.03199e-05	0.000423637	2.29615	8.06784	0.284606	down	BANF1	0.29451	0.631776	6.80296	4.55391	1.49387		BANF1	0.269948	0.404031	5.57316	4.13201	1.34878		BANF1	3.8147e-05	0.000323352	14.6463	5.55955	2.63443	up	BANF1	5.58976e-05	0.000611693	17.1316	8.79255	1.94843		BANF1	2.563e-06	3.68456e-05	18.9866	5.08696	3.73241	up
SNX8	9.56917e-05	0.000602816	0.324568	0.0136001	23.8651	up	STAG2	0.652056	0.851646	0.239929	0.274015	0.875604		STAG2	0.00316053	0.0128366	0.332515	0.185772	1.78991		STAG2	7.62939e-06	0.000102365	0.458605	0.0782051	5.86412	up	STAG2	6.48369e-05	0.00068491	0.321323	0.16549	1.94164		STAG2	2.563e-06	3.68456e-05	0.462076	0.136304	3.39004	up
PCNP	0.069213	0.119335	0.611402	0.924984	0.660987		PCNP	0.0207227	0.183429	1.858	1.29956	1.42972		PCNP	0.254053	0.385379	0.924979	2.55968	0.361365		PCNP	0.0014723	0.0058737	1.55456	0.235561	6.59941	up	PCNP	7.00355e-05	0.000726184	1.22796	0.638636	1.92279		PCNP	2.563e-06	3.68456e-05	1.82586	0.31721	5.756	up
DCAF7	0.00347894	0.0105911	0.606884	0.270414	2.24428	up	FMR1	0.142097	0.457687	0.376825	0.226712	1.66213		FMR1	0.00406074	0.0155533	0.438603	0.288368	1.52098		FMR1	7.62939e-05	0.000573797	1.37207	0.193181	7.10251	up	FMR1	0.000311942	0.00234598	0.933607	0.288227	3.23914	up	FMR1	2.563e-06	3.68456e-05	0.877107	0.24631	3.56098	up
IRAK4	0.0115396	0.0278573	0.181549	0.0673462	2.69576	up	MCM6	0.00829402	0.114634	1.33657	0.351898	3.79816		MCM6	1.51396e-05	0.000205119	1.46659	0.467093	3.13982	up	MCM6	7.62939e-06	0.000102365	2.7615	0.111522	24.762	up	MCM6	0.00125672	0.00718268	1.51137	0.878013	1.72135		MCM6	2.563e-06	3.68456e-05	3.62336	0.69676	5.20031	up
NADK2	1.66893e-06	2.42378e-05	1.05671	3.04237	0.347331	down	ATP6V1G1	0.894474	0.978936	2.24989	2.15896	1.04212		ATP6V1G1	0.0051275	0.0188632	4.08787	2.0497	1.99438		ATP6V1G1	0.0159302	0.0379804	3.05584	2.14898	1.422		ATP6V1G1	0.00202089	0.010375	3.176	2.16434	1.46743		ATP6V1G1	2.563e-06	3.68456e-05	3.70259	1.66425	2.22479	up
AMPD3	5.96046e-06	6.49227e-05	0.358935	0.0928357	3.86635	up	CNOT1	0.813651	0.932533	0.513361	0.452999	1.13325		CNOT1	6.73532e-06	0.000116735	0.811356	0.435904	1.86132		CNOT1	0.00280762	0.00943511	0.771155	0.380813	2.02502	up	CNOT1	0.00941395	0.035003	0.621196	0.554371	1.12054		CNOT1	2.563e-06	3.68456e-05	0.871847	0.473192	1.84248
ACTBL2	0.00145841	0.00523759	551.779	357.243	1.54455		CFL1	0.0674203	0.321483	380.201	275.699	1.37904		CFL1	0.00141653	0.00676319	246.477	347.638	0.709006		CFL1	0.000419617	0.00226977	466.8	270.494	1.72573		CFL1	0.0130896	0.0450918	465.726	403.957	1.15291		CFL1	2.563e-06	3.68456e-05	566.244	304.507	1.85954
NFIB	0.0383005	0.0737235	0.170775	0.0593913	2.87542		PARP1	0.316183	0.643431	8.11465	5.91489	1.3719		PARP1	0.728166	0.831045	6.5456	6.59779	0.992088		PARP1	7.62939e-06	0.000102365	10.615	5.56928	1.90599		PARP1	0.0669052	0.152229	8.17106	7.25762	1.12586		PARP1	2.563e-06	3.68456e-05	12.7921	5.76298	2.2197	up
PPFIBP2	0.0195572	0.0429386	0.191538	0.357757	0.535385		PSMF1	0.0899889	0.3577	3.90474	2.99835	1.3023		PSMF1	0.143773	0.250378	3.30055	2.93839	1.12325		PSMF1	0.00193024	0.00710284	4.83826	2.69252	1.79692		PSMF1	0.177688	0.308454	4.23983	3.69319	1.14801		PSMF1	2.563e-06	3.68456e-05	7.03406	3.32691	2.11429	up
SNRNP70	4.93526e-05	0.000358373	3.01666	1.11993	2.69362	up	SRSF9	0.36736	0.672925	3.78564	3.10281	1.22007		SRSF9	0.884176	0.949694	2.07609	2.99835	0.692411		SRSF9	7.62939e-06	0.000102365	4.24682	1.47954	2.87037	up	SRSF9	0.215787	0.352175	2.7715	2.76185	1.00349		SRSF9	2.563e-06	3.68456e-05	6.0601	2.21723	2.73318	up
PKN2	0.118646	0.185251	0.429479	0.33956	1.26481		PKN2	0.398705	0.700649	0.368434	0.254046	1.45027		PKN2	0.386395	0.521174	0.327643	0.377298	0.868392		PKN2	0.0538559	0.102356	1.24122	0.37233	3.33367		PKN2	0.27217	0.417624	0.418177	0.33691	1.24121		PKN2	2.563e-06	3.68456e-05	0.809512	0.272564	2.96999	up
F11R	0.234471	0.320438	1.95116	2.06023	0.947061		F11R	1	1	1.74768	1.70693	1.02387		F11R	0.522144	0.657046	1.7397	1.81517	0.958425		F11R	0.898575	0.963284	1.907	1.97357	0.966266		F11R	0.604489	0.733901	1.40354	1.48142	0.947427		F11R	2.563e-06	3.68456e-05	3.42953	1.21261	2.82822	up
AKR1C1	9.56917e-05	0.000602816	2.25139	20.6882	0.108824	down	ACADS	0.00233845	0.0536293	4.4935	8.47533	0.530186		ACADS	2.76417e-06	5.95649e-05	3.40451	7.60488	0.447674	down	ACADS	7.62939e-06	0.000102365	3.25207	25.1969	0.129066	down	ACADS	6.80735e-11	1.71592e-08	4.32521	13.405	0.322657	down	ACADS	3.27826e-06	4.45002e-05	3.03279	11.8217	0.256544	down
AKR1C3	2.38419e-07	6.80288e-06	6.92041	34.4222	0.201045	down	ACADSB	0.00233845	0.0536293	1.32358	2.44643	0.541027		ACADSB	3.784e-05	0.000415725	0.570193	2.22781	0.255944	down	ACADSB	7.62939e-06	0.000102365	1.14562	6.27238	0.182645	down	ACADSB	1.44517e-09	1.44715e-07	1.50008	4.41856	0.339496	down	ACADSB	3.27826e-06	4.45002e-05	1.27487	4.31784	0.295257	down
UCK2	0.00971619	0.0241362	0.665334	0.039687	16.7646	up	UQCRC1	0.000483531	0.0214166	19.5499	41.2569	0.473858	down	UQCRC1	9.31919e-05	0.000826324	17.5745	35.3174	0.497615	down	UQCRC1	7.62939e-06	0.000102365	14.3463	61.2596	0.234188	down	UQCRC1	7.38013e-09	4.73234e-07	19.1324	46.439	0.411989	down	UQCRC1	3.27826e-06	4.45002e-05	16.0423	47.2059	0.339837	down
CYTH1	0.011737	0.0282963	0.261071	0.0952569	2.74071	up	FKBP11	0.0012816	0.0370393	6.15215	13.5643	0.453556	down	FKBP11	0.00560315	0.0202338	6.26656	11.3779	0.550769		FKBP11	3.8147e-05	0.000323352	5.96776	21.3446	0.279591	down	FKBP11	2.56862e-07	7.66393e-06	6.27669	15.5014	0.40491	down	FKBP11	3.27826e-06	4.45002e-05	3.85469	12.1141	0.318199	down
FBLN1	2.38419e-07	6.80288e-06	49.859	6.54116	7.62235	up	HNRNPDL	0.458905	0.739881	8.45461	7.20405	1.17359		HNRNPDL	0.00822467	0.027575	8.34652	6.34718	1.315		HNRNPDL	7.62939e-06	0.000102365	9.52548	3.28948	2.89574	up	HNRNPDL	8.91984e-07	2.18805e-05	7.03082	4.34389	1.61856		HNRNPDL	3.27826e-06	4.45002e-05	10.336	4.10222	2.5196	up
COX7A2L	2.38419e-07	6.80288e-06	2.29815	10.494	0.218997	down	ALDH3A1	0.000283495	0.01684	22.828	43.0564	0.530189		ALDH3A1	7.45058e-09	9.4923e-07	3.4209	50.5185	0.0677158	down	ALDH3A1	7.62939e-06	0.000102365	4.51488	35.5568	0.126977	down	ALDH3A1	1.41002e-06	3.17146e-05	16.9645	37.1405	0.456766	down	ALDH3A1	3.27826e-06	4.45002e-05	4.46384	31.5738	0.141378	down
COPS3	8.84533e-05	0.000565045	2.39572	1.52555	1.5704		FABP3	0.241052	0.569808	4.75155	8.65621	0.548919		FABP3	0.974101	1	2.5605	4.40871	0.580782		FABP3	1.52588e-05	0.000159333	6.76359	33.4473	0.202216	down	FABP3	4.30827e-06	7.95289e-05	8.05354	22.0456	0.365313	down	FABP3	3.27826e-06	4.45002e-05	4.94316	20.122	0.245659	down
RPRD1A	0.0114901	0.027747	0.128034	0.0281787	4.54366	up	SEC23A	0.167414	0.466323	3.55046	2.92921	1.21208		SEC23A	0.235917	0.36167	5.01819	4.0681	1.23355		SEC23A	1.52588e-05	0.000159333	3.41176	1.36075	2.50727	up	SEC23A	5.79125e-06	9.93757e-05	3.0064	1.9534	1.53906		SEC23A	3.27826e-06	4.45002e-05	3.57535	1.68968	2.11599	up
BRAT1	4.30125e-05	0.000326339	0.157313	0.00945215	16.6431	up	DDX27	0.0120289	0.136854	0.411502	0.110128	3.73657		DDX27	0.00202043	0.00907671	0.385002	0.150565	2.55704	up	DDX27	7.62939e-05	0.000573797	0.485112	0.0810623	5.98444	up	DDX27	9.16425e-06	0.000145624	0.330421	0.116139	2.84506	up	DDX27	3.27826e-06	4.45002e-05	1.04577	0.0890165	11.748	up
SACM1L	0.0415251	0.0792178	2.25384	3.15972	0.713302		SF3B4	0.57147	0.813227	1.31613	1.03053	1.27714		SF3B4	0.374079	0.508529	1.17161	0.957376	1.22377		SF3B4	3.8147e-05	0.000323352	1.65655	0.498197	3.32509	up	SF3B4	0.000948836	0.00574647	1.29043	0.984352	1.31094		SF3B4	3.27826e-06	4.45002e-05	2.4652	0.501824	4.91248	up
NKRF	0.00592154	0.0160645	0.0660216	0.001	66.0216	up	PCBP1	0.365949	0.670646	35.5088	30.713	1.15615		PCBP1	0.728166	0.831045	35.6297	34.3996	1.03576		PCBP1	7.62939e-05	0.000573797	24.4611	13.1819	1.85566		PCBP1	0.00181062	0.00956332	24.4196	19.7761	1.2348		PCBP1	3.27826e-06	4.45002e-05	38.3232	21.351	1.79492
ALDH1L2	3.33786e-06	4.1515e-05	0.443817	1.9458	0.22809	down	ACIN1	0.256972	0.589693	1.52727	1.63425	0.934535		ACIN1	2.05189e-05	0.000261418	1.74731	1.04125	1.67808		ACIN1	0.00769043	0.0212541	2.37119	1.33978	1.76984		ACIN1	0.0062599	0.0252957	1.44048	1.23359	1.16772		ACIN1	3.27826e-06	4.45002e-05	2.32927	1.08082	2.15509	up
PRKG1	0.0233247	0.0491915	0.575777	0.349095	1.64935		RAB3GAP1	0.566273	0.813151	0.483895	0.615245	0.786508		RAB3GAP1	0.119971	0.217862	0.78801	0.645812	1.22019		RAB3GAP1	0.0182343	0.0423663	0.637118	0.357041	1.78444		RAB3GAP1	0.00781775	0.0302369	0.663206	0.444369	1.49247		RAB3GAP1	3.27826e-06	4.45002e-05	0.645991	0.24937	2.59049	up
MDH1	7.15256e-07	1.3276e-05	63.0193	283.167	0.222552	down	ATP2A2	0.954633	1	7.46392	7.2396	1.03099		ATP2A2	0.209804	0.32907	9.64724	8.63816	1.11682		ATP2A2	0.000106812	0.000757458	7.40035	3.98752	1.85588		ATP2A2	0.00832119	0.0318304	6.631	5.4862	1.20867		ATP2A2	3.27826e-06	4.45002e-05	9.18967	4.785	1.92052
PSMC1	1.19209e-06	1.86932e-05	6.34033	3.57719	1.77243		RBBP4	0.410892	0.707843	5.44405	4.40194	1.23674		RBBP4	0.00223392	0.00977863	6.04329	3.99933	1.51107		RBBP4	1.52588e-05	0.000159333	6.17831	2.2614	2.73207	up	RBBP4	0.015576	0.0514276	3.87271	3.27473	1.1826		RBBP4	3.27826e-06	4.45002e-05	6.00746	2.48102	2.42137	up
NDNL2	0.00385729	0.0114204	0.0919359	0.00414785	22.1647	up	PAF1	0.0621363	0.307934	0.260137	0.111645	2.33005		PAF1	0.952106	1	0.179753	0.183139	0.981512		PAF1	7.62939e-06	0.000102365	0.336045	0.0773547	4.3442	up	PAF1	0.0172315	0.0552794	0.338418	0.170974	1.97936		PAF1	3.27826e-06	4.45002e-05	0.578516	0.0803904	7.19633	up
CDR2L	0.0142662	0.0328587	0.0878525	0.001	87.8525	up	EIF4G1	0.357337	0.662898	3.99962	3.2592	1.22718		EIF4G1	0.000172131	0.00130891	5.17932	3.25113	1.59308		EIF4G1	0.000839233	0.00376271	7.59737	3.63569	2.08966	up	EIF4G1	0.027738	0.0793288	5.22889	4.01423	1.30259		EIF4G1	3.27826e-06	4.45002e-05	6.55828	3.51135	1.86774
HEATR5A	0.820222	0.887953	0.0743139	0.0945861	0.785675		HEATR5A	0.780278	0.918962	0.149814	0.128135	1.16919		HEATR5A	0.346325	0.490619	0.153284	0.0912779	1.67931		HEATR5A	5.34058e-05	0.00042331	0.161934	0.0134335	12.0545	up	HEATR5A	0.0558838	0.134356	0.054892	0.0270683	2.02791		HEATR5A	3.27826e-06	4.45002e-05	0.0850719	0.0138425	6.1457	up
TUFM	1.66893e-06	2.42378e-05	28.9853	61.7399	0.469474	down	CCT6A	0.152684	0.458097	15.4476	11.9377	1.29401		CCT6A	0.567035	0.697697	13.1622	12.1659	1.0819		CCT6A	0.000328064	0.00184664	15.913	10.0264	1.58712		CCT6A	0.144754	0.26434	13.7633	12.9179	1.06545		CCT6A	3.27826e-06	4.45002e-05	18.2406	10.7924	1.69013
ABR	4.93526e-05	0.000358373	0.434706	0.203186	2.13944	up	CDK6	0.104235	0.386256	0.180482	0.0923307	1.95474		CDK6	2.39594e-05	0.000294904	0.623714	0.115449	5.40253	up	CDK6	0.00333588	0.0109246	0.392981	0.129246	3.04056	up	CDK6	0.181472	0.31067	0.326679	0.197374	1.65512		CDK6	3.27826e-06	4.45002e-05	1.19382	0.0928997	12.8507	up
C14orf2	0.000429613	0.00197091	4.21285	25.7308	0.163728	down	ADSS	0.763588	0.911199	3.47905	3.09066	1.12567		ADSS	1.25915e-06	3.23107e-05	4.7148	2.67455	1.76284		ADSS	0.000106812	0.000757458	7.99881	3.72336	2.14828	up	ADSS	0.184222	0.313761	5.07357	4.41965	1.14796		ADSS	3.27826e-06	4.45002e-05	6.96653	4.03932	1.72468
ARID1B	0.0105492	0.0258873	0.170581	0.115834	1.47263		CSNK2A1	0.0946323	0.367509	2.1793	1.40036	1.55624		CSNK2A1	0.894876	0.957928	2.04772	2.09781	0.976124		CSNK2A1	0.000419617	0.00226977	3.15332	1.86596	1.68992		CSNK2A1	0.418207	0.566619	2.48632	2.28729	1.08702		CSNK2A1	3.27826e-06	4.45002e-05	4.58685	1.91055	2.4008	up
PLEKHA5	0.172995	0.256305	0.136274	0.072546	1.87846		PLEKHA5	0.986704	1	0.236184	0.0914984	2.58129		PLEKHA5	0.263776	0.396203	0.286964	0.14476	1.98234		PLEKHA5	0.023674	0.0515165	0.325832	0.239676	1.35947		PLEKHA5	0.42513	0.5719	0.397015	0.2973	1.3354		PLEKHA5	3.27826e-06	4.45002e-05	0.76508	0.162044	4.72143	up
ABCB8	0.00387406	0.0114204	0.189834	0.373077	0.508833		CDC73	0.637856	0.843094	0.42842	0.235674	1.81785		CDC73	0.099823	0.188937	0.204089	0.350052	0.583026		CDC73	0.00128937	0.00521318	0.688963	0.196897	3.4991	up	CDC73	0.4448	0.592257	0.664036	0.421897	1.57393		CDC73	3.27826e-06	4.45002e-05	1.24384	0.270993	4.58995	up
CLDN3	0.00109705	0.00418132	4.18194	0.001	4181.94	up	EPS8	0.2579	0.591313	0.714741	0.418338	1.70852		EPS8	0.567035	0.697697	0.496565	0.646789	0.767739		EPS8	0.0104065	0.0270389	1.19855	0.480747	2.49309	up	EPS8	0.469627	0.616001	0.663678	0.87636	0.757312		EPS8	3.27826e-06	4.45002e-05	2.73502	0.448383	6.09976	up
TFRC	1.66893e-05	0.000151034	4.55786	0.676526	6.73716	up	TM9SF4	0.69034	0.871352	2.22911	2.54314	0.876517		TM9SF4	0.0102569	0.0325692	2.50481	3.48872	0.717973		TM9SF4	0.550873	0.652266	4.05896	2.8984	1.40041		TM9SF4	0.495838	0.640271	4.02707	3.48623	1.15514		TM9SF4	3.27826e-06	4.45002e-05	6.94216	2.92602	2.37256	up
LNPEP	0.0354314	0.0697808	0.612558	0.518905	1.18048		NACA	0.941691	0.999722	17.8166	14.7201	1.21036		NACA	0.0145989	0.0428871	9.71319	12.4033	0.783116		NACA	0.0182343	0.0423663	16.4041	11.047	1.48494		NACA	0.722613	0.828077	13.145	13.9216	0.944214		NACA	3.27826e-06	4.45002e-05	24.3258	11.2459	2.16307	up
UBR7	0.00518313	0.0145552	0.426385	0.0135502	31.4671	up	UPF1	0.365949	0.670646	1.90843	1.53044	1.24698		UPF1	0.613638	0.734505	1.64192	1.57082	1.04526		UPF1	3.8147e-05	0.000323352	2.19779	1.10405	1.99067		UPF1	0.81297	0.891244	1.69451	1.70033	0.996579		UPF1	3.27826e-06	4.45002e-05	3.58525	1.40968	2.5433	up
ARFGAP2	0.622068	0.708209	0.5592	0.608572	0.918873		ARFGAP2	0.56072	0.81223	0.619944	0.633906	0.977974		ARFGAP2	0.00186737	0.00844912	0.515692	0.859476	0.600008		ARFGAP2	0.932281	0.991694	0.74992	0.731768	1.02481		ARFGAP2	0.922379	0.965987	0.828561	0.76872	1.07785		ARFGAP2	3.27826e-06	4.45002e-05	1.2437	0.495099	2.51201	up
CDH17	0.00209326	0.00704963	2.81442	0.234584	11.9975	up	EIF3E	0.541771	0.797243	7.20856	6.66859	1.08097		EIF3E	0.000341848	0.00218327	10.661	7.20325	1.48002		EIF3E	5.34058e-05	0.00042331	6.99351	4.39526	1.59115		EIF3E	0.952841	0.986163	5.32319	5.20142	1.02341		EIF3E	3.27826e-06	4.45002e-05	6.8442	4.3814	1.5621
MAP3K7	0.0331834	0.06666	0.0724631	0.0233073	3.10903		NDUFB10	0.0252892	0.199249	4.98509	8.46142	0.589155		NDUFB10	1.04308e-07	4.79421e-06	2.33987	7.34431	0.318596	down	NDUFB10	7.62939e-06	0.000102365	4.76113	24.1318	0.197297	down	NDUFB10	3.61741e-10	4.98929e-08	6.25356	17.7443	0.352426	down	NDUFB10	4.17233e-06	5.35509e-05	5.04365	13.9663	0.36113	down
SRM	5.96046e-06	6.49227e-05	4.64628	1.99954	2.32367	up	STX12	0.00018002	0.0138242	2.46426	4.72497	0.521541		STX12	0.0110235	0.0345502	1.99668	3.20462	0.623063		STX12	1.52588e-05	0.000159333	2.27638	8.47417	0.268625	down	STX12	3.61741e-10	4.98929e-08	2.75052	5.91674	0.464871	down	STX12	4.17233e-06	5.35509e-05	2.80124	5.70708	0.490836	down
IRF3	0.000298023	0.00146614	0.586983	0.116876	5.02226	up	MDH1	0.0162772	0.166201	92.7784	153.879	0.60293		MDH1	7.45058e-08	3.86472e-06	39.2343	129.118	0.303864	down	MDH1	7.62939e-06	0.000102365	55.3799	222.322	0.249097	down	MDH1	5.60579e-09	3.86588e-07	79.2701	181.692	0.436288	down	MDH1	4.17233e-06	5.35509e-05	67.234	162.208	0.414492	down
SF3A1	2.38419e-07	6.80288e-06	4.24176	1.80326	2.35227	up	SLC4A2	0.000229479	0.0157388	0.472221	3.56819	0.132342	down	SLC4A2	0.932987	0.98651	0.65906	1.86396	0.35358		SLC4A2	7.62939e-06	0.000102365	0.224182	8.43741	0.02657	down	SLC4A2	6.463e-09	4.33436e-07	0.510993	4.53935	0.11257	down	SLC4A2	4.17233e-06	5.35509e-05	0.322304	4.09773	0.0786541	down
CWF19L1	0.000300585	0.00147045	0.567988	0.0506569	11.2125	up	FGD4	5e-05	0.00807778	0.316038	0.932445	0.338935	down	FGD4	0.00117213	0.00579444	0.238427	0.602246	0.395897	down	FGD4	2.28882e-05	0.000212786	0.532618	2.61839	0.203414	down	FGD4	9.54979e-09	5.76934e-07	0.434027	1.66704	0.260359	down	FGD4	4.17233e-06	5.35509e-05	0.382166	1.89315	0.201868	down
43715	0.000975847	0.00379085	11.0195	6.2367	1.76688		SLC25A4	0.00220512	0.0520138	25.8233	65.1969	0.396082		SLC25A4	0.254513	0.385379	28.669	42.0096	0.682439		SLC25A4	7.62939e-06	0.000102365	16.6883	134.67	0.12392	down	SLC25A4	1.50061e-08	8.06578e-07	26.1701	77.8024	0.336366	down	SLC25A4	4.17233e-06	5.35509e-05	20.7002	76.9362	0.269056	down
APBB1IP	4.94511e-05	0.000358373	0.336842	0.0558004	6.03655	up	COX4I1	0.000821173	0.0287016	64.1391	157.349	0.407624	down	COX4I1	0.0191131	0.0536735	59.835	97.4131	0.61424		COX4I1	1.52588e-05	0.000159333	42.7159	258.185	0.165447	down	COX4I1	1.50061e-08	8.06578e-07	65.1531	187.946	0.346659	down	COX4I1	4.17233e-06	5.35509e-05	44.6003	154.59	0.288507	down
CCDC94	0.00385729	0.0114204	0.230524	0.00450869	51.1288	up	DTX3L	0.0583832	0.295988	0.535717	0.352244	1.52087		DTX3L	0.264172	0.396203	0.645014	0.511592	1.2608		DTX3L	7.62939e-06	0.000102365	0.665563	0.109545	6.07571	up	DTX3L	1.9419e-08	9.72279e-07	0.538581	0.241395	2.23112	up	DTX3L	4.17233e-06	5.35509e-05	0.991667	0.25625	3.86991	up
TUBA4A	5.96046e-06	6.49227e-05	106.283	61.6736	1.72331		TYMP	0.0477476	0.266405	13.5213	9.09726	1.4863		TYMP	5.21541e-07	1.66115e-05	28.9724	6.41772	4.51443	up	TYMP	7.62939e-06	0.000102365	25.2657	2.88422	8.75996	up	TYMP	2.50222e-08	1.1955e-06	21.2491	8.23145	2.58145	up	TYMP	4.17233e-06	5.35509e-05	22.9054	7.25186	3.15855	up
TCOF1	7.86781e-06	8.09706e-05	1.09548	0.43467	2.52025	up	THY1	0.005712	0.0917973	22.733	12.2647	1.85354		THY1	2.23517e-08	1.67339e-06	45.1498	12.4076	3.63888	up	THY1	7.62939e-06	0.000102365	21.0897	4.21189	5.00719	up	THY1	8.36631e-08	3.12431e-06	22.0945	6.57398	3.36091	up	THY1	4.17233e-06	5.35509e-05	29.6905	8.11103	3.66051	up
CAND1	0.126213	0.195555	10.1718	8.36608	1.21584		CAND1	0.49944	0.773489	7.97613	6.97284	1.14388		CAND1	0.15691	0.268176	10.4431	9.04165	1.155		CAND1	0.00657654	0.0185747	10.8621	7.49143	1.44993		CAND1	7.29882e-07	1.83981e-05	9.67475	7.29059	1.32702		CAND1	4.17233e-06	5.35509e-05	10.9682	6.2776	1.7472
HOOK3	1.0252e-05	0.000100802	0.658177	0.180304	3.65038	up	LPCAT1	0.0451067	0.257803	0.243833	0.313556	0.777636		LPCAT1	2.2311e-05	0.000279831	0.60624	0.0940375	6.44679	up	LPCAT1	0.000482403	0.00251499	0.379412	0.0122026	31.0928	up	LPCAT1	6.38294e-06	0.000108258	0.334163	0.0973707	3.43187	up	LPCAT1	4.17233e-06	5.35509e-05	0.739363	0.0739742	9.99488	up
CYB5B	0.189542	0.268675	12.6561	8.82382	1.43431		CYB5B	0.678384	0.863848	11.5823	7.65548	1.51294		CYB5B	0.000273511	0.00184938	16.358	9.06953	1.80362		CYB5B	0.00474548	0.0143179	13.422	7.81473	1.71753		CYB5B	9.10663e-05	0.000894751	15.0038	8.98876	1.66917		CYB5B	4.17233e-06	5.35509e-05	28.0857	8.16374	3.4403	up
TOM1L2	0.000475168	0.00213152	0.368927	0.645722	0.571341		TRA2B	0.417249	0.712343	9.87838	7.47216	1.32203		TRA2B	0.000424966	0.00258251	11.081	5.5452	1.99831		TRA2B	1.52588e-05	0.000159333	24.5873	7.88366	3.11876	up	TRA2B	0.000778469	0.0048721	15.6464	12.0106	1.30272		TRA2B	4.17233e-06	5.35509e-05	23.3185	9.84854	2.36771	up
GALNT1	0.030087	0.061303	0.933519	0.578054	1.61493		IGF2R	0.749298	0.903445	0.339706	0.293326	1.15812		IGF2R	7.45058e-09	9.4923e-07	0.95047	0.242282	3.92298	up	IGF2R	1.52588e-05	0.000159333	0.253259	0.0711242	3.5608	up	IGF2R	0.00139445	0.00784113	0.250407	0.146014	1.71495		IGF2R	4.17233e-06	5.35509e-05	0.454131	0.147287	3.0833	up
FEN1	4.76837e-07	9.88452e-06	2.00793	0.495929	4.04881	up	HNRNPUL2	0.69034	0.871352	6.82407	6.06495	1.12516		HNRNPUL2	0.0992795	0.188937	6.62697	7.63743	0.867696		HNRNPUL2	7.62939e-06	0.000102365	6.70362	3.1547	2.12496	up	HNRNPUL2	0.00421715	0.0185595	5.54769	4.59099	1.20839		HNRNPUL2	4.17233e-06	5.35509e-05	8.65848	4.2676	2.02889	up
NUDT3	0.00138526	0.00503959	4.62228	1.0267	4.50208	up	PFDN5	0.25467	0.587371	3.26612	2.36975	1.37826		PFDN5	0.0451183	0.103851	3.36974	2.31874	1.45326		PFDN5	0.00336456	0.0109246	4.24998	2.57783	1.64867		PFDN5	0.00568079	0.0235813	3.40306	2.54351	1.33794		PFDN5	4.17233e-06	5.35509e-05	5.6826	2.47575	2.29531	up
PPIH	1.0252e-05	0.000100802	1.3953	0.432546	3.22579	up	PTBP3	0.475877	0.75479	0.657157	0.542221	1.21197		PTBP3	0.152864	0.263619	0.616165	0.46142	1.33537		PTBP3	0.00151574	0.00600379	1.27993	0.470486	2.72044	up	PTBP3	0.0205485	0.0631663	0.757304	0.550078	1.37672		PTBP3	4.17233e-06	5.35509e-05	2.16124	0.520014	4.15611	up
MYL6B	0.0280078	0.0578277	33.2429	8.85345	3.7548		NUP35	0.542327	0.797243	0.5454	0.450477	1.21072		NUP35	0.867148	0.935695	0.356925	0.407235	0.876459		NUP35	0.0268478	0.0575882	0.677242	0.403978	1.67643		NUP35	0.0397404	0.103198	0.672398	0.491012	1.36941		NUP35	4.17233e-06	5.35509e-05	1.12662	0.479768	2.34826	up
UBE2M	0.0195572	0.0429386	3.37756	2.30711	1.46398		UBXN7	0.48193	0.758854	0.592193	0.387078	1.52991		UBXN7	1	1	0.45081	0.44183	1.02032		UBXN7	0.000534058	0.00267214	0.715038	0.185598	3.85262	up	UBXN7	0.0535856	0.13044	0.497896	0.35052	1.42045		UBXN7	4.17233e-06	5.35509e-05	0.966493	0.275642	3.50633	up
SPARC	4.30125e-05	0.000326339	4.67454	0.0720755	64.8562	up	STIP1	0.20582	0.520637	12.813	10.3881	1.23343		STIP1	0.350163	0.493956	9.95493	9.03123	1.10228		STIP1	3.8147e-05	0.000323352	18.0678	10.7913	1.67429		STIP1	0.0748297	0.165458	12.9074	11.7666	1.09695		STIP1	4.17233e-06	5.35509e-05	17.7614	10.8502	1.63696
GAS7	0.00252617	0.00812216	0.0789919	0.00664851	11.8811	up	IKBKAP	0.699897	0.875134	0.21152	0.221552	0.954718		IKBKAP	0.243933	0.372621	0.289521	0.257943	1.12242		IKBKAP	5.34058e-05	0.00042331	0.408347	0.141136	2.89328	up	IKBKAP	0.0929262	0.19364	0.274743	0.240727	1.1413		IKBKAP	4.17233e-06	5.35509e-05	0.515468	0.224474	2.29634	up
EIF4B	0.000475168	0.00213152	3.16426	1.6807	1.88271		GSPT1	0.801056	0.926157	3.18111	3.16494	1.00511		GSPT1	0.711366	0.818043	3.32218	3.26286	1.01818		GSPT1	0.020813	0.0473731	4.23115	2.98701	1.41652		GSPT1	0.0949108	0.196934	3.63517	3.14905	1.15437		GSPT1	4.17233e-06	5.35509e-05	4.83858	2.64124	1.83194
PCBD1	0.234471	0.320438	11.7092	10.8171	1.08247		PCBD1	0.915857	0.988168	12.7443	12.2849	1.0374		PCBD1	0.15691	0.268176	13.0022	9.56767	1.35897		PCBD1	0.865044	0.93303	12.3947	12.1483	1.02028		PCBD1	0.0969284	0.200381	13.6583	10.912	1.25168		PCBD1	4.17233e-06	5.35509e-05	14.9415	8.6657	1.72421
NMD3	0.0522299	0.0961114	0.337359	0.449021	0.751322		NMD3	1	1	0.304987	0.274737	1.1101		NMD3	0.121315	0.219808	0.275209	0.328056	0.838909		NMD3	0.701881	0.79476	0.358055	0.33921	1.05556		NMD3	0.110736	0.217486	0.241128	0.342888	0.703226		NMD3	4.17233e-06	5.35509e-05	0.53595	0.214841	2.49463	up
TARDBP	3.26633e-05	0.000268844	3.44506	1.88227	1.83027		TFIP11	0.293429	0.630015	0.28997	0.140123	2.0694		TFIP11	0.309668	0.446635	0.193423	0.155437	1.24438		TFIP11	0.000460015	0.00247529	0.458234	0.0411043	11.1481	up	TFIP11	0.259583	0.403477	0.212378	0.21243	0.999756		TFIP11	4.17233e-06	5.35509e-05	0.396337	0.0770729	5.14237	up
ORC3	0.00166169	0.0057437	0.0989999	0.00204182	48.4861	up	PIGK	0.558289	0.810131	0.269821	0.203691	1.32466		PIGK	0.0194593	0.0545611	0.370828	0.236526	1.56781		PIGK	0.000548903	0.00272936	0.345821	0.14858	2.3275	up	PIGK	0.264243	0.40935	0.277278	0.23609	1.17446		PIGK	4.17233e-06	5.35509e-05	0.659447	0.219523	3.004	up
TRMT10C	0.539919	0.632499	0.551475	0.649669	0.848855		TRMT10C	0.261194	0.594887	0.423376	0.463304	0.913819		TRMT10C	0.000113159	0.000965639	0.173768	0.619956	0.28029	down	TRMT10C	0.932281	0.991694	0.98665	0.984617	1.00206		TRMT10C	0.265779	0.411271	0.615961	0.630255	0.977319		TRMT10C	4.17233e-06	5.35509e-05	1.3308	0.483348	2.75331	up
RMND5A	0.00385729	0.0114204	0.0942293	0.00395636	23.8172	up	SAP18	0.111612	0.401891	1.16841	0.566676	2.06186		SAP18	0.185068	0.302424	0.559363	0.684638	0.81702		SAP18	0.000106812	0.000757458	1.9437	0.83464	2.32879	up	SAP18	0.426682	0.573565	1.47522	1.29802	1.13651		SAP18	4.17233e-06	5.35509e-05	3.31674	1.03468	3.20558	up
TRIM56	0.330072	0.431477	0.292683	0.375576	0.779291		TRIM56	0.679988	0.864553	0.261594	0.202622	1.29105		TRIM56	0.456171	0.589032	0.321026	0.420392	0.763635		TRIM56	0.00244846	0.00860126	0.182558	0.0881466	2.07108	up	TRIM56	0.754414	0.852096	0.208048	0.192712	1.07958		TRIM56	4.17233e-06	5.35509e-05	0.325598	0.0875485	3.71906	up
SKIV2L2	7.15256e-07	1.3276e-05	0.797564	0.37272	2.13985	up	SNRPD2	0.761438	0.910862	15.1069	10.9023	1.38566		SNRPD2	0.000217609	0.00155539	7.06627	14.0601	0.502576		SNRPD2	0.417114	0.51496	13.4905	10.637	1.26827		SNRPD2	0.897985	0.947965	15.0272	14.7602	1.01809		SNRPD2	4.17233e-06	5.35509e-05	29.6179	9.0801	3.26185	up
ANXA2	0.000407934	0.00187856	440.612	246.101	1.79037		COLGALT1	0.00278297	0.0578063	2.11358	1.06048	1.99304		COLGALT1	0.0317091	0.0795685	2.21691	1.40229	1.58091		COLGALT1	7.62939e-06	0.000102365	2.0993	0.518667	4.04749	up	COLGALT1	2.37952e-09	2.12125e-07	1.80743	0.721959	2.50351	up	COLGALT1	5.24521e-06	6.4925e-05	2.29227	0.695029	3.2981	up
MAN2B1	7.15256e-07	1.3276e-05	0.972022	0.266958	3.64111	up	NDUFA6	0.00135193	0.037631	2.65518	6.20483	0.427921	down	NDUFA6	7.45058e-09	9.4923e-07	0.817573	5.71541	0.143047	down	NDUFA6	7.62939e-06	0.000102365	2.62743	16.6328	0.157967	down	NDUFA6	5.10898e-09	3.59102e-07	3.60572	10.1004	0.356988	down	NDUFA6	5.24521e-06	6.4925e-05	3.20176	8.11073	0.394757	down
CAB39L	0.00387406	0.0114204	0.811254	1.88701	0.429915	down	AGPS	0.00895206	0.120077	0.915675	0.355682	2.57442		AGPS	0.000472903	0.00282902	1.20345	0.586956	2.05033	up	AGPS	3.8147e-05	0.000323352	1.45951	0.224483	6.50165	up	AGPS	3.4956e-05	0.00042802	0.954364	0.55527	1.71874		AGPS	5.24521e-06	6.4925e-05	1.49306	0.433132	3.44713	up
DOCK6	0.00272632	0.00864343	0.214984	0.0319553	6.72765	up	GLS	0.140255	0.455407	1.77561	0.756133	2.34828		GLS	0.0504989	0.11366	3.45209	1.46	2.36444		GLS	7.62939e-06	0.000102365	2.39113	0.467081	5.11931	up	GLS	5.05862e-05	0.000572423	1.98	1.39179	1.42263		GLS	5.24521e-06	6.4925e-05	3.90591	0.722559	5.40566	up
IDH1	0.00213599	0.00712585	36.0558	57.3948	0.628207		LUC7L2	0.429648	0.718711	1.98566	1.25191	1.5861		LUC7L2	0.00657577	0.0228484	2.5408	0.925499	2.74533	up	LUC7L2	0.000548903	0.00272936	3.16125	1.06601	2.9655	up	LUC7L2	8.44976e-05	0.000851969	2.69402	1.60377	1.67981		LUC7L2	5.24521e-06	6.4925e-05	4.71476	1.4937	3.15643	up
LCP2	0.000825911	0.00333851	1.5997	0.456567	3.50375	up	MVP	0.285558	0.622178	35.7153	28.5529	1.25085		MVP	0.711366	0.818043	37.5015	40.4514	0.927077		MVP	7.62939e-06	0.000102365	39.3833	14.7906	2.66273	up	MVP	0.00011545	0.00105098	35.6887	25.4111	1.40445		MVP	5.24521e-06	6.4925e-05	46.0697	22.4549	2.05166	up
ATG3	0.00127864	0.0047058	2.46694	1.64406	1.50052		CUL4A	0.316183	0.643431	0.744689	0.465902	1.59838		CUL4A	0.00117213	0.00579444	0.859909	0.574431	1.49697		CUL4A	1.52588e-05	0.000159333	0.719104	0.308726	2.32926	up	CUL4A	0.000298407	0.00226752	0.670489	0.470017	1.42652		CUL4A	5.24521e-06	6.4925e-05	1.02409	0.407585	2.51258	up
IDI1	0.0296152	0.0607843	0.341444	0.517181	0.660201		LUZP1	0.000276652	0.01684	0.245698	0.0591016	4.1572	up	LUZP1	0.0505071	0.11366	0.193446	0.131214	1.47428		LUZP1	0.000321048	0.00184664	0.843695	0.0258493	32.639	up	LUZP1	0.000797665	0.00497945	0.307119	0.133566	2.29938	up	LUZP1	5.24521e-06	6.4925e-05	0.61138	0.065692	9.30676	up
YTHDF2	0.000270615	0.00136074	0.342942	0.0480274	7.14055	up	YTHDF3	0.0619103	0.307647	0.408582	0.227627	1.79497		YTHDF3	0.00408621	0.0156344	0.441494	0.236767	1.86468		YTHDF3	0.00286091	0.00957635	0.959074	0.33243	2.88504	up	YTHDF3	0.00159165	0.00871532	0.567471	0.355367	1.59686		YTHDF3	5.24521e-06	6.4925e-05	1.03192	0.298644	3.45536	up
VTN	0.000737667	0.00300015	171.273	17.0152	10.0659	up	WAPAL	0.160197	0.458097	0.2286	0.049278	4.63897		WAPAL	0.0204269	0.0565752	0.108409	0.12726	0.85187		WAPAL	2.28882e-05	0.000212786	0.211076	0.012826	16.4569	up	WAPAL	0.00258018	0.012641	0.233245	0.0765967	3.04511	up	WAPAL	5.24521e-06	6.4925e-05	0.270654	0.0352521	7.67765	up
PRTFDC1	0.00535526	0.0149176	0.214046	0.0264683	8.0869	up	RANBP2	0.340493	0.645809	0.518781	0.413671	1.25409		RANBP2	0.00654876	0.0227655	0.684105	0.518644	1.31903		RANBP2	0.00233459	0.00824143	0.85725	0.570369	1.50298		RANBP2	0.0189821	0.0592229	0.493972	0.402298	1.22787		RANBP2	5.24521e-06	6.4925e-05	0.821157	0.365202	2.2485	up
SH3BGRL	0.0254226	0.052865	10.2243	6.86639	1.48903		SMC1A	0.316183	0.643431	1.76588	1.35164	1.30647		SMC1A	0.465176	0.598637	1.56753	1.7672	0.88701		SMC1A	7.62939e-06	0.000102365	3.38614	1.53179	2.21058	up	SMC1A	0.0359031	0.0951903	2.94498	2.52881	1.16457		SMC1A	5.24521e-06	6.4925e-05	4.78722	1.8479	2.59063	up
PCCA	2.38419e-07	6.80288e-06	1.69619	14.3718	0.118022	down	BRD3	0.657261	0.852981	0.197752	0.163875	1.20673		BRD3	0.524345	0.659701	0.098765	0.532867	0.185346		BRD3	0.000671387	0.00321846	0.278399	0.0966981	2.87905	up	BRD3	0.0768515	0.1683	0.204811	0.157784	1.29805		BRD3	5.24521e-06	6.4925e-05	0.410469	0.139966	2.93264	up
PKP3	0.0448759	0.0843713	0.822061	0.613823	1.33925		PREP	1	1	3.32395	3.14691	1.05626		PREP	0.955322	1	4.55213	4.36116	1.04379		PREP	0.000144958	0.000966166	3.64645	2.15952	1.68855		PREP	0.123849	0.236388	3.43495	2.96715	1.15766		PREP	5.24521e-06	6.4925e-05	4.59681	2.42007	1.89945
ND4	1.19209e-06	1.86932e-05	0.394514	1.83218	0.215325	down	ATXN10	0.676041	0.863848	0.858202	0.612523	1.40109		ATXN10	0.00128923	0.00627508	0.876158	0.552828	1.58487		ATXN10	0.00559998	0.0164149	1.11765	0.601315	1.85867		ATXN10	0.141071	0.260765	0.937707	0.720293	1.30184		ATXN10	5.24521e-06	6.4925e-05	1.66411	0.600178	2.7727	up
PITRM1	0.329405	0.430838	1.57528	1.53674	1.02508		PITRM1	0.941691	0.999722	1.07069	1.11532	0.959986		PITRM1	0.254513	0.385379	0.985361	1.14342	0.861769		PITRM1	0.468292	0.56621	1.70653	1.56948	1.08733		PITRM1	0.208462	0.342748	2.27528	1.44412	1.57555		PITRM1	5.24521e-06	6.4925e-05	2.60646	1.18473	2.20004	up
RNF2	0.000300719	0.00147045	0.206721	0.0373596	5.53328	up	SART3	0.928765	0.994275	1.10674	1.01325	1.09227		SART3	0.386395	0.521174	1.3564	1.17985	1.14964		SART3	2.28882e-05	0.000212786	1.5751	0.647392	2.43299	up	SART3	0.215787	0.352175	1.32343	1.15377	1.14705		SART3	5.24521e-06	6.4925e-05	1.68703	0.896187	1.88246
NLE1	0.00108844	0.00418132	0.397956	0.0411505	9.67074	up	PCBP2	0.520388	0.787023	16.5449	14.7047	1.12515		PCBP2	0.629528	0.746145	16.8304	16.4365	1.02397		PCBP2	7.62939e-06	0.000102365	14.8915	8.14945	1.8273		PCBP2	0.242851	0.383421	13.1575	12.1291	1.08479		PCBP2	5.24521e-06	6.4925e-05	19.7576	12.0472	1.64002
GSTM3	3.33786e-06	4.1515e-05	14.6551	33.6816	0.435108	down	ARHGAP5	0.536884	0.797243	0.0773874	0.0541365	1.42949		ARHGAP5	0.0856554	0.16949	0.0354877	0.0476573	0.744643		ARHGAP5	0.00474548	0.0143179	0.0717881	0.0272393	2.63546	up	ARHGAP5	0.317304	0.466605	0.0618114	0.0547125	1.12975		ARHGAP5	5.24521e-06	6.4925e-05	0.117431	0.0255275	4.60018	up
CLTC	0.539919	0.632499	29.4893	28.5515	1.03285		CLTC	0.619841	0.834335	27.6584	28.8882	0.957428		CLTC	0.613638	0.734505	32.6571	29.7578	1.09743		CLTC	0.00128937	0.00521318	22.9317	17.7474	1.29212		CLTC	0.390101	0.539164	19.9453	20.4998	0.972951		CLTC	5.24521e-06	6.4925e-05	26.4963	19.1624	1.38272
ARF6	3.33786e-06	4.1515e-05	8.49969	17.5745	0.483637	down	ACSL4	0.831302	0.942539	0.81392	0.772517	1.0536		ACSL4	1.29491e-05	0.000184667	1.38808	0.513203	2.70475	up	ACSL4	5.34058e-05	0.00042331	1.76435	0.913118	1.93223		ACSL4	0.960694	0.991203	1.28871	1.50375	0.857		ACSL4	5.24521e-06	6.4925e-05	1.69043	0.720903	2.34487	up
DCK	9.78436e-05	0.000612659	1.0168	0.111749	9.09893	up	FN1	0.000517325	0.0219939	28.2869	9.22034	3.06788	up	FN1	1.49012e-08	1.30376e-06	62.7186	7.50483	8.35709	up	FN1	7.62939e-06	0.000102365	43.2718	4.35598	9.93387	up	FN1	3.79785e-12	2.31352e-09	40.158	7.00957	5.72902	up	FN1	6.55651e-06	7.78572e-05	44.0681	7.69815	5.7245	up
MAT2A	0.0254226	0.052865	6.65566	4.95143	1.34419		NDUFS5	0.00214959	0.0519186	3.50806	8.18365	0.428667		NDUFS5	3.40835e-05	0.000386741	1.70389	6.26364	0.272029	down	NDUFS5	7.62939e-06	0.000102365	2.53679	22.7144	0.111682	down	NDUFS5	5.26121e-11	1.42442e-08	3.75477	15.7404	0.238543	down	NDUFS5	6.55651e-06	7.78572e-05	3.5543	10.523	0.337765	down
MICALL1	2.6226e-05	0.00022137	0.0457473	0.318174	0.143781	down	ATP5C1	0.00120239	0.0355339	25.0566	59.1709	0.423461	down	ATP5C1	7.45058e-09	9.4923e-07	7.8713	46.6257	0.168819	down	ATP5C1	7.62939e-06	0.000102365	15.7126	139.246	0.112841	down	ATP5C1	1.06237e-09	1.19476e-07	28.8355	81.4742	0.353922	down	ATP5C1	6.55651e-06	7.78572e-05	21.6834	61.0315	0.355282	down
UEVLD	0.00307083	0.00959355	0.377628	0.200883	1.87984		UQCRC2	0.00278297	0.0578063	28.2142	49.6883	0.567823		UQCRC2	2.75448e-05	0.000327044	20.5804	41.4163	0.496915	down	UQCRC2	7.62939e-06	0.000102365	20.7761	88.8989	0.233705	down	UQCRC2	4.6535e-09	3.47113e-07	26.2481	66.0566	0.397358	down	UQCRC2	6.55651e-06	7.78572e-05	20.6946	57.3738	0.360697	down
IPO7	4.02927e-05	0.000319357	1.99088	0.906322	2.19666	up	MCCC1	0.0016356	0.0427726	2.26447	5.79894	0.390497	down	MCCC1	0.000716209	0.00392537	2.07856	4.84598	0.428925	down	MCCC1	1.52588e-05	0.000159333	1.99421	10.4332	0.19114	down	MCCC1	1.78399e-07	5.92772e-06	2.25795	6.03169	0.374348	down	MCCC1	6.55651e-06	7.78572e-05	1.26248	4.41855	0.285722	down
PPP5C	0.000127792	0.000745643	2.4026	1.09634	2.19148	up	PXDN	0.000302039	0.016891	0.405464	0.146127	2.77473	up	PXDN	1.25915e-06	3.23107e-05	0.630047	0.147466	4.27248	up	PXDN	7.62939e-06	0.000102365	0.518631	0.0852735	6.08197	up	PXDN	1.92024e-07	6.15656e-06	0.651452	0.202563	3.21605	up	PXDN	6.55651e-06	7.78572e-05	0.4473	0.155606	2.87456	up
EEPD1	0.00124104	0.00462119	0.0140343	0.196609	0.0713817	down	ANXA1	0.0204778	0.183429	67.6893	50.7597	1.33352		ANXA1	1.885e-06	4.43005e-05	102.865	45.8827	2.2419	up	ANXA1	7.62939e-06	0.000102365	132.487	22.0728	6.00227	up	ANXA1	1.32185e-06	3.02906e-05	96.4404	42.0613	2.29286	up	ANXA1	6.55651e-06	7.78572e-05	130.361	40.6352	3.20807	up
MAGOHB	6.51669e-05	0.000441896	7.25959	1.57173	4.61886	up	NDUFA4	0.000400707	0.0189165	28.4842	72.3513	0.393693	down	NDUFA4	0.00141653	0.00676319	30.6922	51.5232	0.595695		NDUFA4	7.62939e-05	0.000573797	19.2149	89.9571	0.2136	down	NDUFA4	4.89377e-06	8.76801e-05	23.6653	84.0246	0.281647	down	NDUFA4	6.55651e-06	7.78572e-05	15.4684	59.3556	0.260606	down
OGFR	2.38419e-07	6.80288e-06	0.641585	0.155451	4.12724	up	PHYHD1	0.000394177	0.0189165	0.513084	1.47069	0.348873	down	PHYHD1	0.00487212	0.0180517	0.499156	1.97917	0.252205	down	PHYHD1	0.000144958	0.000966166	0.131439	0.882179	0.148994	down	PHYHD1	5.20542e-05	0.000585409	0.503749	0.943733	0.533783		PHYHD1	6.55651e-06	7.78572e-05	0.141431	0.942998	0.14998	down
SAFB	4.76837e-07	9.88452e-06	2.49938	1.02092	2.44817	up	SFN	0.788512	0.918962	40.5965	37.8605	1.07226		SFN	0.0263567	0.0686768	34.7791	46.6781	0.745084		SFN	0.000419617	0.00226977	82.3875	44.0131	1.87188		SFN	8.67996e-05	0.000870378	61.1921	47.8855	1.27788		SFN	6.55651e-06	7.78572e-05	102.528	44.5128	2.30334	up
VCAM1	0.00128642	0.00472967	1.07427	0.0181608	59.1532	up	VIL1	3.99e-05	0.0076335	9.5345	1.86671	5.10764	up	VIL1	0.131469	0.234519	9.64785	19.4428	0.496218		VIL1	0.000321048	0.00184664	13.2563	0.219508	60.391	up	VIL1	0.00015712	0.00134648	10.4258	5.15555	2.02225	up	VIL1	6.55651e-06	7.78572e-05	29.5079	2.46024	11.9939	up
TXNDC5	0.0698171	0.12012	40.3414	56.4138	0.715098		TXNDC5	0.00136134	0.037631	54.6881	124.403	0.439603	down	TXNDC5	7.45058e-09	9.4923e-07	38.1183	98.5492	0.386795	down	TXNDC5	0.495079	0.594706	44.0171	38.2215	1.15163		TXNDC5	0.000175019	0.00146049	54.8394	90.5552	0.605591		TXNDC5	6.55651e-06	7.78572e-05	32.4724	78.6168	0.413047	down
TCERG1	1.19209e-06	1.86932e-05	1.51833	0.415192	3.65694	up	THOP1	0.426475	0.716331	0.445428	0.411443	1.0826		THOP1	0.152864	0.263619	0.453215	0.408942	1.10826		THOP1	0.000328064	0.00184664	0.740814	0.286994	2.58129	up	THOP1	0.000986715	0.00590736	0.673132	0.500038	1.34616		THOP1	6.55651e-06	7.78572e-05	1.05594	0.340698	3.09934	up
NDRG1	7.31945e-05	0.000488142	10.2295	26.7033	0.383079	down	ATXN2L	0.0727364	0.336023	0.613544	0.376638	1.629		ATXN2L	0.0070712	0.0242909	0.64352	0.385611	1.66883		ATXN2L	1.52588e-05	0.000159333	1.25059	0.296014	4.22475	up	ATXN2L	0.00134264	0.00759065	0.906111	0.636812	1.42288		ATXN2L	6.55651e-06	7.78572e-05	1.48723	0.576555	2.57951	up
ACSM3	0.00027674	0.00138294	0.340003	3.49536	0.0972725	down	ABCF2	0.233854	0.560356	0.374411	0.238083	1.57261		ABCF2	0.0105076	0.0332198	0.663806	0.379476	1.74927		ABCF2	2.28882e-05	0.000212786	0.907132	0.226536	4.00436	up	ABCF2	0.00191826	0.0099875	0.748284	0.392485	1.90653		ABCF2	6.55651e-06	7.78572e-05	1.04728	0.207092	5.0571	up
TRIM14	0.00166169	0.0057437	0.161219	0.0107558	14.9891	up	TRRAP	0.464609	0.746784	0.0415764	0.03197	1.30048		TRRAP	0.000299465	0.0020084	0.0975302	0.0306387	3.18323	up	TRRAP	3.8147e-05	0.000323352	0.0762987	0.0139891	5.45415	up	TRRAP	0.00308626	0.0145603	0.0958709	0.0648293	1.47882		TRRAP	6.55651e-06	7.78572e-05	0.117696	0.0232101	5.0709	up
LPGAT1	0.00791546	0.0204811	0.0642064	0.00588675	10.9069	up	NAP1L1	0.13458	0.443912	5.94545	3.66532	1.62208		NAP1L1	0.884176	0.949694	4.0537	4.1612	0.974167		NAP1L1	0.000328064	0.00184664	5.23213	2.48298	2.1072	up	NAP1L1	0.00368203	0.016737	4.36336	3.48567	1.2518		NAP1L1	6.55651e-06	7.78572e-05	7.07867	2.82957	2.50168	up
TPM4	7.86781e-06	8.09706e-05	379.331	138.004	2.74869	up	TRIP10	0.148142	0.458097	1.17241	0.296148	3.95886		TRIP10	0.00822467	0.027575	0.652446	0.537735	1.21332		TRIP10	7.62939e-06	0.000102365	1.19387	0.139637	8.5498	up	TRIP10	0.00912962	0.0341669	0.68765	0.459857	1.49536		TRIP10	6.55651e-06	7.78572e-05	0.990175	0.278864	3.55075	up
FDX1	0.0216782	0.04686	0.317336	0.542858	0.584566		HNRNPUL1	0.114303	0.406947	3.1882	2.48123	1.28492		HNRNPUL1	0.104174	0.194326	3.54536	2.67358	1.32607		HNRNPUL1	0.00128937	0.00521318	2.75651	1.49074	1.84909		HNRNPUL1	0.0103139	0.0376972	2.66859	1.99565	1.33721		HNRNPUL1	6.55651e-06	7.78572e-05	3.5685	1.71358	2.08248	up
TMEM2	0.00165987	0.0057437	0.149554	0.059168	2.52762	up	TOP2B	0.439339	0.723508	0.579507	0.435351	1.33112		TOP2B	0.00822467	0.027575	0.700842	0.512235	1.36821		TOP2B	0.0182343	0.0423663	0.8278	0.480369	1.72326		TOP2B	0.0263092	0.0760761	0.928786	0.603987	1.53776		TOP2B	6.55651e-06	7.78572e-05	1.53556	0.530587	2.89407	up
RRS1	0.000321048	0.00154392	0.504736	0.00744936	67.7556	up	43717	0.348852	0.655965	6.32765	7.08246	0.893425		43717	0.000646785	0.0035882	4.91103	7.5035	0.654499		43717	0.0342331	0.0706327	6.32386	5.12926	1.2329		43717	0.0350052	0.0941456	6.74292	5.83213	1.15617		43717	6.55651e-06	7.78572e-05	7.319	4.9455	1.47993
MGST2	0.0272677	0.0565564	27.57	17.5453	1.57136		NMT1	0.00742162	0.10748	1.74517	1.0632	1.64143		NMT1	0.582386	0.709768	1.47484	1.31941	1.1178		NMT1	0.579842	0.68086	1.78466	1.90098	0.93881		NMT1	0.0427425	0.109019	1.44915	1.21101	1.19664		NMT1	6.55651e-06	7.78572e-05	2.39357	1.16766	2.04989	up
MTFR1L	0.0348353	0.0694036	0.163751	0.297106	0.551154		NUDC	0.531026	0.794471	9.40057	7.06343	1.33088		NUDC	0.919671	0.975555	8.09716	7.90505	1.0243		NUDC	0.00336456	0.0109246	8.74951	5.31723	1.6455		NUDC	0.215787	0.352175	7.97935	7.24787	1.10092		NUDC	6.55651e-06	7.78572e-05	14.2569	6.36902	2.23848	up
LEPREL4	0.00252617	0.00812216	0.164151	0.001	164.151	up	MYCBP2	0.686214	0.87049	0.0351912	0.0434783	0.809397		MYCBP2	0.878881	0.946808	0.0329299	0.0354669	0.928467		MYCBP2	0.00280762	0.00943511	0.0473799	0.0163637	2.89543	up	MYCBP2	0.279223	0.426745	0.0452826	0.0383739	1.18004		MYCBP2	6.55651e-06	7.78572e-05	0.0739421	0.014093	5.24672	up
ZNF326	0.00175887	0.00605372	0.375404	0.0869095	4.31947	up	ZNF326	0.0262023	0.20417	0.20999	0.0854795	2.45661		ZNF326	0.2296	0.354777	0.148347	0.189227	0.783961		ZNF326	0.027976	0.0599367	2.62901	0.0899291	29.2342		ZNF326	0.813851	0.891941	0.292828	0.811599	0.360803		ZNF326	6.55651e-06	7.78572e-05	0.705338	0.0670089	10.526	up
CLDN18	2.38419e-07	6.80288e-06	2.71557	13.5612	0.200245	down	AK3	0.000124006	0.0123496	8.20258	16.2393	0.505106		AK3	1.76504e-05	0.000231422	5.53987	12.3097	0.450042	down	AK3	7.62939e-06	0.000102365	10.161	40.9792	0.247955	down	AK3	6.97348e-10	8.49602e-08	10.6678	26.53	0.402105	down	AK3	8.16584e-06	9.39135e-05	8.49333	22.139	0.383637	down
NUP188	4.76837e-07	9.88452e-06	0.199609	0.052532	3.79977	up	PGC	4.22e-08	0.000187929	250.512	1333.66	0.187838	down	PGC	5.93442e-06	0.000106937	16.0649	973.199	0.0165073	down	PGC	7.62939e-06	0.000102365	94.9417	4442.81	0.0213697	down	PGC	7.7566e-10	9.14529e-08	514.597	2231.04	0.230653	down	PGC	8.16584e-06	9.39135e-05	107.594	2000.09	0.0537945	down
MMAB	0.000181437	0.000980782	0.771544	2.94283	0.262178	down	ATP5I	0.000393894	0.0189165	29.2717	77.5883	0.377269	down	ATP5I	0.00953641	0.0306025	26.3867	52.2376	0.505128		ATP5I	7.62939e-06	0.000102365	50.1115	277.081	0.180855	down	ATP5I	8.62073e-10	1.00028e-07	59.5784	162.46	0.366727	down	ATP5I	8.16584e-06	9.39135e-05	55.7066	142.49	0.390952	down
MAT2B	0.00213599	0.00712585	2.74496	1.88094	1.45936		NDUFS7	0.00725821	0.106385	2.91233	6.01396	0.484261		NDUFS7	1.44761e-05	0.000202554	1.04607	6.73091	0.155413	down	NDUFS7	7.62939e-06	0.000102365	2.3244	14.2415	0.163213	down	NDUFS7	9.05014e-08	3.3582e-06	3.72839	8.80739	0.423325	down	NDUFS7	8.16584e-06	9.39135e-05	2.81382	8.39	0.335377	down
HYOU1	0.00145841	0.00523759	15.1517	24.5852	0.616292		LTBP1	0.0222335	0.188389	1.13584	0.350893	3.23699		LTBP1	6.55651e-07	1.99219e-05	1.73927	0.324643	5.35749	up	LTBP1	2.28882e-05	0.000212786	1.3754	0.185057	7.43231	up	LTBP1	3.18554e-06	6.22629e-05	1.06447	0.263566	4.03872	up	LTBP1	8.16584e-06	9.39135e-05	1.45242	0.238909	6.07937	up
PCOLCE	0.00704628	0.0184354	3.32594	2.39161	1.39067		PML	0.0406729	0.246493	2.41884	1.72205	1.40463		PML	5.21541e-07	1.66115e-05	4.24426	1.72723	2.45727	up	PML	7.62939e-06	0.000102365	3.07065	1.08668	2.82572	up	PML	3.82101e-06	7.28488e-05	2.4779	1.40235	1.76696		PML	8.16584e-06	9.39135e-05	3.01653	1.08179	2.78845	up
NOP2	1.66893e-05	0.000151034	0.674327	0.0503451	13.3941	up	PDCL3	0.197394	0.507724	1.11171	0.790209	1.40685		PDCL3	0.001717	0.00787675	1.5141	0.707811	2.13913	up	PDCL3	0.00336456	0.0109246	0.93749	0.407447	2.30089	up	PDCL3	5.94701e-06	0.000101809	0.912253	0.443308	2.05783	up	PDCL3	8.16584e-06	9.39135e-05	1.0616	0.347174	3.05784	up
ECSIT	0.00531619	0.0148429	0.0488734	0.18483	0.264424	down	ANP32E	0.309347	0.64311	5.18751	3.5071	1.47915		ANP32E	0.0531116	0.118348	5.23753	3.70045	1.41538		ANP32E	7.62939e-06	0.000102365	10.396	2.21949	4.68397	up	ANP32E	8.67628e-06	0.000139393	8.37305	5.14402	1.62772		ANP32E	8.16584e-06	9.39135e-05	12.4563	5.07808	2.45294	up
PLEK	0.00104164	0.00403782	1.3663	0.332847	4.1049	up	PRMT1	0.0674203	0.321483	6.24362	4.05699	1.53898		PRMT1	8.2016e-05	0.000747303	9.55726	5.30138	1.80279		PRMT1	7.62939e-06	0.000102365	5.51995	0.987347	5.59069	up	PRMT1	1.15019e-05	0.000174438	3.69745	2.26962	1.62911		PRMT1	8.16584e-06	9.39135e-05	5.69309	2.18236	2.60869	up
IMPAD1	0.00638908	0.0170657	1.55203	0.862608	1.79923		MAPK14	0.348852	0.655965	1.36728	1.17775	1.16092		MAPK14	1.885e-06	4.43005e-05	2.73211	1.23828	2.20637	up	MAPK14	1.52588e-05	0.000159333	2.40827	0.926914	2.59816	up	MAPK14	0.000132831	0.00117696	1.82976	1.25147	1.46209		MAPK14	8.16584e-06	9.39135e-05	2.33003	1.05731	2.20374	up
NADSYN1	0.00671053	0.0176905	0.494028	0.208992	2.36386	up	OGFR	0.605602	0.827665	0.408261	0.367826	1.10993		OGFR	3.66345e-05	0.000404931	0.931286	0.38166	2.44009	up	OGFR	7.62939e-06	0.000102365	0.790031	0.0992615	7.95909	up	OGFR	0.000273464	0.00210867	0.747684	0.335432	2.22902	up	OGFR	8.16584e-06	9.39135e-05	1.44924	0.414749	3.49425	up
PPIG	0.00679723	0.017866	0.470227	0.126863	3.70656	up	PTBP1	0.138945	0.451961	21.0186	15.0116	1.40016		PTBP1	0.796562	0.886127	14.0833	14.7193	0.95679		PTBP1	0.00104523	0.00450141	17.6875	10.2492	1.72574		PTBP1	0.00209571	0.0107055	15.9766	12.7683	1.25128		PTBP1	8.16584e-06	9.39135e-05	28.002	12.1223	2.30995	up
PARP10	0.00350433	0.0106417	0.344559	0.113765	3.02869	up	PLEKHO2	0.436317	0.721397	0.806033	0.592594	1.36018		PLEKHO2	0.00563358	0.0203234	0.907206	0.520673	1.74237		PLEKHO2	5.34058e-05	0.00042331	0.983424	0.203866	4.82388	up	PLEKHO2	0.00332127	0.0154247	0.783553	0.495918	1.58001		PLEKHO2	8.16584e-06	9.39135e-05	0.897199	0.340504	2.63491	up
PHKA2	0.0213723	0.0463088	0.202119	0.467131	0.432681	down	BZW1	0.0809115	0.339697	3.53125	2.89799	1.21852		BZW1	3.17991e-05	0.00036481	5.62391	3.11595	1.80488		BZW1	5.34058e-05	0.00042331	5.48683	1.88533	2.91027	up	BZW1	0.0195173	0.0605054	4.56461	2.46687	1.85037		BZW1	8.16584e-06	9.39135e-05	3.87445	2.10151	1.84365
OS9	0.00387406	0.0114204	0.81109	0.306604	2.6454	up	PIGS	0.348916	0.655965	0.291406	0.167814	1.73648		PIGS	0.0222649	0.0604118	0.472678	0.179345	2.63558		PIGS	0.023674	0.0515165	0.297733	0.153679	1.93737		PIGS	0.0328962	0.0901994	0.343386	0.201012	1.70828		PIGS	8.16584e-06	9.39135e-05	0.742192	0.115695	6.41509	up
TACC1	0.000214815	0.00111245	0.625289	0.240164	2.60359	up	TCERG1	0.0213132	0.183429	1.13696	0.654398	1.73742		TCERG1	0.125621	0.226311	0.97237	0.795375	1.22253		TCERG1	1.52588e-05	0.000159333	1.83298	0.438197	4.18299	up	TCERG1	0.0427425	0.109019	1.34948	1.02719	1.31376		TCERG1	8.16584e-06	9.39135e-05	2.14643	0.885044	2.42522	up
PPT1	0.000349283	0.00165455	3.46083	1.98758	1.74122		PYCRL	0.74931	0.903445	0.823167	0.753382	1.09263		PYCRL	0.226977	0.351002	0.674447	0.698018	0.966231		PYCRL	0.023674	0.0515165	1.0726	0.564993	1.89842		PYCRL	0.0748297	0.165458	1.06207	0.798978	1.32928		PYCRL	8.16584e-06	9.39135e-05	1.62001	0.665745	2.43339	up
FH	2.38419e-06	3.20653e-05	10.9259	37.6999	0.289813	down	APMAP	0.157482	0.458097	7.48616	6.07419	1.23245		APMAP	1.49012e-08	1.30376e-06	15.6511	5.3651	2.9172	up	APMAP	5.34058e-05	0.00042331	10.2031	4.42573	2.30541	up	APMAP	0.168207	0.296431	7.81092	6.62064	1.17978		APMAP	8.16584e-06	9.39135e-05	11.1718	4.77316	2.34054	up
POP1	0.00109705	0.00418132	0.07383	0.00264062	27.9593	up	PSMD3	0.194256	0.502042	5.52512	4.40281	1.25491		PSMD3	0.00885972	0.0292186	7.01905	5.45529	1.28665		PSMD3	0.000419617	0.00226977	5.60243	3.14518	1.78127		PSMD3	0.423755	0.57047	4.24115	4.00791	1.0582		PSMD3	8.16584e-06	9.39135e-05	5.93073	3.62166	1.63757
ZC3H18	0.00141319	0.00513349	0.224092	0.0413436	5.42024	up	ZC3H18	0.0709769	0.331834	0.235055	0.111254	2.11278		ZC3H18	0.284005	0.418653	0.177238	0.138959	1.27547		ZC3H18	0.0244914	0.0531828	0.220842	0.0655722	3.36793		ZC3H18	0.970078	0.996384	0.175586	0.185202	0.948081		ZC3H18	8.16584e-06	9.39135e-05	0.349323	0.0771207	4.52957	up
MCEE	6.41152e-05	0.000441763	0.221388	2.61825	0.0845558	down	MCEE	0.00525139	0.0894292	0.540843	1.20592	0.448488		MCEE	0.000214092	0.00155539	0.0318303	1.36072	0.0233923	down	MCEE	7.62939e-06	0.000102365	0.786563	4.51865	0.17407	down	MCEE	1.84741e-08	9.57771e-07	1.01747	2.90017	0.350833	down	MCEE	1.00732e-05	0.00011197	0.695344	2.28116	0.30482	down
NACC1	0.0213894	0.0463181	0.128331	0.0204613	6.27188	up	OGDH	0.000342887	0.0181955	8.17036	15.7344	0.519268		OGDH	2.45869e-07	9.29949e-06	7.31877	13.7337	0.532904		OGDH	7.62939e-06	0.000102365	6.99327	24.2701	0.288144	down	OGDH	3.78327e-08	1.68632e-06	7.28639	15.4889	0.470427	down	OGDH	1.00732e-05	0.00011197	7.06211	14.2604	0.495226	down
GPHN	0.00111842	0.00420985	0.567473	0.958728	0.591901		ITPA	0.585791	0.81977	4.34868	3.39188	1.28209		ITPA	0.374079	0.508529	3.082	3.97414	0.775513		ITPA	0.000419617	0.00226977	5.22204	2.42761	2.1511	up	ITPA	2.99664e-06	5.95834e-05	5.33167	3.17585	1.67882		ITPA	1.00732e-05	0.00011197	8.32725	3.46691	2.40192	up
HPCAL1	0.00387406	0.0114204	4.78675	8.03915	0.59543		LPCAT2	0.634573	0.841307	0.665015	0.515216	1.29075		LPCAT2	0.00030598	0.00201636	1.05233	0.567244	1.85517		LPCAT2	1.52588e-05	0.000159333	0.947977	0.257553	3.68071	up	LPCAT2	1.02822e-05	0.000159921	0.87809	0.407425	2.15522	up	LPCAT2	1.00732e-05	0.00011197	0.638436	0.30838	2.07029	up
PFKFB2	0.0148652	0.033842	1.53265	2.77985	0.551341		PPIC	0.00436685	0.0785444	0.791129	0.305068	2.59328		PPIC	0.000769988	0.00415119	0.978411	0.469077	2.08582	up	PPIC	0.000144958	0.000966166	1.26273	0.303788	4.15663	up	PPIC	1.12313e-05	0.000172843	1.40573	0.619846	2.26787	up	PPIC	1.00732e-05	0.00011197	2.07015	0.511764	4.04512	up
CASP2	0.0108269	0.0265241	0.0717173	0.00211612	33.891	up	DOCK9	0.696084	0.875134	0.078548	0.0411943	1.90677		DOCK9	0.0166333	0.0480553	0.157661	0.0713801	2.20876	up	DOCK9	7.62939e-06	0.000102365	0.0938909	0.013649	6.87897	up	DOCK9	3.18497e-05	0.000395955	0.0731345	0.0242017	3.02187	up	DOCK9	1.00732e-05	0.00011197	0.142661	0.027493	5.189	up
VSIG1	2.38419e-07	6.80288e-06	0.696703	10.5059	0.0663156	down	VSIG1	0.00141898	0.0387819	5.57805	8.85998	0.629578		VSIG1	0.000108199	0.000925493	1.36952	7.07829	0.193482	down	VSIG1	1.52588e-05	0.000159333	1.76278	12.505	0.140965	down	VSIG1	5.29095e-05	0.000591428	4.49733	7.94672	0.565936		VSIG1	1.00732e-05	0.00011197	1.46239	8.99297	0.162615	down
PDIA4	0.0233247	0.0491915	74.4177	92.8001	0.801915		POLD1	0.0124149	0.139418	0.236243	0.0843006	2.80238		POLD1	0.0118386	0.0365837	0.208166	0.131338	1.58497		POLD1	7.62939e-06	0.000102365	1.93786	0.00899238	215.501	up	POLD1	6.30294e-05	0.00067459	0.203414	0.082339	2.47045	up	POLD1	1.00732e-05	0.00011197	0.481665	0.0882786	5.45619	up
RPN2	0.000127792	0.000745643	27.0033	43.9735	0.614081		SEC11C	0.00547592	0.0895705	9.44763	18.2444	0.517836		SEC11C	0.000119701	0.000998012	8.33461	17.7837	0.468667	down	SEC11C	0.00336456	0.0109246	10.7393	15.7965	0.679852		SEC11C	0.000209116	0.00168167	9.04979	16.7648	0.539808		SEC11C	1.00732e-05	0.00011197	4.22518	13.3839	0.315693	down
CBFB	1.66893e-06	2.42378e-05	2.70674	0.3752	7.21412	up	DPF2	0.681127	0.865396	0.202846	0.158311	1.28131		DPF2	0.572354	0.702813	0.261079	0.289029	0.903296		DPF2	0.155566	0.238682	0.247057	0.160707	1.53731		DPF2	0.00931589	0.0347445	0.127133	0.219248	0.579861		DPF2	1.00732e-05	0.00011197	0.435739	0.108156	4.02879	up
FCGR1A	0.00915169	0.0227806	0.225332	0.001	225.332	up	HNRNPLL	0.83898	0.945614	0.539752	0.572063	0.943518		HNRNPLL	0.170906	0.287896	0.588414	0.665901	0.883636		HNRNPLL	0.000144958	0.000966166	1.04883	0.257	4.08103	up	HNRNPLL	0.00932145	0.0347475	0.627083	0.477117	1.31432		HNRNPLL	1.00732e-05	0.00011197	2.3552	0.437146	5.38767	up
PHKB	0.0233247	0.0491915	0.0784491	0.152059	0.515913		PPP1R8	0.247898	0.578782	1.39445	1.02265	1.36357		PPP1R8	0.782327	0.879588	1.45989	1.34568	1.08487		PPP1R8	1.52588e-05	0.000159333	1.28437	0.244023	5.26332	up	PPP1R8	0.032477	0.0892508	1.05051	0.694659	1.51226		PPP1R8	1.00732e-05	0.00011197	1.69649	0.526383	3.22291	up
METTL16	0.00509932	0.0143753	0.0378224	0.00227416	16.6314	up	NIPBL	0.58269	0.81977	0.0651717	0.0533391	1.22184		NIPBL	1.10492e-05	0.000167514	0.132881	0.0377138	3.52342	up	NIPBL	7.62939e-06	0.000102365	0.106475	0.00607068	17.5393	up	NIPBL	0.046054	0.11557	0.094615	0.0592592	1.59663		NIPBL	1.00732e-05	0.00011197	0.18467	0.033372	5.53368	up
DDX20	0.00136666	0.0049944	0.110708	0.00468319	23.6394	up	FTSJ3	0.0374548	0.245236	0.4153	0.185489	2.23895		FTSJ3	0.0120522	0.0370233	0.440742	0.243974	1.80652		FTSJ3	7.62939e-06	0.000102365	0.364427	0.0815373	4.46946	up	FTSJ3	0.0519419	0.127116	0.368089	0.221141	1.6645		FTSJ3	1.00732e-05	0.00011197	0.566432	0.107765	5.2562	up
NDUFS4	5.67963e-05	0.000408753	0.531932	4.95041	0.107452	down	BDH2	0.0267144	0.205083	2.91702	3.70402	0.787528		BDH2	1.10492e-05	0.000167514	1.70138	4.97408	0.342049	down	BDH2	7.62939e-05	0.000573797	1.74743	4.21772	0.414307	down	BDH2	0.107526	0.213649	3.4323	3.83317	0.895421		BDH2	1.00732e-05	0.00011197	1.30091	3.70806	0.350834	down
RAB7L1	0.0184661	0.0407767	0.284278	0.050535	5.62536	up	RNPS1	0.895699	0.979543	2.32789	2.00654	1.16015		RNPS1	1.885e-06	4.43005e-05	1.1833	2.88924	0.409552	down	RNPS1	0.0814285	0.141236	3.17592	2.48284	1.27915		RNPS1	0.212102	0.347327	2.92076	2.56407	1.13911		RNPS1	1.00732e-05	0.00011197	5.08289	2.22388	2.2856	up
OGN	0.314554	0.413794	133.826	26.7556	5.00181		OGN	0.541771	0.797243	71.1802	48.5843	1.46509		OGN	0.00606003	0.0214046	46.4985	41.701	1.11504		OGN	0.865044	0.93303	40.0317	41.1036	0.973922		OGN	0.27217	0.417624	51.0268	41.9088	1.21757		OGN	1.00732e-05	0.00011197	11.1356	62.8314	0.17723	down
PA2G4	0.799773	0.867444	19.2337	18.4908	1.04018		PA2G4	0.340493	0.645809	20.1735	17.4055	1.15903		PA2G4	0.000792146	0.00421742	15.1654	21.9001	0.692481		PA2G4	0.000419617	0.00226977	20.717	14.398	1.43888		PA2G4	0.337687	0.488713	16.2948	16.4157	0.992635		PA2G4	1.00732e-05	0.00011197	32.4601	14.6784	2.21142	up
GGT5	2.09808e-05	0.000183261	2.55349	0.778005	3.2821	up	INTS5	0.744457	0.900494	0.109009	0.105506	1.03321		INTS5	2.2311e-05	0.000279831	0.178397	0.0599856	2.974	up	INTS5	0.000839233	0.00376271	0.125852	0.0423052	2.97487	up	INTS5	0.353522	0.504531	0.0832141	0.0740817	1.12327		INTS5	1.00732e-05	0.00011197	0.173475	0.0623309	2.78313	up
BMP2K	4.30125e-05	0.000326339	0.174209	0.010106	17.2381	up	DDX1	0.678384	0.863848	6.69328	7.16693	0.933911		DDX1	0.00266212	0.0111683	5.6604	7.3768	0.767325		DDX1	0.00280762	0.00943511	7.39599	5.54227	1.33447		DDX1	0.567158	0.704131	6.67449	6.89576	0.967912		DDX1	1.00732e-05	0.00011197	9.1705	5.94035	1.54377
INTS4	0.160105	0.239943	0.119667	0.0796555	1.5023		INTS4	0.836442	0.945614	0.0966028	0.0856666	1.12766		INTS4	0.099823	0.188937	0.0993887	0.0615847	1.61385		INTS4	0.00157928	0.00611761	0.134159	0.032212	4.16489	up	INTS4	0.901186	0.950328	0.122682	0.429933	0.285352		INTS4	1.00732e-05	0.00011197	0.638287	0.042716	14.9426	up
PSMD14	1.3113e-05	0.000123749	3.19244	1.85937	1.71695		RBM22	0.65779	0.852981	0.303025	0.294371	1.0294		RBM22	0.0857155	0.169517	0.176518	0.228651	0.771997		RBM22	0.000534058	0.00267214	0.68628	0.198841	3.4514	up	RBM22	0.985549	1	0.409554	0.419046	0.977349		RBM22	1.00732e-05	0.00011197	0.745844	0.226066	3.29924	up
MIA3	0.00188494	0.00642681	0.806021	1.3872	0.581043		NNMT	0.000692187	0.0258275	6.64881	2.32913	2.85463	up	NNMT	7.45058e-09	9.4923e-07	18.2683	1.12225	16.2782	up	NNMT	7.62939e-06	0.000102365	14.3565	0.415784	34.5288	up	NNMT	1.76854e-11	6.15621e-09	10.1868	1.55353	6.55722	up	NNMT	1.23382e-05	0.000133688	8.43477	1.41225	5.97257	up
PKLR	0.0216782	0.04686	3.1466	1.70685	1.84352		PRDX5	0.00781313	0.110509	87.5409	136.948	0.639225		PRDX5	3.72529e-08	2.41545e-06	42.194	125.47	0.336287	down	PRDX5	7.62939e-06	0.000102365	86.8291	403.29	0.215302	down	PRDX5	1.95323e-09	1.83053e-07	102.816	234.204	0.439002	down	PRDX5	1.23382e-05	0.000133688	90.9684	248.164	0.366566	down
PPWD1	0.000165874	0.000914315	0.230885	0.0583732	3.95532	up	PYGB	0.256972	0.589693	13.3874	9.4947	1.40998		PYGB	0.185785	0.302424	9.33068	10.8239	0.862041		PYGB	0.000144958	0.000966166	13.7878	5.17098	2.66637	up	PYGB	3.78327e-08	1.68632e-06	14.5996	7.1726	2.03547	up	PYGB	1.23382e-05	0.000133688	16.38	5.96112	2.74781	up
GNE	0.00108972	0.00418132	0.362133	0.0142846	25.3512	up	ITGA2	0.108288	0.394612	0.858343	0.520727	1.64836		ITGA2	0.362001	0.504578	1.37655	0.946406	1.4545		ITGA2	7.62939e-06	0.000102365	0.690778	0.141148	4.894	up	ITGA2	6.47149e-05	0.00068491	0.627672	0.329636	1.90414		ITGA2	1.23382e-05	0.000133688	1.10806	0.316744	3.49829	up
DOCK1	0.0690525	0.119171	0.136233	0.0671669	2.02827		DOCK1	0.980334	1	0.121481	0.19152	0.6343		DOCK1	0.21598	0.338247	0.135013	0.231555	0.58307		DOCK1	0.00193024	0.00710284	0.226489	0.0661847	3.42208	up	DOCK1	9.10663e-05	0.000894751	0.160564	0.0831448	1.93114		DOCK1	1.23382e-05	0.000133688	0.191901	0.0660089	2.90721	up
GLA	2.38419e-07	6.80288e-06	0.873707	0.187038	4.67127	up	IPO7	0.037477	0.245236	1.1949	0.821602	1.45435		IPO7	4.21107e-05	0.000452378	2.05858	1.12013	1.8378		IPO7	7.62939e-06	0.000102365	1.85954	0.651307	2.85509	up	IPO7	0.000200441	0.00162442	1.59821	1.0142	1.57583		IPO7	1.23382e-05	0.000133688	2.58208	0.773696	3.33734	up
TERF2IP	0.00138526	0.00503959	0.341321	0.111128	3.07142	up	TIPRL	0.0931877	0.363457	1.56947	1.02365	1.53322		TIPRL	5.67734e-06	0.000106535	2.46194	1.32266	1.86135		TIPRL	0.0482788	0.0927844	2.6617	1.78189	1.49375		TIPRL	0.00054011	0.00360237	1.91306	1.22611	1.56027		TIPRL	1.23382e-05	0.000133688	2.03098	0.875697	2.31927	up
WDR26	4.76837e-07	9.88452e-06	0.502696	0.097842	5.13783	up	WDR36	0.979996	1	0.109778	0.133595	0.821723		WDR36	0.0017844	0.00815501	0.225467	0.102549	2.19862	up	WDR36	0.000106812	0.000757458	0.470924	0.0647507	7.27288	up	WDR36	0.0010962	0.00642069	0.400978	0.130254	3.07843	up	WDR36	1.23382e-05	0.000133688	0.547485	0.200585	2.72944	up
UBE2L6	0.00126977	0.0047058	3.70461	1.45723	2.54222	up	UBXN1	0.0995601	0.377767	2.53286	1.50029	1.68825		UBXN1	0.295983	0.430315	2.07074	1.66685	1.24231		UBXN1	2.28882e-05	0.000212786	1.83475	0.492965	3.72186	up	UBXN1	0.015576	0.0514276	1.45411	1.10308	1.31823		UBXN1	1.23382e-05	0.000133688	1.95224	1.00751	1.93769
IRF2BPL	0.00279748	0.00884591	0.0862954	0.0144832	5.95829	up	MDC1	0.16566	0.4659	0.0520516	0.0185665	2.80352		MDC1	0.0203643	0.0565752	0.0254512	0.0136898	1.85913		MDC1	0.000321048	0.00184664	0.187343	0.00393266	47.6377	up	MDC1	0.0164155	0.0535224	0.0242085	0.0153427	1.57786		MDC1	1.23382e-05	0.000133688	0.166166	0.00521639	31.8545	up
MACROD1	0.000737667	0.00300015	1.43582	3.54181	0.405393	down	ATIC	0.49944	0.773489	11.6685	9.414	1.23948		ATIC	0.0280502	0.0721575	8.71787	10.4688	0.832747		ATIC	0.00128937	0.00521318	13.2948	9.29465	1.43037		ATIC	0.0406863	0.105134	13.0529	10.8198	1.20639		ATIC	1.23382e-05	0.000133688	17.0074	9.63659	1.76488
PUM1	0.00272632	0.00864343	1.21884	0.204961	5.94669	up	RELA	0.702373	0.875134	1.17048	1.1285	1.0372		RELA	0.678179	0.787234	1.09991	1.05821	1.0394		RELA	0.00400543	0.0124125	1.62089	1.02853	1.57593		RELA	0.0406863	0.105134	1.39174	1.18124	1.1782		RELA	1.23382e-05	0.000133688	1.80526	1.07847	1.67391
SMS	0.0213723	0.0463088	4.49623	3.25772	1.38018		SRSF3	0.121463	0.422372	22.2907	16.2707	1.37		SRSF3	0.0662398	0.138786	20.542	16.3813	1.254		SRSF3	7.62939e-06	0.000102365	57.4095	16.9177	3.39345	up	SRSF3	0.0669052	0.152229	34.3257	27.6646	1.24078		SRSF3	1.23382e-05	0.000133688	51.0293	23.8106	2.14314	up
SGPL1	0.000551701	0.00239795	1.75398	0.968923	1.81023		SMARCD2	0.247947	0.578782	0.361427	0.240916	1.50022		SMARCD2	0.438001	0.57208	0.701672	0.457424	1.53397		SMARCD2	7.62939e-06	0.000102365	0.399369	0.127485	3.13267	up	SMARCD2	0.187515	0.317511	0.338259	0.647559	0.522359		SMARCD2	1.23382e-05	0.000133688	0.648254	0.215146	3.01309	up
POLR3A	0.00592154	0.0160645	0.035367	0.001	35.367	up	PSMD12	0.271011	0.608853	5.15061	4.04202	1.27427		PSMD12	0.479096	0.612427	5.29589	5.15117	1.02809		PSMD12	0.00025177	0.00154778	4.82029	2.88402	1.67138		PSMD12	0.322872	0.472228	3.73263	3.51671	1.0614		PSMD12	1.23382e-05	0.000133688	5.11169	2.99786	1.70511
TOMM22	0.539919	0.632499	8.57357	7.73146	1.10892		TOMM22	0.167414	0.466323	5.59005	6.67824	0.837055		TOMM22	0.629528	0.746145	9.06323	8.82253	1.02728		TOMM22	0.030365	0.0637656	8.38965	6.73366	1.24593		TOMM22	0.358095	0.509969	6.71921	6.20356	1.08312		TOMM22	1.23382e-05	0.000133688	11.7638	5.34486	2.20096	up
SRSF2	4.52995e-06	5.30756e-05	45.144	21.3101	2.11844	up	SUB1	0.826293	0.939352	67.7017	59.7942	1.13225		SUB1	0.0357538	0.0866144	44.2011	57.7895	0.764864		SUB1	0.00336456	0.0109246	65.2584	45.6054	1.43094		SUB1	0.81297	0.891244	64.8736	60.4876	1.07251		SUB1	1.23382e-05	0.000133688	83.1577	49.3478	1.68513
TTI1	0.00166169	0.0057437	0.109072	0.00125765	86.7265	up	TXNRD2	0.00112939	0.034939	1.38815	3.33372	0.416398	down	TXNRD2	9.31919e-05	0.000826324	1.00986	2.09601	0.4818	down	TXNRD2	7.62939e-06	0.000102365	0.877624	5.95094	0.147477	down	TXNRD2	1.52767e-13	2.23345e-10	1.16341	4.07128	0.285761	down	TXNRD2	1.508e-05	0.00015577	0.980542	3.31717	0.295596	down
NCAPH	0.00385729	0.0114204	0.124083	0.001	124.083	up	OXCT1	5.25e-05	0.00812074	3.34007	10.0953	0.330854	down	OXCT1	2.45869e-07	9.29949e-06	1.35392	6.05135	0.223739	down	OXCT1	7.62939e-06	0.000102365	2.83102	29.097	0.0972959	down	OXCT1	3.90799e-13	4.76123e-10	4.04506	18.6601	0.216775	down	OXCT1	1.508e-05	0.00015577	3.72698	15.2777	0.243949	down
UFD1L	0.000638723	0.00270352	1.83854	0.99091	1.85541		UQCRFS1	0.00233845	0.0536293	9.25019	19.2921	0.47948		UQCRFS1	6.31809e-05	0.000622466	6.94961	15.2754	0.454955	down	UQCRFS1	7.62939e-06	0.000102365	7.15281	36.9524	0.193568	down	UQCRFS1	3.2324e-10	4.72577e-08	9.71812	26.0802	0.372625	down	UQCRFS1	1.508e-05	0.00015577	10.1353	22.2669	0.455171	down
MAP4K5	0.0376329	0.072669	0.0396014	0.011994	3.30176		NDUFB4	0.000248588	0.0164294	6.1206	12.9989	0.470854	down	NDUFB4	0.000328481	0.00213175	4.21521	10.5132	0.400944	down	NDUFB4	7.62939e-06	0.000102365	5.50952	24.2457	0.227237	down	NDUFB4	6.97348e-10	8.49602e-08	6.92508	17.2052	0.4025	down	NDUFB4	1.508e-05	0.00015577	5.30972	15.7314	0.337523	down
AMDHD2	0.00344452	0.0105328	0.243777	0.0410587	5.93728	up	CNN2	0.0244771	0.195763	9.55784	5.41482	1.76513		CNN2	0.0357538	0.0866144	8.06431	5.73418	1.40636		CNN2	1.52588e-05	0.000159333	9.99099	2.47539	4.03612	up	CNN2	4.23612e-09	3.25958e-07	9.22933	3.48899	2.64527	up	CNN2	1.508e-05	0.00015577	11.179	3.70854	3.0144	up
EDC4	5.96046e-06	6.49227e-05	0.914715	0.269061	3.39965	up	GOT2	0.000208339	0.0154554	28.5413	55.1166	0.517835		GOT2	0.479096	0.612427	31.28	36.0474	0.867747		GOT2	7.62939e-06	0.000102365	25.0949	89.3825	0.280758	down	GOT2	4.44992e-08	1.89122e-06	26.6762	63.8838	0.417575	down	GOT2	1.508e-05	0.00015577	25.0143	58.4544	0.427928	down
ENPEP	0.00592154	0.0160645	0.465719	0.00556486	83.6892	up	HADH	0.0234196	0.192417	21.4771	32.2091	0.666802		HADH	3.72529e-08	2.41545e-06	8.7682	28.9216	0.303172	down	HADH	7.62939e-06	0.000102365	11.551	50.3406	0.229456	down	HADH	1.53818e-07	5.22981e-06	16.8888	36.1083	0.467726	down	HADH	1.508e-05	0.00015577	9.78834	27.4554	0.356518	down
YKT6	0.0148652	0.033842	6.29354	10.8958	0.577611		YLPM1	0.125455	0.42981	0.173464	0.128388	1.35109		YLPM1	3.17991e-05	0.00036481	0.236187	0.117248	2.01443	up	YLPM1	0.00769043	0.0212541	0.306809	0.150327	2.04094	up	YLPM1	1.23885e-06	2.86582e-05	0.262075	0.145631	1.79958		YLPM1	1.508e-05	0.00015577	0.331826	0.136671	2.42791	up
BRAP	0.0201937	0.0442291	0.045113	0.0159152	2.83459	up	DDX24	0.797923	0.926157	0.106543	0.0538991	1.97671		DDX24	0.0348353	0.0854643	0.0912693	0.0673663	1.35482		DDX24	0.00151574	0.00600379	0.248738	0.0308472	8.06355	up	DDX24	1.69829e-05	0.000237371	0.336388	0.0878441	3.82937	up	DDX24	1.508e-05	0.00015577	0.46129	0.092524	4.98562	up
SND1	0.030087	0.061303	21.0425	27.2528	0.772123		SRSF7	0.49944	0.773489	15.2427	14.5739	1.04588		SRSF7	1.25915e-06	3.23107e-05	18.5475	12.2608	1.51275		SRSF7	7.62939e-06	0.000102365	26.1203	9.60148	2.72044	up	SRSF7	4.57448e-05	0.000527436	17.4442	13.86	1.2586		SRSF7	1.508e-05	0.00015577	24.265	11.226	2.16149	up
CRTAP	0.00014302	0.00081489	0.390256	0.0118728	32.8697	up	FAM83H	0.0874404	0.351405	0.26833	0.129667	2.06937		FAM83H	0.9019	0.961479	0.330907	0.368412	0.898197		FAM83H	0.00474548	0.0143179	0.398613	0.118106	3.37505	up	FAM83H	0.00090667	0.00556487	0.293618	0.139138	2.11026	up	FAM83H	1.508e-05	0.00015577	0.847986	0.100619	8.42766	up
DDX49	0.00326372	0.0101093	0.850572	0.0656707	12.9521	up	G3BP2	0.042354	0.248719	1.62454	0.953339	1.70405		G3BP2	0.629528	0.746145	1.32469	1.21171	1.09324		G3BP2	2.28882e-05	0.000212786	2.08313	0.938754	2.21904	up	G3BP2	0.00119746	0.00690876	1.52497	1.15349	1.32205		G3BP2	1.508e-05	0.00015577	2.01966	1.01308	1.99359
CMPK2	0.0260886	0.0542189	0.243105	0.113821	2.13586		ESYT1	0.157482	0.458097	3.72147	3.05408	1.21853		ESYT1	6.73532e-06	0.000116735	4.95322	3.37387	1.46811		ESYT1	0.000144958	0.000966166	5.19604	1.98727	2.61467	up	ESYT1	0.00162023	0.00880088	4.62893	3.43805	1.34638		ESYT1	1.508e-05	0.00015577	6.93989	2.42929	2.85675	up
POLR2A	5.96046e-06	6.49227e-05	0.39897	0.155896	2.5592	up	PSMC4	0.410892	0.707843	5.60913	4.97349	1.12781		PSMC4	0.0402135	0.0950621	6.50246	5.13728	1.26574		PSMC4	0.000144958	0.000966166	8.99165	4.72011	1.90497		PSMC4	0.00209571	0.0107055	7.12136	5.58863	1.27426		PSMC4	1.508e-05	0.00015577	8.94751	5.12219	1.74681
PTGS1	0.776785	0.853244	0.797103	0.689497	1.15606		PTGS1	0.162392	0.458482	1.01675	1.22183	0.832152		PTGS1	0.119971	0.217862	0.923127	1.13912	0.810385		PTGS1	0.212143	0.299939	0.521702	0.677402	0.770151		PTGS1	0.0062599	0.0252957	0.71343	1.00981	0.7065		PTGS1	1.508e-05	0.00015577	0.422807	0.92683	0.456186	down
PELP1	3.33786e-06	4.1515e-05	0.384385	0.112152	3.42735	up	POR	0.928765	0.994275	2.38672	2.70425	0.882581		POR	0.694702	0.802565	3.63776	3.44431	1.05616		POR	5.34058e-05	0.00042331	4.05978	1.5055	2.69663	up	POR	0.0071127	0.0279988	3.71722	2.54102	1.46288		POR	1.508e-05	0.00015577	5.79411	2.14453	2.70181	up
MYO10	0.0142662	0.0328587	0.029245	0.001	29.245	up	NUP43	0.699583	0.875134	0.348126	0.295439	1.17833		NUP43	0.297014	0.431642	0.182426	0.228482	0.798423		NUP43	2.28882e-05	0.000212786	0.81439	0.257213	3.16622	up	NUP43	0.0144376	0.0485461	0.542378	0.383511	1.41424		NUP43	1.508e-05	0.00015577	1.02177	0.366126	2.79076	up
SH3GLB1	2.6226e-05	0.00022137	1.59628	0.813358	1.96258		SMCHD1	0.316183	0.643431	0.292201	0.17156	1.7032		SMCHD1	0.185785	0.302424	0.286561	0.204763	1.39948		SMCHD1	7.62939e-06	0.000102365	0.560876	0.0881642	6.36172	up	SMCHD1	0.0169651	0.0545361	0.573307	0.237971	2.40915		SMCHD1	1.508e-05	0.00015577	0.418752	0.195399	2.14306	up
FHL1	0.964313	1	40.2074	33.1909	1.2114		FHL1	0.075277	0.339697	42.3427	56.5668	0.748542		FHL1	0.000172131	0.00130891	26.2875	60.1779	0.436829	down	FHL1	0.369217	0.465644	13.089	8.69224	1.50582		FHL1	0.0169651	0.0545361	29.5692	33.8468	0.87362		FHL1	1.508e-05	0.00015577	6.88556	36.4404	0.188954	down
LIMD1	0.0114901	0.027747	0.139067	0.0109986	12.6441	up	MYO1E	0.204061	0.519569	0.742709	0.524044	1.41726		MYO1E	0.00440677	0.016633	1.03766	0.683875	1.51732		MYO1E	0.00128937	0.00521318	1.60499	0.669576	2.39702	up	MYO1E	0.0184595	0.058134	0.873166	0.595827	1.46547		MYO1E	1.508e-05	0.00015577	1.84349	0.520113	3.5444	up
PLS1	1.66893e-06	2.42378e-05	16.1324	8.70277	1.85371		PRPF40A	0.889215	0.975591	1.01702	0.927426	1.09661		PRPF40A	0.0563868	0.124085	1.22519	0.842489	1.45425		PRPF40A	0.000671387	0.00321846	2.42018	1.10701	2.18622	up	PRPF40A	0.0230075	0.0689001	1.79175	1.43308	1.25028		PRPF40A	1.508e-05	0.00015577	2.50164	1.15029	2.17479	up
PFN2	0.00531619	0.0148429	2.70033	0.702592	3.84338	up	PPIL1	0.0482966	0.268707	3.80103	2.77778	1.36837		PPIL1	0.0903104	0.17687	4.05333	2.77077	1.46289		PPIL1	5.34058e-05	0.00042331	4.88001	1.81247	2.69246	up	PPIL1	0.0459877	0.115443	3.23971	2.65921	1.2183		PPIL1	1.508e-05	0.00015577	5.11441	2.04646	2.49916	up
HADH	3.33786e-06	4.1515e-05	13.541	40.8148	0.331767	down	ARHGEF1	0.429735	0.718711	1.85285	1.53972	1.20337		ARHGEF1	3.99351e-06	8.1008e-05	2.28629	1.23709	1.84813		ARHGEF1	0.000144958	0.000966166	2.76542	0.835801	3.3087	up	ARHGEF1	0.0684334	0.15478	2.39053	2.06557	1.15733		ARHGEF1	1.508e-05	0.00015577	2.68418	1.60375	1.67369
TSPAN15	0.008252	0.0211316	0.363862	0.830359	0.438198	down	CCT5	0.429735	0.718711	16.1088	13.7439	1.17207		CCT5	0.831373	0.912741	14.9028	15.2835	0.975092		CCT5	0.00193024	0.00710284	17.8154	11.0999	1.60501		CCT5	0.0816963	0.175958	15.5003	13.6836	1.13277		CCT5	1.508e-05	0.00015577	21.0698	12.7959	1.6466
PON2	2.38419e-07	6.80288e-06	3.16723	0.977418	3.24041	up	PSMD2	0.890109	0.975591	4.00832	3.817	1.05012		PSMD2	0.0298332	0.0759638	4.84159	3.88705	1.24557		PSMD2	3.8147e-05	0.000323352	5.2622	2.95434	1.78118		PSMD2	0.0969284	0.200381	4.08033	3.56997	1.14296		PSMD2	1.508e-05	0.00015577	5.7216	2.87363	1.99107
MYO6	0.118646	0.185251	2.58928	2.21579	1.16856		MYO6	0.357337	0.662898	1.99874	2.29733	0.870027		MYO6	0.0145989	0.0428871	2.12102	3.05614	0.694018		MYO6	0.0104065	0.0270389	2.78699	1.73445	1.60684		MYO6	0.128844	0.24327	2.51789	2.04665	1.23025		MYO6	1.508e-05	0.00015577	3.52941	1.82108	1.93809
SMYD3	0.00663338	0.0176663	0.223931	0.0307483	7.28271	up	SRSF5	0.0625611	0.307934	7.15691	5.3349	1.34153		SRSF5	0.284213	0.418653	5.74402	6.69685	0.857719		SRSF5	0.00657654	0.0185747	6.40726	3.71035	1.72686		SRSF5	0.212102	0.347327	4.90138	4.27907	1.14543		SRSF5	1.508e-05	0.00015577	8.80766	3.399	2.59125	up
MYO1B	2.38419e-07	6.80288e-06	0.851826	0.236125	3.60752	up	NUP54	0.161163	0.458097	0.682707	0.535069	1.27592		NUP54	0.661805	0.775415	0.710664	0.554485	1.28166		NUP54	0.000534058	0.00267214	1.15142	0.641342	1.79533		NUP54	0.250996	0.393223	0.908096	0.804133	1.12929		NUP54	1.508e-05	0.00015577	1.74153	0.81021	2.14948	up
BANF1	0.00391557	0.0115156	7.89145	2.74171	2.87829	up	DAZAP1	0.34578	0.653269	2.44385	1.8704	1.30659		DAZAP1	0.661805	0.775415	2.15153	2.02318	1.06344		DAZAP1	0.000419617	0.00226977	5.20712	2.14609	2.42633	up	DAZAP1	0.429522	0.576428	3.31113	3.01852	1.09694		DAZAP1	1.508e-05	0.00015577	7.11423	2.84616	2.49959	up
IGF2BP2	0.376522	0.468223	0.489429	0.224709	2.17806		IGF2BP2	0.675754	0.863848	0.513035	0.222575	2.305		IGF2BP2	0.00266212	0.0111683	0.195446	0.37025	0.527876		IGF2BP2	0.00233459	0.00824143	1.18795	0.555118	2.14	up	IGF2BP2	0.521501	0.665068	0.65904	0.429339	1.53501		IGF2BP2	1.508e-05	0.00015577	1.42364	0.300357	4.73984	up
TSG101	0.988101	1	1.78123	1.67697	1.06217		TSG101	0.619841	0.834335	1.87135	1.85511	1.00876		TSG101	0.0191131	0.0536735	1.91995	2.4076	0.797454		TSG101	0.0342331	0.0706327	2.71085	1.84245	1.47133		TSG101	0.730018	0.831868	2.27581	2.2097	1.02992		TSG101	1.508e-05	0.00015577	3.34932	1.81881	1.84149
CDH11	0.000726514	0.00300015	0.136531	0.00341469	39.9833	up	EIF2S2	0.608397	0.827665	5.62183	5.94032	0.946384		EIF2S2	0.00762919	0.0258893	7.80725	5.73985	1.36018		EIF2S2	0.196388	0.282374	9.28918	6.82261	1.36153		EIF2S2	0.782513	0.874243	7.91141	7.47565	1.05829		EIF2S2	1.508e-05	0.00015577	12.3268	6.24101	1.97513
WDR55	0.000214092	0.00111245	0.244102	0.020399	11.9664	up	WDR61	0.664052	0.857551	2.06083	1.59609	1.29117		WDR61	0.284213	0.418653	3.38476	1.57211	2.15301		WDR61	0.579842	0.68086	1.94317	2.03807	0.953433		WDR61	0.866918	0.92554	1.88821	1.89537	0.996225		WDR61	1.508e-05	0.00015577	2.85173	1.71927	1.65868
UCHL5	0.000349283	0.00165455	1.80756	0.905968	1.99518		UQCRB	0.0366145	0.243298	6.80909	12.835	0.530509		UQCRB	9.31919e-05	0.000826324	2.31162	7.10044	0.325559	down	UQCRB	1.52588e-05	0.000159333	11.4627	55.5322	0.206415	down	UQCRB	1.76854e-11	6.15621e-09	13.8077	42.7846	0.322727	down	UQCRB	1.82986e-05	0.000181569	12.5804	38.8835	0.323542	down
GPKOW	0.000129926	0.000755669	0.319678	0.0407802	7.83905	up	IVD	4.11e-05	0.00766146	3.92584	6.90941	0.568187		IVD	2.28733e-06	5.09527e-05	2.90348	5.64451	0.51439		IVD	1.52588e-05	0.000159333	3.83479	13.8457	0.276966	down	IVD	1.32433e-07	4.65426e-06	5.00627	9.33944	0.536035		IVD	1.82986e-05	0.000181569	4.17475	8.70975	0.479319	down
LEMD3	0.00241566	0.0079137	0.199157	0.073967	2.69252	up	MXRA5	0.0123289	0.138963	0.29132	0.0663118	4.39318		MXRA5	5.93442e-06	0.000106937	0.553689	0.0436828	12.6752	up	MXRA5	1.52588e-05	0.000159333	0.805766	0.0776838	10.3724	up	MXRA5	2.38967e-07	7.30898e-06	0.641087	0.135004	4.74867	up	MXRA5	1.82986e-05	0.000181569	0.928182	0.120105	7.72807	up
PFKM	0.0178728	0.0396109	2.75636	3.79421	0.726464		PPIF	0.148706	0.458097	3.97979	5.45185	0.729988		PPIF	0.0754271	0.154092	1.21321	3.82316	0.317332		PPIF	7.62939e-06	0.000102365	5.67694	31.7149	0.178999	down	PPIF	7.87151e-07	1.97734e-05	5.6553	15.3331	0.36883	down	PPIF	1.82986e-05	0.000181569	3.11037	12.7013	0.244886	down
ATP5O	2.38419e-07	6.80288e-06	21.2602	119.785	0.177487	down	ADA	0.0042424	0.0776882	3.24292	8.28508	0.391417		ADA	0.00141653	0.00676319	2.64711	5.53821	0.477973	down	ADA	2.28882e-05	0.000212786	4.50089	17.226	0.261284	down	ADA	2.59417e-05	0.000333862	6.79362	11.3425	0.598951		ADA	1.82986e-05	0.000181569	3.22129	13.6511	0.235972	down
TEX264	0.0287679	0.0592457	0.207874	0.089567	2.32088		TKT	0.410892	0.707843	74.4291	62.3338	1.19404		TKT	8.2016e-05	0.000747303	87.7992	49.6706	1.76763		TKT	7.62939e-06	0.000102365	93.5206	38.029	2.45919	up	TKT	6.17202e-05	0.000662517	73.4639	52.6367	1.39568		TKT	1.82986e-05	0.000181569	86.9256	47.0132	1.84896
RFC1	0.00352427	0.0106933	0.0317646	0.00590248	5.38157	up	S100A13	0.986861	1	3.33594	2.94123	1.1342		S100A13	0.722161	0.829284	4.32633	3.33892	1.29573		S100A13	7.62939e-06	0.000102365	5.76024	0.754582	7.63368	up	S100A13	0.000112652	0.00103975	6.58814	2.70559	2.43501	up	S100A13	1.82986e-05	0.000181569	10.7315	2.75837	3.89052	up
NUP214	0.00111842	0.00420985	1.08566	0.300141	3.61717	up	PGK1	0.489134	0.764651	153.546	138.805	1.1062		PGK1	0.0426084	0.0992374	170.208	131.469	1.29466		PGK1	0.00233459	0.00824143	147.171	107.713	1.36632		PGK1	0.000167227	0.00141485	161.776	125.315	1.29096		PGK1	1.82986e-05	0.000181569	207.566	118.897	1.74576
PPM1B	0.111426	0.174954	1.15347	0.999276	1.1543		PPM1B	0.64635	0.848954	0.931725	0.823985	1.13076		PPM1B	0.779298	0.877458	1.14269	1.11596	1.02395		PPM1B	0.000328064	0.00184664	1.23234	0.606763	2.03101	up	PPM1B	0.000250443	0.00195801	1.10374	0.82146	1.34363		PPM1B	1.82986e-05	0.000181569	2.04834	0.757012	2.70583	up
GRPEL1	0.00188494	0.00642681	2.06491	4.27723	0.482768	down	ARHGAP35	0.86254	0.960381	0.0786533	0.079606	0.988033		ARHGAP35	0.318746	0.457548	0.132198	0.0851033	1.55339		ARHGAP35	0.00280762	0.00943511	0.256564	0.086554	2.96421	up	ARHGAP35	0.000516903	0.0034818	0.323397	0.088398	3.65842	up	ARHGAP35	1.82986e-05	0.000181569	0.360414	0.0805951	4.47191	up
TMED5	0.0233247	0.0491915	8.77724	15.605	0.562464		TOM1	0.146965	0.458097	1.66687	1.22528	1.3604		TOM1	8.2016e-05	0.000747303	2.20941	1.33123	1.65968		TOM1	0.00128937	0.00521318	2.18253	1.25828	1.73453		TOM1	0.000877004	0.00539638	1.86141	1.26888	1.46697		TOM1	1.82986e-05	0.000181569	2.57694	1.44541	1.78284
PGP	1.66893e-05	0.000151034	0.674749	0.302138	2.23325	up	PPP1CA	0.383552	0.687033	7.55893	6.18202	1.22273		PPP1CA	0.0698127	0.144233	6.73431	8.22169	0.819091		PPP1CA	7.62939e-06	0.000102365	5.6457	3.13701	1.79971		PPP1CA	0.000986715	0.00590736	5.27956	4.2346	1.24677		PPP1CA	1.82986e-05	0.000181569	7.59922	4.95667	1.53313
GKN1	2.38419e-07	6.80288e-06	121.563	4767.21	0.0254998	down	AQR	0.576876	0.816583	0.237605	0.246279	0.96478		AQR	0.139532	0.24636	0.215849	0.126367	1.70812		AQR	7.62939e-06	0.000102365	0.252767	0.0597269	4.23204	up	AQR	0.00116958	0.00679081	0.191346	0.106307	1.79993		AQR	1.82986e-05	0.000181569	0.388237	0.110366	3.51772	up
L3HYPDH	0.000384708	0.00180009	0.289234	0.0150536	19.2136	up	MSH6	0.450322	0.733551	0.315632	0.188843	1.6714		MSH6	0.00441386	0.0166425	0.424966	0.211644	2.00793	up	MSH6	7.62939e-06	0.000102365	0.746574	0.0367705	20.3036	up	MSH6	0.0161654	0.0528012	0.415823	0.281021	1.47969		MSH6	1.82986e-05	0.000181569	0.911061	0.242749	3.75311	up
SFXN1	0.0213723	0.0463088	4.39939	5.79921	0.758619		SMARCC1	0.464186	0.74627	0.391856	0.321068	1.22048		SMARCC1	3.99351e-06	8.1008e-05	0.447851	0.205327	2.18116	up	SMARCC1	7.62939e-06	0.000102365	0.566632	0.145098	3.90518	up	SMARCC1	0.017578	0.0559647	0.38833	0.330562	1.17476		SMARCC1	1.82986e-05	0.000181569	0.850984	0.232986	3.65252	up
ADPRHL2	0.0326698	0.0658829	2.11022	1.74611	1.20852		CHMP4B	0.250142	0.58193	3.36825	2.84681	1.18317		CHMP4B	0.0110235	0.0345502	2.60177	4.10482	0.633833		CHMP4B	0.0665359	0.118473	3.63078	2.29028	1.5853		CHMP4B	0.0223914	0.0675013	3.85172	3.05291	1.26166		CHMP4B	1.82986e-05	0.000181569	7.64455	2.43179	3.14359	up
UBR4	0.111426	0.174954	0.412913	0.35706	1.15643		UBR4	0.263928	0.59793	0.321891	0.366839	0.877473		UBR4	0.00117213	0.00579444	0.520549	0.341683	1.52349		UBR4	0.000190735	0.00121938	0.462026	0.223077	2.07115	up	UBR4	0.0236381	0.0702987	0.392744	0.325809	1.20544		UBR4	1.82986e-05	0.000181569	0.659716	0.292092	2.25859	up
SWAP70	0.000106573	0.000642973	1.9105	0.920154	2.07628	up	TBL1XR1	0.325421	0.643431	1.01219	0.972707	1.0406		TBL1XR1	0.866508	0.935421	0.818154	0.848772	0.963927		TBL1XR1	0.000144958	0.000966166	2.52569	0.589213	4.28654	up	TBL1XR1	0.0263092	0.0760761	1.57032	1.07748	1.4574		TBL1XR1	1.82986e-05	0.000181569	2.3649	0.748375	3.16005	up
GTF2I	0.0326698	0.0658829	2.59077	1.62899	1.59042		KIAA0196	0.776022	0.915559	0.668557	0.474608	1.40865		KIAA0196	3.20375e-07	1.16913e-05	1.20829	0.443306	2.72564	up	KIAA0196	2.28882e-05	0.000212786	0.991371	0.410438	2.4154	up	KIAA0196	0.0300037	0.0842271	0.91045	0.692425	1.31487		KIAA0196	1.82986e-05	0.000181569	1.07694	0.484755	2.22161	up
HEXIM1	8.55329e-05	0.000562692	0.550895	0.0985623	5.58931	up	LAMC2	0.881836	0.972215	0.25361	0.245042	1.03497		LAMC2	0.0120522	0.0370233	1.82671	0.195577	9.3401	up	LAMC2	3.8147e-05	0.000323352	1.18723	0.150146	7.90718	up	LAMC2	0.0598257	0.139231	0.64528	0.445862	1.44726		LAMC2	1.82986e-05	0.000181569	1.07332	0.239938	4.47333	up
MXRA7	0.00670611	0.0176905	1.52436	0.67985	2.2422	up	NUMA1	0.552622	0.804551	3.85482	3.03107	1.27177		NUMA1	0.000273511	0.00184938	4.2374	2.99878	1.41304		NUMA1	0.0104065	0.0270389	7.52843	6.01702	1.25119		NUMA1	0.0699896	0.157181	4.18274	3.55954	1.17508		NUMA1	1.82986e-05	0.000181569	5.17277	3.23837	1.59734
CCDC124	8.84533e-05	0.000565045	1.67865	0.357236	4.69899	up	DRG1	0.106889	0.391476	1.99158	1.39111	1.43165		DRG1	0.99106	1	1.95901	1.86319	1.05142		DRG1	0.32473	0.433354	3.57597	2.77723	1.2876		DRG1	0.116635	0.226335	2.40277	2.14914	1.11801		DRG1	1.82986e-05	0.000181569	3.73645	1.74428	2.14211	up
PALM2	0.000726514	0.00300015	0.217591	0.001	217.591	up	PLCB3	0.449063	0.73232	0.892408	0.394949	2.25955		PLCB3	7.20471e-05	0.000675872	0.598009	1.86673	0.320352	down	PLCB3	0.0138702	0.0343066	0.891619	0.37591	2.3719	up	PLCB3	0.138321	0.257416	1.12294	0.692117	1.62247		PLCB3	1.82986e-05	0.000181569	1.31894	0.412521	3.19726	up
VDAC2	0.000127792	0.000745643	30.2521	57.7069	0.524238		VPS28	0.588663	0.821574	1.57114	1.38271	1.13628		VPS28	0.186603	0.303293	1.41502	1.66322	0.85077		VPS28	0.000106812	0.000757458	2.13273	1.29924	1.64152		VPS28	0.390101	0.539164	1.66355	1.52045	1.09412		VPS28	1.82986e-05	0.000181569	1.93226	1.00368	1.92518
CARKD	3.26633e-05	0.000268844	0.856044	2.4921	0.343503	down	AHCTF1	0.874542	0.968457	0.0585577	0.0441136	1.32743		AHCTF1	0.0178938	0.0509188	0.189832	0.0846166	2.24343		AHCTF1	0.000321048	0.00184664	0.109936	0.00850687	12.9232	up	AHCTF1	0.400206	0.550585	0.0547929	0.0728497	0.752137		AHCTF1	1.82986e-05	0.000181569	0.150878	0.025485	5.92025	up
PRELP	0.360391	0.462897	69.4285	16.5711	4.18974		PRELP	0.187115	0.494756	33.1515	28.8071	1.15081		PRELP	0.479096	0.612427	31.9599	21.3348	1.49802		PRELP	0.118706	0.18922	42.5013	22.1503	1.91877		PRELP	0.508446	0.651946	60.8574	33.7986	1.80059		PRELP	1.82986e-05	0.000181569	18.3643	54.7619	0.335347	down
CCDC47	0.0484409	0.0901653	2.27163	3.06488	0.741181		DSP	0.631376	0.83895	3.37799	3.60511	0.937001		DSP	1.51396e-05	0.000205119	3.13968	6.11762	0.513219		DSP	0.0431671	0.084173	5.56598	4.46286	1.24718		DSP	0.573873	0.708856	4.11048	4.03919	1.01765		DSP	1.82986e-05	0.000181569	9.88933	3.61092	2.73873	up
IFI44	0.00385729	0.0114204	0.114005	0.00327524	34.8082	up	MACF1	0.654712	0.851646	0.387657	0.35075	1.10522		MACF1	2.28733e-06	5.09527e-05	0.708865	0.304749	2.32606	up	MACF1	0.00233459	0.00824143	0.775772	0.421567	1.84021		MACF1	0.715233	0.823342	0.511409	0.537161	0.952059		MACF1	1.82986e-05	0.000181569	0.814001	0.371356	2.19197	up
POLR2B	0.0254226	0.052865	0.500181	0.301209	1.66058		PSMC5	0.643001	0.846237	5.495	5.11376	1.07455		PSMC5	0.00953641	0.0306025	5.64641	4.75103	1.18846		PSMC5	0.000328064	0.00184664	7.49667	5.60187	1.33824		PSMC5	0.882456	0.936928	6.35158	6.67673	0.951301		PSMC5	1.82986e-05	0.000181569	8.86714	5.77508	1.53542
PPP2R5E	2.6226e-05	0.00022137	0.620549	0.305827	2.02908	up	PUS7	0.0193026	0.183429	0.134028	0.0156616	8.55773		PUS7	0.000227586	0.00160928	0.136127	0.0314313	4.33092	up	PUS7	0.000321048	0.00184664	0.321936	0.0375451	8.57463	up	PUS7	7.47381e-08	2.8455e-06	0.189059	0.0332764	5.68148	up	PUS7	1.94225e-05	0.000186635	0.502828	0.0149614	33.6085	up
COL6A5	4.52995e-06	5.30756e-05	0.0576492	1.03069	0.0559326	down	COL6A5	0.000898467	0.030666	0.125301	0.493516	0.253895	down	COL6A5	0.00014302	0.00114891	0.0297874	0.412679	0.0721806	down	COL6A5	1.52588e-05	0.000159333	0.022429	0.817011	0.0274525	down	COL6A5	1.5496e-07	5.24424e-06	0.130531	0.967894	0.134861	down	COL6A5	1.94225e-05	0.000186635	0.0120664	0.542926	0.0222247	down
ISOC2	0.0233247	0.0491915	3.17967	5.07464	0.626582		ME3	0.000216	0.0155084	0.182978	0.83361	0.219501	down	ME3	0.000632739	0.00354549	0.0943454	0.505054	0.186803	down	ME3	7.62939e-06	0.000102365	0.20909	2.60039	0.0804071	down	ME3	1.39509e-06	3.16712e-05	0.359743	1.38566	0.259618	down	ME3	1.94225e-05	0.000186635	0.112093	1.10669	0.101287	down
KIAA0196	0.0111566	0.0271126	0.779327	0.470521	1.65631		MMP14	0.0745017	0.339697	0.119709	0.0135478	8.83603		MMP14	9.56917e-05	0.000840282	0.367504	0.001	367.504	up	MMP14	0.000482403	0.00251499	0.450467	0.00216843	207.738	up	MMP14	1.77418e-06	3.82574e-05	0.296783	0.0224864	13.1983	up	MMP14	1.94225e-05	0.000186635	0.734823	0.00230498	318.797	up
TMEM192	0.0346252	0.0691174	0.340962	0.570907	0.597228		TOP2A	0.00388909	0.0733665	0.325513	0.0254057	12.8126		TOP2A	1.49012e-08	1.30376e-06	0.213802	0.0282262	7.57458	up	TOP2A	0.000482403	0.00251499	0.811457	0.00837808	96.8548	up	TOP2A	2.99955e-06	5.95834e-05	0.38678	0.0681411	5.67615	up	TOP2A	1.94225e-05	0.000186635	2.26777	0.0462475	49.0356	up
WDFY4	0.0209897	0.0457661	0.0397957	0.0164591	2.41786	up	WDR12	0.00389227	0.0733665	0.916829	0.232559	3.94236		WDR12	0.00398888	0.0153999	1.8944	0.2353	8.05098	up	WDR12	7.62939e-06	0.000102365	1.12179	0.0691436	16.224	up	WDR12	3.14003e-06	6.18696e-05	0.83047	0.27825	2.98462	up	WDR12	1.94225e-05	0.000186635	1.37166	0.153295	8.94789	up
OGDH	4.52995e-06	5.30756e-05	8.41954	29.5844	0.284593	down	BOP1	0.054668	0.288416	0.296824	0.0616741	4.81278		BOP1	0.00102839	0.00527039	0.402854	0.122448	3.29001	up	BOP1	7.62939e-06	0.000102365	0.544997	0.0033757	161.447	up	BOP1	2.55081e-05	0.000331786	0.343496	0.117054	2.93453	up	BOP1	1.94225e-05	0.000186635	0.675883	0.0738431	9.15297	up
ABHD14B	8.84533e-05	0.000565045	8.07133	14.9498	0.539894		CDK2	0.0145584	0.1575	0.208291	0.0450244	4.62617		CDK2	0.000151508	0.00120694	0.451335	0.0410046	11.0069	up	CDK2	0.000584659	0.00289716	0.956837	0.0341892	27.9866	up	CDK2	3.03056e-05	0.000379943	0.310032	0.0914227	3.39119	up	CDK2	1.94225e-05	0.000186635	1.44541	0.0387281	37.3219	up
TPP2	0.00145841	0.00523759	3.77575	1.89425	1.99327		TRIP13	0.00259614	0.0563402	0.218087	0.00352816	61.8133		TRIP13	0.000214092	0.00155539	0.303448	0.00539756	56.2195	up	TRIP13	0.000482403	0.00251499	0.384245	0.001	384.245	up	TRIP13	8.30504e-05	0.000838534	0.145035	0.0176519	8.21641	up	TRIP13	1.94225e-05	0.000186635	0.747754	0.0025929	288.385	up
SH3BP1	0.000127792	0.000745643	1.14137	0.36067	3.16458	up	SMC4	0.00289208	0.0599015	0.74279	0.0247451	30.0176		SMC4	4.83058e-05	0.000501138	2.74408	0.0274742	99.8783	up	SMC4	0.000321048	0.00184664	1.38508	0.00837986	165.287	up	SMC4	0.000106128	0.000997171	0.577609	0.0559314	10.3271	up	SMC4	1.94225e-05	0.000186635	2.02669	0.0263373	76.9512	up
KCTD12	1.66893e-06	2.42378e-05	20.0029	6.26589	3.19235	up	MKI67	0.015074	0.160217	0.177268	0.0118673	14.9375		MKI67	6.41152e-05	0.000622466	0.118269	0.0106219	11.1345	up	MKI67	0.000726514	0.00338586	0.145367	0.001	145.367	up	MKI67	0.000131022	0.00116944	0.0916692	0.0123806	7.40424	up	MKI67	1.94225e-05	0.000186635	0.274389	0.0103926	26.4024	up
DDC	0.0206584	0.0452061	0.477121	0.112475	4.242	up	FRMD8	0.0602334	0.301202	0.0913114	0.0253442	3.60285		FRMD8	0.384879	0.521174	0.0657786	0.0473626	1.38883		FRMD8	0.00333335	0.0109246	0.115702	0.011782	9.82032	up	FRMD8	0.000293141	0.00223214	0.110049	0.0391168	2.81334	up	FRMD8	1.94225e-05	0.000186635	0.239479	0.0314964	7.60339	up
PDIA5	1.66893e-05	0.000151034	4.24272	8.43534	0.50297		POLD2	0.0255036	0.200356	0.126413	0.0290092	4.35767		POLD2	0.338495	0.480583	0.14086	0.0663557	2.12281		POLD2	7.62939e-06	0.000102365	0.485126	0.0106664	45.4818	up	POLD2	0.000625916	0.00407794	0.237211	0.0988025	2.40086	up	POLD2	1.94225e-05	0.000186635	0.553447	0.0594215	9.31393	up
ZNFX1	0.00483046	0.013783	0.055116	0.0108975	5.05766	up	ZNFX1	0.0385732	0.246493	0.0357827	0.010417	3.43504		ZNFX1	0.0335327	0.0830823	0.0878635	0.0736887	1.19236		ZNFX1	0.000726514	0.00338586	0.102104	0.001	102.104	up	ZNFX1	0.000633036	0.00411289	0.0897097	0.0114519	7.83364	up	ZNFX1	1.94225e-05	0.000186635	0.0916308	0.001	91.6308	up
ABHD10	8.84533e-05	0.000565045	2.70191	5.89535	0.458312	down	AAAS	0.13074	0.43821	0.279786	0.148886	1.8792		AAAS	0.000139137	0.00112393	0.383382	0.139771	2.74293	up	AAAS	0.000776593	0.0035983	0.426299	0.132318	3.22176	up	AAAS	0.0014139	0.00793827	0.291559	0.156396	1.86424		AAAS	1.94225e-05	0.000186635	0.594609	0.128742	4.61859	up
YTHDF1	0.00133205	0.00488507	0.286827	0.00806251	35.5755	up	YTHDF2	0.069731	0.329613	0.290351	0.156759	1.85221		YTHDF2	0.000698236	0.00385011	0.316029	0.119072	2.65411	up	YTHDF2	0.000482403	0.00251499	0.488107	0.147901	3.30024	up	YTHDF2	0.00171513	0.00919855	0.395327	0.239417	1.65121		YTHDF2	1.94225e-05	0.000186635	0.628507	0.142905	4.39808	up
USP39	0.000253439	0.00128322	1.14765	0.499857	2.29595	up	UTP14A	0.00928753	0.122601	0.0834623	0.0431643	1.9336		UTP14A	0.0545262	0.120944	0.113619	0.0816767	1.39108		UTP14A	0.0045073	0.0138016	0.178761	0.0684273	2.61242	up	UTP14A	0.00369993	0.0167887	0.102572	0.0473286	2.16724	up	UTP14A	1.94225e-05	0.000186635	0.359468	0.0161101	22.3132	up
TCEA1	2.6226e-05	0.00022137	2.46214	0.956085	2.57523	up	THOC5	0.569149	0.813151	0.143134	0.0664726	2.15327		THOC5	0.104529	0.194788	0.0547587	0.181949	0.300957		THOC5	0.000891901	0.00395943	0.155365	0.0162458	9.56338	up	THOC5	0.00429385	0.0188404	0.138317	0.0624396	2.21522	up	THOC5	1.94225e-05	0.000186635	0.285533	0.0355912	8.02257	up
DDX41	0.0593894	0.104401	0.296391	0.0882089	3.3601		DDX41	0.0810607	0.339697	0.207455	0.0834959	2.48461		DDX41	0.741269	0.845202	0.120957	0.157903	0.766019		DDX41	0.000321048	0.00184664	0.336682	0.00974465	34.5505	up	DDX41	0.00538022	0.0226031	0.134196	0.0624309	2.14952	up	DDX41	1.94225e-05	0.000186635	0.401461	0.022044	18.2118	up
S100A8	1.3113e-05	0.000123749	194.441	12.6937	15.3179	up	SF3B14	0.316813	0.643431	1.74227	1.24811	1.39593		SF3B14	0.00148109	0.00702528	0.578694	1.37276	0.421554	down	SF3B14	0.00333588	0.0109246	1.8995	0.506514	3.75014	up	SF3B14	0.0123056	0.0429381	1.50473	0.964248	1.56052		SF3B14	1.94225e-05	0.000186635	3.41764	0.798632	4.27937	up
HBG2	0.06053	0.105895	263.697	564.331	0.467273		HBG2	0.133744	0.443912	366.94	557.252	0.658482		HBG2	0.556121	0.686931	352.02	325.219	1.08241		HBG2	0.228752	0.321655	427.666	661.581	0.64643		HBG2	0.0201908	0.0623025	399.745	672.75	0.594194		HBG2	1.94225e-05	0.000186635	175.336	680.863	0.25752	down
LRRC8A	0.00385729	0.0114204	0.0515968	0.00164799	31.309	up	NCAPD2	0.0182045	0.178365	0.112349	0.00411108	27.3283		NCAPD2	1.94225e-05	0.000251419	0.192212	0.0188075	10.22	up	NCAPD2	0.000482403	0.00251499	0.151336	0.001	151.336	up	NCAPD2	0.0208163	0.0638553	0.0793506	0.0185233	4.28382		NCAPD2	1.94225e-05	0.000186635	0.242417	0.00291597	83.1342	up
USP9Y	0.0438059	0.0829814	0.183279	0.11903	1.53977		UTP6	0.0963627	0.371099	0.102568	0.0222972	4.60003		UTP6	0.00538641	0.0195874	0.170707	0.0231593	7.37103	up	UTP6	0.000891901	0.00395943	0.109928	0.00359021	30.6187	up	UTP6	0.038751	0.100947	0.0721273	0.0376896	1.91372		UTP6	1.94225e-05	0.000186635	0.144158	0.00606654	23.7629	up
DHX32	0.011331	0.0273993	0.0537317	0.134171	0.400471	down	ANAPC5	0.624652	0.838172	0.151102	0.073027	2.06912		ANAPC5	0.00490232	0.0181266	0.219617	0.0699378	3.14018	up	ANAPC5	0.000726514	0.00338586	0.154531	0.0103347	14.9526	up	ANAPC5	0.0905402	0.190186	0.0474617	0.0276471	1.7167		ANAPC5	1.94225e-05	0.000186635	0.121611	0.0169884	7.15845	up
PXN	2.38419e-06	3.20653e-05	0.633131	0.265108	2.3882	up	RFC5	0.029881	0.21825	0.224744	0.0782503	2.87212		RFC5	1.30706e-05	0.000184667	0.465044	0.0639638	7.27042	up	RFC5	7.62939e-06	0.000102365	0.373937	0.00545576	68.5399	up	RFC5	1.4498e-05	0.000210278	0.239709	0.0716275	3.34661	up	RFC5	2.20692e-05	0.000203649	0.553755	0.0874548	6.3319	up
GPT	2.38419e-07	6.80288e-06	0.0906996	1.73625	0.0522389	down	GPT	0.0166976	0.169652	0.632666	1.02278	0.618577		GPT	7.45058e-09	9.4923e-07	0.123345	1.2915	0.095505	down	GPT	7.62939e-06	0.000102365	0.18125	3.08779	0.0586989	down	GPT	0.000365038	0.0026711	0.504612	1.2785	0.39469	down	GPT	2.20692e-05	0.000203649	0.0821299	1.01728	0.0807345	down
GTF2F2	0.000321048	0.00154392	0.336091	0.0124003	27.1034	up	KIAA0020	0.0160225	0.165225	0.145155	0.0274541	5.28718		KIAA0020	0.236451	0.362106	0.161097	0.147765	1.09022		KIAA0020	0.00333588	0.0109246	0.395561	0.0515597	7.67191	up	KIAA0020	0.00276372	0.0132826	0.158972	0.078724	2.01935	up	KIAA0020	2.20692e-05	0.000203649	0.318411	0.0182264	17.4697	up
NUP160	0.0354314	0.0697808	0.811461	0.383906	2.1137		PGAM5	0.0045255	0.0802449	1.77956	0.587947	3.02674		PGAM5	0.00851998	0.0283557	1.79253	0.955546	1.87592		PGAM5	0.00896454	0.0241276	1.99728	0.789272	2.53053	up	PGAM5	0.00781775	0.0302369	1.17116	0.735243	1.59289		PGAM5	2.20692e-05	0.000203649	2.0985	0.398591	5.26479	up
TRA2B	2.38419e-06	3.20653e-05	13.4782	4.36109	3.09055	up	TRMT6	0.028881	0.214884	0.0699148	0.0466213	1.49963		TRMT6	0.0249325	0.0656013	0.0829556	0.00770127	10.7717		TRMT6	0.00826562	0.0226268	0.291879	0.0404241	7.22041	up	TRMT6	0.0202227	0.0623746	0.251278	0.0824993	3.04582		TRMT6	2.20692e-05	0.000203649	0.611558	0.052201	11.7154	up
NUDT19	9.78436e-05	0.000612659	0.28908	1.93776	0.149183	down	BMS1	0.188066	0.495668	0.0426205	0.135338	0.314918		BMS1	0.00490232	0.0181266	0.089284	0.0175636	5.08346	up	BMS1	0.00348299	0.0112888	0.0679994	0.00437181	15.5541	up	BMS1	0.0330703	0.0905746	0.0744788	0.0393959	1.89052		BMS1	2.20692e-05	0.000203649	0.1206	0.00667692	18.0622	up
PPM1G	0.00826216	0.0211316	4.4417	2.89257	1.53556		PTGES3	0.793172	0.922028	19.8885	16.2819	1.22151		PTGES3	0.00243979	0.0105463	14.625	22.0552	0.663106		PTGES3	3.8147e-05	0.000323352	10.3145	3.8581	2.67346	up	PTGES3	0.0654048	0.14983	9.66968	7.83237	1.23458		PTGES3	2.20692e-05	0.000203649	18.0491	6.60777	2.73149	up
DOCK11	0.000672715	0.00282602	0.0856689	0.0129451	6.61788	up	GLOD4	0.0110996	0.13038	11.2227	15.6472	0.717236		GLOD4	3.72529e-08	2.41545e-06	5.89701	15.8315	0.372486	down	GLOD4	0.00025177	0.00154778	10.8792	16.8879	0.644199		GLOD4	6.14738e-09	4.16087e-07	11.3103	19.2652	0.587082		GLOD4	2.21133e-05	0.000203649	9.36999	15.0708	0.621729
AMPD2	0.000551701	0.00239795	0.90509	0.511172	1.77062		CNN3	0.0558097	0.290697	6.79849	3.42279	1.98624		CNN3	0.0280502	0.0721575	5.33929	2.99295	1.78396		CNN3	0.000190735	0.00121938	10.4826	3.29789	3.17858	up	CNN3	6.73748e-09	4.47736e-07	11.169	3.19921	3.49118	up	CNN3	2.21133e-05	0.000203649	10.2084	3.34521	3.05166	up
KRT85	0.0184661	0.0407767	0.402766	0.0533609	7.54797	up	MRPS36	0.072707	0.336023	3.37742	5.68364	0.594236		MRPS36	3.17991e-05	0.00036481	1.39259	4.16837	0.334084	down	MRPS36	0.000839233	0.00376271	5.37825	17.2014	0.312663	down	MRPS36	2.38967e-07	7.30898e-06	4.25096	11.3029	0.376093	down	MRPS36	2.21133e-05	0.000203649	4.33415	9.3196	0.465058	down
CKAP4	0.0354314	0.0697808	20.1415	25.7874	0.781061		EPHX1	0.00120239	0.0355339	5.40583	7.60186	0.71112		EPHX1	0.235917	0.36167	8.27964	7.65078	1.08219		EPHX1	0.00896454	0.0241276	4.20354	7.68395	0.547054		EPHX1	8.19509e-06	0.000133719	5.05239	7.08552	0.713059		EPHX1	2.21133e-05	0.000203649	4.88922	7.78149	0.628314
RAB3GAP1	0.0276742	0.0572038	1.013	0.516958	1.95953		RNF213	0.941691	0.999722	0.518982	0.467551	1.11		RNF213	1.49012e-08	1.30376e-06	1.4099	0.373496	3.77486	up	RNF213	7.62939e-06	0.000102365	1.18695	0.174227	6.81268	up	RNF213	1.35856e-05	0.000199419	0.808952	0.45058	1.79536		RNF213	2.21133e-05	0.000203649	1.09749	0.440737	2.49013	up
HMG20A	0.000168126	0.000921845	0.158254	0.0202981	7.79651	up	LGALS3BP	0.0440926	0.254761	17.2016	10.3781	1.65749		LGALS3BP	7.20471e-05	0.000675872	24.9913	10.6244	2.35226	up	LGALS3BP	0.00280762	0.00943511	8.96869	3.74378	2.39562	up	LGALS3BP	2.59417e-05	0.000333862	14.5184	6.88339	2.1092	up	LGALS3BP	2.21133e-05	0.000203649	17.6787	4.76601	3.70933	up
NPTN	0.0111566	0.0271126	1.99929	1.23145	1.62353		PDK1	0.000178496	0.0138242	0.26549	1.3513	0.19647	down	PDK1	3.40835e-05	0.000386741	0.189058	0.764337	0.247349	down	PDK1	0.023674	0.0515165	0.53811	1.04375	0.515552		PDK1	4.12104e-05	0.00048893	0.440662	0.981258	0.449079	down	PDK1	2.21133e-05	0.000203649	0.30543	1.2457	0.245188	down
HNRNPF	2.38419e-07	6.80288e-06	34.5346	11.0173	3.13459	up	LMNA	0.468865	0.748169	212.696	196.267	1.08371		LMNA	0.0357538	0.0866144	233.488	180.377	1.29445		LMNA	7.62939e-06	0.000102365	256.435	130.279	1.96835		LMNA	4.34882e-05	0.000507826	219.3	148.262	1.47914		LMNA	2.21133e-05	0.000203649	255.242	133.97	1.90521
HKDC1	0.0100578	0.0249172	0.40522	0.0661049	6.12996	up	LBR	0.0594949	0.300158	2.23536	1.59394	1.40241		LBR	7.45058e-08	3.86472e-06	4.59535	1.75734	2.61494	up	LBR	7.62939e-06	0.000102365	2.85618	0.707677	4.036	up	LBR	5.87423e-05	0.000638047	2.25499	1.2123	1.86009		LBR	2.21133e-05	0.000203649	2.37869	0.935484	2.54274	up
COPS5	0.0163112	0.0366636	2.18555	1.25284	1.74447		FABP4	0.0143363	0.156025	40.3703	6.64242	6.07765		FABP4	0.000154143	0.0012106	22.6919	10.6273	2.13525		FABP4	7.62939e-06	0.000102365	1.85487	8.53931	0.217216	down	FABP4	6.48369e-05	0.00068491	9.23929	18.3115	0.504562		FABP4	2.21133e-05	0.000203649	2.11905	14.4632	0.146513	down
ARHGEF17	0.000933536	0.00367157	0.103366	0.00845194	12.2299	up	CSDE1	0.256972	0.589693	1.60825	1.28274	1.25376		CSDE1	0.728166	0.831045	1.62066	1.56348	1.03658		CSDE1	7.62939e-05	0.000573797	2.88636	1.32785	2.17371	up	CSDE1	0.000110139	0.00101784	1.88164	1.37555	1.36792		CSDE1	2.21133e-05	0.000203649	2.24901	1.2616	1.78266
PDLIM4	4.30125e-05	0.000326339	2.81822	0.235183	11.9831	up	POLR1C	0.141321	0.4576	1.1449	0.676418	1.69259		POLR1C	0.243933	0.372621	0.739697	0.628063	1.17774		POLR1C	0.0268478	0.0575882	2.15452	2.13918	1.00717		POLR1C	0.00015259	0.00131228	1.59992	0.720434	2.22077	up	POLR1C	2.21133e-05	0.000203649	2.48259	0.704915	3.52182	up
EPB42	0.344685	0.448244	0.235459	0.390758	0.60257		EPB42	0.272831	0.61143	0.351072	0.29534	1.18871		EPB42	0.605479	0.728823	0.400316	0.230149	1.73937		EPB42	0.394166	0.491684	0.245846	0.309719	0.793772		EPB42	0.00187842	0.00980102	0.200422	0.41146	0.487099	down	EPB42	2.21133e-05	0.000203649	0.105437	0.362098	0.291184	down
DDX23	0.000106573	0.000642973	1.64233	0.607807	2.70205	up	FUBP3	0.0674203	0.321483	1.78578	1.29032	1.38398		FUBP3	0.0533774	0.118613	1.29234	0.955398	1.35267		FUBP3	0.00128937	0.00521318	4.48981	1.75912	2.55231	up	FUBP3	0.00269286	0.0130018	3.07743	2.39826	1.28319		FUBP3	2.21133e-05	0.000203649	4.73348	1.93791	2.44257	up
PPP1R10	0.00566756	0.0156617	0.0606932	0.00698218	8.69258	up	PTMA	0.149062	0.458097	506.273	322.857	1.5681		PTMA	0.000227586	0.00160928	739.056	374.151	1.97529		PTMA	7.62939e-06	0.000102365	585.641	193.611	3.02484	up	PTMA	0.00586834	0.0242222	420.238	320.07	1.31296		PTMA	2.21133e-05	0.000203649	700.498	258.343	2.7115	up
PREB	0.000298023	0.00146614	0.966304	1.51145	0.639323		RAB11FIP1	2.04e-05	0.00526448	0.175046	0.01816	9.6391	up	RAB11FIP1	9.61927e-05	0.000842643	0.219931	0.0203418	10.8118	up	RAB11FIP1	0.000653585	0.00321846	0.111413	0.023108	4.82142	up	RAB11FIP1	0.00882624	0.0333264	0.117718	0.0684711	1.71924		RAB11FIP1	2.21133e-05	0.000203649	0.226634	0.0251456	9.01288	up
AKR1B1	0.500905	0.594646	19.1662	15.7805	1.21455		AKR1B1	0.813651	0.932533	15.5712	16.097	0.967331		AKR1B1	0.522144	0.657046	13.1139	13.8812	0.944725		AKR1B1	0.030365	0.0637656	11.775	18.094	0.650767		AKR1B1	0.027738	0.0793288	13.949	16.1657	0.862873		AKR1B1	2.21133e-05	0.000203649	8.66316	16.9665	0.510604
FAM91A1	0.559958	0.651464	0.396269	0.288055	1.37567		FAM91A1	0.941051	0.999722	0.273845	0.22781	1.20208		FAM91A1	0.613638	0.734505	0.354339	0.292074	1.21318		FAM91A1	0.00025177	0.00154778	0.518009	0.131504	3.93912	up	FAM91A1	0.103184	0.207846	0.35289	0.216149	1.63262		FAM91A1	2.21133e-05	0.000203649	0.639845	0.157116	4.07243	up
RBMX	0.000127792	0.000745643	4.04939	1.689	2.39751	up	RRM2B	0.892413	0.977821	0.164565	0.236502	0.695828		RRM2B	0.00223786	0.00978407	0.554469	0.143279	3.86986	up	RRM2B	0.00902006	0.0241974	0.329887	0.158184	2.08546	up	RRM2B	0.110689	0.217486	0.257454	0.198624	1.29619		RRM2B	2.21133e-05	0.000203649	0.388059	0.137271	2.82695	up
RPL5	0.686879	0.768764	32.3271	30.1294	1.07294		RPL5	0.429735	0.718711	27.0511	28.4934	0.949381		RPL5	0.185785	0.302424	23.5186	28.6868	0.819839		RPL5	0.966118	1	32.1614	31.1244	1.03332		RPL5	0.230978	0.370356	25.9029	30.0135	0.863041		RPL5	2.21133e-05	0.000203649	39.2125	23.6515	1.65793
PPIE	0.0741623	0.127038	0.449335	0.390205	1.15154		PPIE	0.395369	0.697993	0.660205	0.4843	1.36321		PPIE	0.581006	0.709768	0.432462	0.345312	1.25238		PPIE	0.932281	0.991694	3.55181	0.814858	4.35881		PPIE	0.299058	0.446604	0.638446	0.758356	0.841882		PPIE	2.21133e-05	0.000203649	0.941773	0.457334	2.05927	up
POLR1C	0.000106573	0.000642973	2.09158	0.363681	5.75113	up	PSMC3	0.563577	0.813151	5.45834	4.99325	1.09314		PSMC3	0.536909	0.668788	4.32262	4.62661	0.934294		PSMC3	0.00280762	0.00943511	7.99163	6.02359	1.32672		PSMC3	0.379247	0.528057	6.72665	6.36672	1.05653		PSMC3	2.21133e-05	0.000203649	9.21493	5.86851	1.57023
DNAJC7	0.000127792	0.000745643	0.892005	0.245301	3.63637	up	GIPC1	0.980549	1	1.03419	1.17465	0.880425		GIPC1	0.9019	0.961479	1.01036	1.02861	0.982261		GIPC1	0.32473	0.433354	1.71878	1.57835	1.08897		GIPC1	0.514812	0.658952	1.51868	1.60973	0.943436		GIPC1	2.21133e-05	0.000203649	3.03099	1.44559	2.09671	up
CUL2	0.0650363	0.112856	0.87418	0.636458	1.37351		CUL2	0.788512	0.918962	0.663739	0.636843	1.04223		CUL2	0.973185	1	0.806721	0.701531	1.14994		CUL2	0.0384903	0.0759996	0.698852	0.470073	1.48669		CUL2	0.685981	0.798236	0.669417	0.675008	0.991716		CUL2	2.21133e-05	0.000203649	1.12251	0.519312	2.16154	up
POR	0.0178728	0.0396109	3.1176	2.41994	1.2883		PSMD6	0.520388	0.787023	4.91823	4.56236	1.078		PSMD6	1.885e-06	4.43005e-05	8.55609	4.55694	1.8776		PSMD6	1.52588e-05	0.000159333	6.80345	3.76155	1.80868		PSMD6	0.859168	0.919953	5.46268	5.30669	1.02939		PSMD6	2.21133e-05	0.000203649	6.2745	4.21805	1.48754
POLDIP2	0.702214	0.783876	0.462713	0.494493	0.935732		POLDIP2	0.615887	0.834097	0.445286	0.456706	0.974996		POLDIP2	0.195218	0.314758	0.479753	0.578483	0.829329		POLDIP2	0.865044	0.93303	1.26478	1.01907	1.24111		POLDIP2	0.938684	0.978298	1.1589	0.970095	1.19463		POLDIP2	2.21133e-05	0.000203649	2.24097	0.530459	4.2246	up
UBQLN2	1.0252e-05	0.000100802	1.45967	0.701655	2.08033	up	UGT1A6	8.6e-06	0.00284191	0.154569	0.599551	0.257808	down	UGT1A6	0.00583089	0.0210143	0.223708	0.476114	0.469861	down	UGT1A6	0.0482788	0.0927844	0.272293	0.554779	0.490813		UGT1A6	0.000161594	0.00137836	0.469239	1.01246	0.463465	down	UGT1A6	2.5057e-05	0.000229888	0.0912001	0.746813	0.122119	down
FTSJD2	0.161521	0.241915	0.232048	0.116584	1.9904		FTSJD2	0.432283	0.720142	0.189058	0.0599777	3.15214		FTSJD2	0.294008	0.428818	0.191713	0.127411	1.50468		FTSJD2	0.00157928	0.00611761	0.208228	0.0695523	2.99382	up	FTSJD2	0.000996819	0.00595809	0.160997	0.0641575	2.5094	up	FTSJD2	2.5057e-05	0.000229888	0.342246	0.0325981	10.499	up
MFAP5	0.893212	0.948483	9.71266	8.9266	1.08806		MFAP5	0.146855	0.458097	21.2303	14.5713	1.457		MFAP5	0.0051275	0.0188632	6.3723	12.1087	0.526258		MFAP5	0.47766	0.576368	6.39577	6.17336	1.03603		MFAP5	0.150373	0.273031	11.3676	10.5388	1.07864		MFAP5	2.5057e-05	0.000229888	4.21738	26.3199	0.160236	down
COX6B1	2.38419e-07	6.80288e-06	7.7997	62.507	0.124781	down	ALDH1A1	0.000517325	0.0219939	206.972	389.049	0.531994		ALDH1A1	1.10492e-05	0.000167514	106.547	295.135	0.36101	down	ALDH1A1	7.62939e-06	0.000102365	91.1678	690.506	0.13203	down	ALDH1A1	9.92095e-11	2.19764e-08	170.46	461.347	0.369484	down	ALDH1A1	2.66433e-05	0.000235279	127.956	397.981	0.321514	down
MACF1	3.33786e-06	4.1515e-05	0.568835	0.282858	2.01103	up	NDUFA12	0.011889	0.135687	12.4311	22.2935	0.55761		NDUFA12	0.00030598	0.00201636	8.88248	20.0603	0.442789	down	NDUFA12	7.62939e-06	0.000102365	13.1606	51.7907	0.254111	down	NDUFA12	1.9419e-08	9.72279e-07	14.3346	35.9988	0.398198	down	NDUFA12	2.66433e-05	0.000235279	12.2217	29.2304	0.418115	down
ENO2	7.31945e-05	0.000488142	38.9172	18.9233	2.05658	up	H6PD	0.49944	0.773489	0.838054	0.718792	1.16592		H6PD	0.000341848	0.00218327	1.044	0.619925	1.68407		H6PD	0.00657654	0.0185747	1.62296	0.548445	2.95921	up	H6PD	1.78399e-07	5.92772e-06	1.27553	0.72282	1.76466		H6PD	2.66433e-05	0.000235279	1.49255	0.592875	2.51748	up
ADH1C	8.84533e-05	0.000565045	19.1077	74.9532	0.254929	down	ABR	0.506649	0.780054	0.315354	0.260735	1.20948		ABR	0.398947	0.535815	0.395794	0.341769	1.15807		ABR	0.00128937	0.00521318	0.423735	0.205913	2.05783	up	ABR	9.53099e-07	2.29183e-05	0.619557	0.271421	2.28264	up	ABR	2.66433e-05	0.000235279	0.597342	0.304765	1.96001
COBLL1	2.38419e-07	6.80288e-06	0.0473685	0.590258	0.0802505	down	AKR1B10	0.00412754	0.0763542	178.271	273.48	0.651861		AKR1B10	7.45058e-09	9.4923e-07	33.2592	336.679	0.0987862	down	AKR1B10	7.62939e-06	0.000102365	37.2424	284.531	0.13089	down	AKR1B10	5.14869e-06	9.09105e-05	116.862	247.567	0.472041	down	AKR1B10	2.66433e-05	0.000235279	56.8299	211.898	0.268195	down
CD177	0.00385729	0.0114204	0.349989	0.001	349.989	up	ECHDC1	0.0699619	0.329633	7.64284	10.9424	0.698458		ECHDC1	2.23517e-08	1.67339e-06	3.49475	14.0696	0.248391	down	ECHDC1	3.8147e-05	0.000323352	9.77388	20.5485	0.475649	down	ECHDC1	4.34882e-05	0.000507826	8.75483	14.6569	0.597318		ECHDC1	2.66433e-05	0.000235279	6.59123	14.0618	0.468732	down
FAT1	0.00014302	0.00081489	0.0575167	0.00102594	56.0625	up	HNRNPAB	0.597046	0.824417	23.1212	19.0714	1.21235		HNRNPAB	0.000341848	0.00218327	25.2348	16.0595	1.57133		HNRNPAB	7.62939e-06	0.000102365	25.811	9.3312	2.7661	up	HNRNPAB	9.10663e-05	0.000894751	22.4973	14.2916	1.57417		HNRNPAB	2.66433e-05	0.000235279	29.8646	13.9137	2.14642	up
FAM107B	0.0313221	0.0636591	0.254107	0.539428	0.471067		AP2S1	0.194256	0.502042	6.22513	5.25232	1.18522		AP2S1	0.00128923	0.00627508	9.99124	6.56658	1.52153		AP2S1	7.62939e-06	0.000102365	7.99849	3.0843	2.59329	up	AP2S1	0.000120996	0.0010933	6.59806	4.76064	1.38596		AP2S1	2.66433e-05	0.000235279	5.89468	3.71629	1.58617
FERMT3	0.000106573	0.000642973	5.0845	2.78409	1.82627		HPGD	0.0351984	0.237597	19.5537	29.4206	0.664627		HPGD	7.45058e-09	9.4923e-07	3.66968	52.8132	0.0694841	down	HPGD	1.52588e-05	0.000159333	3.20174	17.1712	0.18646	down	HPGD	0.000159755	0.00136426	21.5103	17.2797	1.24483		HPGD	2.66433e-05	0.000235279	2.96116	22.5452	0.131344	down
SLC12A9	0.000384708	0.00180009	0.326918	0.00715136	45.7141	up	SNX12	0.0579905	0.295619	7.0683	2.83481	2.4934		SNX12	0.00654876	0.0227655	4.40252	3.47369	1.26739		SNX12	0.00193024	0.00710284	6.11555	14.9287	0.40965	down	SNX12	0.000159755	0.00136426	15.0334	4.20541	3.57479	up	SNX12	2.66433e-05	0.000235279	11.5604	3.89024	2.97163	up
ARPC5	2.38419e-07	6.80288e-06	17.8237	10.3207	1.72699		CTNNBL1	0.383552	0.687033	0.714246	0.588245	1.2142		CTNNBL1	0.629528	0.746145	0.918301	0.809306	1.13468		CTNNBL1	3.8147e-05	0.000323352	0.953663	0.315193	3.02564	up	CTNNBL1	0.000183144	0.00151104	0.624053	0.430457	1.44975		CTNNBL1	2.66433e-05	0.000235279	0.902208	0.341223	2.64404	up
SF3B5	6.41152e-05	0.000441763	2.95396	0.955072	3.09292	up	SMARCA2	0.446036	0.72955	0.55399	0.347426	1.59456		SMARCA2	0.779298	0.877458	0.537392	0.552015	0.97351		SMARCA2	0.000106812	0.000757458	0.417079	0.173832	2.39932	up	SMARCA2	0.00134264	0.00759065	0.434297	0.253513	1.71311		SMARCA2	2.66433e-05	0.000235279	0.464042	0.17094	2.71465	up
THBS4	0.000548903	0.00239795	0.980448	0.0175422	55.8907	up	TMEM165	0.850221	0.952457	1.43819	0.779024	1.84615		TMEM165	6.64707e-06	0.000116735	2.31482	0.711389	3.25394	up	TMEM165	2.28882e-05	0.000212786	1.32176	0.402158	3.28666	up	TMEM165	0.00166866	0.00900213	1.28214	0.767978	1.6695		TMEM165	2.66433e-05	0.000235279	2.08398	0.711687	2.92823	up
HNRNPLL	2.38419e-07	6.80288e-06	0.792655	0.320096	2.4763	up	LOC101060751	0.305288	0.639825	20.2686	14.3738	1.4101		LOC101060751	0.338566	0.480583	16.5097	14.5475	1.13488		LOC101060751	0.00280762	0.00943511	19.0598	12.8672	1.48127		LOC101060751	0.00174503	0.0093043	19.0951	15.1861	1.25741		LOC101060751	2.66433e-05	0.000235279	26.6104	13.2103	2.01437	up
ASH2L	0.0966524	0.159973	0.230907	0.138614	1.66583		ASH2L	0.33099	0.643431	0.23496	0.162241	1.44822		ASH2L	0.963611	1	0.152348	0.15817	0.963191		ASH2L	0.00209111	0.00759554	0.288625	0.0941555	3.06541	up	ASH2L	0.00178013	0.00945692	0.297556	0.153963	1.93264		ASH2L	2.66433e-05	0.000235279	0.510191	0.104683	4.87366	up
NUDC	2.38419e-06	3.20653e-05	10.2123	5.28758	1.93138		PES1	0.140714	0.456691	0.336226	0.157073	2.14057		PES1	2.00407e-05	0.0002585	0.549898	0.100154	5.49051	up	PES1	0.000482403	0.00251499	1.55399	0.0960928	16.1717	up	PES1	0.00879405	0.0332392	0.508201	0.232277	2.18791	up	PES1	2.66433e-05	0.000235279	0.803019	0.160922	4.99013	up
TTC9C	0.00915169	0.0227806	0.38209	0.0386914	9.87532	up	TXNDC9	0.771163	0.914875	0.436671	0.450348	0.969631		TXNDC9	0.000960881	0.00496202	0.46981	0.231044	2.03342	up	TXNDC9	0.000891901	0.00395943	1.05671	0.110991	9.52076	up	TXNDC9	0.00961675	0.0356302	0.429467	0.316428	1.35723		TXNDC9	2.66433e-05	0.000235279	1.18555	0.238259	4.9759	up
PFDN4	3.33786e-06	4.1515e-05	5.69701	1.64254	3.46842	up	PPFIBP1	0.681867	0.865652	0.233752	0.233907	0.999335		PPFIBP1	0.0136237	0.040984	0.506236	0.311508	1.62511		PPFIBP1	0.00025177	0.00154778	0.57707	0.345868	1.66847		PPFIBP1	0.0270156	0.0776579	0.522842	0.270005	1.93642		PPFIBP1	2.66433e-05	0.000235279	0.523567	0.22887	2.28761	up
MYCBP2	0.030087	0.061303	0.042763	0.0240663	1.77688		NUP133	0.813651	0.932533	0.544097	0.738958	0.736303		NUP133	0.137518	0.243397	0.600218	0.467905	1.28278		NUP133	3.8147e-05	0.000323352	1.0834	0.368379	2.94098	up	NUP133	0.038763	0.100947	0.718282	0.53491	1.34281		NUP133	2.66433e-05	0.000235279	1.13614	0.551456	2.06025	up
COL6A2	0.000407934	0.00187856	56.2036	32.1678	1.7472		EXOSC7	0.139989	0.454747	0.574624	0.342989	1.67534		EXOSC7	8.26144e-05	0.000750871	1.21596	0.350193	3.47225	up	EXOSC7	0.0538559	0.102356	1.26526	0.625475	2.02288		EXOSC7	0.0407386	0.105229	0.942214	0.525682	1.79237		EXOSC7	2.66433e-05	0.000235279	1.75398	0.273608	6.41056	up
BCAR1	0.104382	0.166082	0.137479	0.072916	1.88544		BCAR1	0.77291	0.915559	0.174462	0.200662	0.869433		BCAR1	0.401956	0.537966	0.189838	0.20488	0.926584		BCAR1	0.00474548	0.0143179	0.489491	0.110244	4.44009	up	BCAR1	0.0641255	0.147594	0.328274	0.190872	1.71986		BCAR1	2.66433e-05	0.000235279	0.428819	0.138137	3.1043	up
SYMPK	2.38419e-07	6.80288e-06	0.405073	0.114209	3.54677	up	TBL3	0.141588	0.4576	0.259977	0.115162	2.25749		TBL3	5.16103e-05	0.000531623	0.436899	0.16889	2.58688	up	TBL3	7.62939e-06	0.000102365	0.303921	0.04357	6.97548	up	TBL3	0.0718569	0.160389	0.232108	0.151579	1.53127		TBL3	2.66433e-05	0.000235279	0.584168	0.0900988	6.48363	up
CPSF2	1.19209e-06	1.86932e-05	0.695129	0.171152	4.06147	up	FAM120A	0.172551	0.472484	1.9131	2.19075	0.873265		FAM120A	0.796562	0.886127	2.52892	2.2739	1.11215		FAM120A	0.0384903	0.0759996	2.04695	1.55262	1.31838		FAM120A	0.0731874	0.162812	2.37767	2.02997	1.17129		FAM120A	2.66433e-05	0.000235279	2.88466	1.70173	1.69514
CORO1B	0.0326698	0.0658829	8.18871	9.85664	0.830781		FAF1	0.60538	0.827665	0.348534	0.280804	1.2412		FAF1	0.10487	0.195374	0.412911	0.372305	1.10907		FAF1	0.00157928	0.00611761	0.604413	0.223007	2.71028	up	FAF1	0.0909745	0.19066	0.521926	0.493636	1.05731		FAF1	2.66433e-05	0.000235279	0.985867	0.437072	2.25562	up
ABHD16A	0.272583	0.365318	1.15418	0.781562	1.47676		ABHD16A	0.980386	1	0.657877	0.597606	1.10085		ABHD16A	0.143773	0.250378	0.96698	0.775078	1.24759		ABHD16A	0.00400543	0.0124125	2.43804	1.03985	2.3446	up	ABHD16A	0.250996	0.393223	1.34939	1.61563	0.835207		ABHD16A	2.66433e-05	0.000235279	2.97835	0.996177	2.98978	up
HCCS	0.104543	0.166082	1.35389	0.814141	1.66296		HCCS	0.464954	0.747045	0.47964	0.53456	0.897262		HCCS	0.13321	0.236811	0.955757	0.647468	1.47615		HCCS	0.00896454	0.0241276	1.2287	0.664222	1.84983		HCCS	0.27217	0.417624	1.00939	0.720758	1.40046		HCCS	2.66433e-05	0.000235279	1.04393	0.409945	2.54652	up
VAMP5	0.0243902	0.0511275	0.232988	0.0325519	7.15742		VBP1	0.145852	0.458097	1.28034	0.697634	1.83526		VBP1	0.522144	0.657046	1.04209	1.10293	0.944844		VBP1	0.108383	0.17392	1.95233	1.70163	1.14733		VBP1	0.384651	0.533649	1.67177	1.44251	1.15893		VBP1	2.66433e-05	0.000235279	2.71041	1.31373	2.06315	up
MCMBP	4.76837e-07	9.88452e-06	0.763251	0.0959948	7.95096	up	NENF	0.76625	0.912217	0.824362	0.82997	0.993242		NENF	0.772626	0.872598	0.819683	0.862507	0.95035		NENF	0.0987396	0.163318	1.84085	1.35631	1.35725		NENF	0.628876	0.753744	1.57151	1.57552	0.997455		NENF	2.66433e-05	0.000235279	2.36976	1.03899	2.28083	up
CGN	0.664999	0.749115	1.00799	0.734522	1.37231		CGN	0.275826	0.615138	1.2738	0.858892	1.48307		CGN	0.0477472	0.10839	0.901894	1.25898	0.716366		CGN	0.030365	0.0637656	1.61429	0.939306	1.7186		CGN	0.635905	0.7591	1.2168	1.06044	1.14745		CGN	2.66433e-05	0.000235279	2.03964	0.715061	2.8524	up
MRE11A	0.030087	0.061303	2.62101	2.01791	1.29888		NSFL1C	0.654712	0.851646	5.8707	4.58788	1.27961		NSFL1C	0.919671	0.975555	4.83725	5.21836	0.926968		NSFL1C	0.020813	0.0473731	5.71277	3.92836	1.45424		NSFL1C	0.685981	0.798236	5.8884	6.0235	0.97757		NSFL1C	2.66433e-05	0.000235279	8.95222	4.49091	1.99341
COPB1	0.160105	0.239943	10.1697	9.14524	1.11202		COPB1	0.183169	0.488676	8.90639	10.1397	0.878365		COPB1	0.362001	0.504578	10.7287	10.0741	1.06498		COPB1	0.0268478	0.0575882	9.0956	7.81969	1.16317		COPB1	0.921481	0.965324	9.04481	8.88102	1.01844		COPB1	2.66433e-05	0.000235279	10.6616	7.68862	1.38667
NUP153	0.000475168	0.00213152	0.40553	0.0980465	4.13609	up	PGA3	0.00063639	0.0248598	254.692	1058.24	0.240674	down	PGA3	0.000315047	0.00207047	5.17178	750.2	0.00689387	down	PGA3	0.000321048	0.00184664	109.494	6947.73	0.0157596	down	PGA3	1.207e-07	4.32509e-06	291.446	2609.86	0.111671	down	PGA3	2.84271e-05	0.000248788	4.73266	2543.85	0.00186043	down
ELF3	0.00109705	0.00418132	0.133399	0.001	133.399	up	GTF2F2	0.021251	0.183429	0.291102	0.088487	3.28977		GTF2F2	0.225011	0.349106	0.151761	0.0999021	1.51909		GTF2F2	0.000321048	0.00184664	0.741528	0.0738727	10.0379	up	GTF2F2	0.00416967	0.0183838	0.48041	0.380439	1.26278		GTF2F2	2.84271e-05	0.000248788	0.943856	0.131751	7.16396	up
NUDCD3	1.19209e-06	1.86932e-05	0.713721	0.104671	6.81869	up	PEX5	0.191885	0.5009	0.103923	0.056706	1.83266		PEX5	0.0261155	0.068466	0.130656	0.0570416	2.29054		PEX5	0.00333588	0.0109246	0.227863	0.0341266	6.67701	up	PEX5	0.11515	0.224525	0.226454	0.107098	2.11447		PEX5	2.84271e-05	0.000248788	0.314812	0.0296696	10.6106	up
ELP2	0.00163736	0.0057437	0.149672	0.0547753	2.73247	up	GTF3C2	0.0946315	0.367509	0.0887614	0.0428026	2.07374		GTF3C2	0.00679723	0.0234872	0.0626317	0.0232985	2.68823	up	GTF3C2	0.00333335	0.0109246	0.0966723	0.00757049	12.7696	up	GTF3C2	0.326144	0.475836	0.0731313	0.0479287	1.52584		GTF3C2	2.84271e-05	0.000248788	0.291354	0.012005	24.2694	up
COL18A1	5.96046e-06	6.49227e-05	9.03957	2.6873	3.36381	up	EXOC6	0.704048	0.875543	0.088717	0.0765235	1.15934		EXOC6	0.0315364	0.0795685	0.138615	0.0593487	2.33561		EXOC6	0.28373	0.386806	0.105325	0.067342	1.56403		EXOC6	0.947734	0.983105	0.102148	0.11197	0.91228		EXOC6	2.84271e-05	0.000248788	0.211887	0.0408813	5.18298	up
ATP4B	2.38419e-07	6.80288e-06	0.572502	163.102	0.00351008	down	ATP4B	4.13e-06	0.00200167	3.9213	40.4747	0.0968827	down	ATP4B	0.00388163	0.0150098	7.75802	22.9497	0.338044	down	ATP4B	7.62939e-06	0.000102365	1.04513	96.2171	0.0108622	down	ATP4B	3.74452e-08	1.68632e-06	4.2611	55.6877	0.0765179	down	ATP4B	2.88885e-05	0.000248788	0.106159	45.4493	0.00233576	down
GIF	4.30125e-05	0.000326339	0.134664	6.88985	0.0195453	down	GIF	0.00013724	0.0126245	0.579191	4.82773	0.119972	down	GIF	0.0100578	0.0321619	0.174541	1.66114	0.105073	down	GIF	7.62939e-06	0.000102365	0.15595	13.0717	0.0119304	down	GIF	1.1148e-07	4.05432e-06	0.780192	8.27976	0.0942289	down	GIF	2.88885e-05	0.000248788	0.0360751	7.40738	0.00487015	down
UQCRC1	2.38419e-07	6.80288e-06	18.8248	71.7841	0.262243	down	CD36	0.00886874	0.119621	0.838275	0.562796	1.48948		CD36	0.0114307	0.0356111	0.253564	0.522567	0.485228	down	CD36	7.62939e-06	0.000102365	0.05948	1.20304	0.0494415	down	CD36	2.4165e-07	7.36025e-06	0.219978	0.864654	0.254412	down	CD36	2.88885e-05	0.000248788	0.0102209	0.667943	0.015302	down
CD93	0.00299796	0.00944292	0.166584	0.024274	6.86265	up	EFEMP1	0.00110266	0.0347026	11.2069	2.6844	4.17481	up	EFEMP1	0.000154367	0.0012106	18.5367	3.33752	5.55403	up	EFEMP1	0.000321048	0.00184664	19.2486	0.19953	96.4698	up	EFEMP1	2.94308e-07	8.49499e-06	12.7539	1.85384	6.87974	up	EFEMP1	2.88885e-05	0.000248788	12.1727	0.683222	17.8166	up
ACSF2	2.38419e-06	3.20653e-05	0.907327	3.44099	0.263682	down	ABCD1	0.014916	0.158769	0.122482	0.0221479	5.53019		ABCD1	0.000417809	0.00258004	0.310911	0.0823177	3.77696	up	ABCD1	7.62939e-06	0.000102365	0.724268	0.001	724.268	up	ABCD1	9.47116e-06	0.000149534	0.687748	0.0566486	12.1406	up	ABCD1	2.88885e-05	0.000248788	0.603333	0.0143704	41.9845	up
WDR70	0.00472892	0.0135784	0.0897779	0.017466	5.14017	up	WDR75	0.394647	0.696887	0.0623428	0.00998276	6.24504		WDR75	0.000168126	0.00130891	0.201573	0.0107224	18.7993	up	WDR75	0.000482403	0.00251499	0.268293	0.00209592	128.007	up	WDR75	1.01394e-05	0.000159338	0.142673	0.0218799	6.52074	up	WDR75	2.88885e-05	0.000248788	0.330247	0.00608107	54.3073	up
TRABD	0.00535526	0.0149176	0.308041	0.0396666	7.76577	up	TRMT61A	0.27898	0.617783	0.0569416	0.0173803	3.27621		TRMT61A	0.726768	0.831045	0.0511062	0.0276959	1.84527		TRMT61A	0.000726514	0.00338586	0.30212	0.0292839	10.3169	up	TRMT61A	2.92921e-05	0.000368546	0.192463	0.0701836	2.74228	up	TRMT61A	2.88885e-05	0.000248788	0.605708	0.0210853	28.7265	up
PHF3	0.00209326	0.00704963	0.107794	0.00284354	37.9084	up	PPP1R13L	0.424187	0.715176	0.0615394	0.0191439	3.21457		PPP1R13L	0.0591721	0.126907	0.170696	0.369818	0.461567		PPP1R13L	0.00109705	0.00459817	0.514083	0.001	514.083	up	PPP1R13L	0.000108694	0.00101475	0.349218	0.053661	6.50785	up	PPP1R13L	2.88885e-05	0.000248788	0.633827	0.0181379	34.945	up
CTSB	2.38419e-07	6.80288e-06	34.0273	5.55301	6.12773	up	FBXL18	0.327087	0.643431	0.0558524	0.016332	3.41983		FBXL18	0.0025819	0.0109776	0.0759628	0.019804	3.83574	up	FBXL18	0.0069467	0.0194978	0.054378	0.0103402	5.25889	up	FBXL18	0.000217236	0.00172984	0.0537375	0.0166	3.23721	up	FBXL18	2.88885e-05	0.000248788	0.194806	0.00978347	19.9118	up
HK2	0.0233247	0.0491915	1.2663	2.09904	0.603276		LAS1L	0.0787598	0.339697	0.17068	0.0548424	3.11218		LAS1L	0.196519	0.316506	0.197708	0.147139	1.34368		LAS1L	0.000482403	0.00251499	0.189322	0.0561127	3.37397	up	LAS1L	0.0017014	0.00915176	0.121397	0.0645039	1.88201		LAS1L	2.88885e-05	0.000248788	0.281108	0.0365703	7.6868	up
SMARCC1	0.000127792	0.000745643	0.658187	0.225173	2.92303	up	SPNS1	0.115989	0.410766	0.259895	0.106147	2.44845		SPNS1	1.41561e-07	6.04715e-06	0.488062	0.12215	3.9956	up	SPNS1	0.00166169	0.00629801	0.215061	0.0319233	6.7368	up	SPNS1	0.00224761	0.0113029	0.123806	0.0542578	2.28181	up	SPNS1	2.88885e-05	0.000248788	0.412266	0.0490228	8.40968	up
MYL9	0.00241566	0.0079137	141.3	60.5067	2.33527	up	NUP37	0.162841	0.459391	1.48756	0.600758	2.47615		NUP37	0.121315	0.219808	1.42762	1.78723	0.798788		NUP37	0.00233459	0.00824143	0.886934	0.434728	2.0402	up	NUP37	0.00768074	0.0298968	1.21388	0.62489	1.94255		NUP37	2.88885e-05	0.000248788	2.36535	0.674831	3.5051	up
LTBP4	0.00485134	0.013783	2.42295	0.985995	2.45737	up	NCOR2	0.211338	0.528004	0.0209261	0.00901475	2.32131		NCOR2	0.0437723	0.101557	0.0334499	0.0148626	2.25061		NCOR2	0.00385729	0.0122108	0.0338767	0.001	33.8767	up	NCOR2	0.0136996	0.046884	0.0198435	0.00995356	1.99361		NCOR2	2.88885e-05	0.000248788	0.0710374	0.0127714	5.56222	up
ABHD12	0.000407934	0.00187856	0.646873	0.309237	2.09184	up	CDK12	0.174272	0.476301	0.0163354	0.00666522	2.45085		CDK12	0.968712	1	0.0154625	0.0107529	1.43798		CDK12	0.0190589	0.0439844	0.0239985	0.00267801	8.96133	up	CDK12	0.02381	0.0706378	0.0180164	0.00944471	1.90756		CDK12	2.88885e-05	0.000248788	0.0671018	0.00217429	30.8615	up
MIOS	0.00745201	0.0193577	0.184294	0.343802	0.536046		NOL11	0.00912046	0.121662	0.125327	0.0435541	2.87749		NOL11	5.96261e-05	0.0005989	1.05734	0.0423626	24.9594	up	NOL11	0.00237684	0.00836595	0.210922	0.0224395	9.39957	up	NOL11	0.0842129	0.179474	0.129724	0.0593602	2.18536		NOL11	2.88885e-05	0.000248788	0.44226	0.0305562	14.4737	up
ND5	2.38419e-07	6.80288e-06	0.471327	1.93767	0.243244	down	ATXN2	0.579015	0.818161	0.0755221	0.0448608	1.68348		ATXN2	0.55312	0.685103	0.0761045	0.0614805	1.23786		ATXN2	0.129738	0.204044	0.0523219	0.121659	0.43007		ATXN2	0.57935	0.714415	0.107063	0.0710165	1.50758		ATXN2	2.88885e-05	0.000248788	0.300932	0.0358607	8.39169	up
SORBS2	0.00433898	0.0125479	0.724261	1.1948	0.606178		STAT1	0.130321	0.437006	11.1844	6.93977	1.61164		STAT1	5.21541e-08	3.05438e-06	33.6072	6.01075	5.59118	up	STAT1	7.62939e-06	0.000102365	20.2337	2.82419	7.16443	up	STAT1	3.18387e-09	2.61507e-07	17.3437	6.74277	2.5722	up	STAT1	3.19481e-05	0.000266343	20.5669	7.39567	2.78094	up
RPL28	0.00638908	0.0170657	2.90778	4.87496	0.596471		SDHA	0.000167232	0.0136604	12.9003	26.6098	0.484792	down	SDHA	2.45869e-07	9.29949e-06	8.17641	21.0749	0.387969	down	SDHA	7.62939e-06	0.000102365	8.77605	32.3477	0.271304	down	SDHA	1.3757e-08	7.61846e-07	11.7421	29.1306	0.403085	down	SDHA	3.19481e-05	0.000266343	12.8771	25.3471	0.508032
AKR7A2	0.000475168	0.00213152	12.8007	29.666	0.431495	down	ACADVL	0.00369413	0.071237	25.0191	38.664	0.647091		ACADVL	0.226977	0.351002	27.371	31.6143	0.865777		ACADVL	1.52588e-05	0.000159333	16.7199	46.4926	0.359626	down	ACADVL	1.53818e-07	5.22981e-06	17.6485	33.4786	0.527157		ACADVL	3.19481e-05	0.000266343	14.6089	33.5735	0.435131	down
MAP4K4	0.00237929	0.00786181	0.30541	0.0505602	6.04051	up	NDUFB3	0.000217781	0.0155084	3.97553	8.48368	0.468609	down	NDUFB3	0.0246824	0.0652844	4.36108	7.17428	0.607878		NDUFB3	1.52588e-05	0.000159333	4.15966	17.3867	0.239243	down	NDUFB3	1.92024e-07	6.15656e-06	5.18253	12.1473	0.426641	down	NDUFB3	3.19481e-05	0.000266343	4.16211	12.2791	0.338959	down
PTMA	2.38419e-06	3.20653e-05	833.127	268.581	3.10196	up	RCN1	0.157482	0.458097	12.1398	9.42618	1.28788		RCN1	0.000152737	0.00120694	18.0686	9.89672	1.82572		RCN1	7.62939e-06	0.000102365	15.77	5.67861	2.7771	up	RCN1	2.99664e-06	5.95834e-05	12.2857	8.42489	1.45826		RCN1	3.19481e-05	0.000266343	21.3555	7.7601	2.75197	up
HDHD2	0.000152588	0.000845567	0.853839	1.54399	0.553009		KRT7	0.212977	0.530436	25.6155	15.0896	1.69756		KRT7	0.226977	0.351002	33.7315	19.9093	1.69426		KRT7	7.62939e-05	0.000573797	88.1001	12.5353	7.02816	up	KRT7	1.02822e-05	0.000159921	38.7584	16.6999	2.32088	up	KRT7	3.19481e-05	0.000266343	67.299	14.682	4.58377	up
ASUN	0.00388047	0.0114204	0.0977583	0.0116354	8.40178	up	CTSS	0.00507558	0.0875283	7.44112	2.93723	2.53338		CTSS	2.28733e-06	5.09527e-05	10.0634	2.30243	4.3708	up	CTSS	3.8147e-05	0.000323352	4.33099	1.13787	3.80621	up	CTSS	2.73416e-05	0.000346992	5.16331	2.91245	1.77284		CTSS	3.19481e-05	0.000266343	8.33848	2.27463	3.66586	up
EIF3E	0.00485134	0.013783	8.06654	6.10933	1.32036		GRHPR	0.0162772	0.166201	21.5241	19.0396	1.13049		GRHPR	7.45058e-09	9.4923e-07	4.69301	16.8195	0.279022	down	GRHPR	7.62939e-06	0.000102365	7.09903	14.7485	0.48134	down	GRHPR	0.000311644	0.00234598	9.93656	12.6249	0.78706		GRHPR	3.19481e-05	0.000266343	9.49561	16.8796	0.562548
IDE	0.000638723	0.00270352	4.13916	2.1208	1.9517		LUC7L	0.182397	0.488676	0.783325	0.436483	1.79463		LUC7L	8.56241e-05	0.000771467	1.04656	0.45256	2.31253	up	LUC7L	1.52588e-05	0.000159333	1.15827	0.235832	4.91144	up	LUC7L	0.000412549	0.00294793	0.714722	0.388693	1.83878		LUC7L	3.19481e-05	0.000266343	1.34851	0.436947	3.08621	up
ARSB	0.00348299	0.010599	0.0712774	0.014994	4.75374	up	CTR9	0.599491	0.824417	0.133309	0.074838	1.78131		CTR9	0.0296549	0.0758556	0.138383	0.0777195	1.78055		CTR9	5.34058e-05	0.00042331	0.237006	0.0441956	5.36266	up	CTR9	0.000679322	0.00435219	0.147052	0.0812092	1.81078		CTR9	3.19481e-05	0.000266343	0.263768	0.0701578	3.75963	up
HEATR6	0.00252617	0.00812216	0.0151519	0.00136923	11.066	up	LACTB2	0.00575593	0.0921709	1.98804	1.11012	1.79083		LACTB2	0.00560315	0.0202338	2.80377	1.39688	2.00716	up	LACTB2	0.108383	0.17392	2.35946	1.57965	1.49366		LACTB2	0.0015609	0.00855335	2.67054	1.57653	1.69394		LACTB2	3.19481e-05	0.000266343	4.20718	1.20575	3.48926	up
TM9SF4	0.0111566	0.0271126	4.08454	2.60067	1.57057		TNPO3	0.751214	0.903445	0.44953	0.385429	1.16631		TNPO3	0.00186737	0.00844912	0.764496	0.833278	0.917455		TNPO3	0.000419617	0.00226977	0.55595	0.184682	3.01031	up	TNPO3	0.00368203	0.016737	0.436623	2.11772	0.206176	down	TNPO3	3.19481e-05	0.000266343	0.660888	0.253552	2.60652	up
TLN2	0.00541449	0.0149908	3.5146	2.30735	1.52322		TNPO2	0.254719	0.587371	0.615081	0.499733	1.23082		TNPO2	0.00290199	0.0120013	0.667139	0.417335	1.59857		TNPO2	0.000144958	0.000966166	0.69398	0.350112	1.98217		TNPO2	0.00806603	0.0310003	0.596345	0.473207	1.26022		TNPO2	3.19481e-05	0.000266343	1.57388	0.415373	3.78907	up
STEAP3	2.38419e-07	6.80288e-06	0.148189	0.996538	0.148704	down	CASP3	0.522759	0.788477	2.9981	2.24869	1.33326		CASP3	0.104174	0.194326	2.51373	3.30426	0.760756		CASP3	0.000144958	0.000966166	2.30703	1.00303	2.30005	up	CASP3	0.0377567	0.0988543	2.38687	1.78323	1.33851		CASP3	3.19481e-05	0.000266343	3.22387	1.43995	2.23888	up
SMC6	0.00252617	0.00812216	0.0535943	0.001	53.5943	up	SRPK1	0.0806598	0.339697	0.345284	0.202481	1.70527		SRPK1	9.31919e-05	0.000826324	0.573462	0.28801	1.99112		SRPK1	0.000328064	0.00184664	0.781141	0.204474	3.82024	up	SRPK1	0.0406863	0.105134	0.464696	0.337723	1.37597		SRPK1	3.19481e-05	0.000266343	0.877097	0.298387	2.93946	up
AOC3	0.211178	0.292562	13.5054	15.4372	0.874859		AOC3	0.0838523	0.344216	18.9085	23.9747	0.788682		AOC3	8.2016e-05	0.000747303	12.1216	24.3101	0.498624	down	AOC3	0.0665359	0.118473	9.93668	14.6179	0.679762		AOC3	0.10975	0.216129	24.1255	17.6815	1.36445		AOC3	3.19481e-05	0.000266343	6.51377	22.8425	0.28516	down
PDDC1	0.0463724	0.0868259	1.07213	0.567596	1.8889		POFUT1	0.249023	0.580441	1.24679	0.847256	1.47157		POFUT1	0.00488858	0.0180942	1.26346	0.602997	2.09531	up	POFUT1	0.0182343	0.0423663	3.84147	1.74206	2.20514	up	POFUT1	0.133992	0.250537	4.34021	3.31417	1.30959		POFUT1	3.19481e-05	0.000266343	4.23534	1.27257	3.32817	up
CALU	1.19209e-06	1.86932e-05	44.9187	17.3644	2.58683	up	DNAJA2	0.0224013	0.188711	3.10145	2.14939	1.44295		DNAJA2	0.613638	0.734505	2.72391	2.52173	1.08018		DNAJA2	0.0268478	0.0575882	2.54743	1.78547	1.42675		DNAJA2	0.142004	0.260765	2.32406	2.09789	1.10781		DNAJA2	3.19481e-05	0.000266343	3.08767	1.34131	2.30197	up
BAIAP2L1	0.376522	0.468223	0.463663	0.507814	0.913057		BAIAP2L1	0.915093	0.988168	0.488043	0.541574	0.901157		BAIAP2L1	0.00606003	0.0214046	0.518775	0.833655	0.622289		BAIAP2L1	0.108383	0.17392	0.470063	0.609967	0.770636		BAIAP2L1	0.170922	0.299985	1.12484	0.668333	1.68305		BAIAP2L1	3.19481e-05	0.000266343	2.38197	0.424086	5.61671	up
PLXND1	0.00518313	0.0145552	0.015145	0.0020774	7.29035	up	PRRC2C	0.250009	0.58193	0.221415	0.140313	1.57801		PRRC2C	3.40835e-05	0.000386741	0.331879	0.111302	2.98178	up	PRRC2C	7.62939e-05	0.000573797	0.489954	0.0730329	6.70868	up	PRRC2C	0.238024	0.378105	0.236526	0.174586	1.35478		PRRC2C	3.19481e-05	0.000266343	0.588004	0.2181	2.69603	up
FARSB	0.00603271	0.0161803	4.64744	6.85291	0.678171		HNRNPA0	0.0562493	0.291886	4.43357	2.9355	1.51033		HNRNPA0	0.294598	0.428818	3.1174	3.35512	0.929145		HNRNPA0	0.00559998	0.0164149	6.46392	3.35103	1.92893		HNRNPA0	0.406724	0.555818	4.6837	4.18918	1.11805		HNRNPA0	3.19481e-05	0.000266343	8.98333	3.4998	2.56681	up
MRPL13	0.940555	0.988085	5.68206	3.1733	1.79059		MRPL13	0.301962	0.638527	1.23987	1.90582	0.650571		MRPL13	0.00563358	0.0203234	0.763783	0.952404	0.801952		MRPL13	0.522614	0.624449	5.61872	3.68808	1.52348		MRPL13	0.453031	0.599082	4.12101	3.40089	1.21175		MRPL13	3.19481e-05	0.000266343	12.0327	2.9623	4.06195	up
EXOC2	0.64339	0.727169	0.364657	0.301677	1.20877		EXOC2	0.308335	0.641372	0.415276	0.305252	1.36043		EXOC2	0.0357538	0.0866144	0.5373	0.401926	1.33681		EXOC2	0.579842	0.68086	0.377291	0.341479	1.10487		EXOC2	0.540674	0.681735	0.375447	0.349543	1.07411		EXOC2	3.19481e-05	0.000266343	0.553816	0.346637	1.59768
MCM4	4.76837e-07	9.88452e-06	1.59005	0.0957501	16.6063	up	NELFA	0.400489	0.700811	0.200717	0.0909683	2.20645		NELFA	0.0707003	0.145735	0.0711288	0.124334	0.572077		NELFA	0.0384903	0.0759996	0.190542	0.107208	1.77731		NELFA	0.659782	0.780694	0.229735	0.23507	0.977304		NELFA	3.19481e-05	0.000266343	0.57592	0.107449	5.35994	up
PRTN3	0.000638723	0.00270352	15.1696	3.07274	4.93683	up	RANBP3	0.489134	0.764651	1.31193	1.07949	1.21532		RANBP3	0.362001	0.504578	1.09777	0.960616	1.14278		RANBP3	3.8147e-05	0.000323352	1.29285	0.737587	1.75281		RANBP3	0.851431	0.917152	1.03611	1.05251	0.984417		RANBP3	3.19481e-05	0.000266343	1.7351	0.869268	1.99605
PYCR1	0.731389	0.809367	3.63676	3.7564	0.968151		PYCR1	0.29807	0.637156	3.48564	4.01249	0.868697		PYCR1	0.000273511	0.00184938	1.70296	3.60519	0.472364	down	PYCR1	0.468292	0.56621	3.72255	3.98388	0.934402		PYCR1	0.866918	0.92554	4.40665	4.51449	0.976112		PYCR1	3.19481e-05	0.000266343	8.90531	3.74165	2.38005	up
AKAP1	0.211178	0.292562	0.449143	0.287505	1.56221		AKAP1	0.186489	0.493906	0.37993	0.204578	1.85714		AKAP1	0.143773	0.250378	0.503813	0.30591	1.64693		AKAP1	0.0431671	0.084173	2.42957	0.53602	4.53261		AKAP1	0.929312	0.972134	0.725207	0.583243	1.24341		AKAP1	3.19481e-05	0.000266343	1.19218	0.365649	3.26045	up
HSPE1	0.222615	0.306829	69.5154	69.1031	1.00597		HSPE1	0.300615	0.638279	67.6509	50.513	1.33928		HSPE1	0.00186737	0.00844912	30.192	52.8958	0.570783		HSPE1	0.495079	0.594706	167.217	150.757	1.10918		HSPE1	1	1	139.163	125.257	1.11102		HSPE1	3.19481e-05	0.000266343	223.638	107.62	2.07804	up
PDCD4	7.15256e-07	1.3276e-05	2.66833	7.59484	0.351335	down	BRIX1	0.00922024	0.122543	0.131528	0.0292108	4.50273		BRIX1	4.30125e-05	0.000458001	0.302143	0.0145236	20.8036	up	BRIX1	0.00109705	0.00459817	0.272837	0.0166072	16.4289	up	BRIX1	9.77041e-06	0.000153926	0.235444	0.0255606	9.21121	up	BRIX1	3.22252e-05	0.000267737	0.600834	0.0474315	12.6674	up
KIF5B	0.00111842	0.00420985	4.71952	3.61312	1.30622		MPG	0.263852	0.59793	0.100354	0.0602349	1.66604		MPG	0.852669	0.926999	0.139353	0.131327	1.06111		MPG	0.000891901	0.00395943	0.202324	0.00298964	67.6749	up	MPG	0.0210778	0.0645491	0.15557	0.0805177	1.93212		MPG	3.22252e-05	0.000267737	0.310077	0.0695869	4.45597	up
NXN	0.00138526	0.00503959	0.383718	0.100424	3.82099	up	PHIP	0.957384	1	0.0478809	0.029965	1.59789		PHIP	0.437996	0.57208	0.0349027	0.0328336	1.06302		PHIP	0.000482403	0.00251499	0.0744245	0.00881207	8.44575	up	PHIP	0.0340774	0.0925992	0.0380549	0.0238516	1.59549		PHIP	3.22252e-05	0.000267737	0.109844	0.0284417	3.86207	up
CKMT2	2.38419e-07	6.80288e-06	0.532193	22.281	0.0238855	down	CKMT2	0.000307745	0.0170787	2.08172	10.5957	0.196468	down	CKMT2	0.000481929	0.00283891	0.376856	6.01249	0.0626788	down	CKMT2	7.62939e-06	0.000102365	0.770724	33.4361	0.0230506	down	CKMT2	7.19592e-08	2.75404e-06	2.3689	17.83	0.13286	down	CKMT2	3.301e-05	0.000273014	0.474614	16.381	0.0289734	down
ACBD3	0.00485134	0.013783	4.65095	3.27582	1.41978		CEACAM5	0.023514	0.192569	5.19241	0.360934	14.3861		CEACAM5	1.2513e-05	0.000184667	7.55838	0.26993	28.0012	up	CEACAM5	0.000584659	0.00289716	3.6944	0.0386213	95.6571	up	CEACAM5	2.39533e-06	4.90472e-05	2.90684	12.9929	0.223726	down	CEACAM5	3.301e-05	0.000273014	36.0663	0.15086	239.071	up
CSTF3	1.66893e-05	0.000151034	1.83274	0.374195	4.89784	up	FASTKD2	0.1365	0.448219	0.129576	0.0194603	6.65847		FASTKD2	0.000171864	0.00130891	0.305974	0.0298917	10.2361	up	FASTKD2	0.000706809	0.00336364	0.166079	0.00628329	26.4319	up	FASTKD2	0.0563692	0.13519	0.0501278	0.0247847	2.02253		FASTKD2	3.301e-05	0.000273014	0.166584	0.00340261	48.9577	up
LOC101060751	1.66893e-05	0.000151034	23.893	12.9399	1.84647		NACC1	0.358889	0.664068	0.0856055	0.174799	0.489737		NACC1	0.444469	0.578758	0.143991	0.0943556	1.52605		NACC1	0.0174961	0.0414943	0.187403	0.0407701	4.59657	up	NACC1	0.142877	0.26163	0.113686	0.0662834	1.71515		NACC1	3.301e-05	0.000273014	0.325222	0.0258757	12.5686	up
SSBP1	0.00165987	0.0057437	12.4215	6.22593	1.99513		SUMO1	0.500871	0.7736	3.4071	3.09978	1.09914		SUMO1	0.767248	0.86693	2.10874	6.03952	0.349156		SUMO1	0.000144958	0.000966166	4.94955	1.09078	4.53763	up	SUMO1	0.000109831	0.00101784	2.8758	1.44063	1.9962		SUMO1	3.65024e-05	0.000300877	4.30114	1.24526	3.45401	up
RBPJ	0.00483046	0.013783	0.0903037	0.0194961	4.63188	up	RRP8	0.327992	0.643431	0.325101	0.0203519	15.974		RRP8	0.000672715	0.00371785	0.212365	0.0301464	7.04445	up	RRP8	0.00326372	0.0108514	0.136262	0.00830556	16.4061	up	RRP8	0.00272685	0.0131313	0.141869	0.0357291	3.9707	up	RRP8	3.65024e-05	0.000300877	0.505229	0.0105566	47.8591	up
WTAP	0.00487212	0.0138259	0.327851	0.0856847	3.82625	up	XIAP	0.636241	0.842373	0.0588369	0.140559	0.418593		XIAP	0.415481	0.551898	0.127021	0.0957577	1.32648		XIAP	0.00151574	0.00600379	0.157494	0.0382179	4.12095	up	XIAP	0.893239	0.945219	0.154688	0.196954	0.7854		XIAP	3.65024e-05	0.000300877	0.459296	0.073543	6.24528	up
YPEL5	0.0142662	0.0328587	0.0811831	0.00185182	43.8398	up	YTHDF1	0.128478	0.434031	0.13717	0.0449226	3.05347		YTHDF1	0.00404894	0.0155533	0.212336	0.0716966	2.96159	up	YTHDF1	0.00108951	0.00459817	0.368308	0.0740457	4.97407	up	YTHDF1	0.000862738	0.00534007	0.268795	0.11035	2.43585	up	YTHDF1	3.76861e-05	0.000305134	0.577761	0.0688237	8.39479	up
PPIA	8.84533e-05	0.000565045	619.645	342.466	1.80936		PSMG1	0.268168	0.605653	0.185928	0.111131	1.67306		PSMG1	0.578127	0.708704	0.150897	0.173702	0.868708		PSMG1	0.0806128	0.140599	0.447702	0.653767	0.684804		PSMG1	0.0165813	0.0538948	0.228767	0.102889	2.22344		PSMG1	3.76861e-05	0.000305134	0.468065	0.0655193	7.14392	up
NFKB2	0.00111842	0.00420985	0.575184	0.356494	1.61345		PARP12	0.565413	0.813151	0.116465	0.0697312	1.67019		PARP12	0.745683	0.848769	0.143566	0.139101	1.0321		PARP12	0.00400543	0.0124125	0.208273	0.0789883	2.63675	up	PARP12	0.0378099	0.0988875	0.202472	0.140112	1.44507		PARP12	3.76861e-05	0.000305134	0.26409	0.073538	3.5912	up
RBBP6	0.00915169	0.0227806	0.033949	0.00191872	17.6936	up	RPRD1A	0.129579	0.435926	0.128055	0.0523294	2.4471		RPRD1A	0.0144736	0.0428247	0.0606848	0.096475	0.629021		RPRD1A	0.00133205	0.00536467	0.301656	0.0644598	4.67974	up	RPRD1A	0.231509	0.370963	0.184222	0.150572	1.22349		RPRD1A	3.76861e-05	0.000305134	0.324436	0.0812624	3.99245	up
BECN1	0.0201937	0.0442291	0.183797	0.0488069	3.76581	up	DCXR	5.92e-07	0.000860768	7.45309	24.8814	0.299545	down	DCXR	7.45058e-09	9.4923e-07	3.03868	19.1148	0.15897	down	DCXR	7.62939e-06	0.000102365	5.42924	48.5976	0.111718	down	DCXR	1.31806e-12	9.635e-10	8.521	32.1689	0.264883	down	DCXR	3.8147e-05	0.000305134	8.30234	33.0357	0.251314	down
CYB5R4	0.0142662	0.0328587	0.119773	0.00278555	42.9979	up	FH	0.00120239	0.0355339	12.9637	23.4799	0.552121		FH	6.73532e-06	0.000116735	6.94215	17.6862	0.392517	down	FH	7.62939e-06	0.000102365	16.3861	54.3934	0.301252	down	FH	8.84062e-09	5.43067e-07	15.3195	36.9803	0.414263	down	FH	3.8147e-05	0.000305134	16.5791	32.4848	0.510364
NAA50	1.66893e-05	0.000151034	1.58898	0.656301	2.42111	up	OAS3	0.429735	0.718711	0.931638	0.74128	1.2568		OAS3	1.76504e-05	0.000231422	1.98502	0.813261	2.44082	up	OAS3	7.62939e-06	0.000102365	1.60898	0.37872	4.24848	up	OAS3	8.91984e-07	2.18805e-05	1.54092	0.814709	1.89138		OAS3	3.8147e-05	0.000305134	2.5366	0.77558	3.27059	up
C12orf10	0.00387406	0.0114204	1.79733	1.33177	1.34959		DECR1	0.0477476	0.266405	21.4836	36.7516	0.584563		DECR1	0.000105701	0.000907333	14.9211	29.499	0.505818		DECR1	7.62939e-06	0.000102365	13.6559	53.0762	0.257289	down	DECR1	5.14869e-06	9.09105e-05	18.2136	37.561	0.484906	down	DECR1	3.8147e-05	0.000305134	15.0681	34.2128	0.440424	down
EOGT	0.00252617	0.00812216	0.261693	0.00357147	73.2731	up	HAGH	0.037477	0.245236	2.22737	3.14336	0.708597		HAGH	0.645585	0.760338	1.948	2.07905	0.93697		HAGH	0.00336456	0.0109246	2.23106	3.83217	0.582193		HAGH	1.98855e-05	0.000270192	2.99923	5.56615	0.538834		HAGH	3.8147e-05	0.000305134	3.5564	6.18731	0.574789
SLFN5	4.76837e-07	9.88452e-06	0.560832	0.139401	4.02314	up	SPCS1	0.00101374	0.0328795	10.5489	23.9544	0.440375	down	SPCS1	0.121235	0.219808	15.187	19.1288	0.793933		SPCS1	0.218401	0.308606	7.68324	9.33771	0.822819		SPCS1	4.51478e-05	0.00052469	7.08706	11.9089	0.595108		SPCS1	3.8147e-05	0.000305134	6.3106	11.2042	0.563234
SYNPO	0.00429084	0.0125081	0.703216	0.227758	3.08756	up	TCEB1	0.247947	0.578782	6.34404	21.9967	0.288408		TCEB1	0.00406074	0.0155533	7.23415	4.79269	1.50942		TCEB1	0.000328064	0.00184664	10.48	7.60264	1.37846		TCEB1	0.000699467	0.00445004	21.5366	9.82128	2.19285	up	TCEB1	3.8147e-05	0.000305134	38.4051	9.88686	3.88445	up
ARHGDIB	8.84533e-05	0.000565045	69.6576	24.2199	2.87605	up	CRNKL1	0.0883086	0.353457	0.194768	0.113903	1.70994		CRNKL1	6.55651e-07	1.99219e-05	0.512941	0.104534	4.90692	up	CRNKL1	2.28882e-05	0.000212786	0.363132	0.0603363	6.01847	up	CRNKL1	0.00464423	0.0201564	0.237817	0.136774	1.73876		CRNKL1	3.8147e-05	0.000305134	0.458919	0.142949	3.21037	up
ARHGAP5	0.00603271	0.0161803	0.0672096	0.0290406	2.31433	up	CRKL	0.509859	0.781174	1.8705	1.75099	1.06825		CRKL	0.386395	0.521174	1.56961	1.68322	0.932503		CRKL	3.8147e-05	0.000323352	3.2248	1.31023	2.46125	up	CRKL	0.00646418	0.0259746	2.32338	1.9128	1.21465		CRKL	3.8147e-05	0.000305134	2.96574	1.69859	1.746
ILF3	4.76837e-07	9.88452e-06	16.1156	7.27887	2.21402	up	MAP4K4	0.00104644	0.0336621	0.101169	0.034569	2.92659	up	MAP4K4	1	1	0.0916793	0.145395	0.630555		MAP4K4	0.00566756	0.0165524	0.143937	0.0303676	4.73981	up	MAP4K4	0.00793893	0.0306731	0.288221	0.129933	2.21823	up	MAP4K4	3.8147e-05	0.000305134	0.421499	0.119494	3.52737	up
RCC1	2.38419e-07	6.80288e-06	2.54959	0.896595	2.84364	up	RRS1	0.183874	0.489299	0.371911	0.174768	2.12802		RRS1	0.000481929	0.00283891	0.217023	0.0277561	7.81893	up	RRS1	0.000482403	0.00251499	0.292695	0.0205133	14.2686	up	RRS1	0.00811537	0.0311736	0.290821	0.267604	1.08676		RRS1	3.8147e-05	0.000305134	0.713511	0.140609	5.07443	up
LRSAM1	0.0654524	0.113416	0.167408	0.306623	0.545973		LRSAM1	0.901985	0.980668	0.13253	0.153938	0.860929		LRSAM1	0.0815413	0.163172	0.233475	0.145519	1.60442		LRSAM1	0.00025177	0.00154778	0.230499	0.086431	2.66686	up	LRSAM1	0.012341	0.0429381	0.480509	0.185902	2.58474	up	LRSAM1	3.8147e-05	0.000305134	0.409331	0.129276	3.16632	up
GFPT1	0.709014	0.789651	16.0872	15.6361	1.02885		GFPT1	0.619841	0.834335	16.3079	15.6176	1.0442		GFPT1	0.0051764	0.0189145	14.0961	20.5796	0.684955		GFPT1	0.0120316	0.0305589	14.9675	9.10029	1.64472		GFPT1	0.015576	0.0514276	17.2232	11.4403	1.50548		GFPT1	3.8147e-05	0.000305134	27.9291	10.4879	2.66299	up
UBTF	0.000849485	0.00338329	0.720237	0.400183	1.79977		UPF2	0.0937009	0.364866	0.19158	0.0614458	3.11788		UPF2	0.17465	0.293794	0.147758	0.111175	1.32906		UPF2	0.0138326	0.0343066	0.494619	0.0413282	11.9681	up	UPF2	0.0177695	0.0565254	0.362464	0.136855	2.64852		UPF2	3.8147e-05	0.000305134	0.660633	0.0405239	16.3023	up
C20orf27	0.00352427	0.0106933	0.728276	0.177709	4.09813	up	DHX16	0.0581595	0.295845	0.365296	0.18349	1.99082		DHX16	0.32721	0.46702	0.272652	0.225835	1.20731		DHX16	0.00104523	0.00450141	0.738741	0.1976	3.73857	up	DHX16	0.0201734	0.0623014	0.492694	0.24484	2.0123		DHX16	3.8147e-05	0.000305134	0.98964	0.252458	3.92002	up
XPO6	0.000253963	0.00128322	0.106381	0.0018471	57.5935	up	XPOT	0.340493	0.645809	0.482522	0.334323	1.44328		XPOT	1.04308e-07	4.79421e-06	1.05948	0.312584	3.38942	up	XPOT	0.00233459	0.00824143	0.543809	0.214706	2.5328	up	XPOT	0.0332657	0.0907021	0.402928	0.337446	1.19405		XPOT	3.8147e-05	0.000305134	0.820497	0.247998	3.30849	up
IGF2BP3	0.00109705	0.00418132	1.0075	0.001	1007.5	up	MAN1B1	0.434616	0.721397	0.116788	0.115712	1.0093		MAN1B1	0.00477815	0.0177761	0.389177	0.14868	2.61754	up	MAN1B1	0.000328064	0.00184664	0.16507	0.0442462	3.73071	up	MAN1B1	0.0843098	0.179628	0.155651	0.1074	1.44927		MAN1B1	3.8147e-05	0.000305134	0.389149	0.133239	2.92068	up
RPL22	0.0213723	0.0463088	23.2202	38.0152	0.610814		SCYL1	0.761755	0.910862	0.324566	0.358781	0.904636		SCYL1	0.15691	0.268176	0.367963	0.301688	1.21968		SCYL1	0.000839233	0.00376271	0.527447	0.262628	2.00834	up	SCYL1	0.285434	0.43262	0.476937	0.433868	1.09927		SCYL1	3.8147e-05	0.000305134	0.710095	0.341964	2.07652	up
SLC12A4	0.00455291	0.0131196	0.599392	0.0997794	6.00717	up	SNW1	0.199734	0.512457	0.424381	0.196716	2.15733		SNW1	0.000299465	0.0020084	0.208263	0.410693	0.507103		SNW1	0.639694	0.734619	0.526037	0.4083	1.28836		SNW1	0.30717	0.456225	0.412284	0.340326	1.21144		SNW1	3.8147e-05	0.000305134	0.846165	0.199344	4.24476	up
STRBP	4.93526e-05	0.000358373	3.61704	1.55925	2.31974	up	TAF6	0.260007	0.593486	0.222019	0.219827	1.00997		TAF6	0.0263311	0.0686768	0.449469	0.106588	4.21688		TAF6	0.00209111	0.00759554	0.917566	0.0325609	28.18	up	TAF6	0.423958	0.570638	0.507676	0.394618	1.2865		TAF6	3.8147e-05	0.000305134	0.990169	0.179151	5.52701	up
GAPVD1	0.0233247	0.0491915	1.02681	0.326415	3.1457	up	IK	0.914935	0.988168	1.1109	1.35666	0.818846		IK	0.225029	0.349106	1.29267	1.63385	0.791179		IK	0.00280762	0.00943511	1.38423	0.360065	3.84438	up	IK	0.853082	0.917782	0.689762	0.629444	1.09583		IK	3.8147e-05	0.000305134	2.8482	0.661283	4.30708	up
RPL14	0.00345254	0.0105328	12.2013	20.8803	0.584345		SCP2	0.20582	0.520637	7.33333	5.08658	1.4417		SCP2	0.00406074	0.0155533	5.91696	7.30575	0.809904		SCP2	0.0268478	0.0575882	7.67533	5.25577	1.46036		SCP2	0.97641	1	7.4847	7.09521	1.0549		SCP2	3.8147e-05	0.000305134	11.8571	5.93157	1.99898
QARS	0.344685	0.448244	8.55422	7.00798	1.22064		QARS	0.20582	0.520637	5.54358	6.92823	0.800144		QARS	0.209804	0.32907	5.37313	8.98797	0.597814		QARS	0.228752	0.321655	5.95349	5.31024	1.12113		QARS	1	1	5.61664	5.61837	0.999692		QARS	3.8147e-05	0.000305134	7.98333	5.20476	1.53385
NOTCH3	0.0142662	0.0328587	0.00816702	0.001	8.16702	up	PDGFRB	0.0053023	0.0894292	0.176895	0.061804	2.8622		PDGFRB	1.49012e-08	1.30376e-06	0.401372	0.0715498	5.60969	up	PDGFRB	2.28882e-05	0.000212786	0.968963	0.0101382	95.5754	up	PDGFRB	2.07741e-07	6.57398e-06	0.390951	0.0505225	7.73815	up	PDGFRB	4.1315e-05	0.000328317	1.10739	0.0203342	54.4597	up
CYBA	0.00317266	0.00986085	4.50604	0.367202	12.2713	up	FHIT	0.0156222	0.162195	0.36625	0.881318	0.415571		FHIT	0.0036769	0.0145434	0.153302	0.536888	0.285539	down	FHIT	2.28882e-05	0.000212786	0.504542	1.95305	0.258336	down	FHIT	3.14689e-05	0.000392556	0.782238	1.39822	0.559451		FHIT	4.1315e-05	0.000328317	0.254321	1.13871	0.223342	down
MRPS36	1.66893e-06	2.42378e-05	1.76189	8.48894	0.207551	down	ATP6AP1	0.163888	0.461808	0.355908	0.164342	2.16565		ATP6AP1	8.56241e-05	0.000771467	0.71889	0.146807	4.89684	up	ATP6AP1	0.00566756	0.0165524	0.381178	0.0737384	5.16933	up	ATP6AP1	0.0130866	0.0450918	0.335281	0.198492	1.68914		ATP6AP1	4.1315e-05	0.000328317	0.430119	0.0861648	4.99182	up
ANAPC1	0.00281877	0.00890551	0.111861	0.0207427	5.39276	up	CNOT10	0.571048	0.813151	0.137245	0.147665	0.92944		CNOT10	0.198674	0.319339	0.181122	0.115537	1.56766		CNOT10	0.000920809	0.0040727	0.12853	0.042553	3.02048	up	CNOT10	0.0213566	0.065239	0.150863	0.0974903	1.54746		CNOT10	4.1315e-05	0.000328317	0.274047	0.0828849	3.30635	up
ZC3H7B	0.0184212	0.0407394	0.0331991	0.00976428	3.40006	up	ZC3H7B	0.470509	0.749095	0.0252944	0.0252568	1.00149		ZC3H7B	0.0733291	0.150769	0.0412591	0.040958	1.00735		ZC3H7B	0.00175772	0.00662711	0.0766069	0.00621078	12.3345	up	ZC3H7B	0.0626449	0.144806	0.0761907	0.0306427	2.48642		ZC3H7B	4.1315e-05	0.000328317	0.103737	0.0106589	9.73242	up
KLC1	1.3113e-05	0.000123749	1.79146	0.641091	2.79439	up	MPHOSPH10	0.154475	0.458097	0.132169	0.0455697	2.90036		MPHOSPH10	0.225011	0.349106	0.12723	0.0980614	1.29745		MPHOSPH10	0.000482403	0.00251499	0.188009	0.022011	8.5416	up	MPHOSPH10	0.181909	0.311087	0.0967698	0.0773428	1.25118		MPHOSPH10	4.1315e-05	0.000328317	0.364746	0.0161754	22.5495	up
RBM6	0.0184661	0.0407767	0.0474862	0.00418799	11.3387	up	RRM2	0.300829	0.638362	0.494396	0.39558	1.2498		RRM2	4.19874e-05	0.000452378	1.1605	0.105134	11.0383	up	RRM2	0.000482403	0.00251499	1.14979	0.0499289	23.0286	up	RRM2	4.15161e-06	7.80162e-05	0.684919	0.0724823	9.44946	up	RRM2	4.29867e-05	0.000336678	3.16939	0.0514314	61.6235	up
CD55	6.41152e-05	0.000441763	5.19377	0.273221	19.0094	up	EED	0.507977	0.780594	0.544158	0.337664	1.61154		EED	0.0701975	0.144946	0.537946	0.35882	1.49921		EED	0.000482403	0.00251499	0.400511	0.00318954	125.57	up	EED	0.0110917	0.0397062	0.141846	0.0327482	4.33141	up	EED	4.29867e-05	0.000336678	0.554188	0.0188104	29.4618	up
SIRT5	4.30125e-05	0.000326339	0.173609	1.00249	0.173178	down	CALCOCO2	0.343399	0.649965	0.229721	0.0945687	2.42915		CALCOCO2	0.000456743	0.00276867	0.321414	0.117463	2.7363	up	CALCOCO2	0.0372625	0.0743907	0.287007	0.115482	2.4853		CALCOCO2	0.0181172	0.0572823	0.28148	0.154402	1.82304		CALCOCO2	4.29867e-05	0.000336678	0.390947	0.0662667	5.8996	up
PRRC2C	0.000454399	0.00207416	0.260438	0.0675136	3.85757	up	RANBP1	0.712184	0.881868	6.03201	4.92124	1.22571		RANBP1	0.0280502	0.0721575	4.4988	5.93418	0.758117		RANBP1	0.00233459	0.00824143	9.18458	5.08296	1.80694		RANBP1	0.30848	0.456939	6.71575	6.04873	1.11027		RANBP1	4.29867e-05	0.000336678	11.6224	4.40451	2.63874	up
TMEM126A	7.86781e-06	8.09706e-05	0.718054	2.91065	0.246699	down	CCDC9	0.291064	0.627718	0.195112	0.0891729	2.18801		CCDC9	0.896041	0.958481	0.18377	0.173633	1.05838		CCDC9	0.0591106	0.107687	0.24736	0.121121	2.04226		CCDC9	0.972987	0.99825	0.176587	0.174727	1.01064		CCDC9	4.29867e-05	0.000336678	0.467166	0.0331509	14.0921	up
MFSD4	4.30125e-05	0.000326339	0.00788964	1.57782	0.00500035	down	MFSD4	0.000139712	0.0126245	0.10773	0.587741	0.183296	down	MFSD4	0.0454588	0.104436	0.0755515	0.32434	0.232939		MFSD4	7.62939e-06	0.000102365	0.001	1.29167	0.000774191	down	MFSD4	3.70825e-08	1.68368e-06	0.0435902	0.903268	0.0482583	down	MFSD4	4.30125e-05	0.000336678	0.00618546	0.64592	0.0095762	down
CKM	4.52995e-06	5.30756e-05	0.628181	13.8312	0.0454175	down	CKM	0.000487779	0.0214166	0.798178	2.67718	0.298142	down	CKM	0.00252617	0.0107533	0.196461	3.03041	0.0648299	down	CKM	7.62939e-06	0.000102365	0.0871507	17.9084	0.00486647	down	CKM	1.84784e-07	6.11208e-06	1.16573	7.95311	0.146575	down	CKM	4.30125e-05	0.000336678	0.0149108	7.36326	0.00202503	down
HMHA1	4.93526e-05	0.000358373	0.285966	0.0859172	3.32839	up	LIG1	0.000968123	0.0321381	0.219532	0.0067805	32.377	up	LIG1	7.00437e-05	0.000671052	0.24664	0.0308714	7.98926	up	LIG1	0.00109705	0.00459817	0.187005	0.001	187.005	up	LIG1	4.50221e-06	8.24842e-05	0.0708367	0.0126668	5.59232	up	LIG1	4.30125e-05	0.000336678	0.297304	0.00112109	265.191	up
MINA	0.00252617	0.00812216	0.260133	0.0210694	12.3465	up	NOL10	0.0103344	0.13038	0.101137	0.0068688	14.7241		NOL10	0.484642	0.618644	0.0494302	0.0138357	3.57265		NOL10	0.00169627	0.00640883	0.212855	0.00351706	60.5207	up	NOL10	0.000872926	0.00539638	0.104093	0.00836489	12.444	up	NOL10	4.30125e-05	0.000336678	0.414755	0.00326084	127.192	up
EHD4	0.000152588	0.000845567	4.19682	6.46941	0.648718		GPRC5A	0.000617949	0.0244157	1.12128	0.001	1121.28	up	GPRC5A	0.000321048	0.00208912	5.33251	0.00756746	704.662	up	GPRC5A	0.00166169	0.00629801	15.8094	0.001	15809.4	up	GPRC5A	0.000966771	0.00583094	1.77985	2.33731	0.761494		GPRC5A	4.30125e-05	0.000336678	16.593	0.001	16593	up
GUCY1A3	6.51669e-05	0.000441896	1.03456	0.0993668	10.4115	up	KIF11	0.0054248	0.0894292	0.0478012	0.001	47.8012		KIF11	0.00826562	0.0276485	0.0440324	0.00472541	9.31823	up	KIF11	0.00385729	0.0122108	0.117189	0.001	117.189	up	KIF11	0.00198762	0.0102822	0.0422633	0.00765824	5.51867	up	KIF11	4.30125e-05	0.000336678	0.235853	0.00265886	88.7045	up
KDELC2	1.19209e-06	1.86932e-05	0.844002	0.184627	4.57139	up	MKI67IP	0.0263474	0.204424	0.109598	0.00423242	25.8948		MKI67IP	0.131904	0.234892	0.101785	0.0461757	2.2043		MKI67IP	0.00210525	0.00759554	0.318992	0.0379702	8.40111	up	MKI67IP	0.0173055	0.0554352	0.18574	0.0853864	2.17529		MKI67IP	4.30125e-05	0.000336678	0.573085	0.0408049	14.0445	up
ITGAM	1.66893e-06	2.42378e-05	1.37246	0.231261	5.93467	up	MEPCE	0.0443642	0.254761	0.0241156	0.00216623	11.1325		MEPCE	0.204894	0.324794	0.0250843	0.00430932	5.82095		MEPCE	0.108319	0.17392	0.0303828	0.00599889	5.06473		MEPCE	0.0574331	0.136978	0.0393521	0.0221742	1.77468		MEPCE	4.30125e-05	0.000336678	0.318263	0.00373766	85.1505	up
GTF3C5	0.121304	0.188961	0.0891271	0.0314931	2.83005		GTF3C5	0.553551	0.804551	0.0690534	0.0300557	2.29751		GTF3C5	0.097942	0.188937	0.0530824	0.0980566	0.541345		GTF3C5	0.0184212	0.0427533	0.314149	0.0459089	6.84289	up	GTF3C5	0.721951	0.828077	0.100891	0.0931164	1.0835		GTF3C5	4.30125e-05	0.000336678	0.490564	0.027961	17.5446	up
MLYCD	4.76837e-07	9.88452e-06	0.258378	2.26723	0.113962	down	ATP5F1	0.000342887	0.0181955	13.3073	30.4521	0.43699	down	ATP5F1	0.137518	0.243397	14.8523	19.0044	0.781517		ATP5F1	7.62939e-06	0.000102365	12.8193	65.8894	0.194557	down	ATP5F1	3.21165e-12	2.13429e-09	14.9662	44.2713	0.338056	down	ATP5F1	4.54187e-05	0.000346597	13.4314	39.8233	0.337276	down
DFFA	0.00165987	0.0057437	1.32243	0.773044	1.71068		GBP1	0.324159	0.643431	4.0064	3.60287	1.112		GBP1	1.885e-06	4.43005e-05	9.82853	2.94199	3.34077	up	GBP1	7.62939e-06	0.000102365	9.85364	1.15682	8.51785	up	GBP1	1.26055e-08	7.19894e-07	6.51875	2.89006	2.25558	up	GBP1	4.54187e-05	0.000346597	6.46652	2.76219	2.34109	up
CPSF7	3.33786e-06	4.1515e-05	0.949851	0.426937	2.2248	up	FAM162A	0.00101759	0.0328795	4.03752	11.4244	0.353412	down	FAM162A	0.00186737	0.00844912	5.04178	8.2511	0.611044		FAM162A	7.62939e-06	0.000102365	5.11754	22.716	0.225283	down	FAM162A	2.11412e-08	1.03719e-06	6.36409	15.8325	0.401965	down	FAM162A	4.54187e-05	0.000346597	5.81876	14.2507	0.408313	down
BLVRA	2.09808e-05	0.000183261	6.18126	3.60188	1.71612		DDT	0.0853148	0.348645	11.8278	15.8112	0.74807		DDT	1.51396e-05	0.000205119	7.66935	14.8077	0.51793		DDT	7.62939e-06	0.000102365	9.65659	45.0766	0.214226	down	DDT	7.16897e-08	2.75404e-06	13.0547	30.3444	0.430216	down	DDT	4.54187e-05	0.000346597	12.9738	27.9481	0.464209	down
CDC37	2.38419e-07	6.80288e-06	15.6993	6.58307	2.38479	up	EHD4	3.49e-05	0.00685738	4.00007	6.3879	0.626196		EHD4	0.000472903	0.00282902	4.31321	5.64747	0.763742		EHD4	0.00025177	0.00154778	4.20841	7.19596	0.584829		EHD4	1.05507e-07	3.85629e-06	4.4889	6.75275	0.664751		EHD4	4.54187e-05	0.000346597	4.76429	6.89785	0.690692
HYPK	0.012146	0.0291759	0.918943	0.296622	3.09803	up	LTBP2	8.07e-05	0.00975103	0.794705	0.12421	6.3981	up	LTBP2	5.93442e-06	0.000106937	1.30404	0.0494365	26.378	up	LTBP2	0.000321048	0.00184664	0.800809	0.00706213	113.395	up	LTBP2	3.68155e-07	1.0152e-05	0.66231	0.0714335	9.27169	up	LTBP2	4.54187e-05	0.000346597	0.800081	0.0873417	9.16036	up
EIF4H	0.00638908	0.0170657	3.33439	1.95492	1.70564		GSTP1	0.702373	0.875134	400.194	370.753	1.07941		GSTP1	0.00186737	0.00844912	296.845	470.111	0.631437		GSTP1	7.62939e-05	0.000573797	458.622	244.155	1.87841		GSTP1	1.88441e-05	0.000258444	508.674	302.902	1.67934		GSTP1	4.54187e-05	0.000346597	806.697	323.415	2.49431	up
ARHGEF2	1.66893e-06	2.42378e-05	0.497058	0.159909	3.10838	up	CSE1L	0.13458	0.443912	11.9372	6.59239	1.81076		CSE1L	2.38046e-05	0.000294496	10.3871	5.3473	1.94249		CSE1L	1.52588e-05	0.000159333	8.28134	3.09382	2.67673	up	CSE1L	5.58976e-05	0.000611693	6.04223	4.18107	1.44514		CSE1L	4.54187e-05	0.000346597	9.59395	3.76841	2.54589	up
NUCB1	0.000407934	0.00187856	12.9223	8.22438	1.57121		PEPD	0.00602294	0.0949822	4.18407	2.44207	1.71333		PEPD	0.386395	0.521174	6.12601	5.21029	1.17575		PEPD	5.34058e-05	0.00042331	4.65699	2.49917	1.86342		PEPD	0.00011545	0.00105098	5.1836	2.91756	1.77669		PEPD	4.54187e-05	0.000346597	5.42347	2.75067	1.97169
ANXA4	0.0979881	0.160575	137.116	77.7342	1.7639		ANXA4	0.776022	0.915559	105.613	86.7829	1.21698		ANXA4	0.131469	0.234519	83.831	95.3347	0.879333		ANXA4	0.000839233	0.00376271	105.725	42.3485	2.49656	up	ANXA4	0.000120996	0.0010933	85.2721	57.7673	1.47613		ANXA4	4.54187e-05	0.000346597	144.459	53.8584	2.6822	up
BCKDHB	5.67963e-05	0.000408753	1.5619	8.96369	0.174247	down	ADH1C	0.00702449	0.104137	48.7583	96.6234	0.504622		ADH1C	7.45058e-09	9.4923e-07	6.55842	152.133	0.0431098	down	ADH1C	7.62939e-06	0.000102365	6.94299	31.0873	0.223338	down	ADH1C	0.000311644	0.00234598	27.3153	43.0596	0.63436		ADH1C	4.54187e-05	0.000346597	10.081	39.9351	0.252436	down
PDS5A	0.000407934	0.00187856	0.654638	0.286885	2.28188	up	POLR2E	0.00151964	0.0408363	2.43333	1.22478	1.98676		POLR2E	0.00738893	0.0252986	2.2433	1.46923	1.52685		POLR2E	7.62939e-06	0.000102365	4.11053	1.01895	4.03407	up	POLR2E	0.000986715	0.00590736	2.55735	1.69616	1.50773		POLR2E	4.54187e-05	0.000346597	4.90871	1.73374	2.83129	up
PFN1	0.000106573	0.000642973	705.628	383.593	1.83952		PPIH	0.313092	0.643431	0.857671	0.690265	1.24252		PPIH	0.0191582	0.0537586	1.0315	0.671217	1.53676		PPIH	2.28882e-05	0.000212786	2.14595	1.06666	2.01183	up	PPIH	0.00202089	0.010375	1.83203	1.27941	1.43194		PPIH	4.54187e-05	0.000346597	2.86909	1.16614	2.46032	up
DEK	0.00671053	0.0176905	12.9856	7.0716	1.83631		GATAD2A	0.00791621	0.111102	0.185036	0.082751	2.23606		GATAD2A	0.819462	0.90234	0.390477	0.17133	2.27909		GATAD2A	0.00400543	0.0124125	0.420705	0.14992	2.8062	up	GATAD2A	0.00442456	0.0192981	0.416529	0.294533	1.41421		GATAD2A	4.54187e-05	0.000346597	0.852297	0.305105	2.79346	up
RAB2A	0.211178	0.292562	23.2744	20.1926	1.15262		RAB2A	0.420253	0.712343	21.1418	22.1183	0.955848		RAB2A	0.0814539	0.163172	24.0997	19.8151	1.21623		RAB2A	0.392738	0.490327	15.4004	13.3403	1.15442		RAB2A	0.00606133	0.0247047	17.2314	13.1955	1.30586		RAB2A	4.54187e-05	0.000346597	22.0367	12.3359	1.78638
DIABLO	0.0383801	0.0737791	5.52693	6.24715	0.884713		GDI2	0.801056	0.926157	45.722	47.1266	0.970195		GDI2	0.0336814	0.0830823	44.7218	51.9899	0.860201		GDI2	0.000328064	0.00184664	35.8288	23.1352	1.54867		GDI2	0.00806603	0.0310003	35.625	31.879	1.11751		GDI2	4.54187e-05	0.000346597	44.6254	29.3218	1.52192
PSMD5	0.222615	0.306829	4.39672	4.00206	1.09861		PSMD5	0.83898	0.945614	3.59578	3.71825	0.967064		PSMD5	0.374079	0.508529	4.32797	3.85796	1.12183		PSMD5	0.000534058	0.00267214	4.74392	3.30003	1.43754		PSMD5	0.00806603	0.0310003	4.30319	3.79444	1.13408		PSMD5	4.54187e-05	0.000346597	5.16248	3.49275	1.47806
PIGR	0.00111842	0.00420985	22.052	2.76725	7.96893	up	PPP2R5D	0.788512	0.918962	0.964978	0.729233	1.32328		PPP2R5D	0.728166	0.831045	0.928688	0.930449	0.998107		PPP2R5D	0.00400543	0.0124125	1.22502	0.539565	2.27038	up	PPP2R5D	0.00885282	0.0333922	1.01938	0.691222	1.47476		PPP2R5D	4.54187e-05	0.000346597	1.12952	0.547301	2.0638	up
MEMO1	0.00249526	0.00812216	4.7417	0.675758	7.01685	up	NHP2L1	0.129345	0.435926	8.10013	5.61336	1.44301		NHP2L1	0.00560315	0.0202338	4.01314	6.88268	0.583077		NHP2L1	0.000328064	0.00184664	12.0639	5.20865	2.31613	up	NHP2L1	0.00941395	0.035003	9.88444	7.69254	1.28494		NHP2L1	4.54187e-05	0.000346597	17.365	7.31933	2.37249	up
ITCH	4.02927e-05	0.000319357	0.269425	0.125959	2.13899	up	MED1	0.0336226	0.23187	0.0394382	0.0123783	3.18606		MED1	0.124549	0.224994	0.0275044	0.0136825	2.01018		MED1	0.0134874	0.0338949	0.0442772	0.00522735	8.47029	up	MED1	0.10394	0.20913	0.0270698	0.0179328	1.50951		MED1	4.54187e-05	0.000346597	0.115549	0.0211742	5.45709	up
MAGI1	0.000454399	0.00207416	0.0274468	0.137722	0.199291	down	ATL2	0.378854	0.68395	0.173188	0.161114	1.07494		ATL2	0.463703	0.59812	0.312963	0.239679	1.30576		ATL2	0.00474548	0.0143179	0.378794	0.154152	2.45727	up	ATL2	0.117789	0.228331	0.29874	0.217491	1.37357		ATL2	4.54187e-05	0.000346597	0.736062	0.193629	3.8014	up
ATP6V1D	0.974101	1	0.645806	0.635952	1.0155		ATP6V1D	0.474285	0.753016	0.507631	0.481351	1.0546		ATP6V1D	0.00398888	0.0153999	0.216488	0.489059	0.442662	down	ATP6V1D	0.108383	0.17392	0.584387	1.0606	0.550995		ATP6V1D	0.212702	0.348153	0.779126	0.941714	0.827349		ATP6V1D	4.54187e-05	0.000346597	1.3124	0.354557	3.70151	up
SBDS	0.940555	0.988085	4.90635	4.54739	1.07894		SBDS	0.446059	0.72955	5.08819	4.3395	1.17253		SBDS	4.09782e-07	1.3777e-05	2.29998	6.36716	0.361226	down	SBDS	0.865044	0.93303	5.35783	5.11108	1.04828		SBDS	0.384651	0.533649	5.04813	5.46197	0.924233		SBDS	4.54187e-05	0.000346597	7.29982	3.96215	1.84239
UBAP2L	4.52995e-06	5.30756e-05	0.829112	0.237575	3.48989	up	UBR5	0.104235	0.386256	0.0759732	0.0488901	1.55396		UBR5	0.0120522	0.0370233	0.0578498	0.0407321	1.42025		UBR5	0.000321048	0.00184664	0.085555	0.00696592	12.2819	up	UBR5	0.895693	0.947131	0.0602648	0.0749881	0.803659		UBR5	4.54187e-05	0.000346597	0.126289	0.0332581	3.79724	up
MIF4GD	0.0238241	0.0500417	0.170684	0.0215157	7.93303		NOC4L	0.0633383	0.31008	0.349313	0.160473	2.17677		NOC4L	0.000241198	0.00169892	0.408002	0.0358124	11.3928	up	NOC4L	0.000482403	0.00251499	0.941719	0.0770278	12.2257	up	NOC4L	0.00425176	0.0186893	0.376238	0.127258	2.9565	up	NOC4L	4.67257e-05	0.000355456	1.73673	0.0152094	114.188	up
EVL	0.000737667	0.00300015	1.1611	0.475677	2.44094	up	HEXIM1	0.113379	0.406514	0.372806	0.269529	1.38318		HEXIM1	2.22068e-05	0.000279831	0.654839	0.182414	3.58986	up	HEXIM1	7.62939e-06	0.000102365	0.663968	0.104059	6.38067	up	HEXIM1	0.0177695	0.0565254	0.356069	0.207568	1.71543		HEXIM1	4.67257e-05	0.000355456	0.576454	0.104103	5.53736	up
BTAF1	0.0593894	0.104401	0.0677394	0.0284374	2.38205		BTAF1	0.737804	0.896499	0.0484856	0.030815	1.57344		BTAF1	0.943057	0.994551	0.0504838	0.0663172	0.761246		BTAF1	1.52588e-05	0.000159333	0.0667068	0.00380511	17.5309	up	BTAF1	0.28572	0.432963	0.0326102	0.026999	1.20783		BTAF1	4.67257e-05	0.000355456	0.0954563	0.0256163	3.72638	up
SULT2A1	4.30125e-05	0.000326339	0.0424556	8.83926	0.00480308	down	SULT2A1	0.0169952	0.171025	2.51231	1.76521	1.42323		SULT2A1	0.000482403	0.00283891	0.117956	2.8701	0.0410982	down	SULT2A1	7.62939e-06	0.000102365	0.129974	10.6345	0.0122219	down	SULT2A1	6.73536e-07	1.72152e-05	0.75348	4.99917	0.150721	down	SULT2A1	4.89895e-05	0.00037229	0.146127	5.81608	0.0251246	down
FA2H	8.55329e-05	0.000562692	0.0797911	0.347083	0.229891	down	FA2H	0.00323797	0.0648487	0.116352	0.31213	0.372769		FA2H	0.00713042	0.0244481	0.122762	0.372943	0.329171	down	FA2H	0.00474548	0.0143179	0.130003	0.391866	0.331753	down	FA2H	7.00355e-05	0.000726184	0.135822	0.303059	0.448169	down	FA2H	4.94511e-05	0.000374628	0.0531393	0.237268	0.223963	down
PSMG3	0.0800579	0.135742	0.25013	0.0402619	6.21259		PSMG3	0.938209	0.999722	0.11965	0.0908439	1.3171		PSMG3	0.271899	0.405614	0.171659	0.293782	0.584307		PSMG3	0.0445533	0.0865247	0.468015	0.143815	3.25428		PSMG3	0.313527	0.46198	0.290313	0.204438	1.42006		PSMG3	4.94511e-05	0.000374628	2.0401	0.136047	14.9955	up
TCN1	0.0167287	0.037521	1.30767	0.0371481	35.2017	up	THUMPD3	0.822433	0.938633	0.0154923	0.0271868	0.569845		THUMPD3	1	1	0.0205409	0.0235885	0.8708		THUMPD3	0.00385729	0.0122108	0.129327	0.0166334	7.77512	up	THUMPD3	0.516535	0.660464	0.0870964	0.0741581	1.17447		THUMPD3	4.94511e-05	0.000374628	0.256083	0.0384803	6.65491	up
PTK7	0.000407934	0.00187856	0.652252	0.165119	3.9502	up	RCL1	0.390009	0.692397	0.112289	0.0659196	1.70342		RCL1	0.0124244	0.038038	0.428481	0.202145	2.11967	up	RCL1	0.00385729	0.0122108	0.395378	0.001	395.378	up	RCL1	0.0106982	0.0385811	0.158705	0.0638597	2.48522	up	RCL1	5.28038e-05	0.000397479	0.384932	0.0593742	6.48315	up
CTNNB1	0.000106573	0.000642973	6.02916	11.5858	0.520392		FBLN1	0.00144775	0.039184	28.5773	9.52469	3.00033	up	FBLN1	8.2016e-05	0.000747303	38.4223	8.62948	4.45245	up	FBLN1	7.62939e-06	0.000102365	21.4783	2.99949	7.16065	up	FBLN1	2.11412e-08	1.03719e-06	20.6545	5.16542	3.9986	up	FBLN1	5.38826e-05	0.000397479	20.0931	4.58009	4.38705	up
HLA-DRB1	0.005223	0.0146445	4.55414	1.36246	3.34259	up	LEPRE1	0.000240419	0.016178	0.85646	0.20621	4.15334	up	LEPRE1	5.93442e-06	0.000106937	1.92611	0.167882	11.473	up	LEPRE1	7.62939e-06	0.000102365	1.89085	0.00439016	430.701	up	LEPRE1	4.98733e-08	2.05974e-06	1.49819	0.225248	6.65131	up	LEPRE1	5.38826e-05	0.000397479	1.99648	0.159813	12.4926	up
ADAP1	0.00416599	0.0121881	0.216165	0.00581638	37.1649	up	CHGA	2.85e-06	0.00185991	1.95072	7.92658	0.246098	down	CHGA	0.000803787	0.00426066	1.92164	8.48143	0.226571	down	CHGA	0.000144958	0.000966166	1.60017	9.41197	0.170014	down	CHGA	4.88347e-07	1.28914e-05	2.48249	7.37425	0.336643	down	CHGA	5.38826e-05	0.000397479	3.61193	7.71772	0.468005	down
NAGK	6.03199e-05	0.000423637	10.4821	5.41209	1.9368		OLFM4	0.00332357	0.0660174	5.0386	1.00402	5.01844		OLFM4	0.0105076	0.0332198	135.435	6.52861	20.7449	up	OLFM4	0.000321048	0.00184664	19.8178	0.128163	154.63	up	OLFM4	5.49256e-06	9.6054e-05	445.376	6.05437	73.5628	up	OLFM4	5.38826e-05	0.000397479	56.9725	2.0758	27.4461	up
RCE1	0.0243902	0.0511275	0.0710386	0.00518634	13.6972		RSL1D1	0.774078	0.915559	0.538934	0.464333	1.16066		RSL1D1	7.96467e-06	0.000132964	0.96829	0.332973	2.90801	up	RSL1D1	7.62939e-06	0.000102365	1.09762	0.134242	8.17644	up	RSL1D1	0.0004433	0.00309801	0.817621	0.456621	1.79059		RSL1D1	5.38826e-05	0.000397479	1.62064	0.806278	2.01003	up
LSM1	0.00578757	0.0159448	0.771646	0.328697	2.34759	up	NCBP1	0.552622	0.804551	2.54824	1.63679	1.55686		NCBP1	0.000193685	0.00143671	3.19653	1.59795	2.0004	up	NCBP1	0.000190735	0.00121938	0.980651	0.367584	2.66783	up	NCBP1	0.00181062	0.00956332	1.02345	0.834661	1.22619		NCBP1	5.38826e-05	0.000397479	1.58143	0.99517	1.5891
NIF3L1	0.0354314	0.0697808	1.07772	1.48834	0.724107		PBDC1	0.56074	0.81223	2.68803	2.30112	1.16814		PBDC1	0.0178869	0.0509188	3.13648	2.27691	1.37751		PBDC1	0.000328064	0.00184664	3.7848	1.56658	2.41596	up	PBDC1	0.00181062	0.00956332	3.20298	2.26055	1.4169		PBDC1	5.38826e-05	0.000397479	3.41562	1.71192	1.9952
HNRNPD	0.000253439	0.00128322	23.8117	13.908	1.71209		LMCD1	0.0625611	0.307934	4.64702	2.29621	2.02378		LMCD1	0.0070712	0.0242909	3.70505	2.27756	1.62677		LMCD1	7.62939e-06	0.000102365	7.35746	1.66343	4.42308	up	LMCD1	0.00320822	0.0149662	3.88418	2.4774	1.56784		LMCD1	5.38826e-05	0.000397479	5.45363	2.38999	2.28186	up
AHCYL2	0.00272632	0.00864343	5.55853	14.4702	0.384138	down	ACACA	0.227754	0.550822	0.123455	0.0800058	1.54308		ACACA	0.114516	0.209792	0.16353	0.112993	1.44726		ACACA	5.34058e-05	0.00042331	0.300132	0.0676563	4.43613	up	ACACA	0.00471806	0.0203595	0.217439	0.133507	1.62867		ACACA	5.38826e-05	0.000397479	0.404454	0.106666	3.79179	up
PPID	2.09808e-05	0.000183261	2.98929	0.46938	6.36859	up	PSPC1	0.211783	0.528004	2.09848	1.60241	1.30957		PSPC1	0.0698127	0.144233	2.37778	1.72567	1.37789		PSPC1	7.62939e-06	0.000102365	3.75656	1.39791	2.68727	up	PSPC1	0.0106301	0.0383922	2.9354	2.22745	1.31783		PSPC1	5.38826e-05	0.000397479	3.65611	1.97775	1.84862
ACTR3	0.00127864	0.0047058	64.9208	46.031	1.41037		CHD2	0.573189	0.814504	0.0239412	0.0194462	1.23115		CHD2	0.0101094	0.0322558	0.0303479	0.0151965	1.99703		CHD2	0.000726514	0.00338586	0.0314167	0.00152918	20.5448	up	CHD2	0.0106862	0.0385568	0.031324	0.0123262	2.54125	up	CHD2	5.38826e-05	0.000397479	0.0412703	0.00796662	5.1804	up
PLS3	2.38419e-07	6.80288e-06	25.1566	13.8118	1.82138		PRPF4B	0.16112	0.458097	0.414547	0.216077	1.91852		PRPF4B	0.00266212	0.0111683	0.550086	0.334346	1.64526		PRPF4B	7.62939e-06	0.000102365	0.395936	0.092689	4.27166	up	PRPF4B	0.0130896	0.0450918	0.297057	0.263892	1.12568		PRPF4B	5.38826e-05	0.000397479	0.536035	0.224286	2.38997	up
AP2M1	0.622068	0.708209	4.02013	3.83222	1.04903		AP2M1	0.993516	1	2.81879	2.78903	1.01067		AP2M1	0.866508	0.935421	3.70047	3.44628	1.07376		AP2M1	7.62939e-05	0.000573797	4.84348	3.01936	1.60414		AP2M1	0.015576	0.0514276	3.8582	3.32	1.16211		AP2M1	5.38826e-05	0.000397479	4.67473	2.64204	1.76936
PGRMC1	1	1	14.5861	13.879	1.05095		PGRMC1	0.468865	0.748169	13.5981	13.2281	1.02797		PGRMC1	0.125621	0.226311	16.5661	17.9894	0.920884		PGRMC1	0.0599365	0.108123	12.1645	8.79645	1.38289		PGRMC1	0.0217894	0.0662314	12.7229	10.7407	1.18455		PGRMC1	5.38826e-05	0.000397479	15.1718	9.683	1.56685
NFS1	0.0698171	0.12012	0.346312	0.65431	0.529277		NFS1	0.580073	0.819497	0.415064	0.333089	1.2461		NFS1	5.99823e-05	0.000600816	0.0872239	0.520702	0.167512	down	NFS1	0.0665359	0.118473	0.441665	0.648227	0.681343		NFS1	0.0223914	0.0675013	0.3571	0.552839	0.645938		NFS1	5.38826e-05	0.000397479	0.614547	0.262988	2.33679	up
VPS37B	0.000579553	0.00250449	0.538261	0.144922	3.71414	up	VTA1	0.446059	0.72955	4.34273	3.10504	1.3986		VTA1	0.294598	0.428818	3.47198	4.48916	0.773414		VTA1	0.000190735	0.00121938	6.18237	3.36928	1.83492		VTA1	0.0307928	0.0859472	4.09063	3.389	1.20703		VTA1	5.38826e-05	0.000397479	7.35953	4.34638	1.69325
NDUFA11	1.66893e-06	2.42378e-05	2.79321	12.529	0.22294	down	AZGP1	0.738902	0.896499	16.6417	17.0836	0.974132		AZGP1	0.762139	0.861961	19.1666	17.2739	1.10957		AZGP1	0.0268478	0.0575882	10.9396	18.746	0.58357		AZGP1	0.0871682	0.184482	16.1657	17.0583	0.947674		AZGP1	5.38826e-05	0.000397479	9.25333	18.5115	0.499868	down
SPATS2L	0.481952	0.575338	0.995652	0.524611	1.89789		SPATS2L	0.954248	1	0.705752	0.643658	1.09647		SPATS2L	0.884176	0.949694	0.942191	0.834546	1.12899		SPATS2L	0.0431671	0.084173	1.16694	0.790068	1.47701		SPATS2L	0.131399	0.246986	1.23907	1.01984	1.21497		SPATS2L	5.38826e-05	0.000397479	1.91162	0.71974	2.65599	up
ARHGEF11	0.314554	0.413794	0.0631516	0.0441124	1.4316		ARHGEF11	0.811805	0.932533	0.0487662	0.066456	0.733812		ARHGEF11	0.0815413	0.163172	0.0504801	0.0673479	0.749543		ARHGEF11	0.0384903	0.0759996	0.0715123	0.048946	1.46105		ARHGEF11	0.225644	0.363797	0.0614113	0.0506471	1.21253		ARHGEF11	5.38826e-05	0.000397479	0.141992	0.0352865	4.02399	up
ZMYND8	0.00433898	0.0125479	0.10401	0.0425965	2.44176	up	ZMYND8	0.622987	0.836248	0.0642312	0.0749166	0.857369		ZMYND8	0.419547	0.554762	0.0603497	0.0513964	1.1742		ZMYND8	0.00128937	0.00521318	0.102381	0.0302496	3.38455	up	ZMYND8	0.260456	0.40449	0.0612516	0.0527494	1.16118		ZMYND8	5.38826e-05	0.000397479	0.237717	0.0645055	3.68523	up
CD59	0.0103239	0.0253859	16.6017	9.27389	1.79015		EEF1B2	0.574634	0.814504	38.0145	39.3654	0.965684		EEF1B2	0.362001	0.504578	34.9403	38.6285	0.904522		EEF1B2	0.0384903	0.0759996	52.2929	38.3973	1.36189		EEF1B2	0.384651	0.533649	37.1636	40.7263	0.912519		EEF1B2	5.38826e-05	0.000397479	54.463	33.2027	1.64032
NAA16	0.242499	0.330354	0.149995	0.126565	1.18512		NAA16	0.437607	0.722882	0.113237	0.127383	0.888949		NAA16	0.542159	0.673019	0.169053	0.106245	1.59116		NAA16	0.00128937	0.00521318	0.290434	0.0834035	3.48228	up	NAA16	0.457527	0.603486	0.194003	0.163847	1.18405		NAA16	5.38826e-05	0.000397479	0.274612	0.0960718	2.85841	up
TRAF2	0.000460015	0.00209454	0.236488	0.0447805	5.28104	up	TRNT1	0.863343	0.960381	0.899959	0.52892	1.7015		TRNT1	0.465176	0.598637	0.638945	0.584778	1.09263		TRNT1	0.00157928	0.00611761	1.12061	0.640152	1.75054		TRNT1	0.587412	0.718975	0.8253	0.803498	1.02713		TRNT1	5.38826e-05	0.000397479	0.989434	0.559793	1.7675
COG5	0.344685	0.448244	0.370079	0.494399	0.748543		COG5	0.204061	0.519569	0.433907	0.464448	0.934243		COG5	0.374079	0.508529	0.412207	0.43313	0.951694		COG5	0.898575	0.963284	0.418807	0.4134	1.01308		COG5	0.75238	0.850325	0.424937	0.413383	1.02795		COG5	5.38826e-05	0.000397479	0.720607	0.352507	2.04423	up
EIF2B4	0.329405	0.430838	0.783135	2.6307	0.297691		EIF2B4	0.268646	0.605653	0.61556	0.67317	0.914419		EIF2B4	0.629528	0.746145	1.44197	1.48869	0.968617		EIF2B4	0.522614	0.624449	0.405875	0.473213	0.857701		EIF2B4	0.809533	0.890279	0.460356	0.430737	1.06876		EIF2B4	5.38826e-05	0.000397479	0.697718	0.368769	1.89202
EEF1G	0.00387406	0.0114204	59.2911	41.2228	1.43831		GPC1	0.253523	0.586979	0.0652881	0.0612006	1.06679		GPC1	0.000315047	0.00207047	0.251567	0.0240913	10.4423	up	GPC1	0.00603985	0.0173237	0.302539	0.231204	1.30854		GPC1	0.00415177	0.0183269	0.285309	0.0791875	3.60296	up	GPC1	5.57813e-05	0.000410656	0.349078	0.0154431	22.6041	up
PTPN23	0.00671053	0.0176905	0.533431	0.320166	1.66611		RCOR1	0.11628	0.410766	0.124077	0.0566303	2.191		RCOR1	0.979738	1	0.154769	0.12646	1.22385		RCOR1	0.00151574	0.00600379	0.2125	0.0682764	3.11235	up	RCOR1	0.194264	0.326068	0.160123	0.110098	1.45438		RCOR1	5.57813e-05	0.000410656	0.392896	0.0838749	4.68431	up
AP3D1	0.0254226	0.052865	1.74535	2.14072	0.815307		COX1	0.00372608	0.0714738	3.08964	7.67812	0.402396		COX1	0.000525579	0.00302677	2.8598	5.23142	0.546658		COX1	7.62939e-06	0.000102365	1.3432	8.37955	0.160294	down	COX1	2.78213e-07	8.13495e-06	1.95248	6.01294	0.324714	down	COX1	5.67963e-05	0.000417287	1.6372	5.97453	0.274029	down
VSIG2	2.38419e-07	6.80288e-06	0.53606	4.57979	0.117049	down	VSIG2	0.000387552	0.0189165	1.34348	3.73059	0.360125	down	VSIG2	6.72774e-05	0.00064883	0.481656	3.71215	0.129751	down	VSIG2	0.000321048	0.00184664	0.618075	3.77825	0.163588	down	VSIG2	6.48292e-06	0.000109111	1.00797	2.85176	0.353457	down	VSIG2	5.67963e-05	0.000417287	0.309997	2.88839	0.107325	down
U2AF1	7.86781e-06	8.09706e-05	2.74499	1.10163	2.49177	up	UBFD1	0.129715	0.436183	0.252831	0.139485	1.81261		UBFD1	0.150631	0.26022	0.240664	0.111527	2.15791		UBFD1	0.00697954	0.0195292	1.67353	0.260584	6.42225	up	UBFD1	0.000469811	0.00323992	1.00679	0.483211	2.08354	up	UBFD1	5.96261e-05	0.00043676	1.90388	0.38278	4.97382	up
SIGMAR1	0.0829604	0.140084	0.585622	0.123912	4.7261		SIGMAR1	0.898801	0.980668	0.4235	0.273888	1.54625		SIGMAR1	0.489783	0.62431	0.961506	0.478021	2.01143		SIGMAR1	0.0182343	0.0423663	0.913331	0.420001	2.17459	up	SIGMAR1	0.187254	0.317511	0.617161	0.451547	1.36677		SIGMAR1	5.96261e-05	0.00043676	1.36871	0.283909	4.82094	up
CEACAM5	0.000114272	0.000682632	26.1633	0.0740135	353.493	up	EIF4H	0.450322	0.733551	4.39365	2.91785	1.50578		EIF4H	0.493234	0.626461	3.64348	3.35583	1.08572		EIF4H	0.448804	0.545853	3.17707	2.79536	1.13655		EIF4H	0.268798	0.414538	2.32142	2.79031	0.831956		EIF4H	5.96261e-05	0.00043676	4.67198	1.70342	2.74271	up
SLC25A12	0.000181437	0.000980782	2.15651	3.97503	0.542515		SNX8	0.00290229	0.0599422	0.170919	0.0438783	3.89529		SNX8	2.22068e-05	0.000279831	0.491442	0.0666951	7.36848	up	SNX8	2.28882e-05	0.000212786	0.478242	0.0636342	7.51549	up	SNX8	1.24162e-05	0.000186753	0.34987	0.0832232	4.204	up	SNX8	6.34587e-05	0.000452837	0.543694	0.0461101	11.7912	up
HDDC2	0.000975847	0.00379085	0.445729	0.771449	0.577782		KRT17	0.0305136	0.219204	21.5699	8.03118	2.68577		KRT17	0.0451183	0.103851	46.2025	17.5849	2.62739		KRT17	0.000321048	0.00184664	30.7368	3.06771	10.0195	up	KRT17	9.94175e-05	0.000952479	14.248	4.26002	3.34459	up	KRT17	6.34587e-05	0.000452837	70.2883	3.98607	17.6335	up
ISG15	2.38419e-07	6.80288e-06	5.07386	1.25925	4.02927	up	MDN1	0.0439609	0.254761	0.0323546	0.00375979	8.60542		MDN1	0.000730334	0.00394913	0.0412848	0.00809441	5.10041	up	MDN1	0.00151574	0.00600379	0.0633402	0.0033579	18.863	up	MDN1	0.00258353	0.012641	0.0226871	0.00550056	4.1245	up	MDN1	6.34587e-05	0.000452837	0.0382302	0.00297593	12.8465	up
KTN1	0.000975847	0.00379085	3.49584	2.1588	1.61934		MRTO4	0.141321	0.4576	0.77049	0.321206	2.39874		MRTO4	0.875132	0.943469	0.626468	0.679941	0.921358		MRTO4	0.0138326	0.0343066	0.732647	0.203718	3.59637	up	MRTO4	0.0048633	0.0208508	0.600393	0.291293	2.06113	up	MRTO4	6.34587e-05	0.000452837	2.27323	0.177126	12.834	up
PDE5A	9.90706e-05	0.000616101	0.303895	0.0393656	7.71983	up	POGLUT1	0.166836	0.466323	0.104737	0.0729642	1.43545		POGLUT1	0.0288365	0.0740491	0.155365	0.081022	1.91757		POGLUT1	0.0287679	0.0615417	0.129088	0.0688535	1.87482		POGLUT1	0.0195943	0.0607181	0.129834	0.0666098	1.94917		POGLUT1	6.34587e-05	0.000452837	0.26588	0.0399701	6.65198	up
EMD	0.00111842	0.00420985	5.15336	3.59536	1.43333		GTPBP10	0.235996	0.562917	0.0504232	0.0236109	2.13559		GTPBP10	0.380314	0.516425	0.0484791	0.0537164	0.902502		GTPBP10	0.276252	0.380137	0.0974174	0.0641117	1.51949		GTPBP10	0.659404	0.780607	0.100591	0.0719417	1.39823		GTPBP10	6.34587e-05	0.000452837	0.21971	0.0391925	5.60593	up
SRSF5	7.86781e-06	8.09706e-05	8.03155	3.92361	2.04698	up	SUCLG2	0.00018002	0.0138242	13.096	27.6068	0.474375	down	SUCLG2	7.45058e-09	9.4923e-07	5.50601	25.6523	0.21464	down	SUCLG2	7.62939e-06	0.000102365	9.76508	69.175	0.141165	down	SUCLG2	1.44517e-09	1.44715e-07	14.9996	40.5158	0.370218	down	SUCLG2	6.36578e-05	0.000452837	12.5557	33.5444	0.374301	down
AHSA1	1.19209e-06	1.86932e-05	9.7989	2.77943	3.5255	up	CLDN18	0.00583435	0.0932213	7.01961	12.559	0.558932		CLDN18	0.000472903	0.00282902	4.5057	10.6557	0.422844	down	CLDN18	1.52588e-05	0.000159333	1.45908	9.01281	0.16189	down	CLDN18	2.49054e-07	7.52309e-06	1.8688	6.34016	0.294756	down	CLDN18	6.36578e-05	0.000452837	2.02704	5.95262	0.340529	down
HNRNPH1	2.38419e-07	6.80288e-06	22.0533	6.92135	3.18628	up	LMNB1	0.0204778	0.183429	24.1348	16.8813	1.42968		LMNB1	4.76837e-06	9.38426e-05	28.784	16.6208	1.7318		LMNB1	7.62939e-06	0.000102365	29.0489	9.66232	3.00641	up	LMNB1	5.56288e-07	1.44714e-05	21.9655	15.0524	1.45927		LMNB1	6.36578e-05	0.000452837	28.14	14.4197	1.9515
PPIL2	0.0140428	0.0328587	0.0953294	0.0192637	4.94867	up	PTER	0.531026	0.794471	3.07565	3.09047	0.995205		PTER	0.00117213	0.00579444	1.06114	2.48661	0.426742	down	PTER	7.62939e-06	0.000102365	1.07115	3.64143	0.294156	down	PTER	1.01811e-06	2.41635e-05	1.58454	3.27984	0.483114	down	PTER	6.36578e-05	0.000452837	1.24173	2.97468	0.417435	down
MTIF2	0.000580197	0.00250449	0.0478543	0.285482	0.167627	down	ATP6V0D1	0.0676329	0.321483	1.52078	1.0937	1.3905		ATP6V0D1	1.04308e-07	4.79421e-06	2.62027	0.972627	2.69401	up	ATP6V0D1	7.62939e-06	0.000102365	1.88407	0.82748	2.27687	up	ATP6V0D1	0.000325417	0.00243231	1.68197	1.09937	1.52994		ATP6V0D1	6.36578e-05	0.000452837	2.00776	1.00263	2.0025	up
POLR2E	4.76837e-07	9.88452e-06	3.0507	0.793521	3.84451	up	PSMD1	0.763588	0.911199	3.24024	3.20682	1.01042		PSMD1	0.0533774	0.118613	4.42734	3.71878	1.19053		PSMD1	5.34058e-05	0.00042331	4.14138	2.40521	1.72184		PSMD1	0.000636345	0.00411289	3.58204	2.87995	1.24379		PSMD1	6.36578e-05	0.000452837	4.58795	2.67415	1.71567
HBB	0.0233247	0.0491915	16396.5	29165.3	0.562192		KLC2	0.340619	0.645862	0.217086	0.110167	1.97052		KLC2	0.36333	0.505891	0.247062	0.173658	1.4227		KLC2	2.28882e-05	0.000212786	0.29378	0.0855301	3.43481	up	KLC2	0.000980842	0.00590606	0.19305	0.121122	1.59385		KLC2	6.36578e-05	0.000452837	0.43097	0.0992823	4.34085	up
EXOSC5	0.00574194	0.0158552	0.177171	0.0366158	4.83865	up	HIP1	0.675994	0.863848	0.227673	0.231764	0.982345		HIP1	5.67734e-06	0.000106535	0.522704	0.180156	2.9014	up	HIP1	7.62939e-05	0.000573797	0.578797	0.237649	2.43551	up	HIP1	0.00368203	0.016737	0.453004	0.284916	1.58996		HIP1	6.36578e-05	0.000452837	0.682257	0.271409	2.51376	up
UBE2Q1	0.0417967	0.0796941	0.252523	0.0686511	3.67836		UCHL5	0.458905	0.739881	1.38056	1.14835	1.20221		UCHL5	0.866508	0.935421	1.31276	1.25143	1.04901		UCHL5	0.000534058	0.00267214	2.36391	1.23608	1.91242		UCHL5	0.038713	0.100888	1.68222	1.4453	1.16393		UCHL5	6.36578e-05	0.000452837	2.42159	1.50529	1.60872
EIF3D	0.329405	0.430838	2.40294	2.69457	0.891772		EIF3D	0.585791	0.81977	2.56905	2.58139	0.99522		EIF3D	3.72529e-08	2.41545e-06	1.52178	3.51433	0.43302	down	EIF3D	0.798706	0.880998	2.64758	2.76418	0.957815		EIF3D	0.0890553	0.187715	2.56565	2.89943	0.884879		EIF3D	6.36578e-05	0.000452837	3.7347	2.35946	1.58286
NOL6	0.000927985	0.00365369	0.240057	0.0621701	3.86129	up	PDCD11	0.0334905	0.231441	0.217173	0.0578218	3.7559		PDCD11	0.0372846	0.0892421	0.174119	0.0771996	2.25544		PDCD11	0.020813	0.0473731	1.01691	0.181597	5.59979	up	PDCD11	0.105888	0.211429	0.373467	0.293231	1.27363		PDCD11	6.36578e-05	0.000452837	0.932154	0.198558	4.69461	up
TSPAN8	0.00241566	0.0079137	12.5226	23.1723	0.540415		TUBGCP2	0.571812	0.813227	0.284108	0.182651	1.55547		TUBGCP2	6.31809e-05	0.000622466	0.331734	0.15066	2.20188	up	TUBGCP2	0.00657654	0.0185747	0.639136	0.148376	4.30756	up	TUBGCP2	0.208961	0.343337	0.256343	0.214465	1.19527		TUBGCP2	6.36578e-05	0.000452837	0.558213	0.207236	2.69361	up
SMEK2	0.00472892	0.0135784	0.142745	0.0127277	11.2152	up	SRRM2	0.813651	0.932533	0.567826	0.514022	1.10467		SRRM2	0.0204094	0.0565752	0.73273	0.518451	1.4133		SRRM2	1.52588e-05	0.000159333	1.02859	0.353975	2.90582	up	SRRM2	0.259326	0.403248	0.778085	0.717229	1.08485		SRRM2	6.36578e-05	0.000452837	1.26462	0.461605	2.73961	up
PRPF8	1.19209e-06	1.86932e-05	2.13737	0.953407	2.24183	up	RAE1	0.353532	0.661049	0.935462	0.703789	1.32918		RAE1	0.501155	0.635702	0.547176	0.479441	1.14128		RAE1	0.000534058	0.00267214	1.41604	0.737838	1.91918		RAE1	0.322872	0.472228	1.40031	1.27807	1.09564		RAE1	6.36578e-05	0.000452837	3.59286	1.39591	2.57385	up
HM13	0.0858278	0.144089	21.1308	16.1015	1.31235		HM13	0.172551	0.472484	12.7357	15.3624	0.829016		HM13	0.000875145	0.00455904	32.2735	15.6096	2.06753	up	HM13	0.023674	0.0515165	17.7931	11.2057	1.58786		HM13	0.56048	0.698212	15.4882	15.6004	0.992808		HM13	6.36578e-05	0.000452837	19.7562	12.5762	1.57092
SAAL1	0.00326372	0.0101093	0.0611745	0.00462268	13.2336	up	SF3B3	0.928765	0.994275	4.47518	4.28895	1.04342		SF3B3	0.0900242	0.176566	4.41191	3.61152	1.22162		SF3B3	0.0104065	0.0270389	6.69156	4.51611	1.48171		SF3B3	0.628876	0.753744	4.75512	4.55069	1.04492		SF3B3	6.36578e-05	0.000452837	7.91395	4.85732	1.62928
INTS6	0.00237684	0.00786181	0.277877	0.0101335	27.4216	up	MAT2A	0.826293	0.939352	6.52628	6.19728	1.05309		MAT2A	0.0127044	0.0386995	5.11085	6.6938	0.763519		MAT2A	0.000534058	0.00267214	6.32709	4.39964	1.43809		MAT2A	0.664338	0.783655	5.66286	5.36231	1.05605		MAT2A	6.36578e-05	0.000452837	8.98519	5.11673	1.75604
GIT2	0.0163112	0.0366636	0.643016	0.355709	1.80771		IPO4	0.203937	0.519569	0.404042	0.235693	1.71427		IPO4	0.350163	0.493956	0.38497	0.457011	0.842365		IPO4	0.00280762	0.00943511	0.593696	0.408397	1.45372		IPO4	0.715778	0.823342	0.607899	0.466681	1.3026		IPO4	6.36578e-05	0.000452837	0.785102	0.220028	3.56818	up
ELMO1	0.000298023	0.00146614	0.694295	0.269962	2.57183	up	GTF2I	0.877276	0.968828	1.9026	1.85155	1.02757		GTF2I	0.866508	0.935421	2.03081	1.80509	1.12505		GTF2I	0.108383	0.17392	3.76202	2.57802	1.45927		GTF2I	0.790099	0.875891	2.59395	2.57598	1.00697		GTF2I	6.36578e-05	0.000452837	4.45449	2.27028	1.96208
PSMA1	0.0650363	0.112856	20.1397	16.807	1.1983		PSMA1	0.801056	0.926157	22.7918	20.5361	1.10984		PSMA1	0.0110235	0.0345502	19.4903	22.7764	0.855722		PSMA1	0.141518	0.220462	23.3396	19.3795	1.20434		PSMA1	0.874681	0.930837	22.052	21.166	1.04186		PSMA1	6.36578e-05	0.000452837	31.5644	19.6592	1.60557
GHRL	0.00208027	0.00704001	1.32284	6.44004	0.205409	down	GHRL	0.0573542	0.294467	2.46355	2.74973	0.895925		GHRL	0.000726514	0.00394913	0.316105	3.14564	0.10049	down	GHRL	7.62939e-06	0.000102365	0.945544	15.2201	0.0621249	down	GHRL	2.62509e-08	1.2422e-06	0.812587	7.04893	0.115278	down	GHRL	6.41152e-05	0.000452837	0.0958139	8.8653	0.0108077	down
SLC5A5	2.38419e-07	6.80288e-06	0.0721872	3.4666	0.0208236	down	SLC5A5	0.000156586	0.0134968	0.728423	1.64725	0.442206	down	SLC5A5	1.30706e-05	0.000184667	0.129288	2.42555	0.0533027	down	SLC5A5	2.28882e-05	0.000212786	0.155351	2.30239	0.067474	down	SLC5A5	9.31931e-07	2.2708e-05	0.665486	1.74905	0.380485	down	SLC5A5	6.41152e-05	0.000452837	0.0641841	1.13099	0.0567506	down
AUH	1.66893e-06	2.42378e-05	0.593359	6.90196	0.0859696	down	ADAP1	0.189805	0.497062	0.147291	0.0215623	6.83095		ADAP1	0.833935	0.912741	0.0501931	0.0334453	1.50075		ADAP1	0.00265508	0.00910512	0.757368	0.0251893	30.067	up	ADAP1	3.13812e-05	0.000392132	0.224012	0.0232543	9.63314	up	ADAP1	6.41152e-05	0.000452837	0.952362	0.0373517	25.4972	up
CTBP2	0.000127792	0.000745643	1.5663	0.717894	2.18179	up	FAT1	0.103534	0.385404	0.0332784	0.0029367	11.3319		FAT1	0.000580687	0.00329694	0.0909616	0.00802814	11.3304	up	FAT1	0.00169627	0.00640883	0.20905	0.00280027	74.6537	up	FAT1	0.000215599	0.00171868	0.037043	0.00330592	11.2051	up	FAT1	6.41152e-05	0.000452837	0.146439	0.00763775	19.173	up
ACP5	0.00326372	0.0101093	0.244368	0.0128357	19.0382	up	CEP170	0.00249996	0.0548836	0.815546	0.00114688	711.101		CEP170	0.000321048	0.00208912	0.203448	0.001	203.448	up	CEP170	0.000726514	0.00338586	1.25179	0.001	1251.79	up	CEP170	0.000384368	0.00278191	1.27717	0.0204556	62.4362	up	CEP170	6.41152e-05	0.000452837	0.620334	0.001321	469.596	up
ARHGEF10	0.00518313	0.0145552	0.0458154	0.00262105	17.4798	up	CRTAP	0.606728	0.827665	0.157685	0.0810325	1.94595		CRTAP	0.00388163	0.0150098	0.314373	0.049095	6.40336	up	CRTAP	0.00252617	0.00868372	0.507795	0.001	507.795	up	CRTAP	0.000585835	0.003862	0.301536	0.0947568	3.18221	up	CRTAP	6.41152e-05	0.000452837	0.73161	0.113377	6.45288	up
PSMD13	0.00165987	0.0057437	8.0671	5.89467	1.36854		RBM19	0.0375655	0.245595	0.0529963	0.00403086	13.1476		RBM19	0.466622	0.599753	0.0223464	0.0183446	1.21815		RBM19	0.00133205	0.00536467	0.0458461	0.00289866	15.8163	up	RBM19	0.00409313	0.0181448	0.0248159	0.0168888	1.46936		RBM19	6.41152e-05	0.000452837	0.0617085	0.00287979	21.4281	up
LHPP	2.09808e-05	0.000183261	0.851061	2.13698	0.398254	down	ATAD2	0.041673	0.246493	0.033565	0.001	33.565		ATAD2	0.00109705	0.00549433	0.0321102	0.001	32.1102	up	ATAD2	0.00385729	0.0122108	0.116653	0.001	116.653	up	ATAD2	0.00975977	0.0359959	0.0233373	0.00541841	4.30703		ATAD2	6.41152e-05	0.000452837	0.179754	0.00173189	103.791	up
PUS1	0.00914621	0.0227806	0.831766	0.862019	0.964904		REPIN1	0.552728	0.804551	0.121861	0.0429067	2.84013		REPIN1	0.589498	0.712709	0.0799202	0.0647069	1.23511		REPIN1	0.00535526	0.0159507	0.253699	0.0330543	7.67522	up	REPIN1	0.0415457	0.106936	0.0815716	0.0478439	1.70495		REPIN1	6.41152e-05	0.000452837	0.16386	0.00571054	28.6943	up
USP10	0.0178728	0.0396109	0.617614	0.345844	1.78581		USP34	0.153378	0.458097	0.0136221	0.00357289	3.81264		USP34	0.000728542	0.00394913	0.0167545	0.00303779	5.51535	up	USP34	0.0112782	0.0290627	0.0081225	0.00126848	6.40331	up	USP34	0.225968	0.364239	0.00715305	0.00419143	1.70659		USP34	6.41152e-05	0.000452837	0.0213665	0.00108737	19.6497	up
SH3PXD2B	9.56917e-05	0.000602816	0.245495	0.00266808	92.0119	up	SMG1	0.515603	0.786019	0.00820711	0.00504202	1.62774		SMG1	0.00930939	0.0301403	0.0171918	0.00574478	2.99258	up	SMG1	0.00493247	0.01482	0.0150671	0.00218423	6.89817	up	SMG1	0.383106	0.532821	0.00833103	0.0124768	0.667723		SMG1	6.41152e-05	0.000452837	0.0265102	0.0012547	21.1288	up
PSMG2	4.52995e-06	5.30756e-05	0.481471	0.128211	3.75531	up	RBM5	0.93143	0.996688	0.0363668	0.107366	0.338716		RBM5	0.542057	0.673019	0.060972	0.0749315	0.813703		RBM5	0.0381666	0.0759996	0.251526	0.0528511	4.75915		RBM5	0.187329	0.317511	0.220949	0.145722	1.51624		RBM5	6.51669e-05	0.00045982	0.289784	0.0451425	6.41931	up
CDIPT	0.00523759	0.0146516	1.66837	3.43098	0.486268	down	AIDA	0.0600377	0.301202	1.13247	0.632334	1.79094		AIDA	0.676611	0.787234	1.2673	1.30616	0.970244		AIDA	0.000384708	0.00214537	1.33233	0.320071	4.1626	up	AIDA	0.0142948	0.0483101	1.11669	0.943498	1.18356		AIDA	6.72774e-05	0.00047334	1.14154	0.223161	5.11535	up
ITIH5	0.0822315	0.138917	0.26108	0.340397	0.766988		ITIH5	0.0068541	0.103166	0.120348	0.286578	0.419947		ITIH5	0.00523759	0.0190749	0.164985	0.254843	0.647398		ITIH5	7.62939e-05	0.000573797	0.068055	0.789396	0.0862115	down	ITIH5	0.0915646	0.191732	0.389948	0.31997	1.2187		ITIH5	6.72774e-05	0.00047334	0.0593634	0.369352	0.160723	down
MFAP1	0.144028	0.218778	0.285345	0.261134	1.09271		MFAP1	0.772158	0.915559	0.234444	0.178224	1.31544		MFAP1	0.000226168	0.00160865	0.108823	0.265913	0.409243	down	MFAP1	0.0029466	0.00982428	0.273318	0.0945574	2.89049	up	MFAP1	0.492213	0.637166	0.284844	0.235682	1.20859		MFAP1	6.72774e-05	0.00047334	0.532255	0.152366	3.49326	up
ECHDC3	4.30125e-05	0.000326339	0.423426	8.72726	0.0485177	down	ECHDC3	0.000298811	0.01684	0.944753	4.37728	0.215831	down	ECHDC3	0.000214092	0.00155539	0.265329	3.64032	0.0728861	down	ECHDC3	7.62939e-06	0.000102365	0.633405	15.6969	0.0403522	down	ECHDC3	6.77136e-08	2.63291e-06	1.22014	6.5414	0.186526	down	ECHDC3	7.2129e-05	0.000506012	1.74355	6.96537	0.250318	down
MAGOH	4.30125e-05	0.000326339	7.46231	1.4141	5.27708	up	NDUFA3	0.000540074	0.022466	3.5844	9.54115	0.375678	down	NDUFA3	0.000966848	0.00496202	1.82031	6.42154	0.283469	down	NDUFA3	1.52588e-05	0.000159333	3.61717	16.4211	0.220276	down	NDUFA3	2.23525e-07	6.98276e-06	3.81772	11.5886	0.329439	down	NDUFA3	7.2129e-05	0.000506012	2.60216	10.5605	0.246405	down
QSOX1	0.0163112	0.0366636	2.71712	4.92364	0.551851		RIF1	0.0439136	0.254761	0.0206818	0.00258965	7.98634		RIF1	4.94511e-05	0.000511558	0.0920741	0.00127614	72.1505	up	RIF1	0.00252617	0.00868372	0.0460745	0.001	46.0745	up	RIF1	0.0119235	0.0419244	0.044208	0.0232354	1.90261		RIF1	7.2129e-05	0.000506012	0.154521	0.0024253	63.7121	up
CHD1	0.00333335	0.0102987	0.0136785	0.00132569	10.318	up	ENG	0.00480223	0.0837223	0.328113	0.0554921	5.91279		ENG	5.93442e-06	0.000106937	0.918298	0.0152338	60.2804	up	ENG	0.000482403	0.00251499	0.241342	0.00383136	62.9912	up	ENG	2.95175e-07	8.49499e-06	0.220599	0.0397208	5.55372	up	ENG	7.42088e-05	0.000512732	0.262218	0.0248074	10.5702	up
RBBP4	7.86781e-06	8.09706e-05	7.07056	2.9472	2.39908	up	RPP30	0.354418	0.661049	0.347753	0.122009	2.85023		RPP30	0.834803	0.91314	0.205872	0.218246	0.943305		RPP30	0.0140428	0.0346087	0.488267	0.315985	1.54522		RPP30	0.00084164	0.00522212	0.740351	0.143286	5.16696	up	RPP30	7.42088e-05	0.000512732	0.903734	0.123239	7.33317	up
ITGA1	0.000106573	0.000642973	1.54513	0.798226	1.93571		MED14	0.775322	0.915559	0.0211586	0.00743363	2.84633		MED14	0.000203525	0.00150203	0.0498734	0.00510288	9.77357	up	MED14	0.00915169	0.0241974	0.0271726	0.00130959	20.749	up	MED14	0.00123202	0.00709137	0.0176146	0.0056877	3.09697	up	MED14	7.42088e-05	0.000512732	0.0855458	0.0023002	37.1907	up
CLN6	0.0134712	0.0318248	0.134656	0.0366675	3.67235	up	ERCC3	0.388862	0.691876	0.00988799	0.00257004	3.84741		ERCC3	0.726286	0.831045	0.00534445	0.00838427	0.637438		ERCC3	0.00136666	0.00546741	0.0475113	0.0025694	18.4912	up	ERCC3	0.014368	0.0484234	0.0286726	0.0117868	2.4326	up	ERCC3	7.42088e-05	0.000512732	0.0833747	0.00535729	15.5628	up
TMPPE	0.0365804	0.0708057	0.0675783	0.140072	0.482453		CCNK	0.775813	0.915559	0.099768	0.0973585	1.02475		CCNK	0.0418881	0.0984119	0.149735	0.0610808	2.45143		CCNK	0.00210525	0.00759554	0.51552	0.0212557	24.2533	up	CCNK	0.000643096	0.00414553	0.309521	0.0852556	3.63051	up	CCNK	7.46962e-05	0.000512732	0.808464	0.0676089	11.9579	up
AGPS	2.38419e-07	6.80288e-06	1.17126	0.176474	6.63704	up	CIRH1A	0.19404	0.502042	0.0982066	0.0454102	2.16266		CIRH1A	0.6319	0.748713	0.103696	0.0819641	1.26514		CIRH1A	0.00169627	0.00640883	0.127906	0.00597206	21.4174	up	CIRH1A	0.0219854	0.0667137	0.0827846	0.0523348	1.58183		CIRH1A	7.46962e-05	0.000512732	0.328053	0.0227798	14.401	up
RBPMS	0.0128512	0.0304777	0.186673	0.0215252	8.67232	up	RRP9	0.194344	0.502082	0.325955	0.194437	1.67641		RRP9	0.00113099	0.00565955	0.50774	0.172618	2.94141	up	RRP9	0.0179375	0.0422905	0.522571	0.17059	3.06331	up	RRP9	0.0228383	0.0684775	0.531398	0.302726	1.75537		RRP9	7.46962e-05	0.000512732	0.516332	0.135673	3.80572	up
ATG9A	0.169813	0.251949	0.0478559	0.0447309	1.06986		ATG9A	0.40788	0.70622	0.110336	0.0287219	3.84152		ATG9A	0.133614	0.237355	0.0808436	0.0465465	1.73683		ATG9A	0.00791546	0.0218008	0.0952195	0.00613556	15.5193	up	ATG9A	0.0711612	0.159371	0.0618786	0.0346276	1.78697		ATG9A	7.46962e-05	0.000512732	0.18851	0.00610098	30.8984	up
SRSF4	2.38419e-07	6.80288e-06	7.25664	3.10549	2.33672	up	SUCLG1	0.0440926	0.254761	12.411	22.2296	0.558308		SUCLG1	7.45058e-09	9.4923e-07	4.20501	24.6328	0.170708	down	SUCLG1	7.62939e-06	0.000102365	9.55359	50.5009	0.189177	down	SUCLG1	8.84062e-09	5.43067e-07	14.4497	36.0591	0.400723	down	SUCLG1	7.49826e-05	0.000512732	13.5943	30.4305	0.446733	down
DMBT1	6.41152e-05	0.000441763	27.1443	0.109715	247.407	up	GGH	0.0227171	0.190051	4.06163	1.32282	3.07042		GGH	6.55651e-07	1.99219e-05	6.72018	1.35266	4.96814	up	GGH	7.62939e-06	0.000102365	10.3452	1.26339	8.18847	up	GGH	1.08762e-05	0.000167732	7.82309	2.52945	3.09281	up	GGH	7.49826e-05	0.000512732	12.3937	2.74705	4.51166	up
MED14	0.00252617	0.00812216	0.0572572	0.00160415	35.6932	up	NFKB2	0.527863	0.7934	0.231658	0.357778	0.647491		NFKB2	0.185785	0.302424	0.347419	0.562755	0.617353		NFKB2	2.28882e-05	0.000212786	0.434426	0.0477225	9.10317	up	NFKB2	0.000339743	0.00251623	0.326152	2.04008	0.159872	down	NFKB2	7.49826e-05	0.000512732	0.403078	0.153319	2.62902	up
ATP5J	2.38419e-07	6.80288e-06	4.85112	25.7098	0.188687	down	ACTR2	0.941691	0.999722	50.6606	50.2226	1.00872		ACTR2	4.76837e-06	9.38426e-05	84.8857	45.8157	1.85277		ACTR2	7.62939e-06	0.000102365	61.282	30.2975	2.02268	up	ACTR2	0.000497143	0.00336492	51.3067	40.7136	1.26019		ACTR2	7.49826e-05	0.000512732	63.0426	41.4844	1.51967
SPTB	0.091753	0.152558	0.816076	1.58777	0.513975		SPTB	0.0628943	0.308947	1.21437	1.38549	0.876493		SPTB	0.711366	0.818043	1.25109	1.29538	0.96581		SPTB	0.550873	0.652266	1.35917	1.25311	1.08464		SPTB	0.00150353	0.00828244	0.851873	1.33678	0.637256		SPTB	7.49826e-05	0.000512732	0.790812	1.50812	0.524371
RAB3D	6.03199e-05	0.000423637	3.26738	6.36487	0.513346		RNF20	0.110082	0.398156	0.328937	0.200407	1.64135		RNF20	4.21107e-05	0.000452378	0.417451	0.144246	2.89401	up	RNF20	0.00769043	0.0212541	0.565517	0.20675	2.73527	up	RNF20	0.0075762	0.0295479	0.436529	0.28718	1.52005		RNF20	7.49826e-05	0.000512732	0.599453	0.276454	2.16836	up
HERC4	0.160105	0.239943	0.716116	0.533157	1.34316		HERC4	0.869833	0.964859	0.537788	0.507079	1.06056		HERC4	0.0900242	0.176566	1.0492	0.70212	1.49433		HERC4	0.0138702	0.0343066	0.814001	0.418351	1.94574		HERC4	0.0082647	0.031651	0.836691	0.552664	1.51392		HERC4	7.49826e-05	0.000512732	0.922559	0.355635	2.59412	up
CHMP4B	0.00116807	0.00438764	4.07461	2.0763	1.96244		EP400	0.104737	0.386909	0.24345	0.0367195	6.63001		EP400	0.922411	0.97789	0.0914944	0.1288	0.71036		EP400	0.000548903	0.00272936	0.186268	0.00927725	20.0779	up	EP400	0.0142506	0.0483031	0.068621	0.0196824	3.48641	up	EP400	7.49826e-05	0.000512732	0.0782037	0.00780425	10.0207	up
BCAS1	0.00914621	0.0227806	12.824	25.1442	0.510017		DCK	0.0871196	0.351405	0.742746	0.308724	2.40585		DCK	0.286101	0.420733	0.635695	0.455299	1.39621		DCK	0.00388047	0.0122341	1.62849	0.101246	16.0844	up	DCK	0.0289468	0.0821113	1.03706	0.673434	1.53996		DCK	7.49826e-05	0.000512732	1.51392	0.417965	3.62213	up
LLGL2	0.00188494	0.00642681	1.27313	2.52512	0.504186		MYO9B	0.0519315	0.279454	0.100846	0.0463043	2.1779		MYO9B	0.00117213	0.00579444	0.172666	0.0656331	2.63078	up	MYO9B	7.62939e-06	0.000102365	0.139802	0.0286669	4.87677	up	MYO9B	0.0350052	0.0941456	0.0934101	0.0933171	1.001		MYO9B	7.49826e-05	0.000512732	0.135461	0.0506102	2.67655	up
NCKIPSD	0.00209111	0.00704963	0.0951065	0.0153983	6.17642	up	PABPC1	0.324159	0.643431	4.13189	3.2205	1.283		PABPC1	0.0698127	0.144233	3.1703	3.87178	0.818822		PABPC1	0.141518	0.220462	5.31525	4.69909	1.13112		PABPC1	0.0799344	0.173143	5.01367	4.36486	1.14864		PABPC1	7.49826e-05	0.000512732	7.43756	3.93113	1.89196
TMED2	0.0148652	0.033842	12.0008	18.7575	0.639786		TNS3	0.751214	0.903445	0.608319	0.510545	1.19151		TNS3	0.0317091	0.0795685	0.830793	0.48726	1.70503		TNS3	0.000839233	0.00376271	0.688077	0.367351	1.87308		TNS3	0.0871682	0.184482	0.696076	0.528153	1.31794		TNS3	7.49826e-05	0.000512732	1.0303	0.468299	2.20009	up
MYBBP1A	0.00127864	0.0047058	0.860042	0.310614	2.76884	up	NUP107	0.774251	0.915559	0.391199	0.420863	0.929517		NUP107	3.20375e-07	1.16913e-05	1.11859	0.271366	4.12206	up	NUP107	0.000671387	0.00321846	0.77573	0.217485	3.56682	up	NUP107	0.112009	0.219102	0.502546	0.407825	1.23226		NUP107	7.49826e-05	0.000512732	0.730572	0.338564	2.15785	up
NDUFB4	2.38419e-07	6.80288e-06	3.92822	21.5881	0.181963	down	BCAS2	0.252959	0.586233	1.5556	0.961899	1.61722		BCAS2	0.154943	0.26595	0.740004	1.49084	0.496369		BCAS2	7.62939e-06	0.000102365	2.59403	0.674973	3.84316	up	BCAS2	0.159104	0.284574	1.98382	1.5529	1.2775		BCAS2	7.49826e-05	0.000512732	2.66289	1.22373	2.17604	up
SLC2A1	0.0979881	0.160575	2.27356	1.64528	1.38186		SLC2A1	0.877276	0.968828	2.04742	1.73565	1.17963		SLC2A1	1.51396e-05	0.000205119	5.13764	1.14389	4.49138	up	SLC2A1	0.00128937	0.00521318	4.95722	1.42843	3.47039	up	SLC2A1	0.227113	0.365681	2.06504	1.64718	1.25368		SLC2A1	7.49826e-05	0.000512732	5.14854	1.43182	3.59581	up
TPT1	2.6226e-05	0.00022137	45.7637	26.603	1.72025		TRMT112	0.417121	0.712343	4.6554	1.41022	3.30118		TRMT112	0.02381	0.0632813	1.54775	1.08639	1.42467		TRMT112	0.141518	0.220462	2.59013	4.31361	0.600456		TRMT112	0.259326	0.403248	4.92063	4.69479	1.0481		TRMT112	7.49826e-05	0.000512732	6.08958	2.92577	2.08136	up
DHX15	2.38419e-07	6.80288e-06	10.1758	4.36253	2.33256	up	GCC2	0.663917	0.857551	0.283504	0.259033	1.09447		GCC2	0.235917	0.36167	0.351995	0.343246	1.02549		GCC2	0.0104065	0.0270389	0.412643	0.210086	1.96416		GCC2	0.426682	0.573565	0.316316	0.347224	0.910985		GCC2	7.49826e-05	0.000512732	0.531631	0.234711	2.26504	up
UPP1	0.00641963	0.0171284	0.184464	0.0114021	16.1781	up	USP14	0.278221	0.61723	6.9125	5.38675	1.28324		USP14	0.694702	0.802565	6.63472	6.40378	1.03606		USP14	0.023674	0.0515165	9.18901	6.77571	1.35617		USP14	0.483396	0.628982	7.62111	7.36284	1.03508		USP14	7.49826e-05	0.000512732	9.20898	4.92517	1.86978
NUDCD2	0.00603271	0.0161803	1.71438	0.830254	2.06488	up	PEX19	0.329387	0.643431	0.642248	0.494294	1.29932		PEX19	0.0110235	0.0345502	0.620252	0.431274	1.43819		PEX19	0.00474548	0.0143179	0.533045	0.324929	1.6405		PEX19	0.502122	0.646444	0.610877	0.505155	1.20928		PEX19	7.49826e-05	0.000512732	0.765009	0.395056	1.93646
DDAH2	0.000737667	0.00300015	8.04249	3.77123	2.13259	up	FOXK1	0.000269919	0.01684	0.170873	0.00706237	24.1948	up	FOXK1	0.0135949	0.040984	0.204909	0.0535983	3.82305	up	FOXK1	7.62939e-06	0.000102365	0.366627	0.0470816	7.78705	up	FOXK1	2.27476e-06	4.69731e-05	0.257928	0.0740452	3.48339	up	FOXK1	7.58516e-05	0.000516257	0.462121	0.11454	4.03459	up
SURF1	0.000203525	0.00108886	0.101461	0.686208	0.147857	down	CBX1	0.0558097	0.290697	6.03827	3.92099	1.53999		CBX1	4.76837e-06	9.38426e-05	7.46364	3.5644	2.09394	up	CBX1	7.62939e-06	0.000102365	12.33	3.30442	3.73137	up	CBX1	0.000948836	0.00574647	8.54141	5.53641	1.54277		CBX1	7.58516e-05	0.000516257	14.9918	4.07964	3.67478	up
HNRNPA2B1	7.86781e-06	8.09706e-05	131.984	59.8292	2.20602	up	LIPA	0.617108	0.834097	0.870718	0.622976	1.39767		LIPA	0.0560829	0.123942	1.98475	0.84438	2.35053		LIPA	0.000328064	0.00184664	0.753635	0.205143	3.67371	up	LIPA	0.00222132	0.0111908	0.902303	0.485652	1.85792		LIPA	7.58516e-05	0.000516257	1.20696	0.446565	2.70277	up
DEPTOR	0.0101092	0.0249172	0.255991	0.461269	0.554972		GATAD2B	0.418359	0.712343	0.271547	0.179692	1.51119		GATAD2B	0.978534	1	0.215648	0.178712	1.20667		GATAD2B	0.00233459	0.00824143	0.319137	0.126715	2.51855	up	GATAD2B	0.0648359	0.149041	0.279446	0.244438	1.14322		GATAD2B	7.58516e-05	0.000516257	0.764077	0.210387	3.63176	up
FLAD1	0.731389	0.809367	0.300024	0.273147	1.0984		FLAD1	0.558819	0.810739	0.299348	0.193748	1.54504		FLAD1	0.00444709	0.0167417	0.536711	0.21207	2.53083	up	FLAD1	0.000419617	0.00226977	0.423503	0.166746	2.53982	up	FLAD1	0.583194	0.716739	0.261745	0.222147	1.17825		FLAD1	7.58516e-05	0.000516257	0.683371	0.175245	3.89951	up
TPD52L1	4.30125e-05	0.000326339	0.483241	4.91121	0.0983954	down	TPD52L1	0.00013724	0.0126245	0.586161	2.05462	0.285289	down	TPD52L1	0.00412805	0.0157282	0.0841667	1.29634	0.0649264	down	TPD52L1	7.62939e-06	0.000102365	0.300518	4.93451	0.0609013	down	TPD52L1	5.30311e-08	2.16568e-06	0.631252	3.22979	0.195447	down	TPD52L1	8.19118e-05	0.000556467	0.692004	2.94518	0.234962	down
SNRPE	0.409392	0.503876	3.82649	2.93254	1.30484		SNRPE	0.48127	0.75818	2.90842	3.02281	0.962159		SNRPE	0.00257585	0.0109583	1.38469	5.35509	0.258575	down	SNRPE	0.315174	0.423505	3.19033	1.68403	1.89446		SNRPE	0.959095	0.990672	3.35059	3.36933	0.994437		SNRPE	8.19118e-05	0.000556467	9.01153	2.08815	4.31557	up
APMAP	4.52995e-06	5.30756e-05	10.3587	5.35183	1.93555		COX7A2	0.000283495	0.01684	17.232	40.3793	0.426753	down	COX7A2	0.00266212	0.0111683	12.4207	31.0447	0.40009	down	COX7A2	2.28882e-05	0.000212786	23.0223	126.529	0.181953	down	COX7A2	4.8476e-07	1.28858e-05	26.4164	84.7149	0.311827	down	COX7A2	8.5452e-05	0.000578913	17.538	63.2382	0.277332	down
MKI67IP	0.00333335	0.0102987	0.201107	0.0182289	11.0323	up	NOLC1	0.0291135	0.214884	0.683237	0.313887	2.1767		NOLC1	0.000606419	0.00341911	1.00283	0.281871	3.55776	up	NOLC1	0.000482403	0.00251499	0.875784	0.112942	7.75426	up	NOLC1	0.00643034	0.0259414	0.534747	0.241404	2.21515	up	NOLC1	8.5452e-05	0.000578913	1.48971	0.272741	5.46199	up
ZMYM2	0.00109705	0.00418132	0.0498091	0.001	49.8091	up	ZMYM2	0.0867767	0.351405	0.0143665	0.00278713	5.15458		ZMYM2	0.00166169	0.00769593	0.0279319	0.00131623	21.2211	up	ZMYM2	0.00592154	0.0170047	0.0578768	0.0016367	35.3619	up	ZMYM2	0.00137358	0.00774761	0.0279075	0.00799368	3.4912	up	ZMYM2	8.55329e-05	0.000578913	0.092517	0.00454706	20.3466	up
HABP2	0.0321346	0.0652192	0.696417	0.282911	2.46161		KIF3B	0.565406	0.813151	0.0215425	0.0494194	0.435913		KIF3B	0.754753	0.858017	0.0258554	0.0356741	0.724768		KIF3B	0.0120369	0.0305589	0.0832551	0.012416	6.70547	up	KIF3B	0.418461	0.566619	0.0600966	0.0400918	1.49897		KIF3B	8.55329e-05	0.000578913	0.132891	0.0084594	15.7093	up
GMPPB	1.19209e-06	1.86932e-05	3.18104	6.16263	0.516183		ISLR	0.0673667	0.321483	0.158857	0.0367568	4.32185		ISLR	0.000548903	0.00315359	0.531816	0.0172544	30.8221	up	ISLR	0.00166169	0.00629801	0.56503	0.00861858	65.5595	up	ISLR	1.17908e-05	0.00017808	0.633795	0.0459638	13.789	up	ISLR	8.57926e-05	0.000579596	0.781914	0.0220929	35.3921	up
GSPT1	0.0163112	0.0366636	4.66968	3.2714	1.42743		KDELR1	0.256166	0.589693	0.379082	0.467882	0.810209		KDELR1	0.0646071	0.136349	0.676202	0.36783	1.83836		KDELR1	0.0138702	0.0343066	1.35162	1.6764	0.806265		KDELR1	0.00290938	0.0138732	0.547471	0.288626	1.89681		KDELR1	8.57926e-05	0.000579596	1.49979	0.196555	7.63039	up
ADSL	0.000214815	0.00111245	1.7551	0.95784	1.83235		CHP1	0.00541535	0.0894292	3.52262	5.93086	0.593949		CHP1	0.00885972	0.0292186	2.6594	5.0066	0.531178		CHP1	0.000190735	0.00121938	2.53331	7.69017	0.329422	down	CHP1	5.60892e-08	2.24805e-06	2.35027	4.92032	0.477666	down	CHP1	8.80361e-05	0.000582362	2.33248	4.54138	0.513607
MGST1	0.00939729	0.023368	3.1245	5.61935	0.556025		NMI	0.00891582	0.120033	0.943184	0.558968	1.68737		NMI	8.2016e-05	0.000747303	1.89538	0.681431	2.78147	up	NMI	0.00128937	0.00521318	1.45583	0.402386	3.61799	up	NMI	6.62798e-08	2.59094e-06	1.62696	0.68134	2.38788	up	NMI	8.80361e-05	0.000582362	2.26473	0.76937	2.94362	up
PI4KB	0.00946954	0.0235315	0.388092	0.0296796	13.076	up	PPP2R1A	0.826293	0.939352	12.448	11.2075	1.11068		PPP2R1A	0.305226	0.441632	10.7078	11.778	0.909134		PPP2R1A	7.62939e-06	0.000102365	11.063	7.14752	1.5478		PPP2R1A	3.59712e-06	6.88349e-05	9.95536	8.02034	1.24126		PPP2R1A	8.80361e-05	0.000582362	11.2013	7.67244	1.45994
CYTH3	0.0142662	0.0328587	0.23317	0.001	233.17	up	FKBP2	0.0501877	0.273646	6.17153	9.64672	0.639755		FKBP2	0.119971	0.217862	5.75983	7.99901	0.720067		FKBP2	0.00128937	0.00521318	12.0164	19.5827	0.613622		FKBP2	4.57305e-06	8.27451e-05	12.3421	20.3257	0.607217		FKBP2	8.80361e-05	0.000582362	12.0596	19.4585	0.619758
CISD1	1.0252e-05	0.000100802	11.0187	27.0298	0.407649	down	AIP	0.0311692	0.222328	2.58228	1.39685	1.84864		AIP	0.386395	0.521174	2.07236	1.69155	1.22512		AIP	7.62939e-06	0.000102365	2.44777	0.867462	2.82176	up	AIP	6.89631e-06	0.000114832	2.20606	1.46981	1.50091		AIP	8.80361e-05	0.000582362	2.72853	1.23668	2.20634	up
RRM2	6.41152e-05	0.000441763	1.62615	0.0151735	107.17	up	43719	0.0344939	0.234766	8.68001	6.02717	1.44015		43719	0.479096	0.612427	8.00685	7.20533	1.11124		43719	3.8147e-05	0.000323352	10.3761	5.12541	2.02444	up	43719	2.46084e-05	0.000321228	9.50341	6.69695	1.41907		43719	8.80361e-05	0.000582362	12.177	6.19004	1.96719
LRPAP1	0.00347894	0.0105911	1.28706	0.566354	2.27253	up	NBEAL1	0.00115484	0.0355339	0.024773	0.0731626	0.338602	down	NBEAL1	0.000803787	0.00426066	0.0244988	0.0597884	0.409759	down	NBEAL1	0.000534058	0.00267214	0.0215842	0.0689185	0.313184	down	NBEAL1	9.47413e-05	0.000926962	0.0236282	0.0793093	0.297924	down	NBEAL1	8.80361e-05	0.000582362	0.017273	0.0606338	0.284874	down
SFXN2	1.3113e-05	0.000123749	0.20954	1.64608	0.127296	down	CAB39L	0.00382401	0.0727762	0.905305	1.51847	0.596196		CAB39L	0.0814539	0.163172	1.39607	1.1664	1.1969		CAB39L	0.0987396	0.163318	1.29422	1.49576	0.865259		CAB39L	9.55255e-05	0.000926962	1.03768	1.55692	0.666498		CAB39L	8.80361e-05	0.000582362	0.809913	1.40448	0.576663
SSB	2.38419e-07	6.80288e-06	17.2404	5.71658	3.01586	up	SULT1C2	0.0241986	0.195471	7.88716	13.9397	0.565804		SULT1C2	7.96467e-06	0.000132964	3.03479	14.4973	0.209335	down	SULT1C2	7.62939e-06	0.000102365	2.17021	8.0954	0.268079	down	SULT1C2	0.000108014	0.00101059	6.34772	12.2053	0.520078		SULT1C2	8.80361e-05	0.000582362	1.93013	8.27124	0.233355	down
TLN1	4.76837e-07	9.88452e-06	25.7856	11.8333	2.17908	up	TNPO1	0.236859	0.562917	1.71737	1.42129	1.20832		TNPO1	0.350163	0.493956	1.93642	1.75643	1.10248		TNPO1	7.62939e-06	0.000102365	1.96355	0.612811	3.20417	up	TNPO1	0.00043851	0.0030763	1.30517	1.07454	1.21463		TNPO1	8.80361e-05	0.000582362	1.6787	1.04165	1.61158
ZFR	4.02927e-05	0.000319357	0.669967	0.119139	5.62339	up	ZFR	0.109376	0.396591	0.646928	0.433215	1.49332		ZFR	0.121235	0.219808	0.853443	0.511852	1.66736		ZFR	0.00209111	0.00759554	0.845631	0.135104	6.25911	up	ZFR	0.00113787	0.00663832	0.632373	0.2975	2.12562	up	ZFR	8.80361e-05	0.000582362	1.18931	0.409297	2.90575	up
PAPOLA	0.00272632	0.00864343	0.659286	0.326625	2.01848	up	PLD3	0.357337	0.662898	3.02962	2.37756	1.27425		PLD3	8.2016e-05	0.000747303	5.19771	2.17365	2.39123	up	PLD3	0.000144958	0.000966166	3.45602	1.89149	1.82714		PLD3	0.0654048	0.14983	3.64712	3.84254	0.949142		PLD3	8.80361e-05	0.000582362	5.681	2.30234	2.46749	up
GK	2.38419e-07	6.80288e-06	0.983787	0.143449	6.8581	up	IPO5	0.631376	0.83895	3.87255	2.74385	1.41136		IPO5	0.00106452	0.00539841	4.45572	2.78284	1.60114		IPO5	1.52588e-05	0.000159333	3.24515	1.0939	2.96659	up	IPO5	0.103184	0.207846	2.19473	1.91889	1.14375		IPO5	8.80361e-05	0.000582362	4.0296	1.96131	2.05455	up
GSTO1	3.26633e-05	0.000268844	60.6436	39.2432	1.54533		KDM3B	0.222997	0.544938	0.149977	0.144608	1.03713		KDM3B	0.00825667	0.0276485	0.17255	0.0944646	1.82661		KDM3B	0.000534058	0.00267214	0.255957	0.044419	5.76233	up	KDM3B	0.244985	0.386206	0.270432	0.231261	1.16938		KDM3B	8.80361e-05	0.000582362	0.541369	0.188195	2.87663	up
SOD3	0.869667	0.927271	6.57377	6.57686	0.999531		SOD3	0.0042424	0.0776882	5.41693	10.06	0.53846		SOD3	0.0217787	0.0592127	4.46053	6.66438	0.669309		SOD3	0.34655	0.458061	8.95595	14.2325	0.629259		SOD3	0.322872	0.472228	9.12763	9.21388	0.990639		SOD3	8.80361e-05	0.000582362	4.22055	12.7025	0.332261	down
CPT1A	0.160105	0.239943	2.84102	2.9156	0.974421		CPT1A	0.420253	0.712343	2.40833	2.65109	0.908428		CPT1A	0.451477	0.583697	2.98423	2.89438	1.03104		CPT1A	0.865044	0.93303	2.25087	2.25569	0.997863		CPT1A	0.322872	0.472228	1.96703	1.69603	1.15979		CPT1A	8.80361e-05	0.000582362	2.75566	1.53747	1.79233
PROS1	0.0178728	0.0396109	1.3732	0.455691	3.01344	up	RAB7A	0.993516	1	34.8487	32.6149	1.06849		RAB7A	0.119971	0.217862	39.7229	34.8382	1.14021		RAB7A	0.000190735	0.00121938	42.4791	28.7803	1.47598		RAB7A	0.347797	0.498803	38.1311	36.5325	1.04376		RAB7A	8.80361e-05	0.000582362	42.6995	28.8914	1.47793
RCN2	0.000737667	0.00300015	3.67673	1.89761	1.93756		RTCB	0.788512	0.918962	9.39617	8.991	1.04506		RTCB	0.00155479	0.00734126	8.69004	10.8331	0.802175		RTCB	0.000671387	0.00321846	11.1684	8.59829	1.2989		RTCB	0.390101	0.539164	10.1308	9.86179	1.02728		RTCB	8.80361e-05	0.000582362	12.9529	9.46921	1.36789
PNPLA6	2.6226e-05	0.00022137	0.19018	0.0539699	3.52382	up	PSMA3	0.702373	0.875134	31.0996	28.1017	1.10668		PSMA3	0.00762919	0.0258893	25.4192	32.4705	0.782841		PSMA3	0.0182343	0.0423663	20.5977	15.2877	1.34733		PSMA3	0.534149	0.675308	22.3556	21.3698	1.04613		PSMA3	8.80361e-05	0.000582362	30.3033	18.0191	1.68173
TSN	2.38419e-07	6.80288e-06	8.66616	4.03535	2.14756	up	TUBG1	0.966427	1	0.406787	0.380053	1.07034		TUBG1	0.0111708	0.0348915	0.179303	0.368453	0.486637	down	TUBG1	0.222041	0.313319	1.28366	0.459913	2.7911		TUBG1	0.573663	0.708856	0.789475	0.612457	1.28903		TUBG1	8.80361e-05	0.000582362	1.74606	0.189698	9.20444	up
CDK1	9.56917e-05	0.000602816	1.58785	0.0374501	42.3991	up	EIF3I	0.864475	0.960381	4.88721	4.6777	1.04479		EIF3I	0.294598	0.428818	4.27031	4.64525	0.919285		EIF3I	0.00025177	0.00154778	7.19757	5.39378	1.33442		EIF3I	0.759881	0.855495	5.78146	5.78508	0.999375		EIF3I	8.80361e-05	0.000582362	7.35803	5.24682	1.40238
NARS	0.0111566	0.0271126	16.5489	22.1035	0.748702		OS9	0.587614	0.821498	0.323686	0.260236	1.24382		OS9	0.071348	0.147029	0.531357	0.303226	1.75235		OS9	1.52588e-05	0.000159333	2.25838	0.364221	6.20059	up	OS9	0.962019	0.991822	0.974908	0.928127	1.0504		OS9	8.80361e-05	0.000582362	2.73812	0.497706	5.50148	up
EIF5B	0.211178	0.292562	1.44095	1.1592	1.24306		EIF5B	0.631376	0.83895	1.00334	0.85697	1.1708		EIF5B	0.661805	0.775415	1.0612	0.987571	1.07456		EIF5B	0.00280762	0.00943511	1.9821	1.18307	1.6754		EIF5B	1	1	1.25256	1.28129	0.977574		EIF5B	8.80361e-05	0.000582362	1.93265	1.02033	1.89414
COG7	0.0448759	0.0843713	0.639015	0.460805	1.38673		EVPL	0.0356034	0.239873	0.0574287	0.00974565	5.89275		EVPL	0.052275	0.116842	0.110634	0.0126591	8.73946		EVPL	0.000726514	0.00338586	0.458849	0.00337055	136.135	up	EVPL	0.000180418	0.00150041	0.128599	0.0216154	5.94943	up	EVPL	9.29396e-05	0.000613687	0.65592	0.0152902	42.898	up
DNAJC11	4.02927e-05	0.000319357	1.0136	2.42648	0.417724	down	ANKLE2	0.109433	0.396599	0.0774666	0.0142138	5.45009		ANKLE2	0.000499641	0.00292612	0.119034	0.0118168	10.0733	up	ANKLE2	0.00858996	0.0234257	0.0899915	0.00550828	16.3375	up	ANKLE2	0.0972444	0.200637	0.0534661	0.0431732	1.23841		ANKLE2	9.29396e-05	0.000613687	0.156883	0.0146322	10.7217	up
TBC1D5	0.0354314	0.0697808	0.239796	0.180191	1.33079		THBS2	0.00229369	0.0534458	0.224316	0.0084164	26.6522		THBS2	0.000214092	0.00155539	1.17873	0.001	1178.73	up	THBS2	0.000482403	0.00251499	1.03936	0.001	1039.36	up	THBS2	3.15755e-07	8.94639e-06	2.29793	0.0154029	149.188	up	THBS2	9.56917e-05	0.000621188	1.02204	0.0014877	686.993	up
ATAD2	0.00915169	0.0227806	0.0914229	0.001	91.4229	up	CTTNBP2NL	0.19404	0.502042	0.0459877	0.0122621	3.75041		CTTNBP2NL	0.000384708	0.00238374	0.104748	0.00278905	37.557	up	CTTNBP2NL	0.00317266	0.0105731	0.145571	0.02046	7.11489	up	CTTNBP2NL	4.77689e-05	0.00054818	0.0992521	0.0188533	5.26445	up	CTTNBP2NL	9.56917e-05	0.000621188	2.17061	0.0122172	177.668	up
MTX3	0.00014302	0.00081489	0.0341908	0.967616	0.0353351	down	MTX3	0.0548617	0.289227	0.129755	0.306346	0.423558		MTX3	0.0383005	0.0909977	0.0584678	0.299615	0.195143		MTX3	0.000144958	0.000966166	0.136356	1.35993	0.100267	down	MTX3	8.17592e-05	0.000830083	0.151294	0.694921	0.217714	down	MTX3	9.56917e-05	0.000621188	0.152209	0.590009	0.257977	down
PLIN1	0.0293825	0.0604261	0.041826	0.295761	0.141418		PLIN1	0.052618	0.281896	2.57586	0.378631	6.80309		PLIN1	0.0077447	0.0262201	0.714889	0.635486	1.12495		PLIN1	0.0017822	0.00669834	0.0463131	0.481246	0.0962359	down	PLIN1	0.000105399	0.000991593	0.258982	1.09871	0.235715	down	PLIN1	9.56917e-05	0.000621188	0.001	0.780732	0.00128085	down
ANO1	0.000726514	0.00300015	0.08582	0.001	85.82	up	COL5A1	0.0102805	0.13038	0.116418	0.137629	0.845884		COL5A1	0.00313277	0.0128109	0.162539	0.0291757	5.57105	up	COL5A1	0.0138326	0.0343066	0.233616	0.201332	1.16035		COL5A1	0.000262943	0.00204046	0.170853	0.0252934	6.75483	up	COL5A1	9.56917e-05	0.000621188	0.241821	0.00766878	31.5331	up
C7	0.000298023	0.00146614	1.74246	0.504594	3.4532	up	DIEXF	0.0205706	0.183429	0.0471583	0.00227793	20.7023		DIEXF	0.00352427	0.0139625	0.0633635	0.00982965	6.44616	up	DIEXF	0.00166169	0.00629801	0.0896785	0.001	89.6785	up	DIEXF	0.000447227	0.00311949	0.0494534	0.00478631	10.3322	up	DIEXF	9.56917e-05	0.000621188	0.1774	0.001	177.4	up
HLA-DRB3	0.00244846	0.00801756	8.06757	1.23923	6.51016	up	LEPREL2	0.0213186	0.183429	0.0307979	0.001	30.7979		LEPREL2	0.0224943	0.0604118	0.0690007	0.001	69.0007		LEPREL2	0.00166169	0.00629801	0.14792	0.001	147.92	up	LEPREL2	0.000726514	0.00457829	0.0627328	0.00293381	21.3827		LEPREL2	9.56917e-05	0.000621188	0.188014	0.001	188.014	up
GALNS	0.0235361	0.0495225	0.0980616	0.0337511	2.90543	up	IGF2BP3	0.000617949	0.0244157	1.63841	0.001	1638.41	up	IGF2BP3	0.00385729	0.0149551	0.687155	0.001	687.155	up	IGF2BP3	0.00385729	0.0122108	1.15404	0.001	1154.04	up	IGF2BP3	0.00096006	0.00580483	0.72395	0.169263	4.27708	up	IGF2BP3	9.56917e-05	0.000621188	2.1007	0.001	2100.7	up
CEP170	0.000482403	0.00214414	0.129789	0.001	129.789	up	ELF3	0.0766969	0.339697	0.0488891	0.00200211	24.4188		ELF3	0.905695	0.964959	0.0511224	0.0477744	1.07008		ELF3	0.0224943	0.0496238	0.170048	0.001	170.048	up	ELF3	0.00146447	0.00816573	0.0869306	0.0204272	4.25563	up	ELF3	9.56917e-05	0.000621188	0.243348	0.00372677	65.2971	up
ITGA4	0.00166169	0.0057437	0.0666226	0.001	66.6226	up	MED24	0.527798	0.7934	0.0289265	0.00909181	3.18159		MED24	0.000580687	0.00329694	0.0847515	0.00777884	10.8951	up	MED24	0.00385729	0.0122108	0.109247	0.00366941	29.7725	up	MED24	0.00216321	0.0109813	0.0256411	0.00971511	2.6393	up	MED24	9.56917e-05	0.000621188	0.0741778	0.00662071	11.2039	up
GUSB	0.000499641	0.0022167	0.33688	0.0397276	8.47975	up	KIF16B	0.507858	0.780577	0.00916451	0.00653098	1.40324		KIF16B	0.164072	0.278907	0.017905	0.00910706	1.96605		KIF16B	0.0178172	0.0421309	0.0350603	0.00238309	14.7121	up	KIF16B	0.00277963	0.0133503	0.0378101	0.00691312	5.46932	up	KIF16B	9.56917e-05	0.000621188	0.0762759	0.00181891	41.935	up
TOMM40	0.00345254	0.0105328	6.43649	2.32143	2.77264	up	TRAF2	0.649468	0.851646	0.0584309	0.0361772	1.61513		TRAF2	0.197754	0.318141	0.129732	0.0941707	1.37763		TRAF2	0.0224943	0.0496238	0.0817159	0.001	81.7159	up	TRAF2	0.00410509	0.0181868	0.0795541	0.0221898	3.58516	up	TRAF2	9.56917e-05	0.000621188	0.504368	0.00704583	71.584	up
PDCD10	0.00745201	0.0193577	5.6754	3.60852	1.57278		PNO1	0.0462216	0.262729	0.244356	0.0557222	4.38525		PNO1	0.00607046	0.0214102	0.269985	0.0726074	3.71842	up	PNO1	0.00804524	0.0220571	0.774858	0.0226999	34.1349	up	PNO1	0.00697954	0.0275637	0.0895959	0.0113924	7.86455		PNO1	9.56917e-05	0.000621188	0.531313	0.038557	13.78	up
LMTK2	0.0934925	0.155096	0.0216036	0.00195264	11.0638		LMTK2	0.78644	0.918962	0.00538479	0.00240747	2.2367		LMTK2	0.964541	1	0.0283548	0.00721991	3.92731		LMTK2	0.155132	0.23827	0.00662725	0.00286448	2.3136		LMTK2	0.0114307	0.0405425	0.0151685	0.00656438	2.31072	up	LMTK2	9.56917e-05	0.000621188	0.156521	0.00249527	62.7269	up
SRSF7	1.19209e-06	1.86932e-05	19.7714	8.48777	2.3294	up	SUGP2	0.636223	0.842373	0.0901577	0.0367648	2.45228		SUGP2	0.0170556	0.0488399	0.0489158	0.0195792	2.49836	up	SUGP2	0.00680165	0.0191131	0.102452	0.00243838	42.0162	up	SUGP2	0.0254159	0.0739611	0.0307757	0.0176834	1.74037		SUGP2	9.56917e-05	0.000621188	0.129018	0.001	129.018	up
PSMC3	7.31945e-05	0.000488142	5.79278	4.06974	1.42338		RBBP6	0.0206361	0.183429	0.0515561	0.00475013	10.8536		RBBP6	0.456126	0.589032	0.00996078	0.0171845	0.579637		RBBP6	0.0224943	0.0496238	0.0398475	0.001	39.8475	up	RBBP6	0.0255199	0.0741629	0.0667876	0.0104592	6.38555		RBBP6	9.56917e-05	0.000621188	0.304543	0.00359446	84.7256	up
LSG1	0.000298023	0.00146614	0.302275	0.0964779	3.13311	up	NCAPH	0.041673	0.246493	0.104843	0.001	104.843		NCAPH	0.00136666	0.00661207	0.06025	0.0017245	34.9376	up	NCAPH	0.0144328	0.0348955	0.0765839	0.010114	7.57207	up	NCAPH	0.169813	0.298541	0.113761	0.04637	2.45333		NCAPH	9.56917e-05	0.000621188	0.265137	0.00831124	31.901	up
CDC42EP4	0.00265603	0.00849463	0.286612	0.0686712	4.17369	up	EHMT2	0.0765289	0.339697	0.036464	0.0367942	0.991027		EHMT2	0.889426	0.95336	0.0322571	0.0451329	0.714714		EHMT2	0.000776593	0.0035983	0.18669	0.0136395	13.6874	up	EHMT2	0.231402	0.370872	0.0930285	0.0718865	1.2941		EHMT2	9.56917e-05	0.000621188	0.179178	0.0228618	7.83744	up
ZNF185	0.563318	0.654849	0.222425	0.160581	1.38512		ZNF185	0.781583	0.918962	0.280329	0.194232	1.44327		ZNF185	0.60125	0.724573	0.196902	0.222336	0.885607		ZNF185	0.576104	0.679127	0.239046	0.24475	0.976696		ZNF185	0.235077	0.37479	0.443642	0.250294	1.77248		ZNF185	9.56917e-05	0.000621188	0.706602	0.0259811	27.1967	up
GTF2B	0.0179375	0.039718	0.172566	0.0616625	2.79855	up	KEAP1	0.175828	0.478394	0.0537167	0.025083	2.14156		KEAP1	0.020668	0.0571445	0.117004	0.0603885	1.93752		KEAP1	0.000482403	0.00251499	0.17117	0.00566552	30.2125	up	KEAP1	0.0064861	0.0260227	0.0372002	0.0107458	3.46185	up	KEAP1	9.78436e-05	0.000633468	0.170538	0.00971729	17.55	up
NME7	0.0142662	0.0328587	0.078547	0.00150656	52.1366	up	PCID2	0.110411	0.398652	0.252357	0.117144	2.15424		PCID2	0.00247576	0.01067	0.316424	0.114211	2.77053	up	PCID2	0.00109705	0.00459817	0.231218	0.0206204	11.2131	up	PCID2	0.0276231	0.0792173	0.165734	0.106856	1.55101		PCID2	9.78436e-05	0.000633468	0.507306	0.0884299	5.73682	up
VTI1B	0.0101092	0.0249172	1.31385	0.744559	1.7646		WAC	0.600512	0.824713	0.0259723	0.0382323	0.679329		WAC	0.0829604	0.165556	0.0366061	0.011341	3.22776		WAC	0.195539	0.282374	0.0666553	0.083465	0.798602		WAC	0.673517	0.789591	0.0387997	0.0516571	0.751102		WAC	9.78436e-05	0.000633468	0.14294	0.0173089	8.25817	up
MAOB	0.0213723	0.0463088	2.3229	3.31439	0.700854		NDUFA7	0.000639448	0.0248598	1.2605	3.15386	0.399669	down	NDUFA7	0.000272707	0.00184938	0.0791107	2.2109	0.0357821	down	NDUFA7	7.62939e-06	0.000102365	0.242097	12.8085	0.0189013	down	NDUFA7	7.26256e-06	0.00012029	1.9814	8.44076	0.234742	down	NDUFA7	9.90706e-05	0.000638582	0.973315	6.2652	0.155353	down
NUDT16L1	0.000181437	0.000980782	0.802446	0.201944	3.9736	up	PFDN4	0.411269	0.707843	4.10568	2.7409	1.49793		PFDN4	9.45914e-05	0.000835672	5.72538	2.52649	2.26614	up	PFDN4	0.000776593	0.0035983	5.27368	2.11691	2.49121	up	PFDN4	1.45445e-05	0.000210535	4.14624	2.55763	1.62112		PFDN4	9.90706e-05	0.000638582	6.13235	1.67583	3.65928	up
UGGT1	0.00213599	0.00712585	4.46717	6.45751	0.691779		URB1	0.033782	0.232351	0.0169534	0.00176151	9.62437		URB1	0.00014302	0.00114891	0.0332531	0.00223052	14.9082	up	URB1	0.00166169	0.00629801	0.577068	0.0010374	556.263	up	URB1	0.00181608	0.00958524	0.0135359	0.0015283	8.85684	up	URB1	9.90706e-05	0.000638582	0.106448	0.00297418	35.7908	up
CLNS1A	0.068353	0.118104	0.260146	0.0556246	4.67681		CLNS1A	0.0308643	0.221067	0.793232	0.099889	7.94114		CLNS1A	0.451259	0.583697	0.467915	0.0779843	6.00012		CLNS1A	0.0213894	0.0484776	0.457799	0.124317	3.68252	up	CLNS1A	0.0474131	0.11825	0.578438	0.375972	1.53851		CLNS1A	9.90706e-05	0.000638582	2.14685	0.205872	10.4281	up
RPS18	4.93526e-05	0.000358373	7.93394	17.1641	0.46224	down	C3orf37	0.144014	0.458097	0.0510422	0.0181753	2.80832		C3orf37	0.944285	0.994979	0.0448282	0.0454016	0.98737		C3orf37	0.000726514	0.00338586	0.131795	0.00326985	40.3063	up	C3orf37	0.110118	0.216738	0.0684234	0.0404543	1.69138		C3orf37	9.90706e-05	0.000638582	0.230135	0.00778291	29.5693	up
AP2B1	0.222615	0.306829	7.57105	7.93684	0.953912		AP2B1	0.90297	0.980668	6.07811	6.28491	0.967096		AP2B1	0.264172	0.396203	7.03541	6.53792	1.07609		AP2B1	7.62939e-06	0.000102365	6.26962	3.83588	1.63447		AP2B1	9.10663e-05	0.000894751	5.93495	4.87339	1.21783		AP2B1	0.000102997	0.000651807	6.90619	4.83555	1.42821
TST	0.000106573	0.000642973	13.6722	24.2786	0.563136		TWF2	0.0899889	0.3577	5.43514	4.07857	1.33261		TWF2	0.374079	0.508529	5.02236	4.55805	1.10187		TWF2	7.62939e-06	0.000102365	7.30731	3.04825	2.39722	up	TWF2	0.000239611	0.00188137	6.31105	4.9919	1.26426		TWF2	0.000102997	0.000651807	7.18183	4.37159	1.64284
ATP5H	4.76837e-07	9.88452e-06	18.8108	98.2424	0.191473	down	ACTN4	0.478942	0.756937	89.6721	95.8103	0.935934		ACTN4	0.218273	0.340642	88.5424	98.5042	0.898869		ACTN4	2.28882e-05	0.000212786	100.948	55.952	1.80419		ACTN4	0.000285686	0.00218677	90.5756	70.0426	1.29315		ACTN4	0.000102997	0.000651807	111.252	65.3012	1.70367
SAP18	0.00021468	0.00111245	1.88268	0.271057	6.94569	up	SFXN3	0.0753586	0.339697	2.6972	1.84883	1.45887		SFXN3	0.00324983	0.0131331	3.83798	2.01525	1.90446		SFXN3	5.34058e-05	0.00042331	4.53837	1.73592	2.61439	up	SFXN3	0.000403004	0.00288254	4.09059	2.46139	1.6619		SFXN3	0.000102997	0.000651807	4.90058	2.03494	2.40822	up
POLR1B	0.000726514	0.00300015	0.116566	0.001	116.566	up	PSMC2	0.0931877	0.363457	8.35747	5.6514	1.47883		PSMC2	2.76417e-06	5.95649e-05	10.3134	5.75466	1.79219		PSMC2	1.52588e-05	0.000159333	9.96601	5.25484	1.89654		PSMC2	0.000476849	0.00326689	8.54391	6.58001	1.29846		PSMC2	0.000102997	0.000651807	11.0623	6.22406	1.77734
PPIC	0.000454399	0.00207416	1.18031	0.196376	6.01044	up	PSMG2	0.490358	0.765987	0.313455	0.275784	1.1366		PSMG2	0.0987654	0.188937	0.56178	0.263898	2.12878		PSMG2	0.00209326	0.00759554	0.381925	0.0788539	4.84346	up	PSMG2	0.00427735	0.0187905	0.346664	0.201715	1.71858		PSMG2	0.000102997	0.000651807	0.554592	0.116908	4.74385	up
SPC24	0.0142662	0.0328587	0.054486	0.001	54.486	up	STK3	0.211585	0.528004	0.38647	0.245133	1.57657		STK3	0.0128102	0.0389669	0.524834	0.311712	1.68371		STK3	7.62939e-06	0.000102365	0.734678	0.190216	3.86233	up	STK3	0.00547255	0.0229514	0.60195	0.359377	1.67498		STK3	0.000102997	0.000651807	0.800556	0.332901	2.40479	up
SEL1L	0.00433898	0.0125479	1.13355	0.66465	1.70549		SLC1A5	0.0959411	0.370612	1.13881	0.634037	1.79612		SLC1A5	1.885e-06	4.43005e-05	2.38746	0.535157	4.46124	up	SLC1A5	2.28882e-05	0.000212786	1.74971	0.429348	4.07527	up	SLC1A5	0.00622879	0.0252957	1.50914	0.805557	1.87341		SLC1A5	0.000102997	0.000651807	4.77306	0.651273	7.32882	up
RPLP0	0.964313	1	64.9609	65.3409	0.994184		RPLP0	0.285558	0.622178	51.0218	57.9904	0.879832		RPLP0	0.00343899	0.0137069	44.3345	66.1356	0.670358		RPLP0	0.522614	0.624449	67.038	70.769	0.94728		RPLP0	0.0332657	0.0907021	59.349	70.6394	0.840169		RPLP0	0.000102997	0.000651807	77.3407	56.8684	1.35999
PLIN3	8.84533e-05	0.000565045	12.6242	6.56512	1.92293		PRPF31	0.517422	0.786168	0.75924	0.630279	1.20461		PRPF31	0.284213	0.418653	0.655768	0.726372	0.902798		PRPF31	0.0138702	0.0343066	1.25106	0.877114	1.42633		PRPF31	0.0684334	0.15478	0.975437	0.862835	1.1305		PRPF31	0.000102997	0.000651807	1.37048	0.804484	1.70356
POU2F1	0.0144833	0.0332011	0.063906	0.00519636	12.2982	up	PSMD7	0.429735	0.718711	4.97129	4.41865	1.12507		PSMD7	3.33041e-06	6.99001e-05	6.52768	4.15019	1.57286		PSMD7	7.62939e-06	0.000102365	5.90692	3.4321	1.72108		PSMD7	0.112009	0.219102	5.05002	4.71477	1.07111		PSMD7	0.000102997	0.000651807	6.79809	4.42455	1.53645
CLASP2	0.160105	0.239943	0.188205	0.154401	1.21894		CLASP2	0.517444	0.786168	0.209872	0.143841	1.45906		CLASP2	0.254513	0.385379	0.273354	0.175333	1.55906		CLASP2	0.0104065	0.0270389	0.159074	0.0949149	1.67596		CLASP2	0.194347	0.326068	0.183001	0.14671	1.24737		CLASP2	0.000102997	0.000651807	0.202356	0.110268	1.83514
NSMCE4A	0.0142662	0.0328587	0.0360433	0.001	36.0433	up	PDS5A	0.597046	0.824417	0.412587	0.435599	0.947173		PDS5A	0.32721	0.46702	0.50854	0.474409	1.07194		PDS5A	7.62939e-05	0.000573797	1.4603	0.279936	5.21655	up	PDS5A	0.197809	0.330814	0.560835	0.431811	1.2988		PDS5A	0.000102997	0.000651807	0.597498	1.21847	0.490366	down
ADI1	0.506693	0.600733	0.497192	0.431652	1.15183		ADI1	0.592516	0.824417	0.836598	0.544154	1.53743		ADI1	0.916953	0.975522	0.537251	0.497043	1.08089		ADI1	0.030365	0.0637656	1.76295	0.823308	2.1413		ADI1	0.327654	0.476901	1.21373	1.00684	1.20548		ADI1	0.000102997	0.000651807	3.01551	0.956936	3.15121	up
NUB1	0.0111708	0.0271383	0.676133	0.205323	3.29302	up	PELP1	0.652139	0.851646	0.276813	0.171878	1.61052		PELP1	1.51396e-05	0.000205119	0.522243	0.165129	3.16263	up	PELP1	0.0104065	0.0270389	0.315919	0.228554	1.38225		PELP1	0.447088	0.593142	0.328327	0.231681	1.41715		PELP1	0.000102997	0.000651807	0.438574	0.16978	2.58319	up
NFU1	0.00433898	0.0125479	2.27513	3.51116	0.647972		PARP4	0.654712	0.851646	1.12786	0.970037	1.1627		PARP4	0.813923	0.89733	1.27433	1.33513	0.95446		PARP4	0.000534058	0.00267214	2.03341	0.769928	2.64104	up	PARP4	0.471122	0.617408	1.60632	1.43458	1.11972		PARP4	0.000102997	0.000651807	1.6828	0.84814	1.9841
SLC3A2	0.393073	0.486229	3.10289	2.70962	1.14514		SLC3A2	0.167414	0.466323	2.44351	2.93957	0.831248		SLC3A2	0.0167277	0.0480553	3.66597	2.94138	1.24634		SLC3A2	0.108383	0.17392	3.33326	2.42352	1.37538		SLC3A2	0.567158	0.704131	3.80031	3.1542	1.20484		SLC3A2	0.000102997	0.000651807	4.02071	2.50793	1.6032
S100A16	0.000737667	0.00300015	8.37935	3.76539	2.22536	up	SF3A2	0.0990972	0.377767	0.96887	0.667395	1.45172		SF3A2	0.274071	0.407933	0.764204	0.840885	0.908809		SF3A2	0.0482788	0.0927844	2.88638	1.2924	2.23334		SF3A2	0.580624	0.715382	1.6461	1.4703	1.11957		SF3A2	0.000102997	0.000651807	4.1275	1.48941	2.77124	up
UBE2L3	0.00433898	0.0125479	8.98337	6.43092	1.3969		UBTF	0.622939	0.836248	0.9017	0.939737	0.959524		UBTF	0.0120522	0.0370233	0.65133	0.799359	0.814816		UBTF	0.141518	0.220462	0.955255	0.95809	0.997042		UBTF	0.843708	0.911409	0.90346	1.04667	0.863173		UBTF	0.000102997	0.000651807	1.72601	0.491772	3.50978	up
IDH3B	0.000551701	0.00239795	2.07396	3.45122	0.600934		LUM	0.90297	0.980668	360.344	300.12	1.20067		LUM	0.884176	0.949694	366.672	279.917	1.30993		LUM	0.212143	0.299939	311.401	209.163	1.48879		LUM	0.921481	0.965324	372.316	283.759	1.31208		LUM	0.000102997	0.000651807	165.681	386.455	0.42872	down
TSNAX	0.344685	0.448244	1.17611	0.900581	1.30595		TSNAX	0.293022	0.629513	1.38173	1.11873	1.23509		TSNAX	0.00440677	0.016633	1.01015	1.5601	0.647491		TSNAX	0.865044	0.93303	1.83376	2.08873	0.877931		TSNAX	0.984272	1	1.68776	1.78347	0.946338		TSNAX	0.000102997	0.000651807	3.22133	1.38789	2.32102	up
ARHGAP35	0.000181437	0.000980782	0.166746	0.0335307	4.97294	up	CREBBP	0.516868	0.786168	0.0383249	0.0492223	0.778607		CREBBP	0.241609	0.369537	0.0489415	0.115038	0.425437		CREBBP	0.00128642	0.00521318	0.028605	0.00538885	5.30818	up	CREBBP	0.00240367	0.0119774	0.0245648	0.0158454	1.55028		CREBBP	0.000105359	0.000664454	0.0481805	0.0107115	4.49802	up
SHMT2	2.38419e-06	3.20653e-05	5.79023	2.80095	2.06724	up	SMPDL3B	0.226131	0.547807	0.227463	0.139431	1.63137		SMPDL3B	0.0653499	0.137597	0.485273	0.221176	2.19405		SMPDL3B	1.52588e-05	0.000159333	0.524325	0.0728524	7.19709	up	SMPDL3B	0.0107418	0.0387194	0.316255	0.29994	1.05439		SMPDL3B	0.000105359	0.000664454	0.8814	0.109379	8.0582	up
HMGB1	4.76837e-07	9.88452e-06	187.818	83.3597	2.2531	up	LGALS8	0.568673	0.813151	0.1845	0.123905	1.48904		LGALS8	0.00012161	0.00101045	0.390965	0.0930617	4.20113	up	LGALS8	0.00412805	0.0127432	0.376852	0.144269	2.61215	up	LGALS8	0.248846	0.39128	0.176261	0.131107	1.3444		LGALS8	0.000105359	0.000664454	0.380342	0.0752698	5.05305	up
TXNDC9	2.38419e-07	6.80288e-06	0.698082	0.0570852	12.2288	up	UBE2Q1	0.258504	0.592099	0.115236	0.0437539	2.63373		UBE2Q1	0.166395	0.282459	0.224115	0.0665337	3.36844		UBE2Q1	0.0686802	0.122092	0.216766	0.12384	1.75038		UBE2Q1	0.36798	0.517593	0.13515	0.113911	1.18645		UBE2Q1	0.000105359	0.000664454	0.234178	0.056863	4.11828	up
FNDC3A	0.0415251	0.0792178	0.818208	0.876344	0.933661		HYI	0.0136802	0.15069	0.330567	0.70978	0.465732		HYI	0.000509398	0.00297367	0.0974951	0.443248	0.219956	down	HYI	0.00657654	0.0185747	0.519858	1.67111	0.311086	down	HYI	0.0004433	0.00309801	0.784727	1.29696	0.605053		HYI	0.000108199	0.000681777	0.471584	1.80337	0.261502	down
PEX14	0.0591106	0.104095	0.153372	0.0629697	2.43565		PEX14	0.271803	0.60969	0.188746	0.12317	1.53241		PEX14	0.0357288	0.0866144	0.266898	0.148266	1.80013		PEX14	0.00175772	0.00662711	0.306642	0.0589422	5.20241	up	PEX14	0.00727138	0.0285927	0.193227	0.0688121	2.80803	up	PEX14	0.000111577	0.000699437	0.418181	0.0565565	7.39404	up
GIMAP4	4.93526e-05	0.000358373	1.73096	0.725127	2.38711	up	INTS9	1	1	0.0879744	0.0699161	1.25829		INTS9	0.531553	0.664853	0.0728292	0.101275	0.719123		INTS9	0.00412805	0.0127432	0.0755062	0.013526	5.58229	up	INTS9	0.0188375	0.0589973	0.0530204	0.0366812	1.44544		INTS9	0.000111577	0.000699437	0.162873	0.0222913	7.30655	up
MED4	0.00237929	0.00786181	0.146337	0.0228662	6.39972	up	NHLRC3	0.0417038	0.246493	0.2096	0.037046	5.65783		NHLRC3	0.00915169	0.0296562	0.230439	0.001	230.439		NHLRC3	0.0591721	0.107687	0.214304	0.0560947	3.82039		NHLRC3	0.0223193	0.0675013	0.169427	0.0830018	2.04124		NHLRC3	0.000111577	0.000699437	0.459774	0.0251382	18.2899	up
LUM	0.0122945	0.0293295	611.995	227.049	2.69543	up	NDC1	0.41107	0.707843	0.0766975	0.0307975	2.49038		NDC1	0.000355446	0.00225831	0.180319	0.0044248	40.7519	up	NDC1	0.00915169	0.0241974	0.206124	0.0100054	20.6012	up	NDC1	0.0230506	0.0689423	0.116615	0.0304643	3.82791		NDC1	0.000111577	0.000699437	0.263747	0.0145877	18.0801	up
AGPAT6	0.050058	0.0930799	0.109069	0.0283916	3.84159		AGPAT6	0.191853	0.5009	0.0623693	0.0273116	2.28362		AGPAT6	0.000300585	0.0020084	0.194612	0.022641	8.59554	up	AGPAT6	0.0331834	0.0691202	0.0798993	0.0265151	3.01335		AGPAT6	0.0305935	0.0855869	0.0459505	0.0251798	1.8249		AGPAT6	0.000111577	0.000699437	0.183038	0.00323841	56.5209	up
RMDN1	0.0484409	0.0901653	1.06571	1.35932	0.784007		SAP130	0.550427	0.804551	0.0304259	0.0317261	0.959018		SAP130	0.0426947	0.0992475	0.0143506	0.0274366	0.523046		SAP130	0.141482	0.220462	0.0305765	0.00415371	7.36125		SAP130	0.0739726	0.164209	0.038241	0.0226771	1.68633		SAP130	0.000111577	0.000699437	0.12534	0.0063225	19.8244	up
GADD45GIP1	0.689084	0.770757	0.120961	0.0817921	1.47888		GADD45GIP1	0.499736	0.773489	0.125442	0.090878	1.38034		GADD45GIP1	0.932647	0.98651	0.0377583	0.0526582	0.717044		GADD45GIP1	0.0928533	0.158721	0.679054	0.466759	1.45483		GADD45GIP1	0.181971	0.311087	0.389938	0.40787	0.956036		GADD45GIP1	0.000111814	0.000700324	0.890093	0.221262	4.0228	up
PEF1	0.0321346	0.0652192	1.30082	0.856156	1.51937		POP1	0.836175	0.945614	0.0348112	0.0403314	0.863128		POP1	0.00679723	0.0234872	0.0727724	0.0129751	5.60863	up	POP1	0.00252617	0.00868372	0.0786181	0.00501453	15.6781	up	POP1	0.0180098	0.0570168	0.104696	0.0232052	4.51176		POP1	0.000114272	0.000713884	0.176393	0.00874504	20.1707	up
AGL	0.000253439	0.00128322	0.559085	1.07709	0.51907		CIAO1	1	1	0.379468	0.373362	1.01635		CIAO1	0.0292975	0.0750736	0.277716	0.549126	0.505742		CIAO1	0.833935	0.90914	0.123759	0.119678	1.0341		CIAO1	0.688207	0.80019	0.213053	0.212589	1.00218		CIAO1	0.000114272	0.000713884	0.454173	0.178243	2.54805	up
MTPAP	0.251422	0.341169	0.304334	0.161851	1.88034		MTPAP	0.428823	0.718711	0.166078	0.100338	1.65519		MTPAP	0.0177884	0.0508181	0.241885	0.0802587	3.01382		MTPAP	0.365517	0.465644	0.213609	0.124442	1.71653		MTPAP	1	1	0.116511	0.108367	1.07516		MTPAP	0.000114272	0.000713884	0.477649	0.0617613	7.73379	up
DDX55	0.00915169	0.0227806	0.0153445	0.001	15.3445	up	GALNS	0.0858207	0.350515	0.0803785	0.0291421	2.75816		GALNS	0.000580197	0.00329694	0.121656	0.0112811	10.7841	up	GALNS	0.00410684	0.0126995	0.192593	0.0665545	2.89376	up	GALNS	0.0550081	0.133193	0.18189	0.108042	1.68351		GALNS	0.000119333	0.000737803	0.365238	0.0771824	4.73214	up
UTP14A	6.41152e-05	0.000441763	0.298981	0.00543765	54.9835	up	VAMP2	0.00960978	0.124533	7.59257	10.822	0.701586		VAMP2	0.572354	0.702813	10.6251	8.93336	1.18938		VAMP2	0.0482788	0.0927844	6.70283	10.9151	0.61409		VAMP2	9.66815e-09	5.79296e-07	5.10998	8.86796	0.576229		VAMP2	0.000120223	0.000737803	5.15803	8.72213	0.591373
MTA2	0.0101092	0.0249172	0.734661	0.506902	1.44932		NUCB2	0.000133719	0.0126245	7.44344	13.8146	0.53881		NUCB2	1.76504e-05	0.000231422	6.55574	11.3582	0.577182		NUCB2	7.62939e-06	0.000102365	6.14086	17.4362	0.352191	down	NUCB2	6.82277e-07	1.73175e-05	7.56444	12.9755	0.582979		NUCB2	0.000120223	0.000737803	7.13181	12.0732	0.590713
NR2C2AP	0.00237684	0.00786181	0.347802	0.0590896	5.88601	up	PDLIM1	0.0649538	0.315083	20.9312	14.3549	1.45812		PDLIM1	0.386395	0.521174	18.5323	21.0529	0.880272		PDLIM1	3.8147e-05	0.000323352	16.4148	6.70131	2.4495	up	PDLIM1	0.000457313	0.00316868	16.8005	12.7169	1.32111		PDLIM1	0.000120223	0.000737803	20.2218	10.5952	1.90858
MPO	5.96046e-06	6.49227e-05	21.3228	2.6363	8.08816	up	NRD1	0.109893	0.397672	0.338425	0.174475	1.93968		NRD1	4.76837e-06	9.38426e-05	0.537772	0.202353	2.65759	up	NRD1	7.62939e-06	0.000102365	0.413642	0.0649234	6.37123	up	NRD1	0.000601772	0.00395234	0.259881	0.150621	1.7254		NRD1	0.000120223	0.000737803	0.467223	0.129127	3.61831	up
GALK2	0.00541449	0.0149908	0.392313	0.61387	0.639081		IGBP1	0.604984	0.827665	0.640747	0.606596	1.0563		IGBP1	0.163799	0.278573	0.806462	0.660154	1.22163		IGBP1	0.00233459	0.00824143	1.10369	0.560636	1.96863		IGBP1	0.00450977	0.0196229	1.11079	0.811152	1.36939		IGBP1	0.000120223	0.000737803	1.39985	0.741913	1.88681
PRPH	0.0124244	0.0295715	35.8051	16.7181	2.14169	up	RAI14	0.00189946	0.0476175	0.786903	0.357973	2.19822	up	RAI14	0.000135325	0.0010968	1.08508	0.449035	2.41646	up	RAI14	0.000671387	0.00321846	1.89693	0.795916	2.38333	up	RAI14	0.00549856	0.0229946	1.15268	0.719716	1.60158		RAI14	0.000120223	0.000737803	1.77211	0.664016	2.66877	up
NDUFB3	2.38419e-07	6.80288e-06	3.74849	16.1243	0.232475	down	BCAS1	0.094434	0.367131	17.6558	25.8126	0.683998		BCAS1	0.000193685	0.00143671	9.76513	33.4043	0.292332	down	BCAS1	5.34058e-05	0.00042331	4.68265	19.71	0.237578	down	BCAS1	0.0100059	0.0367184	9.94045	14.8571	0.66907		BCAS1	0.000120223	0.000737803	4.27676	20.6015	0.207595	down
C8B	0.000475168	0.00213152	1.99862	0.515249	3.87894	up	DKC1	0.308335	0.641372	1.69915	1.31716	1.29001		DKC1	0.866508	0.935421	1.54728	1.54789	0.999606		DKC1	0.000144958	0.000966166	2.85228	1.43201	1.99181		DKC1	0.0130896	0.0450918	2.452	1.77197	1.38377		DKC1	0.000120223	0.000737803	3.83649	1.9809	1.93674
SUGP2	0.00252617	0.00812216	0.13478	0.00156894	85.9049	up	TARS	0.993516	1	6.05604	5.21101	1.16216		TARS	0.0127044	0.0386995	7.2772	5.70722	1.27509		TARS	0.00193024	0.00710284	6.21237	4.44589	1.39733		TARS	0.0138772	0.0472803	6.3131	5.20676	1.21248		TARS	0.000120223	0.000737803	10.8915	5.99572	1.81654
TMF1	2.38419e-07	6.80288e-06	0.447619	0.0987114	4.53463	up	TP53BP1	0.99346	1	0.326529	0.356355	0.916303		TP53BP1	0.000273511	0.00184938	0.607102	0.242341	2.50516	up	TP53BP1	3.8147e-05	0.000323352	0.374988	0.0849659	4.41339	up	TP53BP1	0.0471844	0.11776	0.307183	0.209671	1.46507		TP53BP1	0.000120223	0.000737803	0.375481	0.159705	2.35109	up
POLRMT	0.00592154	0.0160645	0.0280996	0.001	28.0996	up	PSMD14	0.13458	0.443912	2.62465	2.15221	1.21952		PSMD14	0.350163	0.493956	2.01886	2.3299	0.866503		PSMD14	0.000534058	0.00267214	3.33556	2.11162	1.57962		PSMD14	0.0494337	0.122454	2.60828	2.37609	1.09772		PSMD14	0.000120223	0.000737803	3.11308	2.04015	1.52591
COPG2	0.0979881	0.160575	1.38334	1.2661	1.0926		COPG2	0.199978	0.512457	0.785123	1.08792	0.721676		COPG2	0.218273	0.340642	0.950476	1.05187	0.903606		COPG2	0.020813	0.0473731	1.09964	0.687352	1.59982		COPG2	0.0518471	0.127088	0.958762	0.799611	1.19904		COPG2	0.000120223	0.000737803	1.89331	0.87994	2.15164	up
KRAS	0.00127864	0.0047058	2.59802	2.43125	1.06859		MRE11A	0.217867	0.536368	2.07278	2.60879	0.794537		MRE11A	0.245096	0.373063	2.76466	2.0567	1.34423		MRE11A	0.000839233	0.00376271	3.94995	1.08445	3.64235	up	MRE11A	0.0765014	0.167684	2.90842	1.85606	1.56699		MRE11A	0.000120223	0.000737803	3.39972	1.36584	2.4891	up
PPL	0.118646	0.185251	0.672311	0.274607	2.44827		PPL	0.176255	0.479018	0.25398	0.339531	0.74803		PPL	0.127113	0.228116	0.936256	0.298641	3.13505		PPL	0.023674	0.0515165	1.50382	0.787777	1.90894		PPL	0.10975	0.216129	0.953113	0.62554	1.52366		PPL	0.000120223	0.000737803	1.62873	0.543861	2.99475	up
HDLBP	0.000475168	0.00213152	6.39256	9.2405	0.691798		KTN1	0.449063	0.73232	2.343	2.60984	0.897759		KTN1	6.55651e-07	1.99219e-05	3.48097	2.03069	1.71418		KTN1	1	1	3.99228	3.76659	1.05992		KTN1	0.144754	0.26434	3.5806	3.18121	1.12555		KTN1	0.000120223	0.000737803	4.31887	2.80366	1.54044
PGD	0.344685	0.448244	34.9839	33.2276	1.05286		PGD	0.531026	0.794471	34.1906	31.8728	1.07272		PGD	0.185785	0.302424	42.6665	36.9285	1.15538		PGD	0.0182343	0.0423663	36.4754	30.0106	1.21542		PGD	0.27217	0.417624	35.6045	30.583	1.16419		PGD	0.000120223	0.000737803	49.3632	26.034	1.89611
EXOSC10	0.0795771	0.135281	0.278737	0.159195	1.75091		EXOSC10	0.124547	0.427505	0.146567	0.0963276	1.52154		EXOSC10	0.190412	0.308723	0.138463	0.114468	1.20962		EXOSC10	0.0987396	0.163318	0.306714	0.122069	2.51263		EXOSC10	0.388442	0.537888	0.203005	0.201462	1.00766		EXOSC10	0.000120223	0.000737803	0.437498	0.136136	3.21369	up
EIF3L	0.0276742	0.0572038	6.2217	4.93252	1.26136		GRSF1	0.0894177	0.357179	0.852585	0.482762	1.76606		GRSF1	0.000193685	0.00143671	1.25047	0.52812	2.36777	up	GRSF1	0.000534058	0.00267214	1.04424	0.614571	1.69913		GRSF1	0.429522	0.576428	0.773198	0.691208	1.11862		GRSF1	0.000120223	0.000737803	1.13205	0.559315	2.02399	up
DNAJA2	4.76837e-07	9.88452e-06	3.01548	1.51051	1.99633		GIGYF2	0.398035	0.700649	0.238624	0.428313	0.557126		GIGYF2	0.424753	0.556377	0.429352	1.40219	0.306202		GIGYF2	0.00104523	0.00450141	0.748104	0.222813	3.35755	up	GIGYF2	0.457119	0.603057	0.468213	0.513167	0.912398		GIGYF2	0.000120223	0.000737803	1.65724	0.225647	7.34436	up
EPRS	0.222615	0.306829	6.07762	5.71078	1.06424		EPRS	0.954633	1	6.74847	5.55679	1.21445		EPRS	0.0628139	0.132951	5.53421	6.44704	0.858411		EPRS	0.00474548	0.0143179	7.4576	5.26246	1.41713		EPRS	0.547237	0.687692	6.26355	5.58586	1.12132		EPRS	0.000120223	0.000737803	8.49569	5.26482	1.61367
GDA	0.107508	0.169718	0.769227	0.33494	2.29661		GDA	0.178427	0.482935	0.570026	0.151027	3.77432		GDA	0.0317091	0.0795685	1.35859	2.62059	0.518428		GDA	0.000106812	0.000757458	1.865	0.0715138	26.0789	up	GDA	9.85347e-05	0.000948996	2.07383	0.502422	4.12767	up	GDA	0.00012161	0.000743819	1.46685	0.250201	5.86268	up
ANKRD17	6.51669e-05	0.000441896	0.0767726	0.0104579	7.34111	up	COL28A1	6.7e-05	0.00902019	0.0801329	0.443838	0.180545	down	COL28A1	8.80367e-06	0.000143992	0.0693875	0.623098	0.111359	down	COL28A1	0.000839233	0.00376271	0.0553083	0.281385	0.196558	down	COL28A1	0.000136256	0.00120439	0.117479	0.238139	0.493319	down	COL28A1	0.00012161	0.000743819	0.0185005	0.23991	0.0771143	down
STX12	2.38419e-06	3.20653e-05	2.1187	6.96659	0.304123	down	CASP8	0.568112	0.813151	0.292005	0.270278	1.08039		CASP8	0.104062	0.194326	0.46586	0.326983	1.42472		CASP8	5.34058e-05	0.00042331	0.613411	0.0687825	8.91813	up	CASP8	0.0427153	0.109019	0.331925	0.23215	1.42979		CASP8	0.00012161	0.000743819	0.604348	0.1415	4.271	up
GPR56	0.00592154	0.0160645	0.103783	0.001	103.783	up	IWS1	0.169104	0.4679	0.0767855	0.0928512	0.826974		IWS1	0.081506	0.163172	0.0268808	0.0580776	0.462843		IWS1	0.154045	0.236955	0.10219	0.0757298	1.3494		IWS1	0.872501	0.930277	0.10195	0.0821018	1.24175		IWS1	0.00012161	0.000743819	0.322723	0.068055	4.74209	up
TUBG1	0.0321346	0.0652192	0.585465	0.252615	2.31762		UBAC2	0.201044	0.514631	0.0542859	0.0191772	2.83076		UBAC2	0.00584076	0.0210291	0.125857	0.0296239	4.24848	up	UBAC2	0.00641963	0.018391	0.310893	0.0337411	9.21409	up	UBAC2	0.000689974	0.00440958	0.290687	0.110278	2.63595	up	UBAC2	0.000127651	0.000778161	1.08484	0.0602949	17.9922	up
CELF2	0.00248664	0.00812216	0.289082	0.0483888	5.97415	up	ELF1	0.247525	0.578782	0.0714799	0.0365651	1.95487		ELF1	0.0451433	0.103875	0.0295448	0.063111	0.46814		ELF1	0.0184661	0.0427533	0.148321	0.0252701	5.86943	up	ELF1	0.0106862	0.0385568	0.127386	0.0652433	1.95248		ELF1	0.000127651	0.000778161	0.286015	0.0328492	8.70692	up
PDXDC1	0.0101092	0.0249172	7.45839	4.64481	1.60575		POLR2G	0.353495	0.661049	0.253381	0.270122	0.938026		POLR2G	0.400917	0.537966	0.190311	0.301535	0.631141		POLR2G	0.00286091	0.00957635	0.40262	0.116156	3.46622	up	POLR2G	0.0255258	0.0741629	0.34041	0.206432	1.64901		POLR2G	0.000127651	0.000778161	7.35053	0.162992	45.0974	up
FAM3C	0.0148652	0.033842	5.61275	7.79163	0.720356		HMG20A	0.304659	0.639213	0.0911638	0.0660608	1.38		HMG20A	0.750995	0.854147	0.109934	0.168898	0.650891		HMG20A	0.0381666	0.0759996	0.522794	0.0667974	7.82657		HMG20A	0.345861	0.497647	0.171727	0.18839	0.911551		HMG20A	0.000127651	0.000778161	0.444135	0.0550133	8.07322	up
C1orf116	7.86781e-06	8.09706e-05	0.344628	1.4577	0.236419	down	AFAP1L2	0.44725	0.731168	0.0778102	0.0589238	1.32052		AFAP1L2	0.424043	0.556377	0.0814462	0.0859689	0.947392		AFAP1L2	0.00472892	0.0143179	0.0590722	0.0094457	6.25387	up	AFAP1L2	4.39619e-07	1.17715e-05	0.110856	0.0115587	9.59068	up	AFAP1L2	0.000131655	0.0008019	0.356514	0.00803136	44.3902	up
CAMP	0.000579553	0.00250449	5.25914	0.585719	8.97896	up	DNAJB6	0.0511265	0.276986	0.262876	0.134683	1.95181		DNAJB6	0.0027172	0.0113665	0.461363	0.0933284	4.94344	up	DNAJB6	0.00104523	0.00450141	0.816734	0.213939	3.8176	up	DNAJB6	9.57395e-05	0.000926962	0.521571	0.253106	2.06069	up	DNAJB6	0.000135042	0.000818434	0.672108	0.131931	5.09438	up
H6PD	0.000975847	0.00379085	1.10095	0.85781	1.28344		KIF2A	0.141321	0.4576	0.190036	0.0848325	2.24013		KIF2A	0.706399	0.814427	0.0995547	0.109578	0.908528		KIF2A	0.000106812	0.000757458	0.184399	0.0272945	6.7559	up	KIF2A	0.00651994	0.0261298	0.169704	0.0887229	1.91274		KIF2A	0.000135042	0.000818434	0.247203	0.057084	4.33051	up
[truncated: 6,127 more rows]

## Sheet: Data S5B
Pathways	FDR(-Log10)						FDR(-Log10)
[truncated: 12 more rows]

[truncated: 4 more sheets: Data S5C, Data S5D, Data S5E, Data S5F]
