# Supplementary material for: Multilevel proteomic analyses reveal molecular diversity between diffuse-type and intestinal-type gastric cancer
Source: Nat Commun. 2023 Feb 14;14:835. doi: 10.1038/s41467-023-35797-6 (PMC9929250; doi:10.1038/s41467-023-35797-6)
Supplement: Supplementary file 8 — Supplementary Data 6 [file 41467_2023_35797_MOESM8_ESM.xlsx]

## Sheet: Description
Supplementary Data 6. TF activity characteristics of 196 GC patients. Related to Figure 5, Supplementary Figure 7.
Sheet	Description
Data S6A	Characteristics of TF activity-based subtypes. Two-sided Wilcoxon rank-sum test is used.
Data S6B	Pathway enrichment among TGs regulated by the master TFs in TF activity-based subtypes.
Data S6C	Spearman correlation between kinases and TFs’ phospho-sites.
Data S6D	The comparison of subtypes in Mun's cohort.

## Sheet: Data S6A
DGC TF Cluster 1													DGC TF Cluster 2													DGC							IGC TF Cluster 1													IGC TF Cluster 2
TFs with different activities between tumor tissues and NATs							TFs activities inferred by profiling						TFs with different activities between tumor tissues and NATs							TFs activities inferred by profiling						Differentially altered TFs in two TF activity-based clusters							TFs with different activities between tumor tissues and NATs							TFs activities inferred by profiling						TFs with different activities between tumor tissues and NATs
TFs	P value(wilcoxon sign rank paired test)	P value(wilcoxon sign rank paired test) adjust	Median of tumors (log10 transformation)	Median of NATs (log10 transformation)	Foldchange ( log10(median tumors/median NATs) )	Upregulated group	TFs	Detect	Expect	Ratio	P value	Significant	TFs	P value(wilcoxon sign rank paired test)	P value(wilcoxon sign rank paired test) adjust	Median of tumors (log10 transformation)	Median of NATs (log10 transformation)	Foldchange ( log10(median tumors/median NATs) )	Upregulated group	TFs	Detect	Expect	Ratio	P value	Significant	GeneSymbol	P value(wilcoxon rank sum test)	P value(wilcoxon rank sum test) adjust	Mean of cluster 1 (log10 transformation)	Mean of cluster 2 (log10 transformation)	Foldchange ( log10(mean C2/mean C1) )	Upregulated group	TFs	P value(wilcoxon sign rank paired test)	P value(wilcoxon sign rank paired test) adjust	Median of tumors (log10 transformation)	Median of NATs (log10 transformation)	Foldchange ( log10(median tumors/median NATs) )	Upregulated group	TFs	Detect	Expect	Ratio	P value	Significant	TFs	P value(wilcoxon sign rank paired test)	P value(wilcoxon sign rank paired test) adjust	Median of tumors (log10 transformation)
ADNP	1	1	-2	-2	0		NR0B2	24	54.1645	0.443094	5.96767e-07	--	ADNP	1	1	-2	-2	0		HDAC1	2	6.32806	0.316052	0.0453876	--	GABPB1	0.000533968	0.00443093	0.0633863	0.272645	0.209259		ADNP	NA		-2	-2	0		IFI204	13	2.72291	4.7743	3.29296e-06	++	ADNP	0.0134712	0.041978	-2
AEBP1	0.00230936	0.0178975	1.13497	-0.180694	1.31566	T	THR	15	25.6647	0.584459	0.010518	--	AEBP1	0.00224531	0.00914161	-2	1.04388	-3.04388		MAF	5	3.32791	1.50245	0.240237	+	ADNP	0.163471	0.332537	0.109019	-0.0693254	-0.178345		AEBP1	0.000164119	0.00221278	-2	0.907184	-2.90718		AHRR	13	6.06702	2.14273	0.0076799	++	AEBP1	0.00182901	0.00761564	1.11705
AFF1	NA		-2	-2	0		CREB3L3	14	23.5758	0.59383	0.0161499	--	AFF1	NA		-2	-2	0		MXD4	5	5.26919	0.948913	0.567888	-	AEBP1	5.03e-05	0.000686138	1.34606	-1.29616	-2.64222	cluster1	AFF1	NA		-2	-2	0		MITF	9	2.66079	3.38245	0.00140311	++	AFF1	1	1	-2
AFF4	NA		-2	-2	0		NR1I3	15	37.1542	0.403723	8.78854e-06	--	AFF4	NA		-2	-2	0		NFX1	5	2.39508	2.08761	0.0919171	+	AHCTF1	0.0349069	0.111827	0.335688	-0.28944	-0.625128		AFF4	NA		-2	-2	0		RUNX1	9	2.53655	3.54812	0.00100506	++	AFF4	0.181449	0.324592	-2
AHCTF1	0.105645	0.274346	-2	-2	0		ONECUT1	13	51.0311	0.254747	1.3352e-11	--	AHCTF1	0.0934925	0.196463	-2	-2	0		SFPQ	5	2.8741	1.73967	0.160873	+	AHR	0.409349	0.52899	0.0944504	0.243895	0.149444		AHCTF1	0.0665457	0.243172	-2	-2	0		RELA	7	1.8843	3.71491	0.00283564	++	AHCTF1	0.0216782	0.0613827	-2
AHR	1	1	-2	-2	0		ONECUT2	16	42.0782	0.380244	7.72813e-07	--	AHR	0.181449	0.320701	-2	-2	0		TAF4	3	3.78171	0.793292	0.474243	-	AHRR	0.931452	0.956482	-0.0637291	-0.0677881	-0.00405894		AHR	0.0360317	0.163801	-2	-2	0		ZFP354A	7	2.24666	3.11574	0.00736247	++	AHR	0.00385729	0.0143313	-2
AHRR	1	1	-2	-2	0		TAF9B	7	10.1465	0.689891	0.184931	-	AHRR	1	1	-2	-2	0		TGIF2	4	6.12637	0.652915	0.262386	-	ALX1	0.370919	0.491192	0	0.0731352	0.0731352		AHRR	0.371093	0.655255	-2	-2	0		AKNA	13	2.76432	4.70278	3.88683e-06	++	AHRR	NA		-2
ALX1	NA		-2	-2	0		GATA4	23	37.751	0.609255	0.00373719	--	ALX1	1	1	-2	-2	0		TRIM27	4	2.67241	1.49678	0.278565	+	ALX4	0.287314	0.42817	0.0933803	0	-0.0933803		ALX1	NA		-2	-2	0		ARID5A	9	2.43302	3.69911	0.000748337	++	ALX1	NA		-2
ALX4	1	1	-2	-2	0		RUNX1	14	36.5573	0.38296	4.67379e-06	--	ALX4	NA		-2	-2	0		CEBPA	23	12.9335	1.77833	0.00549645	++	ARID1A	0.00879315	0.040208	0.455974	-0.907081	-1.36306	cluster1	ALX4	NA		-2	-2	0		BATF	13	2.94033	4.42127	7.60833e-06	++	ALX4	NA		-2
ARID1A	0.330447	0.582476	-2	-2	0		ARID5A	10	35.0652	0.285183	1.1198e-07	--	ARID1A	0.0145487	0.044525	-2	-0.545354	-1.45465		CREB3L4	8	17.2698	0.463236	0.00864271	--	ARID1B	0.0107514	0.0475373	0.18065	-0.360331	-0.540981		ARID1A	0.0201937	0.117847	-2	-2	0		CSRNP1	7	1.47017	4.76137	0.00067811	++	ARID1A	0.00144383	0.00633971	-1.37197
ARID1B	0.371093	0.582476	-2	-2	0		CSRNP1	6	21.1883	0.283175	3.928e-05	--	ARID1B	0.0590582	0.131622	-2	-2	0		STAT1	21	10.9418	1.91925	0.00331929	++	ARID2	0.000383715	0.00342146	0.845947	-1.11966	-1.9656	cluster1	ARID1B	0.100348	0.288501	-2	-2	0		ELK3	5	1.84288	2.71314	0.0375857	++	ARID1B	0.021098	0.0613827	-2
ARID2	0.0825693	0.23673	-2	-2	0		EGR3	10	22.0836	0.452824	0.00178627	--	ARID2	0.000953358	0.00472534	-2	-2	0		AHRR	23	14.7739	1.5568	0.0237814	++	ARID3A	0.00350219	0.0195174	0.180053	-0.840779	-1.02083		ARID2	0.00133205	0.0127032	-2	-2	0		FLI1	11	3.74789	2.93499	0.0013371	++	ARID2	0.445557	0.611375	-2
ARID3A	0.563318	0.824205	-2	-2	0		ELK3	12	26.56	0.451807	0.000602159	--	ARID3A	0.00252617	0.0098456	-2	-2	0		HOXD8	6	9.35343	0.641476	0.169029	-	ARID3B	0.000446634	0.00385402	-0.0916891	-1.30132	-1.20963		ARID3A	1	1	-2	-2	0		FOXP3	7	2.46408	2.84082	0.011878	++	ARID3A	0.00385729	0.0143313	-2
ARID3B	0.944183	1	-2	-2	0		KLF2	3	26.7092	0.112321	1.28492e-09	--	ARID3B	0.000482403	0.00271575	-2	-2	0		MBD1	13	5.89947	2.20359	0.00645989	++	ARID5A	0.370919	0.491192	0	0.0696594	0.0696594		ARID3B	NA		-2	-2	0		IKZF1	14	3.25093	4.30646	4.51616e-06	++	ARID3B	0.294507	0.485485	-2
ARID4A	NA		-2	-2	0		NFKB1	21	45.0625	0.466019	1.38087e-05	--	ARID4A	NA		-2	-2	0		APP	11	3.3027	3.33061	0.000474119	++	YBX3	0.0379613	0.116981	0.0481169	0.266782	0.218665		ARID4A	NA		-2	-2	0		IRF5	8	2.54691	3.14107	0.00404707	++	ARID4A	1	1	-2
ARID4B	NA		-2	-2	0		RUNX2	17	22.6805	0.749544	0.115143	-	ARID4B	NA		-2	-2	0		NFE2L2	5	2.79847	1.78669	0.148832	+	CBFB	0.0100757	0.0452984	0.560774	0.814386	0.253612		ARID4B	NA		-2	-2	0		NFATC1	10	3.07492	3.25211	0.00103143	++	ARID4B	0.0590582	0.133921	-2
ARID5A	NA		-2	-2	0		HNF1A	33	41.0337	0.804216	0.096165	-	ARID5A	1	1	-2	-2	0		IFI204	21	6.6306	3.16713	3.19119e-06	++	ARNTL	0.71125	0.793061	0.579605	0.145144	-0.434461		ARID5A	NA		-2	-2	0		NFKB1	12	3.12669	3.83793	6.9164e-05	++	ARID5A	NA		-2
ARID5B	0.308063	0.573013	-2	-2	0		HDAC1	25	37.4526	0.66751	0.0130476	--	ARID5B	0.000208816	0.00138	0.177882	-2	2.17788	T	MAFB	11	4.71453	2.33321	0.00785483	++	ARNTL2	0.0525186	0.152704	0.44147	1.29722	0.855754		ARID5B	NA		-2	-2	0		NFKB2	3	0.776496	3.86351	0.0427151	++	ARID5B	0.0360317	0.0892477	-2
ARNT	0.285881	0.557541	-2	-2	0		MAF	11	19.6962	0.558483	0.0168889	--	ARNT	2.39899e-05	0.000243097	0.287426	-2	2.28743	T	MITF	19	6.47933	2.9324	2.79551e-05	++	ASCL2	0.9781	0.994836	1.25928	1.14264	-0.116646		ARNT	0.289587	0.602756	-2	-2	0		NLRC5	11	4.64862	2.36629	0.00690562	++	ARNT	0.509	0.684811	-2
ARNTL	0.412756	0.635798	1.45144	1.40584	0.0455958		SMARCE1	29	19.0993	1.51838	0.012534	++	ARNTL	0.149033	0.285542	1.44556	1.35587	0.0896869		ZEB2	18	5.47088	3.29015	9.64311e-06	++	ATF1	0.0262038	0.0916276	0.887373	-0.180123	-1.0675		ARNTL	0.0255258	0.129618	0.777585	1.22187	-0.444286		POU2F2	10	3.18881	3.13597	0.00135605	++	ARNTL	5.67286e-05	0.000415357	1.32054
ARNTL2	0.0590582	0.181544	-2	-2	0		TGIF1	12	11.0418	1.08678	0.425844	+	ARNTL2	0.000584659	0.00325127	-2	-2	0		ZFP507	21	6.4037	3.27935	1.83111e-06	++	ATF2	0.78219	0.854024	0.426286	0.493925	0.0676393		ARNTL2	0.422678	0.721691	-2	-2	0		RUNX2	5	1.5737	3.17723	0.0208359	++	ARNTL2	0.371093	0.525625	-2
ASCL2	0.00252617	0.0187012	-2	-2	0		CEBPA	32	76.5466	0.418046	3.99642e-10	--	ASCL2	0.00133205	0.0061981	-2	-2	0		LASS6	9	9.02569	0.997154	0.551365	-	ATF7	0.476304	0.584456	1.59448	1.23641	-0.358071		ASCL2	0.17753	0.41248	-2	-2	0		RUNX3	9	2.20525	4.08117	0.000367772	++	ASCL2	0.000726514	0.00358068	-2
ATF1	0.0178172	0.0724371	-2	-2	0		CREB3L4	52	102.211	0.50875	1.60787e-09	--	ATF1	0.540818	0.740579	-2	-2	0		ST18	12	11.0678	1.08423	0.429005	+	ATOH1	0.370919	0.491192	0	0.0956655	0.0956655		ATF1	0.583882	0.900581	-2	-2	0		TBX6	6	2.38125	2.51968	0.0323608	++	ATF1	0.0144833	0.0434498	-2
ATF2	0.0360317	0.126591	-2	-2	0		TAL2	13	96.2428	0.135075	4.59489e-30	--	ATF2	0.0360317	0.0878634	-2	-2	0		XRCC5	8	2.57156	3.11095	0.0042108	++	BACH1	0.22144	0.419732	0.11883	0.395582	0.276752		ATF2	NA		-2	-2	0		TNF	6	1.5737	3.81268	0.00497033	++	ATF2	0.201243	0.345908	-2
ATF7	0.000321048	0.00419053	-2	-2	0		AHRR	63	87.4392	0.720501	0.00161359	--	ATF7	0.000270615	0.00169042	-2	-2	0		NCOA1	2	2.92452	0.683872	0.436635	-	BARHL1	0.287314	0.42817	0.107288	0	-0.107288		ATF7	1	1	-2	-2	0		TNFAIP3	10	2.89892	3.44956	0.000656978	++	ATF7	0.0136102	0.0421394	-2
ATOH1	NA		-2	-2	0		MAFB	14	27.9029	0.501739	0.00144816	--	ATOH1	1	1	-2	-2	0		RREB1	3	6.4037	0.468479	0.113065	-	BARX1	0.101486	0.244572	-0.539338	-1.56225	-1.02292		ATOH1	NA		-2	-2	0		TRIM30A	14	3.20952	4.36203	3.89354e-06	++	ATOH1	NA		-2
BACH1	0.422678	0.645072	-2	-2	0		MITF	20	38.3479	0.521541	0.000351099	--	BACH1	0.0590582	0.131622	-2	-2	0		SREBF1	8	6.95835	1.1497	0.394875	+	BARX2	0.680172	0.770321	0.243046	0.344865	0.101819		BACH1	1	1	-2	-2	0		SPIC	14	3.71683	3.76665	2.06173e-05	++	BACH1	0.422678	0.584674	-2
BARHL1	1	1	-2	-2	0		SPIC	10	53.5677	0.18668	9.87969e-15	--	BARHL1	NA		-2	-2	0		ESX1	11	7.76511	1.41659	0.156221	+	BATF	0.904146	0.942921	0.127046	0.104527	-0.0225198		BARHL1	NA		-2	-2	0		ZFP36	5	1.60476	3.11574	0.022454	++	BARHL1	NA		-2
BARX1	0.285019	0.557541	-2	0.749057	-2.74906		TFE3	15	16.2643	0.922266	0.430134	-	BARX1	0.000643566	0.00351884	-2	0.843018	-2.84302		ESR1	18	9.70639	1.85445	0.0089089	++	BATF2	0.287314	0.42817	0.115802	0	-0.115802		BARX1	3.11e-05	0.000605119	-2	1.10136	-3.10136		STAT1	12	4.49332	2.67063	0.00181034	++	BARX1	0.00415177	0.0153077	-2
BARX2	0.201243	0.414252	-2	-2	0		ZFP507	13	37.9003	0.343006	5.5692e-07	--	BARX2	0.0591721	0.131622	-2	-2	0		SOX5	10	9.60555	1.04107	0.494014	+	NFIB	0.0158687	0.0628871	-0.234616	0.0717082	0.306324		BARX2	0.181449	0.41248	-2	-2	0		BCL3	5	1.43911	3.47438	0.0147107	++	BARX2	0.371093	0.525625	-2
BATF	1	1	-2	-2	0		CEBP	7	17.1596	0.407936	0.00278721	--	BATF	1	1	-2	-2	0		HLF	8	7.46258	1.07202	0.471506	+	SMARCA5	0.0167049	0.0647617	0.39812	0.745972	0.347852		BATF	NA		-2	-2	0		DDX58	9	2.81609	3.19592	0.00207	++	BATF	1	1	-2
BATF2	1	1	-2	-2	0		PPARG	27	55.5075	0.486421	3.62702e-06	--	BATF2	NA		-2	-2	0		SPIC	30	9.0509	3.31459	8.16799e-09	++	BBX	0.12574	0.276797	0.211964	0	-0.211964		BATF2	NA		-2	-2	0		FOXP1	6	2.5262	2.37511	0.041281	++	BATF2	NA		-2
BATF3	NA		-2	-2	0		RXRA	4	5.22248	0.76592	0.385428	-	BATF3	NA		-2	-2	0		ZFP827	25	8.54667	2.92512	1.57366e-06	++	BCL11B	0.232189	0.426809	0.250711	0.0358618	-0.214849		BATF3	1	1	-2	-2	0		IRF9	9	2.32949	3.86351	0.000547883	++	BATF3	1	1	-2
BAZ2A	0.346295	0.582476	0.789328	0.700228	0.0890995		ST18	20	65.5048	0.305321	1.54406e-12	--	BAZ2A	3.24147e-06	4.92704e-05	1.29281	0.787277	0.505528	T	SOD2	7	4.28594	1.63325	0.138535	+	BCLAF1	0.00118451	0.00823006	0.0656096	-1.34461	-1.41022		BAZ2A	0.217166	0.477032	-0.177233	0.538796	-0.716029		LYL1	11	4.55544	2.41469	0.00596125	++	BAZ2A	0.135674	0.259015	0.331867
BAZ2B	0.0362417	0.126591	-2	-2	0		XRCC5	7	15.2198	0.459928	0.0103519	--	BAZ2B	6.05066e-05	0.000520585	0.120692	-2	2.12069	T	BAHD1	5	1.26057	3.96646	0.00826823	++	BHLHA15	0.447714	0.567308	-0.546115	-1.14582	-0.599702		BAZ2B	0.00352427	0.0275598	-2	-2	0		RBCK1	4	1.28381	3.11574	0.0398053	++	BAZ2B	0.000910796	0.00439334	-1.26092
BBX	0.371093	0.582476	-2	-2	0		MYCL1	6	9.99731	0.600161	0.110014	-	BBX	NA		-2	-2	0		TOX3	7	2.16818	3.22851	0.00594332	++	BHLHE40	0.967095	0.985516	2.0544	1.98953	-0.0648725		BBX	NA		-2	-2	0		SP100	14	3.31305	4.22572	5.61672e-06	++	BBX	NA		-2
BCL11A	NA		-2	-2	0		ATF4	1	13.1308	0.0761568	1.04735e-05	--	BCL11A	NA		-2	-2	0		RBPJ	5	2.97495	1.6807	0.177516	+	BHLHE41	0.847356	0.915829	0.722734	0.629809	-0.0929255		BCL11A	NA		-2	-2	0		TXK	11	4.29661	2.56016	0.00386362	++	BCL11A	1	1	-2
BCL11B	0.181449	0.387926	-2	-2	0		CARHSP1	7	14.4737	0.483635	0.016711	--	BCL11B	0.855132	1	-2	-2	0		NR0B2	11	9.15174	1.20196	0.309263	+	BPTF	0.354311	0.491192	0.154494	-0.0554627	-0.209957		BCL11B	NA		-2	-2	0		IRF1	10	2.39161	4.18129	0.000141946	++	BCL11B	1	1	-2
BCLAF1	0.779828	1	-2	-2	0		FOXQ1	71	89.0805	0.797032	0.0172418	--	BCLAF1	0.000482403	0.00271575	-2	-2	0		NFKB1	21	7.61385	2.75813	2.66203e-05	++	BZW1	0.772598	0.846978	-0.116051	-0.00135006	0.1147		BCLAF1	0.00252617	0.0219496	-2	-2	0		IRF3	5	1.25275	3.99123	0.00841865	++	BCLAF1	0.423677	0.584674	-2
BHLHA15	0.140309	0.342825	-2	-2	0		VDR	112	115.491	0.96977	0.38143	-	BHLHA15	0.0022232	0.00913313	-2	-2	0		CREB5	21	6.12637	3.4278	8.93071e-07	++	C11orf95	0.853456	0.91871	0.198393	0.155522	-0.0428714		BHLHA15	0.0179375	0.107901	-2	-2	0		KLF2	5	1.85324	2.69798	0.0383568	++	BHLHA15	0.085309	0.184772	-2
BHLHE40	4.36102e-05	0.000983212	0.990156	-2	2.99016	T	HOXA7	32	58.1933	0.549891	3.63242e-05	--	BHLHE40	1.44493e-06	2.74537e-05	1.16581	-2	3.16581	T	HLX	12	6.10116	1.96684	0.0198678	++	C17orf49	8.49e-05	0.00100937	1.20153	-0.807262	-2.00879	cluster1	BHLHE40	0.0017822	0.0162055	-2	-2	0		POU2AF1	8	3.98601	2.00702	0.0466743	++	BHLHE40	1.7532e-07	4.23398e-06	0.282999
BHLHE41	0.0178172	0.0724371	-2	-2	0		ZFP639	37	24.1726	1.53066	0.0046131	++	BHLHE41	0.0224943	0.0614215	-2	-2	0		SFPI1	28	5.7482	4.87109	3.5549e-12	++	CASZ1	0.0971217	0.236182	-0.0544609	-0.898831	-0.84437		BHLHE41	0.0142662	0.0871575	-2	-2	0		TBX21	10	4.79357	2.08613	0.021976	++	BHLHE41	0.00252617	0.0100012	-2
BPTF	0.36131	0.582476	-2	-2	0		NDN	31	54.3138	0.570758	0.000144274	--	BPTF	1	1	-2	-2	0		TFEC	24	11.3956	2.10608	0.000482585	++	HMGB2	0.0132219	0.0544131	-0.0277521	0.345772	0.373524		BPTF	0.371093	0.655255	-2	-2	0		GFI1	8	2.71256	2.94925	0.00588523	++	BPTF	0.000709933	0.00358068	-2
BZW1	1	1	-2	-2	0		HNF4A	76	93.1093	0.816245	0.0256085	--	BZW1	0.944183	1	-2	-2	0		ZFPM2	3	3.20185	0.936959	0.601342	-	CC2D1A	0.00243992	0.0150041	0.245667	-0.998411	-1.24408		BZW1	0.401678	0.698027	-2	-2	0		STAT4	6	1.66688	3.59954	0.0065488	++	BZW1	0.371093	0.525625	-2
C11orf95	0.371093	0.582476	-2	-2	0		ZFP532	38	68.0414	0.558483	1.19524e-05	--	C11orf95	0.371093	0.538913	-2	-2	0		IRX3	7	11.0174	0.635359	0.134328	-	CDC5L	0.015535	0.0621698	0.144554	-1.09929	-1.24385		C11orf95	NA		-2	-2	0		ATF3	8	3.18881	2.50877	0.0147442	++	C11orf95	1	1	-2
C17orf49	0.00385925	0.0255332	0.84617	-2	2.84617	T	TCF4	39	72.3686	0.538908	2.29153e-06	--	C17orf49	0.0114528	0.0367779	-2	-2	0		SOX9	4	5.21876	0.766465	0.398705	-	CDX1	0.69516	0.779687	1.79304	1.40737	-0.385675		C17orf49	0.0806128	0.271721	-2	-2	0		CREB5	13	2.51585	5.16725	1.36803e-06	++	C17orf49	0.656674	0.857226	-2
CASZ1	0.429428	0.653363	1.18378	1.23962	-0.0558406		HMX2	47	75.0545	0.626212	0.000103777	--	CASZ1	0.00387273	0.0141277	0.774864	1.23172	-0.456855		HOXC4	3	8.95005	0.335194	0.019595	--	CDX2	0.221981	0.419732	1.99451	1.29441	-0.700103		CASZ1	0.000689361	0.00709316	-2	0.742494	-2.74249		SFPI1	14	2.36055	5.93083	9.6869e-08	++	CASZ1	0.0203445	0.0595539	0.69918
CBFB	0.281444	0.557541	2.22907	2.01486	0.21421		HNF4G	133	121.758	1.09233	0.13798	+	CBFB	1.5336e-05	0.000187391	2.37298	1.92119	0.451787	T	HOXC6	3	8.1685	0.367265	0.0344776	--	CEBPA	0.0182546	0.0697586	0.446594	-0.0964022	-0.542996		CBFB	0.498522	0.822456	2.07559	2.13706	-0.0614688		TFEC	12	4.67968	2.56428	0.00253471	++	CBFB	0.102976	0.20553	2.24188
CBX2	NA		-2	-2	0		NR1H4	72	83.7088	0.860124	0.0852402	-	CBX2	NA		-2	-2	0		HOXC8	6	10.9922	0.545843	0.072827	-	CEBPB	0.488631	0.592763	0.246062	0.109195	-0.136867		CBX2	NA		-2	-2	0		ZFP507	13	2.62973	4.94347	2.24127e-06	++	CBX2	0.371093	0.525625	-2
CC2D1A	0.293622	0.557541	-2	-2	0		ZHX3	16	27.7537	0.576499	0.00684763	--	CC2D1A	0.00136666	0.00625118	-2	-2	0		NFIX	3	3.70608	0.809481	0.490165	-	CEBPD	0.0582592	0.159024	0.357157	0	-0.357157		CC2D1A	0.36131	0.655255	-2	-2	0		NFE2	10	4.11025	2.43294	0.00820677	++	CC2D1A	0.674987	0.876394	-2
CDC5L	0.614945	0.871465	-2	-2	0		FOXA2	44	29.5443	1.48929	0.00370898	++	CDC5L	0.000653585	0.00351884	-2	-2	0		TCF7L1	4	6.95835	0.574849	0.170329	-	CEBPG	0.287314	0.42817	0.102699	0	-0.102699		CDC5L	0.0208626	0.119475	-2	-2	0		TAL1	8	3.02316	2.64624	0.0109693	++	CDC5L	0.334483	0.525625	-2
CDX1	0.000726514	0.0080078	-2	-2	0		CREB5	12	36.2589	0.330953	5.82799e-07	--	CDX1	0.0194593	0.0579963	-2	-2	0		HES1	11	10.6392	1.03391	0.498703	+	CEBPZ	0.00171965	0.0112197	1.57907	0.538602	-1.04047	cluster1	CDX1	0.262193	0.557159	-2	-2	0		IRF8	7	3.09563	2.26125	0.0358399	++	CDX1	0.000726514	0.00358068	-2
CDX2	0.000321048	0.00419053	-2	-2	0		EGR2	8	19.0993	0.418863	0.00197496	--	CDX2	0.00914161	0.0308382	0.443462	-2	2.44346	T	HIC1	5	6.68102	0.748388	0.337826	-	CENPA	0.370919	0.491192	0	-0.089835	-0.089835		CDX2	0.244294	0.524829	-2	-2	0		BATF3	5	1.00427	4.97875	0.00332006	++	CDX2	8.34289e-07	1.49245e-05	0.661139
CEBPA	0.100348	0.264749	-2	-2	0		GATAD1	14	16.7119	0.837725	0.284822	-	CEBPA	1	1	-2	-2	0		AEBP1	6	7.36173	0.815026	0.392649	-	CHD6	0.904146	0.942921	0.105489	0.0810177	-0.0244716		CEBPA	1	1	-2	-2	0		ZEB2	7	2.24666	3.11574	0.00736247	++	CEBPA	0.0128512	0.0403062	-2
CEBPB	0.371093	0.582476	-2	-2	0		ADAR	12	26.1124	0.459552	0.000803914	--	CEBPB	1	1	-2	-2	0		CREB3L1	3	3.55481	0.843927	0.522695	-	CHD7	0.474849	0.58431	1.47606	1.20224	-0.273816		CEBPB	NA		-2	-2	0		ADAR	5	1.81182	2.75965	0.0353302	++	CEBPB	0.0587074	0.133921	-2
CEBPD	0.181449	0.387926	-2	-2	0		ETV3	41	68.4891	0.598636	6.77196e-05	--	CEBPD	NA		-2	-2	0		DEDD2	4	3.3027	1.21113	0.421427	+	CIZ1	0.370919	0.491192	0	-0.0852585	-0.0852585		CEBPD	1	1	-2	-2	0		HHEX	7	3.33375	2.09973	0.0499731	++	CEBPD	1	1	-2
CEBPG	1	1	-2	-2	0		KLF6	21	20.7407	1.0125	0.511995	+	CEBPG	NA		-2	-2	0		FOXC1	3	7.16004	0.418992	0.0691115	-	CLOCK	0.284486	0.42817	0.470152	0.517537	0.0473848		CEBPG	NA		-2	-2	0		IRF7	6	1.4184	4.23012	0.00298694	++	CEBPG	1	1	-2
CEBPZ	6.60015e-05	0.00121247	1.32719	-2	3.32719	T	TNFAIP3	26	41.7798	0.62231	0.00321998	--	CEBPZ	0.114356	0.225742	0.899778	0.653688	0.24609		FOXC2	7	8.49625	0.823893	0.380997	-	CREB1	5.13e-05	0.000686138	1.0177	-1.398	-2.4157	cluster1	CEBPZ	0.572082	0.900581	-2	-2	0		GTF2IRD1	9	3.75824	2.39474	0.0131399	++	CEBPZ	6.39162e-05	0.000448806	0.0210496
CENPA	NA		-2	-2	0		DDX41	15	7.75911	1.93321	0.007367	++	CENPA	1	1	-2	-2	0		FOXS1	8	6.58018	1.21577	0.3375	+	CREB3L1	0.129874	0.28245	1.27477	0.680824	-0.59395		CENPA	NA		-2	-2	0		EOMES	6	2.41231	2.48724	0.034155	++	CENPA	NA		-2
CHD6	1	1	-2	-2	0		ETS1	16	52.374	0.305495	2.98094e-10	--	CHD6	1	1	-2	-2	0		GLI2	2	2.84889	0.702028	0.454453	-	CREB3L2	0.106224	0.253704	0.528552	0.0735498	-0.455002		CHD6	1	1	-2	-2	0		SUB1	3	0.66261	4.52755	0.0285833	++	CHD6	0.142213	0.267272	-2
CHD7	0.000136577	0.00211695	-0.196565	-2	1.80343	T	IRX4	27	44.9133	0.601158	0.00129657	--	CHD7	0.000689361	0.00365521	-0.378134	-2	1.62187	T	GLI3	5	5.19355	0.962732	0.581373	-	CREB3L3	0.287314	0.42817	0.0932113	0	-0.0932113		CHD7	0.401678	0.698027	-2	-2	0								CHD7	6.64707e-06	7.13453e-05	-2
CIZ1	NA		-2	-2	0		LASS2	10	25.5155	0.391918	0.000172295	--	CIZ1	1	1	-2	-2	0		HOXC5	6	9.12653	0.657424	0.188088	-	CREBL2	0.370919	0.491192	0	0.122526	0.122526		CIZ1	1	1	-2	-2	0								CIZ1	1	1	-2
CLOCK	0.341891	0.582476	1.17163	1.06711	0.104519		FOXO1	6	17.1596	0.349659	0.000942875	--	CLOCK	0.0116241	0.0370671	1.41339	0.98897	0.424416	T	IRX5	6	9.70639	0.618149	0.142436	-	CREBRF	0.87194	0.932049	0.203244	0.259195	0.0559517		CLOCK	0.129502	0.337567	0.786615	0.929418	-0.142803								CLOCK	0.000639244	0.00331994	1.10273
CREB1	0.000947907	0.00959514	1.86195	1.3862	0.475748	T	MYOCD	22	39.3924	0.558483	0.000843418	--	CREB1	0.00416967	0.0150902	1.08418	1.57493	-0.490741		NFATC4	8	6.90793	1.15809	0.387185	+	CREBZF	0.287314	0.42817	0.0785366	0	-0.0785366		CREB1	0.000742947	0.00744852	-2	1.62883	-3.62883								CREB1	5.17509e-07	1.13617e-05	1.75823
CREB3L1	0.000606419	0.00733619	0.701655	-2	2.70165	T	PRE	14	20.2931	0.689891	0.0757427	-	CREB3L1	0.0443299	0.104738	-2	-2	0		NFI	1	3.05058	0.327806	0.186549	-	CREM	0.0275096	0.0925638	0.520694	0	-0.520694		CREB3L1	0.495379	0.822456	-2	-2	0								CREB3L1	0.00122066	0.00561381	0.116993
CREB3L2	0.0590582	0.181544	-2	-2	0		PROX1	20	62.5205	0.319895	1.66925e-11	--	CREB3L2	1	1	-2	-2	0		NR2F2	1	3.25227	0.307477	0.159472	-	CSDE1	0.368693	0.491192	0.00835471	-0.141304	-0.149659		CREB3L2	NA		-2	-2	0								CREB3L2	0.833935	1	-2
CREB3L3	1	1	-2	-2	0		TBX20	21	40.7353	0.515523	0.000190936	--	CREB3L3	NA		-2	-2	0		PLAGL1	3	3.7565	0.798616	0.479523	-	CTCF	0.000197421	0.00192037	0.819123	-0.461947	-1.28107	cluster1	CREB3L3	NA		-2	-2	0								CREB3L3	NA		-2
CREBL2	NA		-2	-2	0		GATA6	20	32.0809	0.623423	0.00956754	--	CREBL2	1	1	-2	-2	0		PRRX1	5	6.83229	0.731819	0.31686	-	CTNNB1	0.00680264	0.0332516	0.21622	-1.1752	-1.39142	cluster1	CREBL2	NA		-2	-2	0								CREBL2	NA		-2
CREBRF	0.201243	0.414252	-2	-2	0		HOPX	19	56.8504	0.334211	3.99738e-10	--	CREBRF	0.181449	0.320701	-2	-2	0		PRRX2	6	6.98356	0.859161	0.448678	-	CUX1	6.8e-08	3.959e-06	1.53914	-1.84323	-3.38237	cluster1	CREBRF	NA		-2	-2	0								CREBRF	NA		-2
CREBZF	1	1	-2	-2	0		HAND2	18	52.6724	0.341735	2.92974e-09	--	CREBZF	NA		-2	-2	0		SHOX2	3	4.38679	0.683872	0.356985	-	CUX2	0.139968	0.297154	-0.0689613	-0.201817	-0.132855		CREBZF	NA		-2	-2	0								CREBZF	NA		-2
CREM	0.100348	0.264749	-2	-2	0		IRX3	19	65.2064	0.291383	5.10702e-13	--	CREM	NA		-2	-2	0		SIX5	2	4.15988	0.480783	0.209987	-	DACH1	0.163471	0.332537	0.140748	-0.0997884	-0.240537		CREM	NA		-2	-2	0								CREM	NA		-2
CSDE1	1	1	-2	-2	0		KLF12	18	29.0967	0.618628	0.0122726	--	CSDE1	0.371093	0.538913	-2	-2	0		SNAI1	5	6.27764	0.796477	0.397758	-	DEAF1	0.370919	0.491192	0	-0.0925406	-0.0925406		CSDE1	0.589639	0.900581	-2	-2	0								CSDE1	0.477197	0.646346	-2
CTCF	0.00680165	0.0368282	-2	-2	0		IRF4	13	77.7403	0.167223	3.54384e-22	--	CTCF	0.029974	0.0781036	-2	-2	0		SNAI2	5	7.18525	0.69587	0.271303	-	DLX2	0.12574	0.276797	0.226044	0	-0.226044		CTCF	0.371093	0.655255	-2	-2	0								CTCF	0.484642	0.65386	-2
CTNNB1	0.830324	1	-1.11845	-2	0.881546		HES1	33	62.9681	0.524074	5.27013e-06	--	CTNNB1	0.000762905	0.00395324	-2	0.640017	-2.64002		SPHK1	3	2.77326	1.08176	0.527314	+	DLX3	0.931452	0.956482	0.112306	0.0994881	-0.0128184		CTNNB1	0.550853	0.890015	0.0919839	0.348179	-0.256195								CTNNB1	1.45609e-05	0.000123384	0.804386
CUX1	0.0010292	0.00977011	1.25643	-2	3.25643	T	HOXC5	21	54.0153	0.388779	3.27573e-08	--	CUX1	6.04784e-06	8.11122e-05	-2	1.18025	-3.18025		TBX18	7	8.54667	0.819033	0.374355	-	DLX4	0.287314	0.42817	0.107737	0	-0.107737		CUX1	2.51e-05	0.000545228	-2	0.271779	-2.27178								CUX1	4.99878e-08	1.50209e-06	1.01681
CUX2	1	1	-2	-2	0		SREBF1	17	41.183	0.412792	4.13559e-06	--	CUX2	0.100348	0.20428	-2	-2	0		TEAD1	1	3.15143	0.317317	0.172534	-	DLX5	0.12574	0.276797	0.221457	0	-0.221457		CUX2	1	1	-2	-2	0								CUX2	0.181449	0.324592	-2
DACH1	1	1	-2	-2	0		PATZ1	17	26.2616	0.647333	0.0261956	--	DACH1	1	1	-2	-2	0		TEAD3	6	5.57172	1.07687	0.485404	+	DLX6	0.453847	0.567308	0.219577	0.075117	-0.14446		DACH1	NA		-2	-2	0								DACH1	0.0590582	0.133921	-2
DEAF1	NA		-2	-2	0		ZFP30	18	22.0836	0.815084	0.205087	-	DEAF1	1	1	-2	-2	0		TWIST1	7	8.29455	0.843927	0.408165	-	DMAP1	0.00392099	0.0211892	0.609562	-0.568528	-1.17809		DEAF1	NA		-2	-2	0								DEAF1	NA		-2
DLX1	NA		-2	-2	0		ESRRG	4	10.5942	0.377566	0.0135179	--	DLX1	NA		-2	-2	0		TWIST2	8	8.37019	0.955773	0.539727	-	DMTF1	0.287314	0.42817	0.0860577	0	-0.0860577		DLX1	NA		-2	-2	0								DLX1	1	1	-2
DLX2	0.371093	0.582476	-2	-2	0		LRPPRC	28	21.1883	1.32148	0.0712044	+	DLX2	NA		-2	-2	0		WNT5A	5	6.65581	0.751223	0.341403	-	DNAJC1	0.00201997	0.0130203	0.273933	-1.11796	-1.39189		DLX2	NA		-2	-2	0								DLX2	NA		-2
DLX3	1	1	-2	-2	0		PH	40	26.1124	1.53184	0.0032703	++	DLX3	1	1	-2	-2	0		YAP1	4	7.81554	0.511801	0.104745	-	DNAJC2	0.931452	0.956482	-0.0884048	-0.0977599	-0.00935503		DLX3	0.371093	0.655255	-2	-2	0								DLX3	0.371093	0.525625	-2
DLX4	1	1	-2	-2	0		PPARGC1A	7	8.8036	0.795129	0.3289	-	DLX4	NA		-2	-2	0		ZFHX3	6	3.55481	1.68785	0.146083	+	POU2F1	0.0220206	0.079335	-0.19161	0.188452	0.380063		DLX4	NA		-2	-2	0								DLX4	1	1	-2
DLX5	0.371093	0.582476	-2	-2	0		PTGES2	22	21.636	1.01682	0.501959	+	DLX5	NA		-2	-2	0		ZKSCAN14	2	2.57156	0.777737	0.523182	-	DRAP1	0.00344033	0.0193745	0.379253	0.541939	0.162686		DLX5	1	1	-2	-2	0								DLX5	1	1	-2
DLX6	0.371093	0.582476	-2	-2	0		SOD2	8	25.3663	0.315379	1.90668e-05	--	DLX6	1	1	-2	-2	0		EBF1	7	10.2863	0.68052	0.187673	-	E2F1	0.406701	0.526841	0.903228	0.619287	-0.283941		DLX6	1	1	-2	-2	0								DLX6	0.0360317	0.0892477	-2
DMAP1	0.0280078	0.106045	-2	-2	0		EBF1	19	60.8792	0.312094	1.69237e-11	--	DMAP1	0.0253699	0.0672596	-2	-2	0		HNF1A	10	6.93314	1.44235	0.157852	+	RBPJ	7.03e-06	0.000121324	-0.11645	0.282034	0.398484	cluster2	DMAP1	0.789268	1	-2	-2	0								DMAP1	0.123534	0.238668	-2
DMTF1	1	1	-2	-2	0		ZBTB32	3	16.2643	0.184453	2.82827e-05	--	DMTF1	NA		-2	-2	0		DLX5	7	6.15158	1.13792	0.41853	+	YBX2	0.0124249	0.052341	-0.221453	0.257637	0.47909		DMTF1	NA		-2	-2	0								DMTF1	NA		-2
DNAJC1	0.398305	0.617372	-2	-2	0		CIITA	19	75.5021	0.251649	8.52354e-17	--	DNAJC1	0.00839236	0.0294378	-2	-2	0		RAX	10	6.60539	1.51392	0.126843	+	E2F4	0.197001	0.379121	1.16488	1.22607	0.0611906		DNAJC1	0.075927	0.266004	-2	-2	0								DNAJC1	0.441209	0.607133	-2
DNAJC2	1	1	-2	-2	0		HBP1	1	22.6805	0.0440908	5.13772e-10	--	DNAJC2	1	1	-2	-2	0		FOS	4	1.94128	2.0605	0.129471	+	E2F5	0.871985	0.932049	0.833975	0.72961	-0.104365		DNAJC2	1	1	-2	-2	0								DNAJC2	0.371093	0.525625	-2
DR1	0.0119235	0.0539064	1.43532	-2	3.43532		PML	13	32.9762	0.394224	2.06048e-05	--	DR1	0.000189241	0.00126903	1.71539	0.645201	1.07019	T	THR	8	4.33636	1.84486	0.0698243	+	E2F6	0.692113	0.7779	0.874672	1.04793	0.173255		DR1	0.108409	0.294361	1.33453	-2	3.33453								DR1	0.0934893	0.199809	1.41542
DRAP1	0.591934	0.848553	1.69024	1.5306	0.159638		PLAG1	9	19.3978	0.463971	0.00413003	--	DRAP1	0.000793133	0.00401854	1.82975	1.46861	0.36114	T	PROX1	12	10.5636	1.13598	0.367168	+	E2F8	0.471062	0.583375	0.235455	0.0775569	-0.157898		DRAP1	0.963901	1	1.80827	1.88885	-0.0805773								DRAP1	0.0113164	0.0359592	1.82354
E2F1	0.00915169	0.0462189	-2	-2	0		PAX5	15	29.3951	0.510289	0.00132502	--	E2F1	0.0224943	0.0614215	-2	-2	0		SALL1	11	14.9504	0.735768	0.178358	-	EHF	0.0917204	0.227178	1.15769	0.125258	-1.03244		E2F1	0.0360317	0.163801	-2	-2	0								E2F1	0.0224943	0.0613827	-2
E2F2	0.00109705	0.00977011	-2	-2	0		MLXIP	6	30.2904	0.198083	1.48337e-08	--	E2F2	1.65659e-06	3.02161e-05	1.33732	-2	3.33732	T	ALX4	9	5.34482	1.68387	0.0884973	+	ELF1	8.17e-07	1.96089e-05	1.32356	-0.794586	-2.11814	cluster1	E2F2	0.583882	0.900581	-2	-2	0								E2F2	0.406941	0.57304	-2
E2F3	0.00090346	0.00933575	1.65805	0.95563	0.702421	T	DEDD2	3	19.547	0.153476	1.32903e-06	--	E2F3	1.19184e-08	7.764e-07	1.9326	0.650913	1.28169	T	CREB3L3	7	3.9834	1.75729	0.104962	+	ELF2	1.11e-07	3.959e-06	2.66841	-0.619154	-3.28757	cluster1	E2F3	0.00170135	0.0158388	1.10322	0.342283	0.760936	T							E2F3	4.73012e-08	1.50209e-06	1.26816
E2F4	0.0050153	0.0313981	1.64008	1.09005	0.550023	T	SCX	3	13.8769	0.216187	0.000243241	--	E2F4	1.79426e-09	1.36364e-07	1.89523	1.22233	0.672898	T	MAF1	5	2.72283	1.83632	0.137194	+	ELF3	6.95e-06	0.000121324	2.24383	-0.330165	-2.57399	cluster1	E2F4	0.0685875	0.248312	1.05698	1.00475	0.0522352								E2F4	0.000313166	0.0018224	1.17421
E2F5	0.0224943	0.0871653	-2	-2	0		TWIST2	11	49.5389	0.222048	2.13476e-12	--	E2F5	0.0224943	0.0614215	-2	-2	0		NR1I3	10	6.27764	1.59295	0.0995073	+	ELF4	0.921031	0.954945	0.636775	0.632281	-0.00449458		E2F5	NA		-2	-2	0								E2F5	1	1	-2
E2F6	0.0142662	0.0625649	-2	-2	0		GCM1	34	59.2378	0.573958	8.21516e-05	--	E2F6	0.00252617	0.0098456	-2	-2	0		NR5A2	5	3.17664	1.57399	0.212595	+	ELK1	0.862628	0.926719	0.872494	0.920082	0.0475876		E2F6	NA		-2	-2	0								E2F6	0.371093	0.525625	-2
E2F8	0.371093	0.582476	-2	-2	0		MLXIPL	10	30.738	0.32533	3.52874e-06	--	E2F8	1	1	-2	-2	0		ONECUT1	13	8.6223	1.50772	0.0928243	+	ELK3	0.597512	0.68746	-0.36977	0.0680423	0.437812		E2F8	NA		-2	-2	0								E2F8	NA		-2
EHF	0.00117767	0.0102478	2.01701	1.54999	0.46702	T	NKX6-3	21	32.9762	0.636823	0.0111622	--	EHF	0.193181	0.336223	1.97739	1.87762	0.0997778		ONECUT2	11	7.10962	1.5472	0.101312	+	ELK4	0.75051	0.827882	0.00147167	-0.162032	-0.163503		EHF	0.298305	0.604338	1.615	1.53932	0.0756776								EHF	1.52572e-05	0.000127056	1.81574
ELF1	5.41038e-06	0.000335443	1.98491	1.30209	0.682818	T	PITX2	35	78.1879	0.447639	2.40257e-09	--	ELF1	0.0810382	0.171876	1.54322	1.77219	-0.228967		ZFP35	4	6.52976	0.61258	0.213926	-	ELMSAN1	0.534056	0.62934	0.12174	-0.0242019	-0.145942		ELF1	0.0072452	0.0524606	1.17169	1.42618	-0.254497								ELF1	3.64323e-10	4.286e-08	2.12338
ELF2	1.0126e-06	0.00023227	1.50299	-2	3.50299	T	TBX3	25	17.7564	1.40794	0.0451998	++	ELF2	0.468042	0.654685	1.22492	1.25047	-0.0255499		TAF9	1	1.71438	0.583303	0.485396	-	EOMES	0.0271125	0.0925638	-0.0438934	0.557301	0.601194		ELF2	0.639436	0.965326	-2	-1.08797	-0.91203								ELF2	2.37906e-08	9.57571e-07	1.25517
ELF3	1.40486e-06	0.00023227	1.74807	-2	3.74807	T	SP5	36	52.2248	0.689328	0.00645921	--	ELF3	0.886652	1	1.43977	1.43968	8.4769e-05		KLF12	5	4.91623	1.01704	0.548025	+	EP400	0.09683	0.236182	0.34693	-0.0831236	-0.430054		ELF3	0.00318515	0.0255059	1.02543	-2	3.02543	T							ELF3	4.43685e-10	4.286e-08	1.43734
ELF4	0.175243	0.387926	-2	-2	0		GATA5	72	63.4158	1.13536	0.132143	+	ELF4	0.0693169	0.149075	-2	-2	0		EHF	8	18.6564	0.428806	0.00359102	--	ERF	0.0119324	0.0511719	0.404941	-0.171787	-0.576729		ELF4	0.819462	1	0.47952	0.646927	-0.167407								ELF4	6.55182e-06	7.13453e-05	0.997497
ELK1	0.0198716	0.0801328	-2	-2	0		ZBTB10	3	5.81933	0.515523	0.146061	-	ELK1	0.0114528	0.0367779	-2	-2	0		GRHL1	6	7.16004	0.837984	0.42209	-	ERG	0.400383	0.519915	0.191457	0.0792499	-0.112207		ELK1	0.477197	0.800789	-2	-2	0								ELK1	4.46567e-06	5.53056e-05	-2
ELK3	0.513656	0.767389	-2	-2	0		ATF5	32	15.5182	2.06209	3.02851e-05	++	ELK3	0.50488	0.697652	-2	-2	0		IRF4	25	13.1351	1.90329	0.00156931	++	ESRRA	0.00467034	0.0237965	0.577335	-1.08177	-1.65911	cluster1	ELK3	0.449804	0.758074	-2	-2	0								ELK3	0.197326	0.342836	-2
ELK4	1	1	-2	-2	0		BCL11	57	62.6697	0.90953	0.238027	-	ELK4	0.418492	0.596532	-2	-2	0		TFAP2E	3	9.9333	0.302015	0.00936439	--	ESRRB	0.330978	0.47886	-0.373121	-0.817327	-0.444206		ELK4	0.583882	0.900581	-2	-2	0								ELK4	0.371093	0.525625	-2
ELMSAN1	1	1	-2	-2	0		MY	22	15.5182	1.41769	0.0539123	+	ELMSAN1	1	1	-2	-2	0		TRP73	1	1.7648	0.566637	0.469812	-	ESRRG	0.988765	1	-2.13052	-2.41785	-0.287329		ELMSAN1	NA		-2	-2	0								ELMSAN1	0.789268	1	-2
EMX1	NA		-2	-2	0		TBX1	14	55.9551	0.250201	8.89782e-13	--	EMX1	NA		-2	-2	0		ZFP750	2	7.84075	0.255078	0.0138617	--	ETS1	0.348046	0.491192	0.588992	0.901845	0.312853		EMX1	NA		-2	-2	0								EMX1	1	1	-2
EOMES	1	1	-2	-2	0		ANKRD1	14	55.5075	0.252218	1.30706e-12	--	EOMES	0.0224943	0.0614215	-2	-2	0		PPARG	15	9.37865	1.59938	0.0500853	+	ETS2	0.0953904	0.2341	-0.122234	0.180297	0.302532		EOMES	NA		-2	-2	0								EOMES	NA		-2
EP400	0.0590582	0.181544	-2	-2	0		HOXC10	12	44.6149	0.268969	6.95047e-10	--	EP400	0.635586	0.847448	-2	-2	0		ETV3	17	11.572	1.46906	0.0733187	+	ETV3	0.0374276	0.116417	0.290537	-0.0686113	-0.359148		EP400	0.105645	0.293425	-2	-2	0								EP400	0.000227586	0.00139144	-2
ERF	0.100348	0.264749	-2	-2	0		MBD1	12	34.916	0.343682	1.62627e-06	--	ERF	0.371093	0.538913	-2	-2	0		NLRC5	23	11.3199	2.03182	0.00102593	++	ETV4	0.287314	0.42817	0.105096	0	-0.105096		ERF	NA		-2	-2	0								ERF	0.371093	0.525625	-2
ERG	0.204304	0.418739	1.45059	1.4233	0.0272878		MEOX2	4	18.8009	0.212756	1.54102e-05	--	ERG	0.0383159	0.0914767	1.40823	1.31443	0.093791		TBX21	22	11.6729	1.88471	0.00333074	++	ETV6	0.000684699	0.00538697	2.08782	0.268691	-1.81912	cluster1	ERG	0.0454687	0.18714	0.788396	1.33205	-0.543651								ERG	0.00602056	0.0212258	1.25501
ESRRA	0.0124907	0.0558143	1.56387	1.288	0.275868		MYF6	27	73.2639	0.368531	2.02001e-11	--	ESRRA	0.0679203	0.146785	1.26129	1.51032	-0.249031		ZFP423	6	5.39524	1.11209	0.454466	+	EZH1	0.287314	0.42817	0.123162	0	-0.123162		ESRRA	0.012496	0.0828124	-0.981248	0.909463	-1.89071								ESRRA	3.76554e-06	4.91556e-05	1.15287
ESRRB	0.271899	0.543797	-2	-2	0		SMYD1	14	48.0468	0.291383	6.73721e-10	--	ESRRB	0.0108269	0.0355185	-2	-2	0		PATZ1	8	4.43721	1.80294	0.0774819	+	EZH2	0.287314	0.42817	0.112893	0	-0.112893		ESRRB	0.181449	0.41248	-2	-2	0								ESRRB	0.422678	0.584674	-2
ESRRG	6.09429e-05	0.00120911	-2	1.45438	-3.45438		MEF2C	23	68.6383	0.33509	5.97865e-12	--	ESRRG	2.00407e-05	0.000212524	-2	1.22562	-3.22562		PRDM14	3	8.6223	0.347935	0.0248973	--	FEV	0.370919	0.491192	0	-0.0887093	-0.0887093		ESRRG	2.4e-05	0.000545228	-2	1.24363	-3.24363								ESRRG	6.9274e-07	1.39414e-05	-2
ETS1	0.556298	0.816343	-2	-2	0		HDAC4	15	39.9893	0.375101	1.17002e-06	--	ETS1	0.0250825	0.0672596	-2	-2	0		SATB2	4	10.9418	0.365572	0.0136019	--	FLI1	0.122421	0.276797	-0.00380919	-1.15605	-1.15224		ETS1	0.100348	0.288501	-2	-2	0								ETS1	0.0224943	0.0613827	-2
ETS2	1	1	-2	-2	0		EBF2	8	28.2014	0.283674	1.96049e-06	--	ETS2	0.371093	0.538913	-2	-2	0		TFCP2L1	9	14.547	0.618685	0.0783501	-	FOS	0.671586	0.762842	0.103206	0.167632	0.064426		ETS2	1	1	-2	-2	0								ETS2	1	1	-2
ETV3	0.181449	0.387926	-2	-2	0		CSDA	7	12.2355	0.572105	0.0633769	-	ETV3	1	1	-2	-2	0		HOXA7	7	9.83245	0.711928	0.228093	-	FOSL2	0.0999073	0.241857	0.67213	0.229828	-0.442302		ETV3	NA		-2	-2	0								ETV3	1	1	-2
ETV4	1	1	-2	-2	0		CSDE1	20	33.1254	0.603766	0.0057692	--	ETV4	NA		-2	-2	0		HOXA9	10	12.7318	0.785437	0.267172	-	FOXA1	0.0536008	0.155008	0.238503	-0.585806	-0.824308		ETV4	NA		-2	-2	0								ETV4	NA		-2
ETV6	1.21213e-05	0.000462473	1.74688	0.262251	1.48463	T	FOXN3	9	22.0836	0.407542	0.000683041	--	ETV6	0.766016	0.995166	1.48121	1.5303	-0.0490869		HOXD10	8	11.6477	0.686832	0.171144	-	FOXA2	0.0220952	0.079335	0.39735	-0.283069	-0.680419		ETV6	0.303565	0.610734	0.700477	0.697785	0.00269155								ETV6	9.87722e-07	1.64507e-05	1.21742
EZH1	1	1	-2	-2	0		HR	29	39.094	0.741802	0.0424812	--	EZH1	NA		-2	-2	0		HOXD9	4	9.02569	0.44318	0.0496835	--	FOXA3	0.491947	0.592763	0.0271418	-0.0627913	-0.0899331		EZH1	NA		-2	-2	0								EZH1	NA		-2
EZH2	1	1	-2	-2	0		MYF5	16	49.5389	0.322978	2.81202e-09	--	EZH2	NA		-2	-2	0		HOXA10	7	12.4544	0.562049	0.0651908	-	FOXC1	0.369524	0.491192	1.2388	1.67123	0.432423		EZH2	NA		-2	-2	0								EZH2	NA		-2
FEV	NA		-2	-2	0		MYOD1	21	58.7902	0.357203	9.95372e-10	--	FEV	1	1	-2	-2	0		HOXD13	7	12.1267	0.577239	0.0774284	-	FOXC2	0.752584	0.828462	0.447001	0.521987	0.0749862		FEV	NA		-2	-2	0								FEV	1	1	-2
FLI1	0.415267	0.637686	1.41793	1.67685	-0.258916		MYOG	14	48.4944	0.288693	4.67601e-10	--	FLI1	0.00255505	0.00987375	1.25294	1.6178	-0.364859		HOXA11	3	6.68102	0.449033	0.0946983	-	FOXD2	0.0550037	0.158209	0.105181	0.556459	0.451278		FLI1	0.000157884	0.00220474	-0.931896	1.63967	-2.57157								FLI1	0.616689	0.81161	1.31422
FOS	1	1	-2	-2	0		RXRG	12	53.4185	0.224641	3.5037e-13	--	FOS	0.371093	0.538913	-2	-2	0		HOXB9	5	9.12653	0.547853	0.10185	-	FOXD3	0.287314	0.42817	0.0775112	0	-0.0775112		FOS	0.672604	0.992577	-2	-2	0								FOS	0.477734	0.646346	-2
FOSB	NA		-2	-2	0		SATB1	3	3.13349	0.9574	0.615314	-	FOSB	NA		-2	-2	0		HOXD11	6	7.81554	0.767701	0.330586	-	FOXF1	0.540531	0.632787	0.529842	0.17253	-0.357312		FOSB	1	1	-2	-2	0								FOSB	NA		-2
FOSL2	0.0174961	0.0723174	-2	-2	0		SIX1	19	55.0598	0.345079	1.57654e-09	--	FOSL2	0.308063	0.503501	-2	-2	0		FOXD2	7	9.25259	0.756545	0.288321	-	FOXF2	0.414286	0.532875	0.314912	-0.0193675	-0.334279		FOSL2	0.572082	0.900581	-2	-2	0								FOSL2	4.65793e-06	5.62446e-05	0.689575
FOXA1	0.393145	0.611285	1.00378	0.925887	0.0778924		TBX15	23	48.4944	0.474281	9.16701e-06	--	FOXA1	0.0775999	0.165353	-2	0.710419	-2.71042		HOXA13	6	9.22738	0.650239	0.179422	-	SMARCA1	0.00403497	0.0213734	0.173914	0.730068	0.556154	cluster2	FOXA1	0.0438059	0.184173	-2	-2	0								FOXA1	0.0560829	0.132785	-2
FOXA2	0.075927	0.220233	-2	-2	0		WNT11	19	23.8742	0.795839	0.164438	-	FOXA2	0.726286	0.951685	-2	-2	0		HOXB13	6	11.6477	0.515124	0.050412	-	FOXJ3	0.238916	0.42817	0.504203	0.776519	0.272316		FOXA2	NA		-2	-2	0								FOXA2	0.371093	0.525625	-2
FOXA3	0.787406	1	-2	-2	0		NR2E3	36	36.8558	0.976781	0.48251	-	FOXA3	1	1	-2	-2	0		NR3C2	2	2.6472	0.755516	0.503943	-	FOXK1	0.0209579	0.0769228	0.34211	0.42023	0.0781205		FOXA3	NA		-2	-2	0								FOXA3	NA		-2
FOXC1	0.00252617	0.0187012	-2	-2	0		PITX1	79	55.8059	1.41562	0.000676877	++	FOXC1	0.000165874	0.00116367	-2	-2	0		GM98	3	4.15988	0.721174	0.398685	-	MEF2D	0.00210027	0.0133768	-0.195645	0.367754	0.563399	cluster2	FOXC1	0.0590582	0.222036	-2	-2	0								FOXC1	0.00252617	0.0100012	-2
FOXC2	0.100348	0.264749	-2	-2	0		KLF4	50	51.3295	0.974099	0.456023	-	FOXC2	0.0360317	0.0878634	-2	-2	0		HOXD12	2	3.95819	0.505281	0.238745	-	FOXL2	0.196957	0.379121	0	0.17226	0.17226		FOXC2	0.371093	0.655255	-2	-2	0								FOXC2	0.181449	0.324592	-2
FOXD2	1	1	-2	-2	0		PHOX2	73	47.7484	1.52885	9.71015e-05	++	FOXD2	0.0224943	0.0614215	-2	-2	0		SP110	8	4.10946	1.94673	0.0543583	+	FOXN3	1	1	0	0.0115262	0.0115262		FOXD2	1	1	-2	-2	0								FOXD2	0.100348	0.201951	-2
FOXD3	1	1	-2	-2	0		BLM	44	43.7196	1.00641	0.50713	+	FOXD3	NA		-2	-2	0		RUNX1	18	6.1768	2.91413	4.92922e-05	++	DR1	0.0477268	0.141855	0.807861	1.42884	0.620976		FOXD3	NA		-2	-2	0								FOXD3	NA		-2
FOXF1	0.293383	0.557541	-2	-2	0		BRCA2	28	37.1542	0.753616	0.0561745	-	FOXF1	0.315174	0.513284	-2	-2	0		IRF8	16	7.53821	2.12252	0.00383009	++	FOXO3	0.387941	0.507453	1.05475	1.43985	0.385097		FOXF1	0.624065	0.945772	-2	-2	0								FOXF1	0.0296152	0.0781648	-2
FOXF2	0.17753	0.387926	-2	-2	0		DNMT1	38	29.0967	1.30599	0.0479891	++	FOXF2	0.787406	0.999739	-2	-2	0		TXK	17	10.4627	1.62481	0.034081	++	FOXO4	0.388993	0.507589	0.698688	0.332982	-0.365706		FOXF2	0.371093	0.655255	-2	-2	0								FOXF2	0.0360317	0.0892477	-2
FOXJ2	0.889426	1	-2	-2	0		DNMT3	26	23.2773	1.11697	0.300957	+	FOXJ2	1.85726e-05	0.000201646	0.179647	-2	2.17965	T	CIITA	22	12.757	1.72455	0.00923522	++	IRF2	1.19e-05	0.00018725	-0.038782	0.606499	0.645281	cluster2	FOXJ2	0.266402	0.563045	-2	-2	0								FOXJ2	0.850618	1	-2
FOXJ3	0.0775562	0.22365	-2	-2	0		E2F7	44	48.4944	0.907321	0.267859	-	FOXJ3	0.00248664	0.0098456	-2	-2	0		GTF2IRD1	20	9.15174	2.18538	0.000901746	++	FOXP1	2.69e-07	7.57447e-06	1.24741	-0.983827	-2.23124	cluster1	FOXJ3	0.610299	0.928509	-2	-2	0								FOXJ3	0.0244914	0.0660858	-2
FOXK1	0.0956631	0.264749	1.93816	1.84045	0.0977129		EZH2	38	39.9893	0.950255	0.405272	-	FOXK1	5.33276e-06	7.59919e-05	2.1568	1.6928	0.463998	T	ZFP354A	10	5.47088	1.82786	0.0484784	++	FOXP2	0.165986	0.335152	0.224145	-0.0522486	-0.276394		FOXK1	0.9833	1	1.52569	1.72158	-0.195897								FOXK1	0.0227898	0.0618398	1.67031
FOXK2	0.977624	1	1.25569	1.19385	0.0618487		HELLS	45	49.6881	0.905649	0.260195	-	FOXK2	5.06015e-07	1.44214e-05	1.44377	0.611961	0.831814	T	ZFP37	6	7.41216	0.809481	0.385459	-	FOXP3	0.249115	0.42817	0.0971121	0.329627	0.232515		FOXK2	0.0372846	0.163801	0.639434	-2	2.63943								FOXK2	0.137224	0.260942	0.312192
FOXL2	NA		-2	-2	0		HMGB2	40	41.6306	0.960832	0.43108	-	FOXL2	0.371093	0.538913	-2	-2	0		STAT4	12	4.05904	2.95637	0.000779937	++	FOXP4	0.000119107	0.00138527	0.984307	-0.594779	-1.57909	cluster1	FOXL2	NA		-2	-2	0								FOXL2	NA		-2
FOXN3	NA		-2	-2	0		KDM3A	5	5.37169	0.930806	0.545913	-	FOXN3	1	1	-2	-2	0		ADAR	6	4.412	1.35993	0.280093	+	FOXQ1	0.187666	0.374632	-0.172767	-0.0128173	0.15995		FOXN3	NA		-2	-2	0								FOXN3	NA		-2
FOXO1	0.0559184	0.181544	-2	-2	0		NRF1	12	8.35596	1.4361	0.120998	+	FOXO1	5.82894e-06	8.05454e-05	0.700069	-2	2.70007	T	AKNA	20	6.73145	2.97113	1.42007e-05	++	GABPA	0.230737	0.426809	-0.0763964	-0.0113576	0.0650388		FOXO1	0.073602	0.264022	-2	-2	0								FOXO1	0.00141319	0.00626212	-2
FOXO3	0.00419259	0.0270068	-2	-2	0		PHF5A	57	31.3349	1.81906	2.86009e-06	++	FOXO3	9.90706e-05	0.000740594	-2	-2	0		ARID5A	15	5.92468	2.53178	0.000919579	++	BAZ2A	0.020992	0.0769228	0.375916	1.11099	0.735076		FOXO3	0.0253699	0.129618	-2	-2	0								FOXO3	0.00509932	0.0185186	-2
FOXO4	0.044011	0.150548	-2	-2	0		PRDX5	21	16.5627	1.26791	0.146424	+	FOXO4	0.218401	0.373	-2	-2	0		BATF	19	7.16004	2.65362	0.000107723	++	E2F3	0.00740465	0.0347499	1.17833	1.95026	0.771933	cluster2	FOXO4	0.201243	0.449634	-2	-2	0								FOXO4	0.838464	1	-2
FOXO6	0.075927	0.220233	-2	-2	0		RBMXL1	44	22.8297	1.92732	7.74417e-06	++	FOXO6	0.000131655	0.000952933	-2	-2	0		CSRNP1	13	3.58002	3.63126	6.11903e-05	++	GATA4	1.1e-07	3.959e-06	1.02725	-2.14225	-3.16949	cluster1	FOXO6	1	1	-2	-2	0								FOXO6	0.789268	1	-2
FOXP1	0.000550784	0.00682972	1.7797	1.30139	0.478308	T	SFPQ	28	17.0104	1.64606	0.00449116	++	FOXP1	4.06673e-05	0.000378455	1.25053	1.62089	-0.370356		DDX58	17	6.8575	2.47904	0.000543045	++	GATA5	0.222811	0.419732	0.346762	0.087682	-0.25908		FOXP1	0.252016	0.53846	0.416533	0.913624	-0.497091								FOXP1	7.21709e-07	1.39434e-05	1.31729
FOXP2	0.371093	0.582476	-2	-2	0		SMARCA5	35	23.725	1.47524	0.0103754	++	FOXP2	0.789268	0.999739	-2	-2	0		ELF1	8	4.46242	1.79275	0.0794721	+	GATA6	6.6e-05	0.000840714	-0.0451421	-2.39597	-2.35083	cluster1	FOXP2	1	1	-2	-2	0								FOXP2	0.371093	0.525625	-2
FOXP3	1	1	-2	-2	0		TAF1D	36	22.0836	1.63017	0.00167737	++	FOXP3	0.100348	0.20428	-2	-2	0		FLI1	24	9.12653	2.6297	1.56355e-05	++	GATAD1	0.690448	0.777663	0.0843598	0.0624229	-0.0219369		FOXP3	NA		-2	-2	0								FOXP3	NA		-2
FOXP4	0.001456	0.0122403	1.0764	-2	3.0764	T	TAF5	21	21.4868	0.977346	0.51203	-	FOXP4	0.0306176	0.0788793	0.0921718	0.715169	-0.622997		FOXP1	14	6.15158	2.27584	0.00360748	++	GATAD2A	0.00061249	0.00489078	0.508376	-1.23151	-1.73989		FOXP4	0.760479	1	-2	-2	0								FOXP4	1.10303e-06	1.66542e-05	0.526698
FOXQ1	0.401678	0.620662	-2	-2	0		TARDBP	23	13.8769	1.65743	0.00865555	++	FOXQ1	0.855132	1	-2	-2	0		FOXP3	12	6.00032	1.99989	0.0176786	++	GATAD2B	0.0199953	0.0748076	0.288593	-0.746572	-1.03516		FOXQ1	NA		-2	-2	0								FOXQ1	NA		-2
GABPA	0.209636	0.427898	2.34192	2.39563	-0.0537086		TMPO	47	45.0625	1.043	0.400482	+	GABPA	0.670897	0.88675	2.24622	2.32804	-0.08182		GRLF1	8	5.16834	1.54789	0.147224	+	GMEB1	0.0827022	0.211702	-0.0110234	-0.404237	-0.393214		GABPA	0.0232061	0.124296	1.90723	2.13112	-0.223892								GABPA	0.162954	0.303888	2.00958
GABPB1	0.605517	0.863036	2.57978	2.55562	0.0241602		TOP2A	33	44.7641	0.737198	0.0288328	--	GABPB1	4.84612e-05	0.000441966	2.65586	2.29069	0.365178	T	HDAC3	11	2.67241	4.11614	7.25381e-05	++	GMEB2	0.287314	0.42817	-0.103435	0	0.103435		GABPB1	0.1659	0.397956	1.97546	2.26611	-0.29065								GABPB1	0.0873583	0.188366	2.11683
GABPB2	0.620683	0.87709	1.34266	1.34851	-0.00584722		TRIM27	34	15.8166	2.14963	6.36126e-06	++	GABPB2	0.000221088	0.00141994	1.49065	0.970816	0.519833	T	HHEX	13	8.11807	1.60136	0.0646148	+	GON4L	0.196957	0.379121	0	0.153993	0.153993		GABPB2	0.496673	0.822456	0.940329	0.731945	0.208385								GABPB2	0.450531	0.616449	0.792061
GATA4	0.00679723	0.0368282	-0.834102	-2	1.1659	T	TTF2	53	47.1515	1.12404	0.194852	+	GATA4	1.40516e-05	0.000183072	-2	0.785059	-2.78506		IKZF1	21	7.91638	2.65273	4.71698e-05	++	GRHL2	0.268648	0.42817	1.07666	1.60342	0.526765		GATA4	0.100348	0.288501	-2	-2	0								GATA4	0.0366713	0.0903685	-2
GATA5	0.181449	0.387926	-2	-2	0		ZFP410	27	25.2171	1.0707	0.381511	+	GATA5	1	1	-2	-2	0		IKZF3	13	7.41216	1.75388	0.0357209	++	GTF2I	0.00334817	0.0191772	0.808274	-0.679249	-1.48752	cluster1	GATA5	NA		-2	-2	0								GATA5	1	1	-2
GATA6	0.657012	0.920559	1.54647	1.50072	0.0457497		ZFP473	13	22.5313	0.576976	0.0144464	--	GATA6	2.48931e-06	4.05401e-05	-2	1.57822	-3.57822		IRF1	13	5.82384	2.23221	0.00581328	++	HBP1	0.437435	0.555885	-0.122979	0.183078	0.306057		GATA6	0.000321048	0.00369205	-2	-2	0								GATA6	0.127038	0.24349	-2
GATAD1	1	1	-2	-2	0		ZKSCAN17	35	18.9501	1.84695	0.000162426	++	GATAD1	1	1	-2	-2	0		IRF5	17	6.20201	2.74105	0.000168004	++	HES1	0.0380462	0.116981	1.86157	0.56974	-1.29183		GATAD1	NA		-2	-2	0								GATAD1	0.371093	0.525625	-2
GATAD2A	0.0596605	0.181544	-2	-2	0		SAP30	22	36.5573	0.601794	0.00363978	--	GATAD2A	0.000355446	0.00207799	-2	-2	0		LMO2	21	10.5132	1.9975	0.00206871	++	HIC1	0.774154	0.846978	-0.0163191	0.0202141	0.0365333		GATAD2A	0.0590582	0.222036	-2	-2	0								GATAD2A	0.0110964	0.0354937	-2
GATAD2B	0.192518	0.404613	-2	-2	0		TFCP2L1	88	86.0963	1.02211	0.428494	+	GATAD2B	0.00915169	0.0308382	-2	-2	0		LYL1	18	11.093	1.62264	0.0301088	++	HIF1A	0.0683804	0.182212	0.199432	0.638264	0.438832		GATAD2B	1	1	-2	-2	0								GATAD2B	0.185144	0.326366	-2
GMEB1	1	1	-2	-2	0		ELF5	51	102.361	0.498239	6.53298e-10	--	GMEB1	0.0590582	0.131622	-2	-2	0		MKX	7	3.5296	1.98323	0.0640399	+	HIVEP2	0.110274	0.257628	0	0.160216	0.160216		GMEB1	1	1	-2	-2	0								GMEB1	0.371093	0.525625	-2
GMEB2	1	1	-2	-2	0		OVOL1	103	100.122	1.02874	0.391463	+	GMEB2	NA		-2	-2	0		NCOA3	3	0.907611	3.30538	0.0615176	+	HMBOX1	2.24e-07	6.65778e-06	0.23903	-3.39381	-3.63284	cluster1	GMEB2	NA		-2	-2	0								GMEB2	NA		-2
GON4L	NA		-2	-2	0		TFAP2	60	100.57	0.596599	1.16063e-06	--	GON4L	0.371093	0.538913	-2	-2	0		NFATC1	17	7.48779	2.27036	0.00143579	++	HMG20A	7.44e-08	3.959e-06	0.57921	-2.31406	-2.89327	cluster1	GON4L	NA		-2	-2	0								GON4L	NA		-2
GRHL1	NA		-2	-2	0		CSRNP3	23	95.3475	0.241223	1.17842e-21	--	GRHL1	NA		-2	-2	0		NR2F6	4	2.06734	1.93486	0.152401	+	HMG20B	0.000184681	0.00182971	0.994229	-1.31881	-2.31304	cluster1	GRHL1	NA		-2	-2	0								GRHL1	1	1	-2
GRHL2	0.00660066	0.0367857	-2	-2	0		EMX1	34	63.4158	0.536144	8.64182e-06	--	GRHL2	5.57813e-05	0.00049875	0.21857	-2	2.21857	T	POU2AF1	22	9.70639	2.26655	0.000306699	++	HMGA1	0.741583	0.819725	1.41564	1.35531	-0.0603327		GRHL2	0.789268	1	-2	-2	0								GRHL2	0.000726514	0.00358068	-2
GTF2I	0.0107577	0.0504771	0.970589	0.429283	0.541306		POU3F3	42	93.5569	0.448924	6.56299e-11	--	GTF2I	0.0488761	0.113712	0.647086	0.842905	-0.195819		POU2F2	19	7.76511	2.44684	0.000305943	++	HMGA2	0.944355	0.966023	0.565605	0.588383	0.022778		GTF2I	2.72e-05	0.000559747	-2	0.915197	-2.9152								GTF2I	0.00172512	0.00724551	0.904444
GTF2IRD1	NA		-2	-2	0		SALL3	18	44.7641	0.402108	9.59199e-07	--	GTF2IRD1	NA		-2	-2	0		REL	16	5.9751	2.67778	0.000338193	++	HMGB1	0.415343	0.532875	0.0519745	0.0536009	0.00162638		GTF2IRD1	NA		-2	-2	0								GTF2IRD1	1	1	-2
HBP1	0.554113	0.815549	-2	-2	0		ATF3	24	45.9578	0.522218	9.4354e-05	--	HBP1	0.362727	0.538913	-2	-2	0		RUNX3	15	5.37003	2.79328	0.000329601	++	TFDP2	0.0340465	0.109728	1.49156	2.31393	0.822363		HBP1	0.833635	1	-2	-2	0								HBP1	0.183431	0.325724	-2
HES1	4.94511e-05	0.00106642	1.04027	-2	3.04027	T	EBF3	40	69.832	0.572803	1.80631e-05	--	HES1	0.0133074	0.0415627	-2	-2	0		SP100	19	8.06765	2.35508	0.000491878	++	E2F2	0.0374191	0.116417	1.4132	2.26006	0.84686		HES1	0.100348	0.288501	-2	-2	0								HES1	0.00210525	0.00861723	-2
HIC1	0.583882	0.841877	-2	-2	0		FOXI1	39	71.921	0.542262	2.93783e-06	--	HIC1	0.799846	1	-2	-2	0		SPI	17	10.3619	1.64063	0.0315059	++	HMGN1	0.575204	0.666091	0.18063	-0.104946	-0.285576		HIC1	0.371093	0.655255	-2	-2	0								HIC1	1	1	-2
HIF1A	0.371093	0.582476	-2	-2	0		HNF1	44	69.2351	0.635516	0.000275854	--	HIF1A	0.00915169	0.0308382	-2	-2	0		TBX6	9	5.79862	1.55209	0.128006	+	HMGXB4	0.301349	0.442917	-0.00376488	-0.268206	-0.264441		HIF1A	1	1	-2	-2	0								HIF1A	1	1	-2
HIVEP2	NA		-2	-2	0		LHX1	43	85.0518	0.505574	3.28084e-08	--	HIVEP2	0.181449	0.320701	-2	-2	0		TNF	15	3.83213	3.91427	6.74646e-06	++	HMX3	0.287314	0.42817	0.100887	0	-0.100887		HIVEP2	NA		-2	-2	0								HIVEP2	NA		-2
HMBOX1	0.706399	0.967884	0.817848	-2	2.81785		PAX8	57	75.3529	0.756441	0.00962289	--	HMBOX1	3.359e-07	1.02114e-05	-2	1.5841	-3.5841		TNFAIP3	13	7.0592	1.84157	0.0254348	++	HNF1A	6.08e-06	0.000113088	0.44131	-1.04392	-1.48523	cluster1	HMBOX1	0.000481929	0.00523428	-2	-2	0								HMBOX1	0.242947	0.410291	-2
HMG20A	0.0350282	0.126591	1.1781	-0.761745	1.93984		SALL1	48	88.4837	0.542473	2.07207e-07	--	HMG20A	7.44469e-07	1.88599e-05	-2	1.22463	-3.22463		TRIM30A	20	7.81554	2.559	0.000116987	++	HNF1B	1.1e-07	3.959e-06	1.05702	-1.56299	-2.62001	cluster1	HMG20A	8.33e-06	0.0003128	-2	0.816141	-2.81614								HMG20A	0.00766139	0.0263106	1.06633
HMG20B	0.0145487	0.0627493	1.16652	-0.800449	1.96697		SIM1	44	76.0989	0.578195	9.91727e-06	--	HMG20B	0.00276372	0.0105904	-2	1.101	-3.101		ZFP592	8	3.73129	2.14403	0.0338445	++	HNF4A	8.43e-07	1.96089e-05	1.91444	-1.05926	-2.9737	cluster1	HMG20B	0.176996	0.41248	-2	-2	0								HMG20B	0.0563692	0.132811	-2
HMGA1	0.000168126	0.00252699	-0.203881	-2	1.79612	T	HES6	38	44.1672	0.860366	0.175273	-	HMGA1	8.5452e-05	0.000674507	1.42298	-2	3.42298	T	OLIG2	1	9.75682	0.102492	0.000495405	--	HNF4G	6.43e-08	3.959e-06	1.78611	-1.44414	-3.23025	cluster1	HMGA1	0.0893877	0.288501	-2	-2	0								HMGA1	2.01919e-06	2.86844e-05	3.62538
HMGA2	0.0934925	0.264749	-2	-2	0		MUC1	40	76.9942	0.519519	3.51211e-07	--	HMGA2	0.0590582	0.131622	-2	-2	0		DLX1	3	12.2023	0.245855	0.00154883	--	HOXA10	0.537674	0.630824	0.429622	0.262886	-0.166736		HMGA2	0.0140428	0.0871575	-2	-2	0								HMGA2	0.00123202	0.00561381	-2
HMGB1	0.796376	1	4.56647	4.65819	-0.0917255		NR1I2	64	65.0571	0.983751	0.475544	-	HMGB1	0.156336	0.297038	4.65488	4.54808	0.106804		ASCL1	1	10.6644	0.0937697	0.000208418	--	HOXA11	0.370919	0.491192	0	0.0904509	0.0904509		HMGB1	0.795448	1	3.95928	4.13202	-0.172742								HMGB1	0.296185	0.486589	4.02685
HMGB2	0.575736	0.837434	3.82022	3.85463	-0.034406		GFI1B	12	27.7537	0.432374	0.000274236	--	HMGB2	0.00308626	0.0116309	4.12697	3.89893	0.228035		DLX2	1	4.91623	0.203408	0.0405136	--	HOXA3	0.453847	0.567308	0.211149	0.0745826	-0.136567		HMGB2	0.931152	1	3.16033	3.22171	-0.0613834								HMGB2	0.800733	1	3.18047
HMGB3	0.341891	0.582476	2.94482	2.85529	0.0895285		CRX	6	13.28	0.451807	0.0149815	--	HMGB3	5.13865e-11	1.75828e-08	3.51285	2.79905	0.713799	T	FOXG1	2	8.97526	0.222835	0.00545077	--	HOXA4	0.370919	0.491192	0	0.0795928	0.0795928		HMGB3	0.000402217	0.00449334	2.74738	2.57038	0.176997								HMGB3	0.165078	0.306665	2.79833
HMGN1	1	1	-2	-2	0		ERG	14	39.84	0.351405	4.19705e-07	--	HMGN1	0.589639	0.78849	-2	-2	0		NR2E1	1	10.1098	0.0989142	0.000354173	--	HOXA5	0.0684572	0.182212	0.394233	0.00682619	-0.387407		HMGN1	0.572082	0.900581	-2	-2	0								HMGN1	0.465445	0.634868	-2
HMGN2	NA		-2	-2	0		HOXB2	17	36.8558	0.461258	7.27965e-05	--	HMGN2	NA		-2	-2	0		OTX1	1	9.30301	0.107492	0.000760991	--	HOXA9	0.12574	0.276797	0.196068	0	-0.196068		HMGN2	NA		-2	-2	0								HMGN2	1	1	-2
HMGN4	NA		-2	-2	0		HOXB4	4	11.0418	0.36226	0.009683	--	HMGN4	NA		-2	-2	0		POU3F2	1	7.61385	0.13134	0.00366844	--	HOXB13	0.196957	0.379121	0	-0.178891	-0.178891		HMGN4	NA		-2	-2	0								HMGN4	1	1	-2
HMGXB4	1	1	-2	-2	0		NFIX	13	21.9344	0.592676	0.0197305	--	HMGXB4	0.105645	0.210368	-2	-2	0		POU3F3	4	15.8076	0.253044	0.000325807	--	HOXB3	0.12574	0.276797	0.200516	0	-0.200516		HMGXB4	1	1	-2	-2	0								HMGXB4	1	1	-2
HMX3	1	1	-2	-2	0		NKX2-3	46	29.9919	1.53375	0.00165068	++	HMX3	NA		-2	-2	0		POU3F4	1	8.44582	0.118402	0.00169942	--	HOXB4	0.287314	0.42817	0.105517	0	-0.105517		HMX3	NA		-2	-2	0								HMX3	NA		-2
HNF1A	0.00525515	0.0317873	1.8387	1.37594	0.462764	T	SOX18	18	49.5389	0.363351	3.08781e-08	--	HNF1A	0.00123065	0.00596997	1.26621	1.68589	-0.419677		ROR	1	11.5972	0.0862273	8.48068e-05	--	HOXB5	0.287314	0.42817	0.0977641	0	-0.0977641		HNF1A	0.00319639	0.0255059	-2	1.05868	-3.05868								HNF1A	8.81347e-07	1.52032e-05	1.50394
HNF1B	0.00110308	0.00977011	1.4702	0.799504	0.670698	T	TCF15	27	56.2535	0.47997	2.29323e-06	--	HNF1B	1.67197e-05	0.000187391	0.803105	1.20081	-0.39771		ZFP316	1	2.54635	0.392719	0.272759	-	HOXB7	0.0582592	0.159024	0.31007	0	-0.31007		HNF1B	0.000877438	0.00857696	-2	0.430692	-2.43069								HNF1B	3.3944e-06	4.68427e-05	1.13868
HNF4A	5.2838e-06	0.000335443	1.74986	-0.689864	2.43973	T	SMARCA2	17	20.5915	0.825584	0.232648	-	HNF4A	0.01476	0.0448704	0.651138	1.34206	-0.690918		ANKRD1	6	9.37865	0.639751	0.167008	-	HOXB8	0.0582592	0.159024	0.340425	0	-0.340425		HNF4A	0.0408217	0.173492	-2	-0.747989	-1.25201								HNF4A	2.45596e-10	3.95409e-08	1.63646
HNF4G	4.03483e-05	0.000983212	1.65067	-2	3.65067	T	OSR2	57	44.018	1.29492	0.0221433	++	HNF4G	0.00125557	0.00602675	0.610124	1.16813	-0.55801		SMYD1	5	8.11807	0.61591	0.173692	-	HOXB9	0.904146	0.942921	0.106892	0.0860482	-0.020844		HNF4G	0.0381666	0.165813	-2	-2	0								HNF4G	1.36815e-08	6.00742e-07	1.30911
HOXA10	0.100348	0.264749	-2	-2	0		GTF2IRD1	27	54.1645	0.498481	8.16933e-06	--	HOXA10	0.181449	0.320701	-2	-2	0		TCF15	8	9.5047	0.841689	0.386082	-	HOXC10	0.512943	0.612554	0.430172	0.258405	-0.171767		HOXA10	NA		-2	-2	0								HOXA10	0.0142662	0.0433369	-2
HOXA11	NA		-2	-2	0		ISX	102	70.2796	1.45135	4.32681e-05	++	HOXA11	1	1	-2	-2	0		EBF2	6	4.76496	1.25919	0.341987	+	HOXC11	0.287314	0.42817	0.0998181	0	-0.0998181		HOXA11	NA		-2	-2	0								HOXA11	NA		-2
HOXA13	NA		-2	-2	0		PPARD	48	27.3061	1.75785	4.4334e-05	++	HOXA13	NA		-2	-2	0		MEF2A	2	3.70608	0.539654	0.279063	-	HOXC12	0.287314	0.42817	0.101835	0	-0.101835		HOXA13	NA		-2	-2	0								HOXA13	0.0590582	0.133921	-2
HOXA3	0.371093	0.582476	-2	-2	0		FOXA3	71	74.756	0.949756	0.342707	-	HOXA3	1	1	-2	-2	0		MYOD1	7	9.9333	0.704701	0.218606	-	HOXC4	0.242069	0.42817	0.327403	0.101445	-0.225957		HOXA3	NA		-2	-2	0								HOXA3	NA		-2
HOXA4	NA		-2	-2	0		ATOH1	110	71.4733	1.53904	1.2974e-06	++	HOXA4	1	1	-2	-2	0		NFE2L1	3	1.79001	1.67597	0.265787	+	HOXC6	0.287314	0.42817	0.0944961	0	-0.0944961		HOXA4	NA		-2	-2	0								HOXA4	NA		-2
HOXA5	0.100348	0.264749	-2	-2	0		CDX1	118	75.8005	1.55672	2.83057e-07	++	HOXA5	1	1	-2	-2	0		RXRG	11	9.02569	1.21874	0.293824	+	HOXC8	0.0582592	0.159024	0.339991	0	-0.339991		HOXA5	0.100348	0.288501	-2	-2	0								HOXA5	0.185144	0.326366	-2
HOXA9	0.371093	0.582476	-2	-2	0		CDX2	110	67.4446	1.63097	5.81656e-08	++	HOXA9	NA		-2	-2	0		MTERFD3	11	5.2944	2.07767	0.0175636	++	HOXC9	0.0518798	0.151671	0.589305	0.0874293	-0.501876		HOXA9	NA		-2	-2	0								HOXA9	NA		-2
HOXB13	NA		-2	-2	0		HMX3	65	47.0023	1.38291	0.0034839	++	HOXB13	0.371093	0.538913	-2	-2	0		LRPPRC	3	3.58002	0.837984	0.517214	-	HOXD10	0.0582592	0.159024	0.297293	0	-0.297293		HOXB13	1	1	-2	-2	0								HOXB13	1	1	-2
HOXB3	0.371093	0.582476	-2	-2	0		ZFPM1	10	9.10203	1.09866	0.426863	+	HOXB3	NA		-2	-2	0		PH	4	4.412	0.906619	0.547359	-	HOXD11	0.287314	0.42817	0.108179	0	-0.108179		HOXB3	NA		-2	-2	0								HOXB3	NA		-2
HOXB4	1	1	-2	-2	0		RAX	11	39.094	0.281373	1.64305e-08	--	HOXB4	NA		-2	-2	0		PPARGC1A	1	1.48747	0.672281	0.559569	-	HOXD3	0.904146	0.942921	0.116986	0.0739168	-0.0430694		HOXB4	NA		-2	-2	0								HOXB4	NA		-2
HOXB5	1	1	-2	-2	0		NR5A2	8	18.8009	0.425511	0.00242183	--	HOXB5	NA		-2	-2	0		MYCL1	2	1.68916	1.18402	0.506685	+	HOXD4	0.904146	0.942921	0.10422	0.0817464	-0.022474		HOXB5	NA		-2	-2	0								HOXB5	NA		-2
HOXB6	NA		-2	-2	0		ESR1	20	57.4472	0.348145	8.46622e-10	--	HOXB6	NA		-2	-2	0		PTGES2	3	3.65565	0.820646	0.500911	-	HOXD8	0.070025	0.185462	0.646458	0.147	-0.499458		HOXB6	1	1	-2	-2	0								HOXB6	NA		-2
HOXB7	0.181449	0.387926	-2	-2	0		TFIP11	22	12.6832	1.73458	0.00575551	++	HOXB7	NA		-2	-2	0		SSRP1	2	5.64736	0.354148	0.0753032	-	HOXD9	0.453847	0.567308	0.231702	0.0860482	-0.145653		HOXB7	1	1	-2	-2	0								HOXB7	NA		-2
HOXB8	0.181449	0.387926	-2	-2	0		HOXC8	36	65.0571	0.55336	1.47569e-05	--	HOXB8	NA		-2	-2	0		ZFP354C	3	1.18494	2.53178	0.114665	+	HSF1	0.569701	0.662587	0.967594	0.81397	-0.153624		HOXB8	0.181449	0.41248	-2	-2	0								HOXB8	0.371093	0.525625	-2
HOXB9	1	1	-2	-2	0		HOXD9	27	53.4185	0.505443	1.27292e-05	--	HOXB9	1	1	-2	-2	0		PBX3	2	0.35296	5.66637	0.0472205	++	HSF2	0.110274	0.257628	0	0.238281	0.238281		HOXB9	1	1	-2	-2	0								HOXB9	0.371093	0.525625	-2
HOXC10	0.100348	0.264749	-2	-2	0		BNC2	6	27.1569	0.220938	2.43339e-07	--	HOXC10	0.181449	0.320701	-2	-2	0		PITX2	6	13.2108	0.454175	0.0197246	--	IKZF1	0.577035	0.666768	-0.0179407	-0.0391054	-0.0211647		HOXC10	1	1	-2	-2	0								HOXC10	NA		-2
HOXC11	1	1	-2	-2	0		FOXC1	10	42.3767	0.235979	2.32331e-10	--	HOXC11	NA		-2	-2	0		TBX3	4	3.00016	1.33326	0.352763	+	IKZF3	0.512651	0.612554	-0.0192594	0.262486	0.281745		HOXC11	1	1	-2	-2	0								HOXC11	0.371093	0.525625	-2
HOXC12	1	1	-2	-2	0		IRX5	12	57.4472	0.208887	9.51271e-15	--	HOXC12	NA		-2	-2	0		SP5	4	8.82399	0.453309	0.0565042	-	IRF1	0.295586	0.436847	0.795579	0.292595	-0.502984		HOXC12	NA		-2	-2	0								HOXC12	NA		-2
HOXC4	0.181449	0.387926	-2	-2	0		MTF1	3	7.90832	0.379347	0.0338906	--	HOXC4	1	1	-2	-2	0		GATA5	4	10.7149	0.373314	0.0159574	--	HMGB3	3.9e-06	8.025e-05	0.126663	0.981	0.854338	cluster2	HOXC4	NA		-2	-2	0								HOXC4	NA		-2
HOXC6	1	1	-2	-2	0		SNAI2	18	42.5259	0.423272	4.46771e-06	--	HOXC6	NA		-2	-2	0		ZBTB10	1	0.983245	1.01704	0.631152	+	IRF4	0.323479	0.471557	-0.287761	-0.0700203	0.217741		HOXC6	NA		-2	-2	0								HOXC6	NA		-2
HOXC8	0.181449	0.387926	-2	-2	0		SPHK1	8	16.4135	0.487404	0.0115226	--	HOXC8	NA		-2	-2	0		BATF3	13	2.44551	5.31587	9.05277e-07	++	IRF5	0.044302	0.133907	-0.390208	0.243729	0.633937		HOXC8	1	1	-2	-2	0								HOXC8	1	1	-2
HOXC9	0.0590582	0.181544	-2	-2	0		WNT5A	11	39.3924	0.279242	1.28516e-08	--	HOXC9	1	1	-2	-2	0		ETV5	4	3.27748	1.22045	0.415752	+	IRF6	0.904146	0.942921	-0.0984896	-0.073624	0.0248656		HOXC9	1	1	-2	-2	0								HOXC9	0.371093	0.525625	-2
HOXD10	0.181449	0.387926	-2	-2	0		0610031J06RIK	5	5.81933	0.859205	0.463928	-	HOXD10	NA		-2	-2	0		ZFP410	6	4.26073	1.40821	0.254391	+	IRF8	0.42133	0.539262	0.105661	-0.00956786	-0.115229		HOXD10	NA		-2	-2	0								HOXD10	NA		-2
HOXD11	1	1	-2	-2	0		NKX3-1	9	35.5128	0.253429	1.84119e-08	--	HOXD11	NA		-2	-2	0		TAL2	10	16.2614	0.614955	0.0616054	-	IRF9	0.0710594	0.187275	0.100284	0.870099	0.769815		HOXD11	NA		-2	-2	0								HOXD11	NA		-2
HOXD13	NA		-2	-2	0		NR2E1	2	59.8347	0.0334254	6.31779e-26	--	HOXD13	NA		-2	-2	0		LASS2	7	4.31115	1.6237	0.141546	+	IRX5	0.370919	0.491192	0	-0.0888003	-0.0888003		HOXD13	NA		-2	-2	0								HOXD13	1	1	-2
HOXD3	1	1	-2	-2	0		ROR	3	68.6383	0.0437074	1.18995e-28	--	HOXD3	1	1	-2	-2	0		ATF3	17	7.76511	2.18928	0.00211299	++	ISL1	0.287314	0.42817	0.0951367	0	-0.0951367		HOXD3	NA		-2	-2	0								HOXD3	NA		-2
HOXD4	1	1	-2	-2	0		ASCL2	65	39.2432	1.65634	1.77544e-05	++	HOXD4	1	1	-2	-2	0		TFE3	6	2.74804	2.18337	0.0574615	+	JUN	0.00638554	0.0322289	0.990488	0.0960852	-0.894403		HOXD4	NA		-2	-2	0								HOXD4	NA		-2
HOXD8	0.0360317	0.126591	-2	-2	0		JARID2	30	22.0836	1.35847	0.0467407	++	HOXD8	0.371093	0.538913	-2	-2	0		CEBP	11	2.89931	3.794	0.000151868	++	JUNB	0.012137	0.0515342	1.0434	0.108066	-0.935334		HOXD8	NA		-2	-2	0								HOXD8	0.371093	0.525625	-2
HOXD9	0.371093	0.582476	-2	-2	0		SATB2	79	64.7587	1.21991	0.0321824	++	HOXD9	1	1	-2	-2	0		ETV1	4	5.06749	0.789345	0.424906	-	JUND	0.0161109	0.0633775	0.888566	-0.124065	-1.01263		HOXD9	NA		-2	-2	0								HOXD9	NA		-2
HSF1	0.00592154	0.0341521	-2	-2	0		SOX9	18	30.8872	0.582765	0.00502005	--	HSF1	0.00669228	0.0238413	-2	-2	0		GFI1	15	6.60539	2.27087	0.00268447	++	KHSRP	0.996273	1	0.0860382	0.157721	0.0716829		HSF1	0.0831311	0.277814	-2	-2	0								HSF1	5.93442e-06	6.66588e-05	-2
HSF2	NA		-2	-2	0		EHF	111	110.418	1.00527	0.492141	+	HSF2	0.181449	0.320701	-2	-2	0		NOSTRIN	10	5.44567	1.83632	0.0472493	++	KLF16	0.12574	0.276797	0.18982	0	-0.18982		HSF2	NA		-2	-2	0								HSF2	NA		-2
IKZF1	1	1	-2	-2	0		GRHL2	55	38.4971	1.42868	0.00336931	++	IKZF1	0.833635	1	-2	-2	0		RFX3	3	0.831977	3.60587	0.0496384	++	KLF4	0.0773035	0.199794	0.0924886	-0.0719849	-0.164474		IKZF1	0.294507	0.602756	-2	-2	0								IKZF1	0.183431	0.325724	-2
IKZF3	0.583882	0.841877	-2	-2	0		KLF5	102	65.654	1.5536	2.0169e-06	++	IKZF3	0.142213	0.273625	-2	-2	0		RTF1	3	2.52114	1.18994	0.463805	+	KLF5	0.0290281	0.0964598	0.227767	-0.287412	-0.51518		IKZF3	1	1	-2	-2	0								IKZF3	0.722283	0.932788	-2
IRF1	0.0224943	0.0871653	-2	-2	0		OVOL2	74	53.1201	1.39307	0.00156029	++	IRF1	0.266402	0.443356	-2	-2	0		TFAM	5	1.08409	4.61216	0.00433278	++	KMT2C	0.179705	0.361437	-0.152893	-0.473454	-0.32056		IRF1	0.162199	0.393912	-2	-2	0								IRF1	0.0271313	0.0720022	-2
IRF2	0.595515	0.851227	2.5186	2.58835	-0.0697467		PLAGL2	19	12.0863	1.57203	0.0273877	++	IRF2	1.50565e-07	6.2416e-06	2.70964	2.23785	0.47179	T	TFCP2	6	3.37833	1.77603	0.123033	+	L3MBTL3	0.00431587	0.0224174	0.643581	-0.0925929	-0.736174		IRF2	0.675257	0.992577	2.19173	2.3438	-0.152062								IRF2	0.822482	1	2.0592
IRF4	0.280713	0.557541	-2	-2	0		ESRRA	43	36.1097	1.19082	0.123418	+	IRF4	1	1	-2	-2	0		MLXIPL	6	5.19355	1.15528	0.418627	+	LCOR	0.0022568	0.0140394	1.046	-0.115305	-1.1613	cluster1	IRF4	NA		-2	-2	0								IRF4	NA		-2
IRF5	0.233953	0.475576	-2	-2	0		GFI1	27	39.094	0.690644	0.0176822	--	IRF5	0.233953	0.396589	-2	-2	0		HOXC10	7	7.53821	0.928602	0.517139	-	LCORL	0.196957	0.379121	0	-0.165005	-0.165005		IRF5	0.0590582	0.222036	-2	-2	0								IRF5	1	1	-2
IRF6	1	1	-2	-2	0		LASS6	45	53.4185	0.842405	0.115158	-	IRF6	1	1	-2	-2	0		MEOX2	1	3.17664	0.314798	0.169182	-	LEF1	0.135355	0.288506	1.22786	0.339792	-0.888065		IRF6	0.371093	0.655255	-2	-2	0								IRF6	1	1	-2
IRF7	NA		-2	-2	0		SCML4	56	56.9996	0.982463	0.477336	-	IRF7	NA		-2	-2	0		MYF6	9	12.3788	0.727049	0.202187	-	LIN28B	0.287314	0.42817	0.1	0	-0.1		IRF7	1	1	-2	-2	0								IRF7	NA		-2
IRF8	1	1	-2	-2	0		HOXD13	72	71.7718	1.00318	0.508512	+	IRF8	0.789268	0.999739	-2	-2	0		NR2E3	3	6.22722	0.481756	0.126304	-	LRRFIP1	0.331174	0.47886	0.214184	-0.0827251	-0.296909		IRF8	0.422678	0.721691	-2	-2	0								IRF8	0.371093	0.525625	-2
IRF9	0.583882	0.841877	-2	-2	0		ELF3	125	110.269	1.13359	0.0666784	+	IRF9	0.00871926	0.030351	-2	-2	0		ELF3	9	18.6312	0.48306	0.00859448	--	LRRFIP2	0.0155715	0.0621698	1.30919	-0.462949	-1.77214		IRF9	0.100348	0.288501	-2	-2	0								IRF9	0.100348	0.201951	-2
IRX2	NA		-2	-2	0		FOXA1	89	59.2378	1.50242	3.50726e-05	++	IRX2	NA		-2	-2	0		FOXA1	6	10.0089	0.599465	0.12243	-	NFKB1	2.14e-07	6.65778e-06	-0.0991308	0.769419	0.86855	cluster2	IRX2	1	1	-2	-2	0								IRX2	1	1	-2
IRX5	NA		-2	-2	0		FOXD2	49	54.7614	0.894791	0.218906	-	IRX5	1	1	-2	-2	0		ATOH1	5	12.0763	0.414035	0.0167622	--	LYAR	0.00021622	0.00206567	1.03646	-0.00209417	-1.03855		IRX5	NA		-2	-2	0								IRX5	NA		-2
ISL1	1	1	-2	-2	0		GTF2I	12	7.75911	1.54657	0.0777335	+	ISL1	NA		-2	-2	0		CDX1	5	12.8074	0.390399	0.0102438	--	MAFB	0.370919	0.491192	0	0.081283	0.081283		ISL1	NA		-2	-2	0								ISL1	NA		-2
JUN	0.00915169	0.0462189	-2	-2	0		HOXA13	51	54.6122	0.933857	0.326265	-	JUN	0.422678	0.596532	-2	-2	0		SPDEF	5	11.3956	0.438767	0.0261288	--	MAFF	0.493046	0.592763	1.2257	0.915702	-0.309996		JUN	1	1	-2	-2	0								JUN	0.0360317	0.0892477	-2
JUNB	0.0069467	0.0368282	-2	-2	0		HOXB13	86	68.9367	1.24752	0.0156297	++	JUNB	0.422678	0.596532	-2	-2	0		GATA3	9	13.362	0.673549	0.134522	-	MAFG	0.732521	0.813068	0.868062	0.663935	-0.204128		JUNB	1	1	-2	-2	0								JUNB	0.000726514	0.00358068	-2
JUND	0.00509932	0.0313981	-2	-2	0		NPAS2	78	45.8086	1.70274	8.44119e-07	++	JUND	0.905695	1	-2	-2	0		NFKB2	2	1.89086	1.05772	0.567638	+	MAFK	0.0396235	0.120446	1.55165	0.700239	-0.851407		JUND	0.100348	0.288501	-2	-2	0								JUND	0.0972011	0.201951	-2
KHSRP	0.706399	0.967884	-2	-2	0		NR3C2	23	15.6674	1.46801	0.0348209	++	KHSRP	0.665404	0.882047	-2	-2	0		NKX2-1	5	5.2944	0.944395	0.563404	-	MAX	0.521319	0.618459	0.60064	0.372085	-0.228555		KHSRP	0.896675	1	-2	-2	0								KHSRP	0.628965	0.825516	-2
KLF16	0.371093	0.582476	-2	-2	0		SMAD1	16	10.7434	1.48929	0.0626617	+	KLF16	NA		-2	-2	0		JUN	5	3.20185	1.5616	0.21713	+	MAZ	0.12574	0.276797	0.2543	0	-0.2543		KLF16	1	1	-2	-2	0								KLF16	NA		-2
KLF3	NA		-2	-2	0		SPDEF	95	67.4446	1.40856	0.000244827	++	KLF3	NA		-2	-2	0		RELB	6	4.56327	1.31485	0.306355	+	MBD1	0.0916417	0.227178	0.53257	0.0625251	-0.470045		KLF3	NA		-2	-2	0								KLF3	1	1	-2
KLF4	0.371093	0.582476	-2	-2	0		FIGLA	3	35.9605	0.0834249	1.15872e-13	--	KLF4	1	1	-2	-2	0		EGR2	8	3.22706	2.47904	0.0157178	++	MBD2	0.0389523	0.119083	0.438412	-0.672086	-1.1105		KLF4	NA		-2	-2	0								KLF4	1	1	-2
KLF5	0.371093	0.582476	-2	-2	0		LHX8	5	40.4369	0.123649	1.4006e-13	--	KLF5	0.181449	0.320701	-2	-2	0		NPAS4	7	15.7067	0.445669	0.0097378	--	MBD3	0.163471	0.332537	0.102197	-0.0939127	-0.19611		KLF5	NA		-2	-2	0								KLF5	0.100348	0.201951	-2
KMT2C	0.36131	0.582476	-2	-2	0		NOBOX	1	23.1281	0.0432374	3.20434e-10	--	KMT2C	0.0224943	0.0614215	-2	-2	0		LRRFIP1	4	1.61353	2.47904	0.0777127	+	MBD4	0.879406	0.937215	0.191284	0.145432	-0.0458525		KMT2C	NA		-2	-2	0								KMT2C	0.294507	0.485485	-2
L3MBTL3	0.0360317	0.126591	-2	-2	0		YBX2	3	63.4158	0.0473068	3.32827e-26	--	L3MBTL3	1	1	-2	-2	0		RELA	12	4.58848	2.61525	0.00223476	++	MECOM	0.290099	0.429925	0.209849	-0.088155	-0.298004		L3MBTL3	NA		-2	-2	0								L3MBTL3	0.075927	0.166694	-2
LCOR	0.00385729	0.0255332	-2	-2	0		ARNTL	8	7.46068	1.07229	0.475076	+	LCOR	0.944285	1	-2	-2	0		EGR3	6	3.73129	1.60802	0.17094	+	MECP2	0.952885	0.972888	-0.251298	-0.260173	-0.00887484		LCOR	1	1	-2	-2	0								LCOR	0.0360317	0.0892477	-2
LCORL	NA		-2	-2	0		RCOR1	9	8.8036	1.02231	0.527212	+	LCORL	0.371093	0.538913	-2	-2	0		ELK3	10	4.48763	2.22835	0.0148294	++	STAT1	0.0319449	0.10421	1.20805	2.12201	0.913957		LCORL	NA		-2	-2	0								LCORL	1	1	-2
LEF1	0.00166169	0.0135115	-2	-2	0		GTF3A	57	19.0993	2.9844	7.63674e-16	++	LEF1	0.10264	0.205835	-2	-2	0		KLF6	4	3.50439	1.14143	0.466278	+	MEF2B	0.0488565	0.143617	0.00993399	-0.396891	-0.406825		LEF1	1	1	-2	-2	0								LEF1	0.0590582	0.133921	-2
LIN28B	1	1	-2	-2	0		SIX4	12	17.458	0.687364	0.093853	-	LIN28B	NA		-2	-2	0		NOTCH1	15	6.73145	2.22835	0.00321056	++	TGIF1	0.0361483	0.114816	0.553923	1.4691	0.915172		LIN28B	NA		-2	-2	0								LIN28B	NA		-2
LRRFIP1	0.358951	0.582476	-2	-2	0		TAF9	18	10.7434	1.67545	0.0168613	++	LRRFIP1	0.962244	1	-2	-2	0		RUNX2	7	3.83213	1.82666	0.0900312	+	NFATC3	0.000808313	0.00617782	-0.0298098	0.892026	0.921836	cluster2	LRRFIP1	0.076148	0.266004	0.786148	0.509981	0.276168								LRRFIP1	0.201155	0.345908	0.771655
LRRFIP2	0.00622687	0.0350969	1.41965	-2	3.41965	T	TFDP1	63	47.8976	1.31531	0.01222	++	LRRFIP2	0.318463	0.516794	-0.0178369	0.811077	-0.828914		CEBPD	3	2.72283	1.10179	0.514938	+	MEIS1	7.47e-07	1.90307e-05	2.0259	-0.826361	-2.85226	cluster1	LRRFIP2	0.120724	0.316798	1.96297	2.23219	-0.269225								LRRFIP2	0.00983101	0.0318683	2.42986
LTF	0.170191	0.387926	3.4618	3.47954	-0.0177392		XRCC6	20	12.2355	1.63459	0.0159825	++	LTF	2.53083e-07	9.07683e-06	4.11524	3.38613	0.729117	T	EGR1	1	0.504228	1.98323	0.400154	+	MEIS2	0.000181459	0.00182971	1.63156	-0.338521	-1.97008	cluster1	LTF	0.858891	1	0.551876	1.18904	-0.637164								LTF	1.01762e-05	9.63746e-05	-2
LYAR	0.00592154	0.0341521	-2	-2	0		DACH2	16	53.4185	0.299522	1.28673e-10	--	LYAR	1	1	-2	-2	0		MAFF	4	1.08409	3.68973	0.022612	++	MEIS3	0.010582	0.047178	0.689035	-0.15164	-0.840675		LYAR	0.855132	1	-2	-2	0								LYAR	0.406941	0.57304	-2
MAFB	NA		-2	-2	0		RTF1	15	14.9214	1.00527	0.53436	+	MAFB	1	1	-2	-2	0		HOXB6	4	8.04244	0.497361	0.0915284	-	MEOX1	0.894729	0.942921	0.321442	0.30513	-0.0163119		MAFB	NA		-2	-2	0								MAFB	NA		-2
MAFF	0.00317266	0.0221639	-2	-2	0		DDX1	10	5.96855	1.67545	0.064977	+	MAFF	0.0186352	0.0559056	-2	-2	0		PRDM1	4	1.43705	2.78348	0.055227	+	MEOX2	0.348701	0.491192	0.551398	0.203182	-0.348216		MAFF	0.0934925	0.288501	-2	-2	0								MAFF	0.000214092	0.00132572	-2
MAFG	0.000635624	0.00750642	-0.612047	-2	1.38795	T	AR	18	37.4526	0.480607	0.00011946	--	MAFG	0.0320217	0.0819936	0.880818	-2	2.88082		PGR	4	11.2695	0.35494	0.0107707	--	MGA	0.232855	0.426809	1.1432	0.493904	-0.649291		MAFG	0.684472	0.998615	0.751633	-0.714035	1.46567								MAFG	4.12335e-07	9.48371e-06	1.47847
MAFK	0.000482403	0.00613518	-2	-2	0		EOMES	13	34.7668	0.37392	5.7131e-06	--	MAFK	0.0381666	0.0914767	-2	-2	0		HOXB5	8	7.38694	1.08299	0.460099	+	MITF	0.478057	0.585264	0.366773	0.115206	-0.251567		MAFK	0.489854	0.818516	-2	-2	0								MAFK	8.15919e-07	1.49245e-05	1.12546
MAX	0.00425173	0.0270366	2.49938	2.38432	0.115058		TXK	17	61.9237	0.274532	4.69868e-13	--	MAX	7.64651e-05	0.000633166	2.65337	2.30118	0.352192	T	IRF2	8	3.88256	2.0605	0.0412842	++	MLX	0.00828884	0.0385611	1.91039	-0.309504	-2.2199	cluster1	MAX	0.580807	0.900581	2.36149	2.38369	-0.0222015								MAX	7.23971e-05	0.000492504	2.62635
MAZ	0.371093	0.582476	-2	-2	0		ARNT2	9	46.7039	0.192704	9.14918e-13	--	MAZ	NA		-2	-2	0		IRF9	15	5.67257	2.64431	0.000587874	++	MLXIP	0.16276	0.332537	1.02922	0.379636	-0.649588		MAZ	1	1	-2	-2	0								MAZ	NA		-2
MBD1	0.0590582	0.181544	-2	-2	0		HHEX	27	48.0468	0.561952	0.000260684	--	MBD1	0.789268	0.999739	-2	-2	0		EOMES	8	5.87426	1.36187	0.235483	+	MLXIPL	0.587126	0.676966	0.189429	0.0860294	-0.1034		MBD1	NA		-2	-2	0								MBD1	0.201243	0.345908	-2
MBD2	0.165834	0.387926	0.327854	-2	2.32785		LMO2	16	62.2221	0.257143	8.43425e-14	--	MBD2	0.0466643	0.109123	-2	0.142611	-2.14261		ETS1	16	8.84921	1.80807	0.016483	++	MNT	0.252827	0.42817	0.738345	0.349783	-0.388562		MBD2	1	1	-2	-2	0								MBD2	0.286321	0.475233	-2
MBD3	1	1	-2	-2	0		LYL1	22	65.654	0.33509	1.76381e-11	--	MBD3	1	1	-2	-2	0		STAT5	5	4.15988	1.20196	0.402929	+	MNX1	0.872816	0.932049	0.190227	0.160263	-0.0299637		MBD3	1	1	-2	-2	0								MBD3	0.855132	1	-2
MBD4	0.294507	0.557541	-2	-2	0		TBX21	17	69.0859	0.24607	1.03538e-15	--	MBD4	0.371093	0.538913	-2	-2	0		AR	5	6.32806	0.790131	0.389961	-	MRPL28	0.00107618	0.00778891	0.267066	-1.35825	-1.62532	cluster1	MBD4	NA		-2	-2	0								MBD4	1	1	-2
MECOM	0.358951	0.582476	-2	-2	0		AEBP2	7	13.5784	0.515523	0.0290541	--	MECOM	0.583882	0.78849	-2	-2	0		MEF2C	12	11.5972	1.03473	0.493814	+	MSC	0.453847	0.567308	0.231081	0.0767841	-0.154297		MECOM	0.105645	0.293425	-2	-2	0								MECOM	0.674987	0.876394	-2
MECP2	0.0119551	0.0539064	2.83895	3.13076	-0.291804		CHURC1	4	9.69889	0.412419	0.02586	--	MECP2	0.0132997	0.0415627	2.60521	2.86523	-0.260019		BCL11	4	10.5888	0.377758	0.0174262	--	MTA1	0.110088	0.257628	0.0767972	-0.681137	-0.757934		MECP2	5.03e-09	9.83365e-07	2.40062	3.07941	-0.678784								MECP2	5.18407e-06	5.96168e-05	2.76744
MEF2A	0.716951	0.979636	1.11955	1.1205	-0.000953521		HMGN3	13	28.649	0.453768	0.000386401	--	MEF2A	0.00161583	0.00717433	1.17127	-2	3.17127	T	LEF1	5	7.79033	0.641822	0.204298	-	MTA2	0.000148068	0.00158433	0.817442	-0.661037	-1.47848	cluster1	MEF2A	0.372038	0.655255	1.29818	1.11515	0.183022								MEF2A	0.349765	0.525625	1.11424
MEF2B	0.789268	1	-2	-2	0		SNAI3	10	35.6621	0.28041	6.86517e-08	--	MEF2B	0.141482	0.273372	-2	-2	0		SCML4	9	9.63076	0.934506	0.502639	-	MTA3	0.0252336	0.0888156	0.477664	-0.699179	-1.17684		MEF2B	0.789268	1	-2	-2	0								MEF2B	1	1	-2
MEF2C	0.383183	0.599555	1.00151	1.15762	-0.156116		ZFP629	3	6.5654	0.456941	0.0888627	-	MEF2C	7.77572e-05	0.000633166	1.21136	-2	3.21136	T	TCF7	8	6.42891	1.24438	0.314899	+	MXD1	0.598847	0.687517	-0.303937	-0.385605	-0.0816684		MEF2C	0.372038	0.655255	1.33647	1.15333	0.183141								MEF2C	0.329642	0.525625	1.15558
MEF2D	0.129502	0.322778	1.45628	1.61498	-0.158695		GRHL3	24	42.3767	0.566349	0.000679078	--	MEF2D	0.00173684	0.00754285	1.59266	1.43336	0.159295		HMGN3	5	4.84059	1.03293	0.534189	+	MXD4	0.00290861	0.0172901	0.665178	-0.988094	-1.65327	cluster1	MEF2D	0.333566	0.655255	1.45191	1.57752	-0.12561								MEF2D	0.885855	1	1.45082
MEIS1	9.76561e-06	0.000403645	1.13135	-2	3.13135	T	SOX2	8	53.1201	0.150602	3.29679e-16	--	MEIS1	0.0869666	0.183596	0.609218	0.860964	-0.251746		NFATC2	5	3.70608	1.34914	0.312846	+	MXI1	0.534056	0.62934	0.103754	0.000896539	-0.102858		MEIS1	0.293383	0.602756	-2	-2	0								MEIS1	1.02245e-06	1.64615e-05	0.548182
MEIS2	0.000800757	0.00863425	0.761005	-2	2.761	T	GATA3	26	79.0832	0.328768	7.16644e-14	--	MEIS2	0.415481	0.596532	-2	-2	0		TCF4	10	12.2275	0.817826	0.316573	-	MYB	0.0843949	0.214452	0.106428	0.533312	0.426884		MEIS2	0.155132	0.381487	-2	-2	0								MEIS2	0.000778798	0.00379959	-2
MEIS3	0.0426947	0.14706	-2	-2	0		GRHL1	14	42.3767	0.33037	6.08224e-08	--	MEIS3	0.754753	0.986152	-2	-2	0		ZFP281	3	5.67257	0.528861	0.176857	-	MYBL1	0.931452	0.956482	0.100217	0.0859735	-0.0142431		MEIS3	0.201243	0.449634	-2	-2	0								MEIS3	0.075927	0.166694	-2
MEOX1	0.181449	0.387926	-2	-2	0		IRX2	10	39.094	0.255794	3.90091e-09	--	MEOX1	0.181449	0.320701	-2	-2	0		ETV4	5	3.83213	1.30476	0.337743	+	MYBL2	0.931452	0.956482	0.0840544	0.0864578	0.00240344		MEOX1	1	1	-2	-2	0								MEOX1	0.371093	0.525625	-2
MEOX2	0.0591721	0.181544	-2	-2	0		NFE2L3	21	50.5834	0.415156	3.6197e-07	--	MEOX2	0.371093	0.538913	-2	-2	0		ELF5	10	17.295	0.578201	0.0369677	--	MYC	0.919694	0.954945	0.328155	0.468612	0.140457		MEOX2	0.371093	0.655255	-2	-2	0								MEOX2	0.0800579	0.17418	-2
MGA	0.00979273	0.0476195	0.166956	-2	2.16696	T	TFAP2A	11	52.2248	0.210628	1.93691e-13	--	MGA	0.188049	0.329808	-2	-2	0		ARNT2	3	7.89117	0.380172	0.0419122	--	MYEF2	0.000158051	0.00165799	-0.111561	-1.76385	-1.65229		MGA	0.206885	0.459613	0.044835	-2	2.04484								MGA	0.000154874	0.00097148	0.192388
MITF	0.100001	0.264749	-2	-2	0		TFAP2E	27	58.7902	0.45926	4.64775e-07	--	MITF	0.530158	0.728169	-2	-2	0		TAL1	14	7.36173	1.90173	0.0162766	++	MYRF	0.0338487	0.109728	-1.72644	-0.955434	0.771008		MITF	0.441209	0.750054	-2	-2	0								MITF	0.00744313	0.0258635	-2
MLX	2.22068e-05	0.000734306	1.43391	-2	3.43391	T	TRP63	22	55.3583	0.397411	3.64508e-08	--	MLX	0.524595	0.722705	1.11512	1.09092	0.0242067		ERG	5	6.73145	0.742782	0.330743	-	NAB1	0.287314	0.42817	0.0862459	0	-0.0862459		MLX	0.0186352	0.110399	-2	-2	0								MLX	1.71952e-06	2.51675e-05	0.762226
MLXIP	0.00237684	0.0181371	-2	-2	0		TRP73	5	10.445	0.4787	0.0394622	--	MLXIP	0.257504	0.431699	-2	-2	0		GATA2	7	9.52991	0.734529	0.258309	-	NAB2	0.471062	0.583375	0.197045	0.0809426	-0.116102		MLXIP	0.142213	0.356445	-2	-2	0								MLXIP	6.72774e-05	0.000464214	-2
MLXIPL	0.371093	0.582476	-2	-2	0		ZFP750	20	46.4054	0.430984	2.29481e-06	--	MLXIPL	0.789268	0.999739	-2	-2	0		SOX18	9	8.37019	1.07524	0.460273	+	NCOR1	0.904146	0.942921	0.0879341	0.0496558	-0.0382783		MLXIPL	0.201243	0.449634	-2	-2	0								MLXIPL	0.00109705	0.00514442	-2
MNT	5.82725e-05	0.0012043	1.79395	1.54326	0.250689		SFPI1	5	34.0207	0.146969	7.11727e-11	--	MNT	0.0259408	0.0683757	1.76172	1.5639	0.197827		KLF2	9	4.51284	1.99431	0.0376586	++	STAT2	0.00705786	0.0337194	0.18046	1.10948	0.929021	cluster2	MNT	0.239303	0.51982	1.47779	1.57279	-0.095006								MNT	1.17931e-07	2.99794e-06	1.80931
MNX1	0.371093	0.582476	-2	-2	0		LEF1	13	46.107	0.281953	8.31179e-10	--	MNX1	0.371093	0.538913	-2	-2	0		CUX1	1	0.453805	2.20359	0.368677	+	NFATC1	0.153323	0.319175	-0.127733	0.15251	0.280243		MNX1	1	1	-2	-2	0								MNX1	NA		-2
MRPL28	0.360424	0.582476	-2	-2	0		TBX4	8	55.0598	0.145296	5.06343e-17	--	MRPL28	0.000336157	0.00199075	-2	0.191477	-2.19148		SNAI3	6	6.02553	0.995763	0.562056	-	NFATC2	0.12624	0.276797	-0.324582	-0.163747	0.160835		MRPL28	0.100348	0.288501	-2	-2	0								MRPL28	0.051913	0.124746	-2
MSC	0.371093	0.582476	-2	-2	0		FOXJ1	3	38.3479	0.0782311	1.00167e-14	--	MSC	1	1	-2	-2	0		TBX4	6	9.30301	0.644952	0.173128	-	FOXO6	0.0249982	0.0885698	0.50407	1.43434	0.930268		MSC	NA		-2	-2	0								MSC	NA		-2
MSX1	NA		-2	-2	0		NOSTRIN	32	32.2301	0.992859	0.529384	-	MSX1	NA		-2	-2	0		TBX5	6	9.00047	0.666632	0.199368	-	NFATC4	0.0576666	0.159024	0.130643	0.823327	0.692684		MSX1	NA		-2	-2	0								MSX1	1	1	-2
MSX2	NA		-2	-2	0		ZEB1	12	16.2643	0.737813	0.154133	-	MSX2	NA		-2	-2	0		MUC1	8	13.0091	0.614955	0.091813	-	NFE2L2	0.287314	0.42817	0.107665	0	-0.107665		MSX2	NA		-2	-2	0								MSX2	1	1	-2
MTA1	0.88799	1	-2	-2	0		MLX	18	10.7434	1.67545	0.0168613	++	MTA1	0.02381	0.0646273	-2	-2	0		TBX2	7	11.0678	0.632465	0.131151	-	NFIA	0.0753561	0.196661	-0.246925	-0.0131575	0.233768		MTA1	0.181449	0.41248	-2	-2	0								MTA1	0.530158	0.705417	-2
MTA2	0.00797053	0.0411811	0.90893	0.493378	0.415552	T	ILF3	31	17.1596	1.80657	0.000568115	++	MTA2	0.00919735	0.0308382	1.01612	1.18245	-0.166323		HEY1	2	1.84043	1.0867	0.552919	+	NFAT5	0.000418533	0.00367074	-0.154118	0.782784	0.936902	cluster2	MTA2	0.540116	0.877427	-2	-2	0								MTA2	0.0584853	0.133921	0.662013
MTA3	0.20128	0.414252	-2	-2	0		TGIF2	33	36.2589	0.910121	0.313495	-	MTA3	0.0101094	0.0334048	-2	-2	0		SOX17	6	5.77341	1.03925	0.520068	+	NFIC	0.150694	0.314927	-0.209232	-0.0357654	0.173467		MTA3	0.181449	0.41248	-2	-2	0								MTA3	0.236137	0.40019	-2
MXD1	0.442046	0.670505	-2	-2	0		NKX2-1	4	31.3349	0.127653	1.20615e-10	--	MXD1	0.297672	0.488268	-2	-2	0		SOX7	6	5.19355	1.15528	0.418627	+	NFIL3	0.435999	0.55538	0.547859	0.312461	-0.235398		MXD1	0.932647	1	-2	-2	0								MXD1	0.833935	1	-2
MXD4	0.138683	0.340529	-2	-2	0		NR4A1	7	17.6072	0.397564	0.0020339	--	MXD4	0.0217902	0.0614215	-2	-2	0		CREB3L2	1	5.16834	0.193486	0.0326177	--	NFIX	0.223684	0.419899	-0.236221	-0.0943217	0.1419		MXD4	1	1	-2	-2	0								MXD4	0.418492	0.584674	-2
MXI1	1	1	-2	-2	0		PKNOX2	7	34.916	0.200481	1.26621e-09	--	MXI1	1	1	-2	-2	0		ESRRA	3	6.10116	0.49171	0.136558	-	DGC	1.43e-19	7.6505e-17	1	2	1	cluster2	MXI1	1	1	-2	-2	0								MXI1	1	1	-2
MYB	1	1	-2	-2	0		SRF	8	21.3375	0.374926	0.000404933	--	MYB	0.0360317	0.0878634	-2	-2	0		FOXA3	5	12.6309	0.395854	0.0115531	--	GABPB2	0.00654303	0.0327151	-0.238154	0.766196	1.00435	cluster2	MYB	NA		-2	-2	0								MYB	NA		-2
MYBL1	1	1	-2	-2	0		NFE2L1	7	10.5942	0.660741	0.149464	-	MYBL1	1	1	-2	-2	0		HNF4A	5	15.7319	0.317825	0.00124458	--	NFRKB	8.7e-08	3.959e-06	0.875056	-1.73622	-2.61127	cluster1	MYBL1	NA		-2	-2	0								MYBL1	NA		-2
MYBL2	1	1	-2	-2	0		KCNIP3	2	19.2486	0.103904	2.2379e-07	--	MYBL2	1	1	-2	-2	0		AEBP2	3	2.29424	1.30762	0.403684	+	NFXL1	0.370919	0.491192	0	-0.0655279	-0.0655279		MYBL2	NA		-2	-2	0								MYBL2	NA		-2
MYC	0.294507	0.557541	-2	-2	0		LHX5	3	28.9474	0.103636	1.38997e-10	--	MYC	0.0590582	0.131622	-2	-2	0		IKZF4	4	3.58002	1.11731	0.482786	+	NFYA	0.027155	0.0925638	1.65443	0.341925	-1.31251		MYC	0.0775562	0.266004	-2	-2	0								MYC	0.000482403	0.00253262	-2
MYCN	NA		-2	-2	0		NEUROD2	3	30.2904	0.0990414	3.62403e-11	--	MYCN	NA		-2	-2	0		HOXD4	2	4.73975	0.421964	0.14295	-	NFYB	0.466037	0.579836	1.48096	1.13623	-0.34473		MYCN	NA		-2	-2	0								MYCN	0.371093	0.525625	-2
MYEF2	1	1	-2	-2	0		POU3F2	5	45.0625	0.110957	1.42623e-15	--	MYEF2	9.56917e-05	0.000727257	-2	-2	0		PITX1	4	9.42907	0.42422	0.0382304	--	NFYC	0.832336	0.901417	1.85474	1.87782	0.0230859		MYEF2	0.00915169	0.0627774	-2	-2	0								MYEF2	0.893904	1	-2
MYRF	0.000235745	0.00334085	-2	-0.958472	-1.04153		SS18L1	3	18.8009	0.159567	2.68548e-06	--	MYRF	0.00133205	0.0061981	-2	-2	0		HES6	4	7.46258	0.536008	0.128556	-	NHLH2	0.287314	0.42817	0.101332	0	-0.101332		MYRF	0.162199	0.393912	-2	-2	0								MYRF	0.00333588	0.0127875	-2
NAB1	1	1	-2	-2	0		CAMTA2	18	14.1753	1.26981	0.167303	+	NAB1	NA		-2	-2	0		HNF4G	8	20.5725	0.388868	0.000993409	--	NKRF	0.287314	0.42817	0.0974183	0	-0.0974183		NAB1	NA		-2	-2	0								NAB1	1	1	-2
NAB2	0.371093	0.582476	-2	-2	0		CDKN2A	1	2.08899	0.4787	0.359589	-	NAB2	1	1	-2	-2	0		NR1H4	6	14.1436	0.42422	0.010864	--	NKX2-3	0.508218	0.609634	-0.0862599	-0.246432	-0.160172		NAB2	1	1	-2	-2	0								NAB2	0.100348	0.201951	-2
NCOR1	1	1	-2	-2	0		E2F1	28	27.9029	1.00348	0.52385	+	NCOR1	1	1	-2	-2	0		NR1I2	4	10.9922	0.363895	0.0131249	--	NKX6-2	0.461253	0.575223	-0.37729	-0.731793	-0.354504		NCOR1	0.589639	0.900581	-2	-2	0								NCOR1	0.00971619	0.0317089	-2
NCOR2	NA		-2	-2	0		GTF2F2	21	16.1151	1.30313	0.119119	+	NCOR2	NA		-2	-2	0		BATF2	1	1.43705	0.69587	0.576886	-	NKX6-3	0.226742	0.42415	0.514542	-0.252913	-0.767455		NCOR2	NA		-2	-2	0								NCOR2	0.100348	0.201951	-2
NFAT5	0.284113	0.557541	1.10993	1.40955	-0.29962		ILF2	34	14.9214	2.27861	1.45608e-06	++	NFAT5	6.41392e-05	0.00054162	1.35915	0.896039	0.463112	T	CDX2	4	11.3956	0.351014	0.009838	--	NME2	0.490576	0.592763	-0.23525	-0.406063	-0.170813		NFAT5	0.576713	0.900581	0.629449	0.951339	-0.32189								NFAT5	0.418786	0.584674	0.761877
NFATC1	0.472737	0.710538	1.53897	1.61605	-0.0770817		KHSRP	22	15.0706	1.4598	0.0405937	++	NFATC1	0.0621193	0.136185	1.64507	1.66666	-0.0215926		FOXA2	1	4.99186	0.200326	0.0379705	--	NOC3L	0.00107734	0.00778891	1.60145	0.142952	-1.4585	cluster1	NFATC1	0.0251717	0.129618	1.05438	1.36201	-0.307628								NFATC1	0.00867989	0.0292458	1.00162
NFATC2	9.14058e-05	0.00161919	2.17833	2.4145	-0.236167		MXD3	47	43.7196	1.07503	0.317144	+	NFATC2	0.122789	0.240309	2.21544	2.3946	-0.179159		HMX3	4	7.94159	0.503677	0.0972124	-	NOC4L	0.0853964	0.214493	0.322256	-0.0192882	-0.341544		NFATC2	4.15e-06	0.000180294	1.4908	2.21245	-0.721649								NFATC2	8.50617e-06	8.55934e-05	1.80859
NFATC3	0.326786	0.582476	0.943506	1.01866	-0.0751494		MYBBP1A	58	26.4108	2.19607	1.61127e-09	++	NFATC3	0.000139165	0.000991551	1.12261	0.817115	0.305494	T	ISX	4	11.8746	0.336854	0.00694527	--	NOTCH1	0.110274	0.257628	0	0.174554	0.174554		NFATC3	0.110239	0.29523	0.167319	0.574827	-0.407508								NFATC3	0.113736	0.222408	0.0687649
NFATC4	0.471581	0.710538	0.90267	0.770201	0.132469		MYBL2	47	49.0913	0.9574	0.407875	-	NFATC4	0.00137087	0.00625118	0.928353	0.327867	0.600486	T	MLX	1	1.81522	0.550897	0.454571	-	NOTCH2	0.110274	0.257628	0	0.193828	0.193828		NFATC4	0.117262	0.309794	-1.09082	-2	0.909178								NFATC4	0.528304	0.705417	-2
NFE2	NA		-2	-2	0		NACA	58	22.9789	2.52405	2.77826e-12	++	NFE2	NA		-2	-2	0		NPAS2	4	7.7399	0.516802	0.109502	-	NOTCH3	0.370919	0.491192	0	0.0462786	0.0462786		NFE2	NA		-2	-2	0								NFE2	1	1	-2
NFE2L2	1	1	-2	-2	0		NOLC1	67	36.4081	1.84025	2.48414e-07	++	NFE2L2	NA		-2	-2	0		PHOX2	4	8.06765	0.495807	0.0901535	-	NPAS2	0.818473	0.890007	0.730627	0.787843	0.0572162		NFE2L2	1	1	-2	-2	0								NFE2L2	0.371093	0.525625	-2
NFIA	0.0104653	0.0499115	2.74713	2.97223	-0.225099		PPP1R8	45	29.2459	1.53868	0.00172162	++	NFIA	0.805753	1	2.74568	2.7607	-0.0150108		ARNTL	1	1.26057	0.793292	0.639505	-	NR1I2	0.370919	0.491192	0	0.0881941	0.0881941		NFIA	3.14e-07	2.45548e-05	2.45616	2.98236	-0.526197								NFIA	5.88576e-05	0.000424301	2.6417
NFIB	0.0154902	0.0656678	2.81623	3.09577	-0.27954		SET	76	37.6018	2.02118	4.09686e-10	++	NFIB	0.413584	0.596532	2.87268	2.8178	0.0548841		TCF7L2	1	0.52944	1.88879	0.415301	+	NR2C1	0.00683678	0.0332516	0.695048	-0.436568	-1.13162	cluster1	NFIB	1.04e-05	0.0003128	2.63758	3.07491	-0.43733								NFIB	9.41601e-05	0.000624218	2.83023
NFIC	0.00956391	0.0469673	2.85149	3.15045	-0.298965		SMARCC1	46	33.7223	1.36408	0.0158678	++	NFIC	0.662754	0.881096	2.86139	2.92568	-0.064286		OLIG1	8	13.8411	0.57799	0.0605926	-	NR2C2	0.000243726	0.0022876	0.491631	-1.12131	-1.61294	cluster1	NFIC	1.41e-06	7.87586e-05	2.81266	3.3172	-0.50454								NFIC	9.07947e-06	8.94976e-05	2.96857
NFIL3	0.0590582	0.181544	-2	-2	0		TFAP4	60	44.9133	1.33591	0.0103274	++	NFIL3	0.100348	0.20428	-2	-2	0		RFX4	5	6.45412	0.774699	0.370841	-	NR2F1	0.00310751	0.0180708	0.469646	-0.833101	-1.30275	cluster1	NFIL3	1	1	-2	-2	0								NFIL3	0.00915169	0.0300698	-2
NFIX	0.00297111	0.0210525	2.78799	3.07247	-0.284478		TRP53	27	14.0261	1.92499	0.000429016	++	NFIX	0.212448	0.364197	2.75507	2.80333	-0.0482642		MLXIP	10	5.11792	1.95392	0.0331514	++	NR2F2	0.0362688	0.114816	0.0887097	-0.53419	-0.622899		NFIX	5.72e-08	5.5913e-06	2.61109	3.02391	-0.412824								NFIX	4.49497e-05	0.000339229	2.71869
NFKB1	0.518291	0.771989	1.90594	2.2315	-0.325564		UHRF1	45	49.5389	0.908377	0.267668	-	NFKB1	5.6599e-10	5.16183e-08	2.31498	1.69402	0.620957	T	NFY	3	3.50439	0.85607	0.533722	-	NR2F6	0.000140692	0.00153613	0.672682	-1.09697	-1.76965	cluster1	NFKB1	0.105813	0.293425	1.53384	1.5079	0.025943								NFKB1	0.715428	0.926412	1.4893
NFKB2	0.308456	0.573013	1.06947	1.30298	-0.233508		ISL1	16	50.4342	0.317245	1.39249e-09	--	NFKB2	2.44995e-10	2.79294e-08	1.7577	0.367731	1.38997	T	SMARCE1	1	3.22706	0.30988	0.162651	-	NR3C1	0.146992	0.308395	0.0870828	-0.313304	-0.400387		NFKB2	3.25e-05	0.000605119	1.14951	-1.12714	2.27665	T							NFKB2	0.186002	0.326687	0.807429
NFRKB	0.00408621	0.0266679	0.672307	-2	2.67231	T	IRF6	94	93.4077	1.00634	0.490924	+	NFRKB	1.64498e-05	0.000187391	-2	0.916445	-2.91644		HIC2	4	3.65565	1.0942	0.499089	+	NR4A1	0.246507	0.42817	0.446218	0.987396	0.541178		NFRKB	9.57e-05	0.00155911	-2	-1.15054	-0.849461								NFRKB	0.076908	0.168084	-2
NFXL1	NA		-2	-2	0		IRX1	7	21.4868	0.325782	0.000113227	--	NFXL1	1	1	-2	-2	0		SOX2	4	8.97526	0.445669	0.0513151	-	NR4A2	0.565056	0.658617	0.100998	0.343057	0.242059		NFXL1	0.181449	0.41248	-2	-2	0								NFXL1	0.0360317	0.0892477	-2
NFYA	0.00109705	0.00977011	-2	-2	0		HEYL	4	20.1438	0.198572	4.63295e-06	--	NFYA	0.126279	0.246082	-2	-2	0		TBX1	5	9.45428	0.528861	0.0847529	-	FOXO1	0.0312536	0.102581	0.684206	1.69744	1.01324		NFYA	0.776388	1	-2	-2	0								NFYA	3.92165e-08	1.35297e-06	2.28655
NFYB	0.00175772	0.0138476	-2	-2	0		APEX1	50	22.8297	2.19013	2.35387e-08	++	NFYB	0.000776593	0.00397895	-2	-2	0		HOPX	4	9.60555	0.416426	0.0340243	--	NRF1	0.123973	0.276797	0.00221754	0.170555	0.168338		NFYB	0.102918	0.293425	-2	-2	0								NFYB	0.00158305	0.00682692	-2
NFYC	6.64707e-06	0.000341266	2.12203	-2	4.12203	T	CGGBP1	5	4.77484	1.04716	0.530808	+	NFYC	3.24652e-05	0.000309763	1.80046	-2	3.80046	T	IRX2	2	6.60539	0.302783	0.0367313	--	ONECUT1	0.00120618	0.00827317	1.56703	0.274663	-1.29237	cluster1	NFYC	0.295983	0.602756	1.01656	-0.373268	1.38983								NFYC	1.17686e-08	6.00742e-07	2.48472
NHLH2	1	1	-2	-2	0		E2F8	33	45.5102	0.725113	0.0220532	--	NHLH2	NA		-2	-2	0		PRDM8	2	14.3453	0.139419	4.69739e-05	--	ONECUT2	0.0461929	0.138062	2.11498	1.30814	-0.806846		NHLH2	NA		-2	-2	0								NHLH2	NA		-2
NKRF	1	1	-2	-2	0		HMGB1	36	15.0706	2.38876	1.90967e-07	++	NKRF	NA		-2	-2	0		NFE2	18	10.0089	1.79839	0.0119578	++	ONECUT3	0.00675708	0.0332516	1.99115	0.474763	-1.51639	cluster1	NKRF	NA		-2	-2	0								NKRF	1	1	-2
NKX2-1	NA		-2	-2	0		HNRNPA	60	34.916	1.71841	1.12293e-05	++	NKX2-1	NA		-2	-2	0		PKNOX2	5	5.89947	0.847534	0.458732	-	OVOL2	0.49204	0.592763	0.340491	0.165621	-0.17487		NKX2-1	NA		-2	-2	0								NKX2-1	1	1	-2
NKX2-2	NA		-2	-2	0		NPM1	70	36.8558	1.8993	3.43843e-08	++	NKX2-2	NA		-2	-2	0		HAND2	5	8.89963	0.561821	0.115339	-	PARP12	0.196957	0.379121	0	-0.160641	-0.160641		NKX2-2	NA		-2	-2	0								NKX2-2	0.371093	0.525625	-2
NKX2-3	1	1	-2	-2	0		PA2G4	68	45.0625	1.50901	0.000248089	++	NKX2-3	0.181449	0.320701	-2	-2	0		FOXF1	2	2.2186	0.901468	0.616808	-	PAX5	0.0485644	0.143547	0.0797168	-0.4487	-0.528417		NKX2-3	NA		-2	-2	0								NKX2-3	1	1	-2
NKX2-4	NA		-2	-2	0		PCNA	36	38.1987	0.942441	0.388707	-	NKX2-4	NA		-2	-2	0		FOXJ1	2	6.47933	0.308674	0.0404544	--	PAX6	0.943198	0.966023	0.193871	0.112661	-0.0812095		NKX2-4	NA		-2	-2	0								NKX2-4	1	1	-2
NKX2-8	NA		-2	-2	0		SARNP	44	19.2486	2.28589	3.92182e-08	++	NKX2-8	NA		-2	-2	0		GLI1	1	2.34466	0.426501	0.315725	-	PAX9	0.287314	0.42817	0.112637	0	-0.112637		NKX2-8	NA		-2	-2	0								NKX2-8	1	1	-2
NKX6-2	0.107328	0.277263	-2	-2	0		SRRT	19	9.99731	1.90051	0.00339261	++	NKX6-2	0.0142662	0.0442543	-2	-2	0		CASZ1	2	2.2186	0.901468	0.616808	-	PBRM1	4.11e-06	8.14389e-05	0.526585	-1.54048	-2.06707	cluster1	NKX6-2	1	1	-2	-2	0								NKX6-2	NA		-2
NKX6-3	0.197326	0.411234	-2	-2	0		SSRP1	58	33.4239	1.73529	1.14044e-05	++	NKX6-3	0.358951	0.538913	-2	-2	0		0610031J06RIK	2	0.983245	2.03408	0.257954	+	PBX1	4.79e-08	3.66093e-06	1.69369	-1.18894	-2.88263	cluster1	NKX6-3	NA		-2	-2	0								NKX6-3	0.422678	0.584674	-2
NME2	0.660282	0.922534	-2	-2	0		PSIP1	22	15.2198	1.44549	0.0447319	++	NME2	0.118313	0.232546	-2	-2	0		HDAC4	3	6.75666	0.444006	0.0901689	-	PBX2	7.54e-06	0.000126059	1.5944	-1.11185	-2.70625	cluster1	NME2	1	1	-2	-2	0								NME2	0.550935	0.731048	-2
NOC3L	0.000316173	0.00419053	-2	-2	0		IFI204	15	39.2432	0.382232	2.00515e-06	--	NOC3L	0.562821	0.766109	-2	-2	0		CALCOCO1	5	4.31115	1.15978	0.432858	+	PBX3	0.0814012	0.209373	0.937301	-0.408762	-1.34606		NOC3L	0.371093	0.655255	-2	-2	0								NOC3L	0.0376329	0.0918014	-2
NOC4L	0.181449	0.387926	-2	-2	0		MTERFD3	17	31.3349	0.542527	0.00198184	--	NOC4L	0.789268	0.999739	-2	-2	0		CSDA	2	2.06734	0.967429	0.616374	-	PDS5B	6.13e-06	0.000113088	0.204256	-1.50422	-1.70848	cluster1	NOC4L	0.371093	0.655255	-2	-2	0								NOC4L	1	1	-2
NOTCH1	NA		-2	-2	0		NR1H3	3	4.92405	0.609255	0.253114	-	NOTCH1	0.181449	0.320701	-2	-2	0		CSDE1	4	5.59693	0.714677	0.337386	-	PDX1	0.00855127	0.039439	1.48282	-0.148383	-1.63121	cluster1	NOTCH1	NA		-2	-2	0								NOTCH1	NA		-2
NOTCH2	NA		-2	-2	0		RFX3	1	4.92405	0.203085	0.0326373	--	NOTCH2	0.181449	0.320701	-2	-2	0		E2F6	2	0.630285	3.17317	0.130216	+	PHB	0.270587	0.42817	-0.561845	0.0352864	0.597131		NOTCH2	NA		-2	-2	0								NOTCH2	NA		-2
NOTCH3	NA		-2	-2	0		HOXA3	12	24.7695	0.484468	0.00187336	--	NOTCH3	1	1	-2	-2	0		FOXJ2	2	2.52114	0.793292	0.536195	-	PHOX2B	0.287314	0.42817	0.101334	0	-0.101334		NOTCH3	NA		-2	-2	0								NOTCH3	NA		-2
NPAS2	0.0128512	0.0569126	-2	-2	0		CEBPD	7	16.1151	0.434376	0.00571384	--	NPAS2	0.0302764	0.0784434	-2	-2	0		FOXN3	3	3.73129	0.804012	0.484831	-	PIAS1	0.368693	0.491192	-0.00154283	-0.139642	-0.138099		NPAS2	0.142213	0.356445	-2	-2	0								NPAS2	0.0178172	0.0531216	-2
NR1I2	NA		-2	-2	0		TEAD3	15	32.9762	0.454873	0.000145052	--	NR1I2	1	1	-2	-2	0		FOXO4	2	1.03367	1.93486	0.276769	+	PIAS4	0.287314	0.42817	0.104095	0	-0.104095		NR1I2	NA		-2	-2	0								NR1I2	NA		-2
NR2C1	0.0174961	0.0723174	-2	-2	0		DLX3	7	44.3164	0.157955	2.0483e-13	--	NR2C1	0.201204	0.347534	-2	-2	0		HOXC9	2	3.50439	0.570713	0.314969	-	PITX1	0.993551	1	-0.00796194	0.18569	0.193652		NR2C1	1	1	-2	-2	0								NR2C1	0.0224943	0.0613827	-2
NR2C2	0.0298236	0.110392	1.89132	1.85986	0.0314663		FOXN1	9	53.5677	0.168012	1.53573e-15	--	NR2C2	0.00197036	0.0083193	1.54695	1.85082	-0.303869		HR	4	6.60539	0.605566	0.205656	-	PKNOX1	0.00159387	0.0105274	0.560384	-1.02645	-1.58683	cluster1	NR2C2	0.00058811	0.00621489	0.507746	1.3357	-0.827956								NR2C2	7.10355e-06	7.42008e-05	1.41127
NR2F1	0.0593238	0.181544	1.85232	1.68663	0.165689		HOXC13	9	48.0468	0.187317	2.66266e-13	--	NR2F1	0.0170883	0.0516043	1.42582	1.72567	-0.299845		LBX1	5	7.53821	0.663287	0.230526	-	PKNOX2	0.00113665	0.00810807	-0.10662	-1.36505	-1.25843		NR2F1	0.0107852	0.0727072	0.935952	1.26225	-0.326302								NR2F1	0.00139421	0.0062352	1.42027
NR2F2	0.286757	0.557541	2.09288	2.07519	0.0176847		HIC1	17	39.5416	0.429927	1.25871e-05	--	NR2F2	0.0605148	0.133308	2.00265	2.00462	-0.00197307		MYF5	3	8.37019	0.358415	0.0298599	--	PLSCR1	0.287314	0.42817	0.106628	0	-0.106628		NR2F2	0.00263897	0.021954	1.26761	1.54391	-0.276295								NR2F2	0.00269325	0.0105759	1.62634
NR2F6	0.110796	0.283273	1.59139	1.46731	0.124082		RELB	28	27.0077	1.03674	0.449441	+	NR2F6	2.72349e-05	0.000269981	1.21336	1.72847	-0.51511		MYOG	5	8.19371	0.610224	0.167171	-	PRDM11	0.00908725	0.0412007	-0.032621	1.02403	1.05665	cluster2	NR2F6	0.024906	0.129618	-2	-0.967014	-1.03299								NR2F6	0.000117575	0.000747219	0.963506
NR3C1	0.855132	1	-2	-2	0		ZFP36	18	23.1281	0.778274	0.146005	-	NR3C1	0.271899	0.447602	-2	-2	0		PHTF2	2	2.67241	0.748388	0.497608	-	BAZ2B	0.0164745	0.0643349	0.614787	1.71458	1.09979		NR3C1	1	1	-2	-2	0								NR3C1	1	1	-2
NR4A1	0.0755606	0.220233	-2	-2	0		IRF8	19	44.6149	0.425867	2.89813e-06	--	NR4A1	0.00196553	0.0083193	-2	-2	0		SATB1	2	0.52944	3.77758	0.0972156	+	POU2F2	0.249649	0.42817	0.372978	0.348655	-0.024323		NR4A1	0.855132	1	-2	-2	0								NR4A1	0.0224943	0.0613827	-2
NR4A2	0.371093	0.582476	-2	-2	0		STAT1	27	64.7587	0.416932	8.82627e-09	--	NR4A2	0.102918	0.205835	-2	-2	0		SIM2	2	3.42875	0.583303	0.329289	-	POU2F3	0.0285455	0.0954489	0.375533	0.474754	0.0992214		NR4A2	0.422678	0.721691	-2	-2	0								NR4A2	0.100348	0.201951	-2
NR4A3	0.23663	0.479055	-2	-2	0		PRDM1	5	8.50518	0.587877	0.128014	-	NR4A3	3.00304e-06	4.72203e-05	0.945058	-2	2.94506	T	SIX1	5	9.30301	0.53746	0.0923089	-	PPARD	0.555155	0.648489	0.0881988	0.178215	0.0900164		NR4A3	0.100348	0.288501	-2	-2	0								NR4A3	0.0184661	0.0547185	-2
NRF1	0.965705	1	2.80829	2.87323	-0.0649365		BCL3	19	20.7407	0.916073	0.393008	-	NRF1	0.0449878	0.105744	2.92359	2.67634	0.247248		SRF	1	3.60523	0.277375	0.120512	-	PPARG	0.215709	0.412158	0.566165	-0.420707	-0.986872		NRF1	0.242447	0.523739	2.29781	2.51737	-0.219564								NRF1	0.0336405	0.0878289	2.48952
ONECUT1	0.00109705	0.00977011	-2	-2	0		DDX58	16	40.5861	0.394224	2.24084e-06	--	ONECUT1	0.271899	0.447602	-2	-2	0		TBX15	5	8.19371	0.610224	0.167171	-	PRDM10	0.287314	0.42817	0.0945287	0	-0.0945287		ONECUT1	1	1	-2	-2	0								ONECUT1	0.371093	0.525625	-2
ONECUT2	6.51669e-05	0.00121247	0.732453	-2	2.73245	T	E2F2	4	9.25124	0.432374	0.035402	--	ONECUT2	0.00130854	0.0061981	-2	-2	0		WNT11	2	4.03383	0.495807	0.227606	-	STAT3	0.0215991	0.0786089	0.770631	1.88668	1.11605		ONECUT2	0.833935	1	-2	-2	0								ONECUT2	0.00385729	0.0143313	-2
ONECUT3	0.000105359	0.00174194	1.18467	-2	3.18467	T	ELF1	12	26.4108	0.454359	0.000663294	--	ONECUT3	0.112804	0.223646	-2	-2	0		ZFP3	3	3.9834	0.753125	0.433057	-	PRDM16	0.12574	0.276797	0.187742	0	-0.187742		ONECUT3	0.674987	0.992577	-2	-2	0								ONECUT3	0.000321048	0.00182431	-2
OTX1	NA		-2	-2	0		GRLF1	12	30.5888	0.392301	3.8915e-05	--	OTX1	NA		-2	-2	0		NPAS3	1	14.4966	0.0689819	4.92482e-06	--	PREB	0.128386	0.280353	-0.774386	-1.38429	-0.609909		OTX1	0.0590582	0.222036	-2	-2	0								OTX1	0.100348	0.201951	-2
OVOL2	0.181449	0.387926	-2	-2	0		IRF1	19	34.4683	0.55123	0.00147993	--	OVOL2	0.371093	0.538913	-2	-2	0		VDR	6	19.5136	0.307477	0.000232799	--	PROX1	0.310134	0.454579	0.329331	0.73864	0.409309		OVOL2	1	1	-2	-2	0								OVOL2	1	1	-2
PARP12	NA		-2	-2	0		IRF7	17	20.4423	0.83161	0.24341	-	PARP12	0.371093	0.538913	-2	-2	0		GTF2H5	3	4.81538	0.623004	0.286338	-	PRR12	0.453847	0.567308	0.178883	0.0639508	-0.114932		PARP12	0.105645	0.293425	-2	-2	0								PARP12	0.0360317	0.0892477	-2
PATZ1	NA		-2	-2	0		IRF9	21	33.5731	0.625501	0.00845061	--	PATZ1	NA		-2	-2	0		JDP2	5	3.60523	1.38687	0.293115	+	PRRX1	0.0274538	0.0925638	2.17768	0.842966	-1.33472		PATZ1	NA		-2	-2	0								PATZ1	1	1	-2
PAX5	1	1	-2	-2	0		NLRC5	24	66.9969	0.358225	6.91343e-11	--	PAX5	0.0590582	0.131622	-2	-2	0		GATA1	4	2.26903	1.76287	0.191934	+	PRRX2	0.361048	0.491192	0.668641	0.383771	-0.28487		PAX5	NA		-2	-2	0								PAX5	1	1	-2
PAX6	0.422678	0.645072	-2	-2	0		POU2AF1	15	57.4472	0.261109	1.11441e-12	--	PAX6	0.422678	0.596532	-2	-2	0		ETV6	5	3.73129	1.34002	0.317808	+	PURA	0.475093	0.58431	-0.536494	-0.436202	0.100292		PAX6	NA		-2	-2	0								PAX6	1	1	-2
PAX9	1	1	-2	-2	0		RBCK1	10	18.5025	0.540468	0.0160196	--	PAX9	NA		-2	-2	0		GFI1B	4	4.68932	0.853002	0.494031	-	PURB	0.0135746	0.0554384	-0.0421296	-1.02125	-0.979121		PAX9	NA		-2	-2	0								PAX9	1	1	-2
PAXBP1	NA		-2	-2	0		SP100	14	47.7484	0.293204	8.58809e-10	--	PAXBP1	NA		-2	-2	0		KLF1	8	4.38679	1.82366	0.0735926	+	PURG	0.705172	0.789261	-0.272646	-0.613972	-0.341326		PAXBP1	0.371093	0.655255	-2	-2	0								PAXBP1	0.0934925	0.199809	-2
PBRM1	0.0396635	0.137574	0.495599	-0.0982614	0.593861		SPI	19	61.3268	0.309816	1.18387e-11	--	PBRM1	3.26066e-05	0.000309763	-2	0.461061	-2.46106		REST	1	6.65581	0.150245	0.00876841	--	RARA	0.238916	0.42817	0.282175	0.75433	0.472154		PBRM1	2.21e-05	0.000545228	-2	0.0367396	-2.03674								PBRM1	0.0335724	0.0878289	-0.000441582
PBX1	3.06622e-05	0.000894614	1.53642	0.850982	0.685442	T	TFCP2	18	19.9946	0.900242	0.367113	-	PBX1	0.000655924	0.00351884	1.00648	1.46643	-0.45995		MYT1	1	8.06765	0.123952	0.00241427	--	RARB	0.894392	0.942921	0.280693	0.308842	0.028149		PBX1	0.000110251	0.00165801	-2	0.979826	-2.97983								PBX1	5.28686e-08	1.50209e-06	1.16039
PBX2	0.0010288	0.00977011	1.33556	-2	3.33556	T	RFX1	6	3.2827	1.82776	0.0977874	+	PBX2	0.00963524	0.0320706	0.873689	1.24934	-0.375653		ISL1	4	8.52146	0.469403	0.068317	-	RARG	0.364042	0.491192	0.954145	0.636246	-0.317899		PBX2	0.00663338	0.0489368	-2	-2	0								PBX2	1.14091e-05	0.000103974	0.756016
PBX3	0.0294393	0.109789	-2	-2	0		HOXC4	33	52.9708	0.622984	0.000973843	--	PBX3	0.367622	0.538913	-2	-2	0		LHX1	4	14.3705	0.278348	0.0010341	--	RB1	0.229367	0.426809	1.52113	0.829265	-0.691863		PBX3	0.142213	0.356445	-2	-2	0								PBX3	0.000230771	0.00139328	-2
PDS5B	0.299367	0.564586	1.32032	0.81304	0.507284		HOXD10	47	68.9367	0.681785	0.00147345	--	PDS5B	2.27476e-06	3.84181e-05	0.327335	1.13277	-0.80543		NKX2-2	4	6.45412	0.619759	0.22245	-	RBL1	0.488631	0.592763	0.175662	0.0800007	-0.0956612		PDS5B	0.000256538	0.00323569	-2	1.09644	-3.09644								PDS5B	0.956779	1	0.912567
PDX1	0.000848535	0.00895476	1.57811	-2	3.57811	T	SOX5	7	56.8504	0.12313	1.03268e-18	--	PDX1	0.956149	1	1.18788	1.39767	-0.209792		NKX6-1	5	8.57188	0.583303	0.137449	-	RBL2	0.0204997	0.076162	0.983238	0.226953	-0.756286		PDX1	0.540818	0.877427	-2	-2	0								PDX1	0.000252866	0.00150783	-2
PHB	0.118005	0.297728	1.01434	1.08655	-0.0722129		TBX2	26	65.5048	0.396918	1.87751e-09	--	PHB	0.834963	1	0.972241	1.14943	-0.177193		PDX1	5	8.57188	0.583303	0.137449	-	MEF2A	0.0131491	0.0544131	0.0338493	1.16022	1.12637		PHB	0.21336	0.47132	0.386615	0.945035	-0.55842								PHB	0.074571	0.165981	0.508132
PHOX2B	1	1	-2	-2	0		ABT1	47	18.5025	2.5402	2.51431e-10	++	PHOX2B	NA		-2	-2	0		TEAD2	3	5.49609	0.545843	0.196093	-	RCOR1	2.51e-08	2.23808e-06	0.787646	-2.18939	-2.97704	cluster1	PHOX2B	NA		-2	-2	0								PHOX2B	NA		-2
PIAS1	1	1	-2	-2	0		DHX33	37	18.5025	1.99973	1.62526e-05	++	PIAS1	0.371093	0.538913	-2	-2	0		HOXD3	1	1.36142	0.734529	0.603366	-	RCOR2	0.287314	0.42817	0.0878636	0	-0.0878636		PIAS1	NA		-2	-2	0								PIAS1	1	1	-2
PIAS2	NA		-2	-2	0		E2F3	34	21.4868	1.58237	0.00371574	++	PIAS2	NA		-2	-2	0		PML	4	5.57172	0.717911	0.341279	-	RCOR3	2.11e-05	0.000322529	0.866134	-1.60877	-2.4749	cluster1	PIAS2	1	1	-2	-2	0								PIAS2	1	1	-2
PIAS4	1	1	-2	-2	0		HDGF	21	9.54967	2.19903	0.000253787	++	PIAS4	NA		-2	-2	0		HIVEP2	4	5.09271	0.785437	0.420477	-	LTF	3.04e-06	6.5484e-05	-0.280098	0.86919	1.14929	cluster2	PIAS4	NA		-2	-2	0								PIAS4	NA		-2
PITX1	1	1	-2	-2	0		HMGA2	22	28.3506	0.775998	0.112634	-	PITX1	0.352542	0.538913	-2	-2	0		CDX4	4	8.89963	0.449457	0.0538534	-	POGK	0.0112788	0.0490583	0.563434	1.75582	1.19239	cluster2	PITX1	1	1	-2	-2	0								PITX1	NA		-2
PKNOX1	0.138683	0.340529	-2	-2	0		MYCN	22	17.1596	1.28208	0.128303	+	PKNOX1	0.00385925	0.0141277	-2	-2	0		MNX1	4	10.0846	0.396646	0.024659	--	ARID5B	0.0110569	0.048487	0.227675	1.50293	1.27526	cluster2	PKNOX1	1	1	-2	-2	0								PKNOX1	0.192518	0.336906	-2
PKNOX2	0.674987	0.932572	-2	-2	0		TADA2A	28	10.5942	2.64296	3.99286e-07	++	PKNOX2	0.000482403	0.00271575	-2	-2	0		PAX7	3	4.05904	0.739091	0.418126	-	REPIN1	0.0275096	0.0925638	0.405118	0	-0.405118		PKNOX2	1	1	-2	-2	0								PKNOX2	1	1	-2
PLSCR1	1	1	-2	-2	0		TRIM28	30	24.1726	1.24107	0.120148	+	PLSCR1	NA		-2	-2	0		PAX5	6	4.96665	1.20806	0.378017	+	RFX1	0.000140689	0.00153613	0.497124	-0.568429	-1.06555	cluster1	PLSCR1	NA		-2	-2	0								PLSCR1	NA		-2
POGK	0.0590582	0.181544	-2	-2	0		IFT57	1	0.298427	3.3509	0.276173	+	POGK	0.000108199	0.000795789	-0.217203	-2	1.7828	T	PTF1A	5	5.31961	0.939919	0.558926	-	RFX2	0.00442179	0.0227467	0.687708	-0.803057	-1.49077	cluster1	POGK	0.371093	0.655255	-2	-2	0								POGK	1	1	-2
POU2F1	0.293377	0.557541	1.68609	1.69322	-0.0071298		ETV1	11	29.9919	0.366765	2.01783e-05	--	POU2F1	0.014489	0.044525	1.91777	1.73066	0.18711		XBP1	3	1.31099	2.28834	0.143017	+	RFX3	0.0187046	0.0704716	0.918871	-0.142949	-1.06182		POU2F1	0.0396635	0.170422	-2	0.443621	-2.44362								POU2F1	0.517647	0.69451	-2
POU2F2	0.680804	0.937996	1.09745	0.843084	0.254362		FOXM1	28	38.1987	0.733009	0.0388687	--	POU2F2	0.0635087	0.138564	1.38751	1.07725	0.310261		FIGLA	1	6.07595	0.164583	0.0147264	--	RFX5	0.000887658	0.00668869	1.10211	-0.259006	-1.36112	cluster1	POU2F2	0.0302764	0.149849	-2	-2	0								POU2F2	0.124549	0.239671	-2
POU2F3	0.956149	1	1.31439	1.1922	0.122192		NCOA1	12	17.3088	0.69329	0.100122	-	POU2F3	0.00186038	0.00800316	1.61637	1.29133	0.325039	T	LHX8	3	6.83229	0.439091	0.0858324	-	RFX7	0.571961	0.663773	0.873354	0.587413	-0.285941		POU2F3	0.022985	0.124296	-2	-2	0								POU2F3	0.217754	0.370335	-2
POU3F2	NA		-2	-2	0		RORA	18	30.738	0.585594	0.00542077	--	POU3F2	NA		-2	-2	0		NOBOX	1	3.90777	0.2559	0.094307	-	RFXANK	7.58e-05	0.000921659	1.38782	-0.594339	-1.98216	cluster1	POU3F2	NA		-2	-2	0								POU3F2	1	1	-2
PPARD	1	1	-2	-2	0		ZBTB20	10	21.636	0.462193	0.00238582	--	PPARD	0.271899	0.447602	-2	-2	0		SOHLH1	1	5.21876	0.191616	0.0312265	--	RLF	0.287314	0.42817	0.100066	0	-0.100066		PPARD	1	1	-2	-2	0								PPARD	0.100348	0.201951	-2
PPARG	0.303754	0.570689	0.8727	0.549411	0.323288		MXD4	14	31.1856	0.448924	0.000185801	--	PPARG	0.224361	0.381749	0.0722125	0.677493	-0.60528		IRF3	5	3.05058	1.63903	0.190406	+	RREB1	0.0119561	0.0511719	-0.0891616	-1.24976	-1.1606		PPARG	0.0476581	0.192106	-2	-2	0								PPARG	0.193829	0.337976	-2
PRDM10	1	1	-2	-2	0		PRDM8	7	84.9026	0.0824475	3.36074e-31	--	PRDM10	NA		-2	-2	0		GBX2	5	9.42907	0.530275	0.0859738	-	RUNX1	0.00267463	0.0162479	1.25746	-0.5503	-1.80776	cluster1	PRDM10	NA		-2	-2	0								PRDM10	1	1	-2
PRDM11	0.529368	0.783781	-2	-2	0		NFE2	14	59.2378	0.236336	5.14474e-14	--	PRDM11	0.00213037	0.00887663	-2	-2	0		ZBTB16	4	7.08441	0.56462	0.158965	-	RUNX2	0.183494	0.367674	-0.353623	-0.306771	0.0468514		PRDM11	0.132299	0.342575	-2	-2	0								PRDM11	0.103142	0.20553	-2
PRDM16	0.371093	0.582476	-2	-2	0		TAL1	14	43.5704	0.321319	2.40507e-08	--	PRDM16	NA		-2	-2	0		HOXB3	4	7.03398	0.568668	0.163434	-	RUNX3	0.16601	0.335152	0.167468	0.387053	0.219585		PRDM16	NA		-2	-2	0								PRDM16	0.371093	0.525625	-2
PREB	0.0280078	0.106045	-2	-2	0		GATA2	14	56.4028	0.248215	6.051e-13	--	PREB	0.0001888	0.00126903	-2	-2	0		NDN	4	9.17695	0.435874	0.0450664	--	RXRA	0.823753	0.893931	0.126098	0.00886991	-0.117228		PREB	0.759766	1	-2	-2	0								PREB	0.052787	0.126218	-2
PROX1	0.294507	0.557541	-2	-2	0		FLI1	10	54.0153	0.185133	6.52622e-15	--	PROX1	0.00915169	0.0308382	-2	-2	0		DACH1	5	6.4037	0.780799	0.378424	-	RXRB	0.0563934	0.159024	0.188424	0.431702	0.243277		PROX1	0.371093	0.655255	-2	-2	0								PROX1	0.0360317	0.0892477	-2
PRR12	0.371093	0.582476	-2	-2	0		TCF7	17	38.0495	0.446787	3.3728e-05	--	PRR12	1	1	-2	-2	0		HOXA2	4	7.0592	0.566637	0.161187	-	RXRG	0.724839	0.806214	0.174325	0.47396	0.299636		PRR12	NA		-2	-2	0								PRR12	1	1	-2
PRRX1	0.000111577	0.00178523	0.780198	-2	2.7802	T	CALCOCO1	6	25.5155	0.235151	1.02053e-06	--	PRRX1	0.00385729	0.0141277	-2	-2	0		HOXA5	3	5.87426	0.510703	0.156804	-	SATB1	0.000601661	0.0048771	0.433883	-1.07539	-1.50928		PRRX1	0.0800579	0.271721	-2	-2	0								PRRX1	6.41152e-05	0.000448806	-2
PRRX2	0.0360317	0.126591	-2	-2	0		TBX5	8	53.2693	0.15018	2.85561e-16	--	PRRX2	0.100348	0.20428	-2	-2	0		HOXB4	2	1.86564	1.07202	0.560323	+	SATB2	0.0582592	0.159024	0.278441	0	-0.278441		PRRX2	0.371093	0.655255	-2	-2	0								PRRX2	0.0224943	0.0613827	-2
PURA	4.13318e-06	0.000335443	2.96787	3.55843	-0.590558		BCL6B	3	20.2931	0.147834	6.54856e-07	--	PURA	8.58169e-07	2.0596e-05	2.8078	3.18248	-0.374682		MECOM	4	6.78187	0.589808	0.187332	-	SFPQ	0.902332	0.942921	0.131246	0.326878	0.195632		PURA	1.41e-06	7.87586e-05	2.56185	3.25361	-0.691769								PURA	1.28316e-10	3.09883e-08	2.28898
PURB	0.123853	0.310258	2.21053	2.47141	-0.260888		EPAS1	2	15.9659	0.125267	5.65713e-06	--	PURB	4.33547e-06	6.37734e-05	1.65972	2.23489	-0.575169		NKX2-3	2	5.06749	0.394672	0.113983	-	SIM1	0.287314	0.42817	0.0975449	0	-0.0975449		PURB	6.27e-05	0.00111435	2.32763	2.76652	-0.438889								PURB	7.22037e-06	7.42008e-05	2.35782
PURG	0.293622	0.557541	-2	-2	0		SOX17	3	34.1699	0.0877965	7.19094e-13	--	PURG	0.0208626	0.0609829	-2	-2	0		PBX1	4	6.07595	0.658333	0.268969	-	SIM2	0.215076	0.412158	-0.244711	0.0538794	0.298591		PURG	0.371093	0.655255	-2	-2	0								PURG	0.280713	0.467532	-2
RARA	0.195539	0.409229	-2	-2	0		SOX7	4	30.738	0.130132	2.1572e-10	--	RARA	0.0029466	0.0111971	-2	-2	0		ZFP532	7	11.4964	0.608886	0.106541	-	SIX1	0.370919	0.491192	0	0.0819711	0.0819711		RARA	0.672604	0.992577	-2	-2	0								RARA	0.00252617	0.0100012	-2
RARB	0.181449	0.387926	-2	-2	0		ZIC1	5	54.1645	0.0923113	1.42868e-19	--	RARB	0.100348	0.20428	-2	-2	0		ZFP618	2	4.46242	0.448187	0.172283	-	SIX3	0.287314	0.42817	0.120765	0	-0.120765		RARB	NA		-2	-2	0								RARB	1	1	-2
RARG	0.00574194	0.0341521	-2	-2	0		PUR	4	6.71461	0.595716	0.178015	-	RARG	0.00804524	0.028439	-2	-2	0		ZFP697	2	1.91607	1.0438	0.574865	+	SIX4	0.423473	0.540711	0.0983629	0.231189	0.132826		RARG	0.100348	0.288501	-2	-2	0								RARG	0.00109705	0.00514442	-2
RB1	4.26554e-05	0.000983212	1.44967	0.709424	0.74025	T	TAF1A	9	19.2486	0.467568	0.00454445	--	RB1	0.000805787	0.00403779	1.52875	0.829029	0.699725	T	IRX1	1	3.63044	0.275448	0.118095	-	SKIL	0.196957	0.379121	0	-0.106799	-0.106799		RB1	0.0213017	0.119475	0.328389	-2	2.32839								RB1	1.13866e-10	3.09883e-08	1.13847
RBCK1	NA		-2	-2	0		DMRTA1	9	48.9421	0.183891	1.16408e-13	--	RBCK1	NA		-2	-2	0		BCL6	3	3.42875	0.874954	0.550412	-	SMAD2	0.287314	0.42817	0.10509	0	-0.10509		RBCK1	0.422678	0.721691	-2	-2	0								RBCK1	0.181449	0.324592	-2
RBL1	0.371093	0.582476	-2	-2	0		STAT5	13	24.6202	0.528021	0.00455316	--	RBL1	1	1	-2	-2	0		ZBTB32	2	2.74804	0.72779	0.478852	-	SMAD3	0.0143529	0.0581726	0.13889	-1.05915	-1.19804		RBL1	NA		-2	-2	0								RBL1	1	1	-2
RBL2	0.011684	0.0536598	0.769616	0.376186	0.393431		HEY2	16	22.2328	0.719656	0.0884787	-	RBL2	0.472932	0.659501	0.764233	0.83265	-0.0684171		BANP	1	2.31945	0.431137	0.321468	-	SMAD4	0.681051	0.770321	-0.151655	0.00195994	0.153615		RBL2	0.837038	1	-0.268576	-0.322044	0.053468								RBL2	0.00768074	0.0263106	-0.0849432
RBPJ	0.0477528	0.162229	2.49609	2.68409	-0.188		RELA	13	27.1569	0.4787	0.000995883	--	RBPJ	1.26093e-06	2.50279e-05	2.763	2.40266	0.360344	T	BHLHA15	3	4.10946	0.730023	0.408338	-	SPI1	2.53e-05	0.000375986	0.170856	1.62993	1.45907	cluster2	RBPJ	0.0548103	0.218682	2.09996	2.36428	-0.264318								RBPJ	0.103829	0.20553	2.22287
RCOR1	0.0114093	0.0528881	1.02813	0.366845	0.661285		ZFP354A	16	32.3794	0.494142	0.000498866	--	RCOR1	1.26237e-06	2.50279e-05	-2	1.23502	-3.23502		PAX6	1	6.07595	0.164583	0.0147264	--	FOXJ2	0.000304617	0.00276221	-0.0558803	1.43473	1.49061	cluster2	RCOR1	0.0213894	0.119475	-2	-2	0								RCOR1	0.0255258	0.0681159	-0.0488141
RCOR2	1	1	-2	-2	0		BATF	12	42.3767	0.283175	4.44397e-09	--	RCOR2	NA		-2	-2	0		SAP30	2	6.1768	0.323792	0.0508772	-	SMARCAL1	0.230737	0.426809	-0.136657	-0.0208066	0.115851		RCOR2	NA		-2	-2	0								RCOR2	NA		-2
RCOR3	0.0217902	0.0871609	-2	-2	0		POU2F2	11	45.9578	0.23935	4.94356e-11	--	RCOR3	9.41089e-05	0.000727257	-2	0.559035	-2.55904		IRF6	4	15.7823	0.253448	0.000332583	--	SMARCC1	1.24e-07	4.14625e-06	0.740279	-1.60449	-2.34477	cluster1	RCOR3	0.029974	0.149849	-2	-2	0								RCOR3	0.0464686	0.112786	-2
REL	0.571289	0.833409	-2	-2	0		CHD1	2	3.73034	0.536144	0.256903	-	REL	2.58769e-07	9.07683e-06	1.14951	-2	3.14951	T	FOXQ1	4	15.0512	0.265759	0.000601214	--	SMARCC2	6.47e-09	8.65363e-07	0.952688	-1.55614	-2.50883	cluster1	REL	0.0596605	0.222164	-2	-2	0								REL	0.157275	0.294434	-2
RELA	0.808116	1	0.649707	-2	2.64971		ZFP281	33	33.5731	0.982931	0.503028	-	RELA	5.93126e-07	1.59097e-05	1.48561	-2	3.48561	T	SMAD4	5	3.78171	1.32215	0.327759	+	SMARCE1	3.39e-05	0.000490176	0.95033	-2.0361	-2.98643	cluster1	RELA	0.0346252	0.163801	-2	-2	0								RELA	0.0103239	0.0332431	-2
RELB	0.663197	0.924005	-2	-2	0		HOXD11	31	46.2562	0.67018	0.00653938	--	RELB	1.68488e-05	0.000187391	0.463116	-2	2.46312	T	OVOL1	5	16.9169	0.295563	0.000502312	--	SOX1	0.287314	0.42817	0.121449	0	-0.121449		RELB	0.107802	0.294361	-2	-2	0								RELB	0.0120369	0.037999	-2
REPIN1	0.100348	0.264749	-2	-2	0		SSBP3	10	15.2198	0.657039	0.0890438	-	REPIN1	NA		-2	-2	0		TFAP2	4	16.9925	0.235398	0.000122347	--	SOX10	0.144225	0.30378	0.554502	0.176908	-0.377594		REPIN1	NA		-2	-2	0								REPIN1	0.142213	0.267272	-2
RFX1	0.000683194	0.00788057	1.8224	1.55321	0.269187		DLX1	10	72.2194	0.138467	1.72534e-22	--	RFX1	0.0428901	0.101864	1.52662	1.73211	-0.205491		CSRNP3	2	16.1101	0.124146	9.03155e-06	--	SOX11	0.287314	0.42817	0.130871	0	-0.130871		RFX1	0.0136865	0.0871575	0.515104	0.962058	-0.446954								RFX1	0.000109141	0.000712366	0.982397
RFX2	0.0153018	0.0654283	1.15793	0.221896	0.936036		FOXG1	5	53.1201	0.0941264	4.15469e-19	--	RFX2	0.0645765	0.140223	0.757276	1.08453	-0.327249		EMX1	4	10.7149	0.373314	0.0159574	--	SOX12	0.287314	0.42817	0.115267	0	-0.115267		RFX2	0.107802	0.294361	-2	-2	0								RFX2	0.00158305	0.00682692	-2
RFX3	0.00123202	0.0105359	1.06783	-2	3.06783	T	NPAS1	2	8.20675	0.243702	0.00768333	--	RFX3	0.697461	0.916548	0.667312	0.923722	-0.25641		SALL3	3	7.56342	0.396646	0.0525891	-	SOX13	0.287314	0.42817	0.0846239	0	-0.0846239		RFX3	0.530158	0.870974	-2	-2	0								RFX3	0.000321048	0.00182431	-2
RFX5	0.00386087	0.0255332	1.25055	0.901942	0.348606	T	OTX1	2	55.0598	0.0363241	1.11938e-23	--	RFX5	0.199535	0.345962	1.14364	1.07679	0.0668433		EBF3	7	11.7989	0.593274	0.0915868	-	SOX15	0.370919	0.491192	0	0.0967903	0.0967903		RFX5	1	1	-2	-2	0								RFX5	1.64785e-05	0.0001349	0.319935
RFX7	0.00592154	0.0341521	-2	-2	0		POU3F4	2	49.9866	0.0400108	2.65288e-21	--	RFX7	0.0280078	0.0733998	-2	-2	0		GZF1	3	2.06734	1.45114	0.341799	+	SOX17	0.287314	0.42817	0.0949531	0	-0.0949531		RFX7	0.371093	0.655255	-2	-2	0								RFX7	0.100348	0.201951	-2
RFXANK	0.00697954	0.0368282	-2	-2	0		SOX3	1	5.81933	0.171841	0.0142621	--	RFXANK	0.0244914	0.0660833	-2	-2	0		FOXI1	4	12.1519	0.329167	0.00566155	--	SOX18	0.12574	0.276797	0.231478	0	-0.231478		RFXANK	1	1	-2	-2	0								RFXANK	0.100348	0.201951	-2
RLF	1	1	-2	-2	0		KDM1A	13	7.16225	1.81507	0.0207021	++	RLF	NA		-2	-2	0		GCM1	3	10.0089	0.299732	0.00883719	--	SOX2	0.12574	0.276797	0.22422	0	-0.22422		RLF	NA		-2	-2	0								RLF	0.371093	0.525625	-2
RREB1	0.972273	1	-2	-2	0		NFKB2	8	11.191	0.714859	0.193143	-	RREB1	0.000294571	0.0018152	-2	-0.237746	-1.76225		HMX2	4	12.6813	0.315424	0.00381213	--	SOX21	0.0274932	0.0925638	0.416684	-0.183544	-0.600228		RREB1	0.294507	0.602756	-2	-2	0								RREB1	0.00429084	0.0157006	-2
RUNX1	3.78445e-05	0.000983212	1.85976	1.29663	0.56313	T	HOXC6	31	48.3452	0.641222	0.00263601	--	RUNX1	0.587361	0.78849	1.5912	1.51492	0.0762785		HNF1	4	11.6981	0.341936	0.00790158	--	SOX3	0.287314	0.42817	0.115741	0	-0.115741		RUNX1	0.651377	0.979571	-2	-2	0								RUNX1	1.10338e-06	1.66542e-05	1.56875
RUNX2	0.0051275	0.0313981	1.00484	1.31334	-0.308505		ZBTB7	5	5.37169	0.930806	0.545913	-	RUNX2	0.423851	0.596532	1.27267	1.21144	0.0612297		PAX8	3	12.7318	0.235631	0.00100151	--	SOX4	0.284034	0.42817	0.633545	0.992262	0.358717		RUNX2	0.787406	1	-2	-2	0								RUNX2	0.466622	0.634868	-2
RUNX3	0.308456	0.573013	1.67303	1.41489	0.258141		ZFP238	2	12.0863	0.165477	0.000230064	--	RUNX3	0.0372577	0.0903697	1.62556	1.38492	0.240638		SIM1	6	12.8578	0.466642	0.0245511	--	SOX8	0.0881022	0.220255	0.777339	0.261445	-0.515895		RUNX3	0.0897967	0.288501	-2	0.921714	-2.92171								RUNX3	0.10355	0.20553	1.24534
RXRA	0.313835	0.580829	1.90959	1.71949	0.190096		SNAPC4	37	15.8166	2.33931	2.39145e-07	++	RXRA	0.153031	0.291975	1.85164	1.78629	0.0653552		KLF4	3	8.67273	0.345912	0.0240023	--	SOX9	0.28933	0.429925	1.26944	0.736188	-0.533251		RXRA	0.035477	0.163801	0.78501	1.26134	-0.476334								RXRA	0.000337457	0.00189525	1.45067
RXRB	0.0512329	0.171699	1.75868	1.55775	0.200921		TCEA1	4	3.13349	1.27653	0.384686	+	RXRB	1.6304e-05	0.000187391	1.82294	1.48507	0.337873	T	ZEB1	2	2.74804	0.72779	0.478852	-	SP100	0.801455	0.873276	-0.194992	-0.574877	-0.379885		RXRB	0.109788	0.29523	0.94801	1.01154	-0.0635277								RXRB	3.98728e-06	5.06804e-05	1.32572
RXRG	0.161389	0.383008	1.32882	1.20736	0.121464		ZFAT	5	3.13349	1.59567	0.19432	+	RXRG	0.0335724	0.0845801	1.21458	1.09996	0.114616		LHX6	3	6.52976	0.459435	0.104362	-	SP140	0.670394	0.762842	0.0616178	0.259986	0.198368		RXRG	0.0370277	0.163801	-2	-2	0								RXRG	0.00222691	0.00903864	0.852154
SALL4	NA		-2	-2	0		JUN	16	18.9501	0.844321	0.275969	-	SALL4	NA		-2	-2	0		ZFP639	3	4.08425	0.734529	0.413216	-	SP140L	0.893234	0.942921	0.447356	0.463013	0.0156572		SALL4	NA		-2	-2	0								SALL4	1	1	-2
SATB1	0.150786	0.364828	-2	-2	0		ARNTL2	7	14.3245	0.488673	0.0183557	--	SATB1	0.00162052	0.00717433	-2	-2	0		LASS4	2	1.66395	1.20196	0.498683	+	SP2	0.12574	0.276797	0.21921	0	-0.21921		SATB1	1	1	-2	-2	0								SATB1	0.100348	0.201951	-2
SATB2	0.181449	0.387926	-2	-2	0		APP	11	19.547	0.562747	0.0183312	--	SATB2	NA		-2	-2	0		BCOR	1	0.504228	1.98323	0.400154	+	SP3	0.287314	0.42817	0.0984098	0	-0.0984098		SATB2	1	1	-2	-2	0								SATB2	0.181449	0.324592	-2
SFPQ	0.189174	0.399279	2.16732	2.0403	0.127019		CAMTA1	6	15.0706	0.398127	0.00436908	--	SFPQ	0.184708	0.325201	2.15427	1.95146	0.202807		CHD1	2	0.630285	3.17317	0.130216	+	SPDEF	0.132	0.284757	-0.256463	0.389982	0.646445		SFPQ	0.0584029	0.222036	1.46034	1.83139	-0.371046								SFPQ	0.0641058	0.144687	1.83265
SIM1	1	1	-2	-2	0		IRF2	18	22.9789	0.783327	0.153558	-	SIM1	NA		-2	-2	0		GMEB1	1	0.126057	7.93292	0.119877	+	FOXK2	8.31e-06	0.000134723	0.0545497	1.73886	1.68431	cluster2	SIM1	NA		-2	-2	0								SIM1	NA		-2
SIM2	0.150786	0.364828	-2	-2	0		MAFK	9	7.16225	1.25659	0.282341	+	SIM2	0.833635	1	-2	-2	0		MAFG	2	1.23536	1.61896	0.351331	+	SREBF2	0.134584	0.28801	0.0245841	-0.252964	-0.277548		SIM2	0.150786	0.375523	-2	-2	0								SIM2	0.00871926	0.0292458	-2
SIX1	NA		-2	-2	0		PIAS2	8	6.26697	1.27653	0.284146	+	SIX1	1	1	-2	-2	0		EN1	6	5.5213	1.0867	0.476615	+	SRF	0.370307	0.491192	1.02727	-0.234153	-1.26142		SIX1	NA		-2	-2	0								SIX1	NA		-2
SIX3	1	1	-2	-2	0		STAT3	13	14.0261	0.926845	0.452427	-	SIX3	NA		-2	-2	0		FOXD1	3	4.99186	0.600978	0.260392	-	SSRP1	0.0939278	0.231573	1.33326	0.390302	-0.942957		SIX3	NA		-2	-2	0								SIX3	NA		-2
SIX4	1	1	-2	-2	0		TRIM30A	15	46.2562	0.324281	1.03854e-08	--	SIX4	0.181449	0.320701	-2	-2	0		MTOR	1	0.100846	9.91614	0.0971067	+	MEF2C	0.000712271	0.00552268	-0.290582	1.51639	1.80697	cluster2	SIX4	1	1	-2	-2	0								SIX4	NA		-2
SKI	NA		-2	-2	0		HOXA4	1	93.4077	0.0107058	8.24682e-44	--	SKI	NA		-2	-2	0		RARG	3	3.07579	0.975358	0.5977	-	ARNT	7.44e-05	0.000921659	-0.238695	1.72268	1.96137	cluster2	SKI	NA		-2	-2	0								SKI	0.371093	0.525625	-2
SKIL	NA		-2	-2	0		MESP1	1	106.688	0.00937315	2.24104e-50	--	SKIL	0.371093	0.538913	-2	-2	0		TEAD4	5	3.95819	1.2632	0.362795	+	RELA	3.06e-06	6.5484e-05	0.334204	2.36824	2.03403	cluster2	SKIL	NA		-2	-2	0								SKIL	0.100348	0.201951	-2
SMAD2	1	1	-2	-2	0		RFX8	1	104.599	0.00956034	2.43964e-49	--	SMAD2	NA		-2	-2	0		GATA6	3	5.42045	0.553459	0.204839	-	STAT5A	0.133961	0.287827	0.183829	0.565107	0.381278		SMAD2	NA		-2	-2	0								SMAD2	1	1	-2
SMAD3	0.520317	0.772686	-2	-2	0		SAP30L	2	18.9501	0.10554	3.01005e-07	--	SMAD3	0.00657577	0.0236106	-2	-0.05464	-1.94536		PRDM5	3	5.64736	0.531222	0.179507	-	STAT5B	0.298984	0.440651	0.266552	0.582458	0.315905		SMAD3	0.286321	0.601889	-2	-2	0								SMAD3	0.0516462	0.124726	-2
SMAD4	0.294507	0.557541	-2	-2	0		AKNA	7	39.84	0.175703	1.38212e-11	--	SMAD4	1	1	-2	-2	0		HEY2	1	3.7565	0.266205	0.106666	-	STAT6	0.514714	0.6133	-0.0091139	0.145324	0.154437		SMAD4	1	1	-2	-2	0								SMAD4	NA		-2
SMAD5	NA		-2	-2	0		IKZF1	12	46.8531	0.25612	1.05189e-10	--	SMAD5	NA		-2	-2	0		PRE	1	3.42875	0.291651	0.138749	-	SUB1	0.415343	0.532875	-0.101596	0.0735902	0.175186		SMAD5	1	1	-2	-2	0								SMAD5	NA		-2
SMARCA1	0.0512329	0.171699	1.58979	1.41587	0.173914		IRF5	8	36.7066	0.217945	1.36605e-09	--	SMARCA1	3.25854e-07	1.02114e-05	2.01628	1.24894	0.767333	T	ARID5	3	0.403383	7.43711	0.00696634	++	TADA2B	0.318553	0.465645	0.0873876	-0.105026	-0.192414		SMARCA1	0.11184	0.29748	1.2603	1.05014	0.210157								SMARCA1	1.79269e-05	0.000141946	1.22486
SMARCA5	0.000726071	0.0080078	2.15286	1.83131	0.321549	T	NFATC1	14	44.3164	0.31591	1.33907e-08	--	SMARCA5	9.88507e-11	1.75828e-08	2.43366	1.73746	0.696201	T	FOSL2	1	0.17648	5.66637	0.163715	+	TAX1BP1	0.370919	0.491192	0	0.0762656	0.0762656		SMARCA5	0.00251291	0.0219496	1.55434	1.52894	0.025393								SMARCA5	1.38097e-05	0.000121195	1.75961
SMARCAL1	0.104837	0.274346	1.89024	2.0867	-0.19646		NR2F6	5	12.2355	0.408646	0.0117213	--	SMARCAL1	0.955439	1	1.92365	1.88549	0.0381636		SOX8	1	7.58864	0.131776	0.00375433	--	TBP	0.0577258	0.159024	0.367177	-1.15903	-1.52621		SMARCAL1	9.6e-06	0.0003128	1.12971	1.78224	-0.652526								SMARCAL1	0.0373161	0.0914908	1.37668
SMARCC1	0.0143798	0.0625649	0.736526	0.277353	0.459173		REL	12	35.3636	0.339332	1.15742e-06	--	SMARCC1	1.18707e-06	2.50279e-05	-2	0.731849	-2.73185		RBCK1	3	3.12622	0.959627	0.608747	-	TBX2	0.915788	0.953204	0.330055	0.219553	-0.110502		SMARCC1	7.84e-05	0.0013328	-2	0.413234	-2.41323								SMARCC1	5.67568e-05	0.000415357	0.691645
SMARCC2	0.0072452	0.0378276	1.1544	0.83694	0.317457	T	RUNX3	7	31.7825	0.220247	2.07953e-08	--	SMARCC2	7.21256e-08	3.28893e-06	0.230487	1.16677	-0.936282		ADNP2	2	1.63874	1.22045	0.490598	+	TBX21	0.00300671	0.0176768	-0.536573	0.596853	1.13343		SMARCC2	3.71e-06	0.000180294	0.18266	1.52083	-1.33817								SMARCC2	0.588454	0.776566	1.24776
SMARCE1	0.132454	0.328487	2.16125	1.90379	0.257454		TNF	6	22.6805	0.264545	1.1422e-05	--	SMARCE1	2.07726e-05	0.000215279	1.31052	2.28982	-0.979296		KDM1A	1	1.21015	0.826345	0.657877	-	TBX3	0.850206	0.917056	0.326521	0.181036	-0.145485		SMARCE1	0.000110251	0.00165801	-2	2.13197	-4.13197								SMARCE1	0.00730987	0.0255845	2.26325
SOX1	1	1	-2	-2	0		HOXA9	43	75.3529	0.570648	7.52622e-06	--	SOX1	NA		-2	-2	0		SOX13	2	1.00846	1.98323	0.267362	+	TCF12	5.56e-05	0.000725512	1.71289	-0.511415	-2.22431	cluster1	SOX1	NA		-2	-2	0								SOX1	NA		-2
SOX10	0.0590582	0.181544	-2	-2	0		HOXA10	40	73.7115	0.542656	2.25129e-06	--	SOX10	0.371093	0.538913	-2	-2	0		EPAS1	4	2.69762	1.48279	0.284202	+	TCF20	0.00270292	0.0162479	0.989321	-0.367668	-1.35699	cluster1	SOX10	NA		-2	-2	0								SOX10	0.371093	0.525625	-2
SOX11	1	1	-2	-2	0		HOXA11	20	39.5416	0.505796	0.00017506	--	SOX11	NA		-2	-2	0		MEOX1	2	1.71438	1.16661	0.514604	+	TCF21	0.0637542	0.172265	0.790781	-0.657605	-1.44839		SOX11	NA		-2	-2	0								SOX11	NA		-2
SOX12	1	1	-2	-2	0		HOXB9	41	54.0153	0.759044	0.0274029	--	SOX12	NA		-2	-2	0		TCF21	2	1.66395	1.20196	0.498683	+	TCF25	0.131477	0.284757	0.278068	-0.0119071	-0.289975		SOX12	NA		-2	-2	0								SOX12	NA		-2
SOX13	1	1	-2	-2	0		GM98	20	24.6202	0.812339	0.183495	-	SOX13	NA		-2	-2	0		PITX3	4	4.96665	0.805372	0.44286	-	TCF3	0.00091185	0.00677555	0.387278	-0.80201	-1.18929	cluster1	SOX13	NA		-2	-2	0								SOX13	0.00592154	0.0210302	-2
SOX15	NA		-2	-2	0		LRRFIP1	12	9.54967	1.25659	0.23958	+	SOX15	1	1	-2	-2	0		SMAD3	2	5.26919	0.379565	0.0988678	-	TCF4	0.000466178	0.00395881	1.19317	-0.25134	-1.44451	cluster1	SOX15	NA		-2	-2	0								SOX15	NA		-2
SOX17	1	1	-2	-2	0		FOXP1	8	36.4081	0.219731	1.77912e-09	--	SOX17	NA		-2	-2	0		ARX	1	4.56327	0.219141	0.0546892	-	TCF7	0.141196	0.298576	1.25451	0.341866	-0.912642		SOX17	0.371093	0.655255	-2	-2	0								SOX17	0.0190589	0.0561308	-2
SOX18	0.371093	0.582476	-2	-2	0		MAFF	3	6.41619	0.467568	0.0983912	-	SOX18	NA		-2	-2	0		ZFP239	1	0.882399	1.13327	0.591365	+	TCF7L1	0.222811	0.419732	0.343303	0.0843606	-0.258943		SOX18	NA		-2	-2	0								SOX18	NA		-2
SOX2	0.371093	0.582476	-2	-2	0		HOXD12	19	23.4265	0.811046	0.189484	-	SOX2	NA		-2	-2	0		GRHL3	2	7.16004	0.279328	0.023859	--	TCF7L2	0.000177559	0.00182681	1.47272	-0.78831	-2.26103	cluster1	SOX2	1	1	-2	-2	0								SOX2	0.371093	0.525625	-2
SOX21	0.0934925	0.264749	-2	-2	0		CDC5L	28	17.7564	1.57689	0.00835363	++	SOX21	0.371093	0.538913	-2	-2	0		POU3F1	1	3.45396	0.289522	0.135997	-	TEAD1	3.75e-05	0.000527961	1.74603	-0.299247	-2.04528	cluster1	SOX21	0.371093	0.655255	-2	-2	0								SOX21	0.105645	0.208272	-2
SOX3	1	1	-2	-2	0		POU2F1	11	13.5784	0.810108	0.277031	-	SOX3	NA		-2	-2	0		BARX2	1	5.11792	0.195392	0.0340683	--	TEAD2	0.0626571	0.17016	1.45829	0.580171	-0.878123		SOX3	NA		-2	-2	0								SOX3	NA		-2
SOX4	0.0360317	0.126591	-2	-2	0		REST	20	39.3924	0.507712	0.000191169	--	SOX4	0.00252617	0.0098456	-2	-2	0		DLX3	2	7.48779	0.267102	0.0184018	--	TEAD3	5.09e-07	1.36157e-05	2.46865	-0.348854	-2.8175	cluster1	SOX4	NA		-2	-2	0								SOX4	1	1	-2
SOX5	NA		-2	-2	0		RFC1	31	29.0967	1.06541	0.380098	+	SOX5	NA		-2	-2	0		FOXN1	2	9.0509	0.220973	0.0051162	--	TEAD4	0.00369332	0.0201625	1.74923	0.109014	-1.64021	cluster1	SOX5	NA		-2	-2	0								SOX5	1	1	-2
SOX6	NA		-2	-2	0		SIN3A	18	15.5182	1.15993	0.284437	+	SOX6	NA		-2	-2	0		HOXC13	2	8.11807	0.246364	0.0110679	--	TERF2	0.254657	0.42817	0.244506	0.0247674	-0.219739		SOX6	NA		-2	-2	0								SOX6	1	1	-2
SOX7	NA		-2	-2	0		SUZ12	22	17.3088	1.27103	0.13717	+	SOX7	NA		-2	-2	0		NFE2L3	2	8.54667	0.234009	0.00778484	--	TERF2IP	0.00411749	0.0215966	0.233093	-0.979704	-1.2128		SOX7	NA		-2	-2	0								SOX7	NA		-2
SOX8	0.0224943	0.0871653	-2	-2	0		TAF2	19	18.3533	1.03524	0.473456	+	SOX8	0.181449	0.320701	-2	-2	0		TFAP2A	2	8.82399	0.226655	0.00618454	--	TFAM	0.00156269	0.0104505	0.223797	-0.704986	-0.928783	cluster1	SOX8	1	1	-2	-2	0								SOX8	0.0590582	0.133921	-2
SOX9	0.00348299	0.023994	-2	-2	0		TOPORS	20	21.1883	0.943916	0.445795	-	SOX9	0.0559297	0.129462	-2	-2	0		TFAP2C	1	4.13467	0.241857	0.0782506	-	TFAP2A	0.376933	0.497669	0.508443	0.298127	-0.210316		SOX9	0.0130512	0.08505	-2	-2	0								SOX9	3.50538e-08	1.30238e-06	0.961677
SP1	NA		-2	-2	0		ZFP35	18	38.6463	0.465762	5.66686e-05	--	SP1	NA		-2	-2	0		TRP63	2	9.35343	0.213825	0.00396594	--	TFAP2B	0.488631	0.592763	0.202301	0.0945818	-0.107719		SP1	NA		-2	-2	0								SP1	1	1	-2
SP100	0.98636	1	2.69015	2.70771	-0.0175582		DACH1	18	37.9003	0.474931	9.05083e-05	--	SP100	0.444544	0.623729	2.87124	2.49935	0.371889		TFE	2	0.756342	2.64431	0.174356	+	TFAP2C	0.764782	0.840161	0.183882	0.286387	0.102506		SP100	0.761879	1	2.15125	2.41307	-0.26182								SP100	0.309143	0.506157	2.17645
SP140	0.964541	1	-2	-2	0		ZFP618	15	26.4108	0.567949	0.00710184	--	SP140	0.493763	0.684364	-2	-2	0		CAMTA1	1	2.54635	0.392719	0.272759	-	TFAP2E	0.488631	0.592763	0.191195	0.0901863	-0.101009		SP140	0.563318	0.900581	-2	-2	0								SP140	0.529368	0.705417	-2
SP140L	0.153576	0.369776	-2	-2	0		TFEC	36	67.4446	0.533772	3.95738e-06	--	SP140L	0.0949094	0.198526	-2	-2	0		ZFP629	1	1.1093	0.901468	0.675498	-	TFAP4	0.23295	0.426809	1.22807	0.399538	-0.828531		SP140L	0.343253	0.655255	-2	-2	0								SP140L	0.635586	0.831946	-2
SP2	0.371093	0.582476	-2	-2	0		NKX1-2	15	9.10203	1.64798	0.0317364	++	SP2	NA		-2	-2	0		FOXO3	1	2.16818	0.461216	0.357719	-	TFB1M	0.982479	0.997394	0.195472	0.0124177	-0.183054		SP2	NA		-2	-2	0								SP2	NA		-2
SP3	1	1	-2	-2	0		PUS1	34	19.6962	1.72622	0.000773531	++	SP3	NA		-2	-2	0		FOSL1	4	2.04212	1.95874	0.147696	+	TFCP2	1.35e-09	3.61125e-07	0.514407	-2.52958	-3.04399	cluster1	SP3	NA		-2	-2	0								SP3	0.371093	0.525625	-2
SPDEF	1	1	-2	-2	0		ZFP668	16	6.5654	2.43702	0.000368747	++	SPDEF	0.0596605	0.132064	-2	-2	0		PRDX5	2	2.79847	0.714677	0.466563	-	TFCP2L1	0.00213188	0.0134183	0.0812876	-1.85406	-1.93535		SPDEF	0.583882	0.900581	-2	-2	0								SPDEF	0.266402	0.446779	-2
SPI1	0.885518	1	1.4719	1.32591	0.145996		LBX2	2	28.3506	0.0705453	2.18597e-11	--	SPI1	5.93314e-08	3.00613e-06	2.21308	1.49024	0.722838	T	SMARCC1	3	5.69778	0.526521	0.17424	-	TFDP1	0.0741934	0.194576	2.18307	1.41284	-0.770226		SPI1	0.695093	1	-2	-2	0								SPI1	0.360375	0.525625	-2
SREBF2	1	1	-2	-2	0		FOXF1	2	13.1308	0.152314	8.61171e-05	--	SREBF2	0.100348	0.20428	-2	-2	0		ZFP36	5	3.90777	1.2795	0.352763	+	RELB	0.000295293	0.00272382	-0.0736946	2.01727	2.09096	cluster2	SREBF2	NA		-2	-2	0								SREBF2	0.371093	0.525625	-2
SRF	0.0103672	0.0499115	1.74216	1.57562	0.166545		FOXF2	2	7.46068	0.268072	0.0145599	--	SRF	0.250005	0.420673	1.6923	1.45031	0.241997		IRF7	3	3.45396	0.868567	0.54483	-	TFE3	0.000130152	0.00148152	0.948188	-0.611895	-1.56008	cluster1	SRF	0.379471	0.665351	-2	-2	0								SRF	0.00133301	0.00601721	-2
SSRP1	0.0166082	0.0698105	-2	-2	0		HES2	6	8.20675	0.731106	0.267528	-	SSRP1	0.492874	0.684364	-2	-2	0		STAT3	1	2.36987	0.421964	0.310066	-	TFEB	0.00143067	0.00968871	0.613058	-0.717255	-1.33031	cluster1	SSRP1	0.304586	0.610734	-2	-2	0								SSRP1	2.92921e-05	0.000224573	0.556637
STAT1	0.00944202	0.0468324	-2	-2	0		HOXD8	21	55.3583	0.379347	1.24706e-08	--	STAT1	2.00577e-06	3.5178e-05	0.832758	-2	2.83276	T	LMO4	3	0.630285	4.75975	0.0242223	++	TFEC	0.12574	0.276797	0.17682	0	-0.17682		STAT1	0.000119925	0.00173669	1.07337	-2	3.07337	T							STAT1	1.10918e-08	6.00742e-07	0.764163
STAT2	0.855132	1	-2	-2	0		CC2D1A	10	5.81933	1.71841	0.0559045	+	STAT2	0.00109705	0.00537909	-2	-2	0		ZFPM1	1	1.5379	0.650239	0.54254	-	NR4A3	0.000538337	0.00443093	0.350928	2.56223	2.2113	cluster2	STAT2	0.00388163	0.0297592	-2	-2	0								STAT2	0.00313304	0.0121061	-2
STAT3	0.0292975	0.109789	0.436417	-2	2.43642		SMAD3	8	31.1856	0.256528	1.63667e-07	--	STAT3	1.5029e-05	0.000187391	0.619514	-2	2.61951	T	ZHX3	4	4.68932	0.853002	0.494031	-	TGIF2	0.608629	0.697252	0.283121	0.200502	-0.0826189		STAT3	2.24e-05	0.000545228	0.758993	-2	2.75899	T							STAT3	6.64579e-07	1.39414e-05	0.664422
STAT5A	0.371093	0.582476	-2	-2	0		TCEB3	5	3.58113	1.39621	0.282656	+	STAT5A	0.0224943	0.0614215	-2	-2	0		MSX2	1	2.31945	0.431137	0.321468	-	TGIF2LX	0.287314	0.42817	0.122679	0	-0.122679		STAT5A	0.0224943	0.123877	-2	-2	0								STAT5A	0.0755606	0.166694	-2
STAT5B	0.105645	0.274346	-2	-2	0		PHTF1	2	5.37169	0.372322	0.0791251	-	STAT5B	0.0224943	0.0614215	-2	-2	0		GATAD1	2	2.82368	0.708296	0.460485	-	THAP11	0.004017	0.0213734	0.694421	-0.748759	-1.44318		STAT5B	0.100348	0.288501	-2	-2	0								STAT5B	0.0224943	0.0613827	-2
STAT6	1	1	-2	-2	0		PRDM14	20	51.0311	0.391918	9.44083e-08	--	STAT6	0.833935	1	-2	-2	0		ZFP13	3	0.857188	3.49982	0.0534617	+	THRA	1	1	0.955938	0.607922	-0.348015		STAT6	0.0360317	0.163801	-2	-2	0								STAT6	0.00915169	0.0300698	-2
SUB1	0.249111	0.502272	3.69719	3.72594	-0.0287507		CREB3L1	15	21.0391	0.712958	0.089987	-	SUB1	0.982168	1	3.55112	3.47983	0.0712828		DACH2	2	9.02569	0.22159	0.00522545	--	THRB	0.683473	0.77143	0.188556	0.0848295	-0.103726		SUB1	0.0602695	0.222315	3.57182	3.98292	-0.411095								SUB1	1.10293e-05	0.000102445	3.63457
TADA2A	NA		-2	-2	0		ZEB2	15	32.3794	0.463258	0.00021253	--	TADA2A	NA		-2	-2	0		ZFP711	3	5.01707	0.597958	0.256834	-	THYN1	0.379827	0.499282	0.0985946	-0.315212	-0.413807		TADA2A	NA		-2	-2	0								TADA2A	1	1	-2
TADA2B	1	1	-2	-2	0		RREB1	4	37.9003	0.10554	1.82822e-13	--	TADA2B	1	1	-2	-2	0		SMARCA1	4	5.24397	0.76278	0.394428	-	TLX1	0.287314	0.42817	0.0809633	0	-0.0809633		TADA2B	NA		-2	-2	0								TADA2B	1	1	-2
TAX1BP1	NA		-2	-2	0		ZFP13	4	5.07326	0.788447	0.412376	-	TAX1BP1	1	1	-2	-2	0		CRX	2	2.24382	0.891339	0.609958	-	TOX	1	1	0	-0.00904439	-0.00904439		TAX1BP1	0.181449	0.41248	-2	-2	0								TAX1BP1	0.371093	0.525625	-2
TBP	0.496673	0.744259	1.38886	1.37975	0.0091169		HLX	21	36.1097	0.581561	0.00241674	--	TBP	0.0321861	0.0819936	1.13228	1.35678	-0.224506		HIF3A	3	2.92452	1.02581	0.563365	+	TOX2	0.711531	0.793061	-0.00401779	0.0802744	0.0842922		TBP	0.448964	0.758074	-2	-2	0								TBP	9.43436e-05	0.000624218	0.738309
TBX2	0.386925	0.603506	-2	-2	0		JDP2	8	21.3375	0.374926	0.000404933	--	TBX2	0.898948	1	-2	-2	0		HOXB2	4	6.22722	0.642341	0.249573	-	TOX3	0.397929	0.517985	-0.0490503	-0.240119	-0.191069		TBX2	0.789268	1	-2	-2	0								TBX2	0.121304	0.2353	-2
TBX21	0.075927	0.220233	-2	-2	0		STAT5A	3	9.40046	0.319133	0.0107129	--	TBX21	0.0128512	0.0406956	-2	-2	0		PRDM16	2	4.08425	0.489686	0.220419	-	TOX4	0.00364375	0.020097	0.153073	-1.28782	-1.4409		TBX21	NA		-2	-2	0								TBX21	NA		-2
TBX3	0.183431	0.38881	-2	-2	0		ZFP827	9	50.5834	0.177924	2.53112e-14	--	TBX3	0.556298	0.759497	-2	-2	0		SALL2	1	1.43705	0.69587	0.576886	-	TP53	0.521355	0.618459	0.112366	0.264934	0.152568		TBX3	1	1	-2	-2	0								TBX3	0.0224943	0.0613827	-2
TCF12	0.000177444	0.00258859	0.913303	-2	2.9133	T	GZF1	4	12.2355	0.326917	0.00387333	--	TCF12	0.190018	0.331985	0.465312	0.713017	-0.247705		OSR2	2	7.43737	0.268912	0.019156	--	TRPS1	0.536514	0.630824	0.353665	0.1928	-0.160866		TCF12	0.00027674	0.00338142	-2	0.331191	-2.33119								TCF12	0.00115075	0.00534434	0.445786
TCF20	0.00922515	0.0462189	-2	-2	0		BAHD1	3	7.46068	0.402108	0.0471423	--	TCF20	0.258486	0.431757	-2	-2	0		ATF5	1	2.62199	0.38139	0.257968	-	TSHZ2	0.287314	0.42817	0.0800526	0	-0.0800526		TCF20	0.000175476	0.00228704	-2	-0.897833	-1.10217								TCF20	0.00795635	0.0270628	0.23262
TCF21	0.155029	0.369929	-2	-2	0		PITX3	7	29.3951	0.238135	1.67266e-07	--	TCF21	0.140309	0.27226	-2	-2	0		ZBTB8A	1	1.71438	0.583303	0.485396	-	TTF1	0.671586	0.762842	0.0827953	0.143127	0.0603315		TCF21	0.589639	0.900581	-2	-2	0								TCF21	0.799846	1	-2
TCF25	0.181449	0.387926	-2	-2	0		ESX1	4	45.9578	0.0870364	5.215e-17	--	TCF25	0.787406	0.999739	-2	-2	0		ZFP672	2	3.65565	0.547098	0.28773	-	TWIST1	0.196957	0.379121	0	0.17542	0.17542		TCF25	1	1	-2	-2	0								TCF25	0.181449	0.324592	-2
TCF3	0.118251	0.297728	-2	-2	0		SMAD4	8	22.382	0.357429	0.000187617	--	TCF3	0.0111165	0.0362082	-2	0.0326939	-2.03269		ZFP523	3	2.14297	1.39993	0.362546	+	TWIST2	0.651098	0.744311	0.0969759	0.177454	0.0804777		TCF3	1	1	-2	-2	0								TCF3	0.0248679	0.0667288	-2
TCF4	0.00267352	0.0192184	0.878248	-2	2.87825	T	RFXAP	2	7.46068	0.268072	0.0145599	--	TCF4	0.239303	0.404156	0.753283	0.729874	0.0234086		ZFP512	1	0.655497	1.52556	0.485503	+	UBP1	2.08e-09	3.70933e-07	0.746082	-2.53592	-3.282	cluster1	TCF4	0.00902006	0.0627774	-2	-2	0								TCF4	0.000918689	0.00439334	0.176214
TCF7	0.00166169	0.0135115	-2	-2	0		DEDD	6	15.5182	0.386642	0.0031706	--	TCF7	0.10264	0.205835	-2	-2	0		STAT5A	2	1.58832	1.25919	0.474186	+	UBTF	0.030121	0.0994736	0.0288438	-0.378516	-0.40736		TCF7	1	1	-2	-2	0								TCF7	1	1	-2
TCF7L1	0.181449	0.387926	-2	-2	0		LBX1	14	44.6149	0.313797	1.05816e-08	--	TCF7L1	1	1	-2	-2	0		ZFP30	1	3.73129	0.268004	0.108866	-	USF1	0.00336945	0.0191772	2.21795	0.6709	-1.54705	cluster1	TCF7L1	NA		-2	-2	0								TCF7L1	1	1	-2
TCF7L2	0.00175887	0.0138476	-0.785552	-2	1.21445	T	PAX7	6	24.0234	0.249757	3.67616e-06	--	TCF7L2	0.0696337	0.149075	-2	-2	0		SUB1	1	1.61353	0.619759	0.517568	-	USF2	0.0223777	0.0798137	1.97696	0.391664	-1.5853		TCF7L2	0.536009	0.876902	-2	-2	0								TCF7L2	4.77813e-06	5.62887e-05	0.441297
TEAD1	3.44568e-05	0.000949476	1.6362	-2	3.6362	T	PHTF2	9	15.8166	0.569021	0.0351824	--	TEAD1	0.357192	0.538913	1.1762	1.35945	-0.183255		TRIM16	4	2.57156	1.55547	0.256216	+	VDR	0.472617	0.583949	1.95958	1.49229	-0.467284		TEAD1	0.3268	0.651932	-2	-2	0								TEAD1	3.70347e-06	4.91556e-05	-2
TEAD2	2.39594e-05	0.000742741	1.35398	-2	3.35398	T	POU4F1	12	28.4998	0.421056	0.000165873	--	TEAD2	0.0353157	0.0877715	1.14871	0.781234	0.367475		TBX20	3	6.88272	0.435874	0.0830453	-	VEZF1	0.739986	0.819653	-0.0106124	-0.161503	-0.150891		TEAD2	0.833935	1	-2	-2	0								TEAD2	0.000384708	0.00211152	-2
TEAD3	3.43113e-07	0.000170184	1.8191	-2	3.8191	T	ZBTB17	3	4.92405	0.609255	0.253114	-	TEAD3	0.802531	1	1.37939	1.26956	0.109832		DMRTA1	1	8.26934	0.120929	0.00200252	--	WIZ	0.00712204	0.0337194	0.401736	-0.281636	-0.683372		TEAD3	0.224639	0.490691	-2	-0.93076	-1.06924								TEAD3	6.98978e-08	1.87559e-06	1.33894
TEAD4	6.88037e-06	0.000341266	1.5045	-2	3.5045	T	DBP	17	20.4423	0.83161	0.24341	-	TEAD4	0.339114	0.538913	1.16428	1.08119	0.0830963		SS18L1	2	3.17664	0.629596	0.380409	-	XBP1	0.381957	0.500851	-0.0810417	-0.120922	-0.0398804		TEAD4	0.683481	0.998615	-2	-2	0								TEAD4	1.2513e-05	0.000111922	-2
TERF2	0.338008	0.582476	-2	-2	0		ADNP2	15	9.69889	1.54657	0.0527414	+	TERF2	0.674166	0.888496	-0.0500304	-2	1.94997		SOX6	4	6.50454	0.614955	0.216739	-	YBX1	0.0849223	0.214452	0.0315559	0.209714	0.178158		TERF2	0.672604	0.992577	-2	-2	0								TERF2	0.114769	0.223521	-2
TERF2IP	0.446873	0.675759	-2	-2	0		BCL6	4	6.71461	0.595716	0.178015	-	TERF2IP	0.00252617	0.0098456	-2	-2	0		DBX1	1	1.46226	0.683872	0.568193	-	NFKB2	9.14e-08	3.959e-06	-0.332504	2.29613	2.62864	cluster2	TERF2IP	0.371093	0.655255	-2	-2	0								TERF2IP	0.0144328	0.0434498	-2
TFAM	0.0742475	0.220233	3.63496	3.52827	0.106699		GTF2E1	19	10.445	1.81906	0.00573415	++	TFAM	0.00347524	0.0129894	3.2007	3.4608	-0.260106		MEIS2	2	3.00016	0.666632	0.419246	-	REL	1.6e-08	1.712e-06	-0.057901	2.69288	2.75078	cluster2	TFAM	3.06e-08	3.9882e-06	2.6224	3.22033	-0.597922								TFAM	0.00185248	0.00764744	3.23819
TFAP2A	0.0590582	0.181544	-2	-2	0		GTF2E2	24	25.5155	0.940604	0.422428	-	TFAP2A	0.181449	0.320701	-2	-2	0		POU4F1	1	4.81538	0.207668	0.0441586	--	YEATS4	0.0174471	0.0671523	0.460454	-0.609878	-1.07033		TFAP2A	0.0142662	0.0871575	-2	-2	0								TFAP2A	0.000482403	0.00253262	-2
TFAP2B	0.371093	0.582476	-2	-2	0		MCM8	28	39.3924	0.710797	0.0249133	--	TFAP2B	1	1	-2	-2	0		RBPJL	1	0.958034	1.0438	0.621582	+	YY1	0.018476	0.0701041	0.586726	-0.684721	-1.27145		TFAP2B	0.0360317	0.163801	-2	-2	0								TFAP2B	0.00592154	0.0210302	-2
TFAP2C	0.371093	0.582476	-2	-2	0		NKRF	22	9.10203	2.41704	3.62065e-05	++	TFAP2C	0.181449	0.320701	-2	-2	0		SOX15	2	2.49593	0.801305	0.542753	-	YY2	0.0773035	0.199794	0.249225	-0.0830046	-0.33223		TFAP2C	0.0934925	0.288501	-2	-2	0								TFAP2C	0.00385729	0.0143313	-2
TFAP2E	0.371093	0.582476	-2	-2	0		NR1D1	11	4.62562	2.37806	0.00374491	++	TFAP2E	1	1	-2	-2	0		GRHL2	1	6.50454	0.153739	0.0100454	--	ZBED1	0.287314	0.42817	-0.10269	0	0.10269		TFAP2E	0.100348	0.288501	-2	-2	0								TFAP2E	0.0360317	0.0892477	-2
TFAP4	1.5029e-05	0.000532455	1.68895	1.17916	0.509792	T	PRDM4	17	7.01304	2.42406	0.000262464	++	TFAP4	0.00214129	0.00887663	1.74508	1.30989	0.435189	T	RORC	1	0.0504228	19.8323	0.0497892	++	ZBTB11	0.370919	0.491192	0	0.070677	0.070677		TFAP4	0.572019	0.900581	1.21887	1.05	0.168863								TFAP4	8.56478e-10	6.89465e-08	1.69992
TFB1M	0.624835	0.880449	-2	-2	0		PSMC3IP	24	24.0234	0.999026	0.536337	-	TFB1M	0.897142	1	-2	-2	0		KLF5	2	11.093	0.180294	0.000884709	--	ZBTB20	0.350686	0.491192	0.43297	0.126729	-0.306241		TFB1M	NA		-2	-2	0								TFB1M	NA		-2
TFCP2	0.113972	0.289899	2.00175	1.60403	0.397724		ZFP184	18	21.4868	0.837725	0.245514	-	TFCP2	3.50538e-08	1.99807e-06	-2	2.06174	-4.06174		E2F2	2	1.56311	1.2795	0.465862	+	ZEB2	0.196957	0.379121	0	-0.162978	-0.162978		TFCP2	1.5e-05	0.000418929	-2	1.23152	-3.23152								TFCP2	0.000413539	0.00221932	1.40186
TFCP2L1	0.614268	0.871465	-2	-2	0		ZFP553	30	12.9816	2.31097	4.29194e-06	++	TFCP2L1	8.57926e-05	0.000674507	-2	-2	0		MY	3	2.62199	1.14417	0.489682	+	ZFHX3	0.37767	0.497669	0.852055	1.15107	0.299012		TFCP2L1	0.00804524	0.0571943	-2	-2	0								TFCP2L1	0.00307878	0.0119924	-2
TFDP1	8.88117e-06	0.00040046	1.37704	-2	3.37704	T	ZHX2	9	10.2957	0.874148	0.408256	-	TFDP1	0.000178982	0.0012366	1.15814	-2	3.15814	T	LMX1A	1	0.605074	1.65269	0.458492	+	ZFHX4	1	1	0.012365	0	-0.012365		TFDP1	0.0366713	0.163801	-2	-2	0								TFDP1	1.40516e-05	0.000121195	-2
TFDP2	0.00102839	0.00977011	0.794952	-2	2.79495	T	ZIK1	12	7.75911	1.54657	0.0777335	+	TFDP2	1.00209e-06	2.28477e-05	1.14563	-2	3.14563	T	FOSB	1	4.21031	0.237512	0.0734951	-	ZFP42	0.333556	0.481004	0.333899	0.0874429	-0.246456		TFDP2	0.164072	0.396001	-2	-2	0								TFDP2	0.000384708	0.00211152	-2
TFE3	0.00697954	0.0368282	-2	-2	0		HDAC2	9	1.79056	5.02635	5.1627e-06	++	TFE3	0.021098	0.0612782	-2	-2	0		ZKSCAN17	1	3.20185	0.31232	0.165887	-	ZFP91	0.0582592	0.159024	0.300477	0	-0.300477		TFE3	0.142213	0.356445	-2	-2	0								TFE3	0.000300585	0.00177052	-2
TFEB	0.0305935	0.112403	0.987285	0.384133	0.603152		GTF2F1	20	17.9056	1.11697	0.331869	+	TFEB	0.0252226	0.0672596	0.585609	0.773485	-0.187876		DDX41	2	1.31099	1.52556	0.378674	+	ZFPM1	0.157886	0.326135	0.463807	0.162003	-0.301804		TFEB	0.00657605	0.0489368	-2	0.793403	-2.7934								TFEB	9.57539e-06	9.24983e-05	1.11936
TFEC	0.371093	0.582476	-2	-2	0		RUVBL2	46	32.5286	1.41414	0.00835495	++	TFEC	NA		-2	-2	0		SMAD1	1	1.81522	0.550897	0.454571	-	ZFX	0.287314	0.42817	0.109748	0	-0.109748		TFEC	1	1	-2	-2	0								TFEC	1	1	-2
TGIF1	0.155132	0.369929	-2	-2	0		TAF6L	17	11.9371	1.42413	0.0799064	+	TGIF1	0.000321048	0.00192629	-2	-2	0		HEYL	1	3.40354	0.293812	0.141551	-	ZHX1	1	1	0.00557507	-0.000437762	-0.00601283		TGIF1	0.000300719	0.00356306	-2	-2	0								TGIF1	2.88885e-05	0.000224573	-2
TGIF2	0.589639	0.847712	-2	-2	0		GABPB1	26	17.3088	1.50213	0.0198448	++	TGIF2	0.371093	0.538913	-2	-2	0		RAR	1	0.579862	1.72455	0.44446	+	ZKSCAN1	0.0128394	0.0536648	0.732849	-0.0974708	-0.83032		TGIF2	0.100348	0.288501	-2	-2	0								TGIF2	0.0590582	0.133921	-2
TGIF2LX	1	1	-2	-2	0		NFX1	28	14.1753	1.97527	0.000210999	++	TGIF2LX	NA		-2	-2	0		NCOA2	1	0.126057	7.93292	0.119877	+	ZNF143	0.370919	0.491192	0	0.0806599	0.0806599		TGIF2LX	1	1	-2	-2	0								TGIF2LX	0.371093	0.525625	-2
TGIF2LY	NA		-2	-2	0		CREB3L2	17	30.5888	0.555759	0.00298657	--	TGIF2LY	NA		-2	-2	0		TBX22	1	9.90809	0.100928	0.000429118	--	ZNF148	0.0684572	0.182212	0.395135	-0.0398995	-0.435034		TGIF2LY	1	1	-2	-2	0								TGIF2LY	0.371093	0.525625	-2
THAP11	0.0591721	0.181544	-2	-2	0		TCF7L1	19	41.183	0.461356	2.74908e-05	--	THAP11	0.0383005	0.0914767	-2	-2	0		RORA	3	5.19355	0.577639	0.232957	-	ZNF207	0.00706226	0.0337194	0.553629	-0.49059	-1.04422	cluster1	THAP11	1	1	-2	-2	0								THAP11	0.204894	0.350935	-2
THRA	0.00603985	0.0344341	-2	-2	0		AEBP1	17	43.5704	0.390173	7.79554e-07	--	THRA	0.0332897	0.084334	-2	-2	0		KLF11	2	1.21015	1.65269	0.342123	+	ZNF22	0.196957	0.379121	0	-0.175726	-0.175726		THRA	0.674987	0.992577	-2	-2	0								THRA	0.0142662	0.0433369	-2
THRB	0.371093	0.582476	-2	-2	0		FOXC2	11	50.285	0.218753	1.09994e-12	--	THRB	0.589639	0.78849	-2	-2	0		MEIS1	2	5.01707	0.398639	0.11807	-	ZNF24	0.370919	0.491192	0	-0.0997395	-0.0997395		THRB	1	1	-2	-2	0								THRB	NA		-2
THYN1	1	1	1.62103	1.71659	-0.0955658		FOXS1	10	38.9448	0.256774	4.42697e-09	--	THYN1	0.172914	0.320701	1.70527	1.75362	-0.0483537		ZFP521	2	5.26919	0.379565	0.0988678	-	ZNF280C	0.103733	0.248867	-0.110667	0.493759	0.604427		THYN1	0.0774231	0.266004	-2	0.7463	-2.7463								THYN1	0.587057	0.776566	-2
TLX1	1	1	-2	-2	0		NFI	10	18.0548	0.553868	0.0206225	--	TLX1	NA		-2	-2	0		ZFP526	1	2.19339	0.455915	0.351461	-	ZNF316	0.287314	0.42817	0.0905582	0	-0.0905582		TLX1	NA		-2	-2	0								TLX1	NA		-2
TOX	NA		-2	-2	0		NR2F2	6	19.2486	0.311712	0.000187263	--	TOX	1	1	-2	-2	0		SSBP3	1	2.57156	0.388868	0.267751	-	ZNF326	0.534056	0.62934	0.0887011	0	-0.0887011		TOX	NA		-2	-2	0								TOX	1	1	-2
TOX2	1	1	-2	-2	0		RARG	6	18.2041	0.329597	0.000424126	--	TOX2	0.589639	0.78849	-2	-2	0		NEUROG3	2	3.83213	0.521902	0.258282	-	ZNF362	0.453847	0.567308	0.207273	0.0125075	-0.194766		TOX2	1	1	-2	-2	0								TOX2	1	1	-2
TOX3	1	1	-2	-2	0		SIX5	12	24.6202	0.487404	0.00205384	--	TOX3	0.17753	0.320701	-2	-2	0		BACH2	2	2.36987	0.843927	0.576023	-	ZNF384	0.0011574	0.00814747	1.10381	-0.188361	-1.29217	cluster1	TOX3	1	1	-2	-2	0								TOX3	0.422678	0.584674	-2
TOX4	0.670129	0.928446	-2	-2	0		SNAI1	7	37.1542	0.188404	1.65162e-10	--	TOX4	0.000270615	0.00169042	-2	-2	0		FOXO1	2	2.89931	0.689819	0.442527	-	ZNF512	0.156777	0.3251	0.28427	-0.302902	-0.587172		TOX4	1	1	-2	-2	0								TOX4	0.181449	0.324592	-2
TP53	0.789268	1	-2	-2	0		TEAD1	7	18.6517	0.375301	0.000959654	--	TP53	0.181449	0.320701	-2	-2	0		BHLHE40	1	0.52944	1.88879	0.415301	+	ZNF512B	0.0374276	0.116417	0.287987	-0.065062	-0.353049		TP53	NA		-2	-2	0								TP53	0.00592154	0.0210302	-2
TP63	NA		-2	-2	0		YAP1	15	46.2562	0.324281	1.03854e-08	--	TP63	NA		-2	-2	0		PSIP1	1	2.57156	0.388868	0.267751	-	ZNF574	0.287314	0.42817	-0.0967029	0	0.0967029		TP63	NA		-2	-2	0								TP63	0.371093	0.525625	-2
TP73	NA		-2	-2	0		BCLAF1	27	13.1308	2.05623	0.000129952	++	TP73	NA		-2	-2	0		NR1H3	1	0.831977	1.20196	0.569895	+	ZNF581	0.287314	0.42817	0.0938414	0	-0.0938414		TP73	NA		-2	-2	0								TP73	1	1	-2
TRPS1	0.100348	0.264749	-2	-2	0		BRCA1	34	47.4499	0.716545	0.0165216	--	TRPS1	0.418492	0.596532	-2	-2	0		RXRA	1	0.882399	1.13327	0.591365	+	ZNF592	0.287314	0.42817	0.0915908	0	-0.0915908		TRPS1	1	1	-2	-2	0								TRPS1	0.0224943	0.0613827	-2
TSC22D1	NA		-2	-2	0		TAF1B	18	13.8769	1.29712	0.145378	+	TSC22D1	NA		-2	-2	0		HES2	1	1.38663	0.721174	0.594475	-	ZNF644	0.370919	0.491192	0	-0.0714508	-0.0714508		TSC22D1	1	1	-2	-2	0								TSC22D1	NA		-2
TSC22D3	NA		-2	-2	0		NOTCH1	13	39.84	0.326305	1.25687e-07	--	TSC22D3	NA		-2	-2	0		MXI1	1	2.14297	0.466642	0.364064	-	ZNF653	0.287314	0.42817	0.0933332	0	-0.0933332		TSC22D3	1	1	-2	-2	0								TSC22D3	NA		-2
TSHZ2	1	1	-2	-2	0		ZFP423	7	31.9317	0.219218	1.82285e-08	--	TSHZ2	NA		-2	-2	0		IRX4	1	7.58864	0.131776	0.00375433	--	ZNF687	0.330649	0.47886	0.0690729	-0.0666123	-0.135685		TSHZ2	NA		-2	-2	0								TSHZ2	0.371093	0.525625	-2
TTF1	1	1	-2	-2	0		GLI1	3	13.8769	0.216187	0.000243241	--	TTF1	0.371093	0.538913	-2	-2	0		MYOCD	2	6.65581	0.300489	0.0353341	--	ZNF740	0.287314	0.42817	0.063305	0	-0.063305		TTF1	NA		-2	-2	0								TTF1	0.371093	0.525625	-2
TWIST1	NA		-2	-2	0		TAF7	6	19.0993	0.314147	0.000210686	--	TWIST1	0.371093	0.538913	-2	-2	0		NKX2-5	1	4.18509	0.238943	0.0750492	-	ZNF768	0.287314	0.42817	0.0623462	0	-0.0623462		TWIST1	NA		-2	-2	0								TWIST1	1	1	-2
TWIST2	1	1	-2	-2	0		CDK9	4	2.38742	1.67545	0.207263	+	TWIST2	0.371093	0.538913	-2	-2	0		ZFP687	1	0.630285	1.58658	0.47217	+	ZNF787	0.045423	0.136524	0.410935	-0.0808562	-0.491791		TWIST2	NA		-2	-2	0								TWIST2	NA		-2
UBP1	0.0243139	0.0934861	1.98268	1.65991	0.322772		RBBP8	8	17.0104	0.470302	0.00790261	--	UBP1	1.15676e-10	1.75828e-08	0.822815	1.91969	-1.09687		TSHZ3	2	1.63874	1.22045	0.490598	+	ZNF800	0.084979	0.214452	0.481196	0.0331113	-0.448084		UBP1	9.91e-06	0.0003128	-2	1.24067	-3.24067								UBP1	0.000410717	0.00221932	1.4781
UBTF	0.719987	0.981081	3.28565	3.28845	-0.00279333		RNF4	30	20.8899	1.4361	0.0237844	++	UBTF	0.000317786	0.00192629	3.04195	3.39328	-0.351334		BASP1	1	0.428594	2.33321	0.352326	+	ZNFX1	0.370919	0.491192	0	-0.0499026	-0.0499026		UBTF	6e-11	2.346e-08	2.33135	3.09129	-0.759934								UBTF	0.25312	0.425982	2.8181
USF1	3.00304e-06	0.000335443	2.01421	-2	4.01421	T	MNX1	15	59.6855	0.251318	1.64395e-13	--	USF1	0.0354166	0.0877715	1.72419	1.35011	0.374082		RCOR3	1	1.56311	0.639751	0.534138	-								USF1	0.0762884	0.266004	-2	-2	0								USF1	1.33702e-08	6.00742e-07	1.47595
USF2	4.50221e-06	0.000335443	1.84999	-2	3.84999	T	NEUROD1	6	32.5286	0.184453	1.92786e-09	--	USF2	0.102521	0.205835	1.80976	1.31708	0.492677		OTX2	2	4.68932	0.426501	0.147936	-								USF2	0.0474723	0.192106	0.923434	-2	2.92343								USF2	7.49772e-09	5.17343e-07	1.6599
VDR	0.000105359	0.00174194	0.792446	-2	2.79245	T	NEUROG3	12	22.6805	0.52909	0.00652375	--	VDR	0.000718834	0.00376768	1.00714	-2	3.00714	T	PHOX2A	3	4.61369	0.650239	0.318238	-								VDR	0.100348	0.288501	-2	-2	0								VDR	0.00166169	0.00704034	-2
ZFHX3	0.00258448	0.0188515	-2	-2	0		TAF4	28	22.382	1.251	0.12067	+	ZFHX3	0.00156364	0.0070596	-0.465834	-2	1.53417	T	TAF7	1	3.22706	0.30988	0.162651	-								ZFHX3	0.155132	0.381487	-2	-2	0								ZFHX3	0.000113159	0.000728742	-2
ZNF384	0.0107874	0.0504771	-2	-2	0		ZFP672	6	21.636	0.277316	2.71953e-05	--	ZNF384	0.422678	0.596532	-2	-2	0		MCM8	1	6.65581	0.150245	0.00876841	--								ZNF384	1	1	-2	-2	0								ZNF384	0.371093	0.525625	-2
ZKSCAN1	0.0224943	0.0871653	-2	-2	0		MECOM	18	40.1385	0.448448	2.17677e-05	--	ZKSCAN1	0.589639	0.78849	-2	-2	0		FOXF2	1	1.26057	0.793292	0.639505	-								ZKSCAN1	NA		-2	-2	0								ZKSCAN1	0.0224943	0.0613827	-2
WIZ	0.0591721	0.181544	-2	-2	0		NKX6-1	13	50.7326	0.256245	1.72211e-11	--	WIZ	0.0590582	0.131622	-2	-2	0		AIRE	2	3.85735	0.518491	0.254276	-								WIZ	1	1	-2	-2	0								WIZ	0.0142662	0.0433369	-2
ZNF207	0.0664078	0.200843	-2	-2	0		ZFP37	21	43.8688	0.4787	2.91266e-05	--	ZNF207	0.0224943	0.0614215	-2	-2	0		CDK9	1	0.403383	2.47904	0.335553	+								ZNF207	0.0972011	0.288501	-2	-2	0								ZNF207	0.871746	1	-2
YY1	0.0686802	0.206457	-2	-2	0		HOXD4	13	28.0522	0.463422	0.000566751	--	YY1	0.0339878	0.0851562	-2	-2	0		MSL3	1	3.7565	0.266205	0.106666	-								YY1	0.0445533	0.185323	-2	-2	0								YY1	1.71739e-05	0.00013825	-2
ZNF800	0.075927	0.220233	-2	-2	0		MAFG	6	7.31147	0.820629	0.388866	-	ZNF800	1	1	-2	-2	0		TAF2	1	3.101	0.322476	0.179419	-								ZNF800	1	1	-2	-2	0								ZNF800	NA		-2
ZNF148	0.100348	0.264749	-2	-2	0		TEAD2	12	32.5286	0.368906	9.62709e-06	--	ZNF148	1	1	-2	-2	0		BRCA1	1	8.01723	0.124731	0.00252956	--								ZNF148	0.789268	1	-2	-2	0								ZNF148	0.00915169	0.0300698	-2
ZNF787	0.100348	0.264749	-2	-2	0		BCOR	3	2.98427	1.00527	0.591436	+	ZNF787	0.789268	0.999739	-2	-2	0		TAF1D	1	3.73129	0.268004	0.108866	-								ZNF787	NA		-2	-2	0								ZNF787	NA		-2
ZBTB20	0.108319	0.278375	-2	-2	0		CBX2	36	35.3636	1.018	0.481712	+	ZBTB20	0.759766	0.989866	-2	-2	0		POU5F1	1	4.71453	0.21211	0.0481153	--								ZBTB20	0.855132	1	-2	-2	0								ZBTB20	0.00166169	0.00704034	-2
ZFP42	0.181449	0.387926	-2	-2	0		HOXB6	27	47.5991	0.567237	0.00033032	--	ZFP42	0.789268	0.999739	-2	-2	0		ZFP42	1	4.46242	0.224094	0.0595365	-								ZFP42	1	1	-2	-2	0								ZFP42	NA		-2
ZNF512B	0.181449	0.387926	-2	-2	0		HES5	5	19.3978	0.257762	4.26244e-05	--	ZNF512B	1	1	-2	-2	0		PCNA	1	6.45412	0.15494	0.01051	--								ZNF512B	NA		-2	-2	0								ZNF512B	NA		-2
ZFP91	0.181449	0.387926	-2	-2	0		PGR	22	66.6985	0.329843	7.83209e-12	--	ZFP91	NA		-2	-2	0		ZIC3	2	6.35328	0.314798	0.0445282	--								ZFP91	NA		-2	-2	0								ZFP91	NA		-2
ZFPM1	0.183431	0.38881	-2	-2	0		ZFP711	14	29.6935	0.471483	0.000482534	--	ZFPM1	0.36131	0.538913	-2	-2	0		ZSCAN10	2	3.93298	0.50852	0.242554	-								ZFPM1	0.293622	0.602756	-2	-2	0								ZFPM1	0.0546135	0.129943	-2
YEATS4	0.262193	0.526508	-2	-2	0		ARX	6	27.0077	0.222159	2.77481e-07	--	YEATS4	0.0208626	0.0609829	-2	-2	0		LIN28A	1	7.46258	0.134002	0.00421422	--								YEATS4	1	1	-2	-2	0								YEATS4	1	1	-2
YY2	0.371093	0.582476	-2	-2	0		CASZ1	16	13.1308	1.21851	0.233136	+	YY2	1	1	-2	-2	0		NANOG	1	5.37003	0.186219	0.0273867	--								YY2	1	1	-2	-2	0								YY2	1	1	-2
ZNF362	0.371093	0.582476	-2	-2	0		PRDM16	12	24.1726	0.49643	0.00269958	--	ZNF362	1	1	-2	-2	0		HNRNPA	1	5.89947	0.169507	0.0172175	--								ZNF362	NA		-2	-2	0								ZNF362	NA		-2
ZNF280C	0.554113	0.815549	-2	-2	0		DDX20	22	25.6647	0.857207	0.251894	-	ZNF280C	0.0206584	0.0609829	-2	-2	0		E2F1	1	4.71453	0.21211	0.0481153	--								ZNF280C	1	1	-2	-2	0								ZNF280C	NA		-2
YBX3	0.656587	0.920559	2.5688	2.43226	0.136541		CDX4	14	52.6724	0.265794	1.45666e-11	--	YBX3	5.76117e-05	0.000505211	2.5725	2.31067	0.261825		JARID2	1	3.73129	0.268004	0.108866	-								YBX3	0.0586374	0.222036	2.52806	2.81853	-0.290467								YBX3	0.0672664	0.150415	2.8361
YBX2	0.665712	0.92491	2.34633	2.27523	0.0711055		PTF1A	11	31.4841	0.349383	6.66027e-06	--	YBX2	0.00021205	0.00138136	2.37633	2.14054	0.23579		FOXH1	2	4.18509	0.477886	0.206602	-								YBX2	0.0342317	0.163801	2.31563	2.67857	-0.362933								YBX2	0.141931	0.267272	2.68667
YBX1	0.741572	1	2.93522	2.88825	0.0469725		PDX1	15	50.7326	0.295668	2.94909e-10	--	YBX1	0.00166471	0.00729912	2.92578	2.74261	0.183176		EN2	1	2.09255	0.477886	0.377017	-								YBX1	0.00263897	0.021954	2.83686	3.16504	-0.328178								YBX1	0.0672664	0.150415	3.09316
ZNF512	0.932647	1	-2	-2	0		ZKSCAN1	2	2.53663	0.788447	0.523399	-	ZNF512	0.208413	0.358627	-2	-2	0		PA2G4	1	7.61385	0.13134	0.00366844	--								ZNF512	0.142213	0.356445	-2	-2	0								ZNF512	0.108319	0.212676	-2
ZNF687	1	1	-2	-2	0		MEF2A	6	21.9344	0.273543	2.12537e-05	--	ZNF687	1	1	-2	-2	0		SET	1	6.35328	0.157399	0.0115028	--								ZNF687	1	1	-2	-2	0								ZNF687	0.0360317	0.0892477	-2
ZFHX4	1	1	-2	-2	0		NPAS3	17	85.7978	0.19814	2.96409e-22	--	ZFHX4	NA		-2	-2	0		TET1	1	3.25227	0.307477	0.159472	-								ZFHX4	1	1	-2	-2	0								ZFHX4	0.181449	0.324592	-2
ZHX1	1	1	-2	-2	0		HOXA2	16	41.7798	0.38296	9.57845e-07	--	ZHX1	1	1	-2	-2	0		ARNTL2	1	2.4203	0.413173	0.298999	-								ZHX1	NA		-2	-2	0								ZHX1	0.208413	0.355701	-2
ZNF326	1	1	-2	-2	0		LHX6	7	38.6463	0.18113	4.18206e-11	--	ZNF326	NA		-2	-2	0		HMGB2	1	7.03398	0.142167	0.00622913	--								ZNF326	1	1	-2	-2	0								ZNF326	0.271899	0.454419	-2
XBP1	1	1	-2	-2	0		PAX6	9	35.9605	0.250275	1.25771e-08	--	XBP1	0.371093	0.538913	-2	-2	0		ASH2L	1	2.72283	0.367265	0.239315	-								XBP1	NA		-2	-2	0								XBP1	0.371093	0.525625	-2
VEZF1	1	1	-2	-2	0		NKX2-2	10	38.1987	0.261789	8.31328e-09	--	VEZF1	0.418492	0.596532	-2	-2	0		SMARCA2	1	3.47917	0.287424	0.133296	-								VEZF1	1	1	-2	-2	0								VEZF1	1	1	-2
ZBED1	1	1	-2	-2	0		FOXO3	6	12.8324	0.467568	0.0201032	--	ZBED1	NA		-2	-2	0		NR0B1	1	3.90777	0.2559	0.094307	-								ZBED1	1	1	-2	-2	0								ZBED1	1	1	-2
ZNF592	1	1	-2	-2	0		GPBP1L1	4	11.4894	0.348145	0.00689707	--	ZNF592	NA		-2	-2	0		PRDM4	1	1.18494	0.843927	0.667126	-								ZNF592	1	1	-2	-2	0								ZNF592	1	1	-2
ZFX	1	1	-2	-2	0		SMARCA1	17	31.0364	0.547743	0.00233781	--	ZFX	NA		-2	-2	0		NEUROD1	1	5.49609	0.181948	0.024538	--								ZFX	NA		-2	-2	0								ZFX	NA		-2
ZNF316	1	1	-2	-2	0		PCGF6	7	9.8481	0.710797	0.211953	-	ZNF316	NA		-2	-2	0		E2F8	1	7.68948	0.130048	0.00342216	--								ZNF316	NA		-2	-2	0								ZNF316	NA		-2
ZNF574	1	1	-2	-2	0		OLIG1	7	81.9183	0.085451	7.70066e-30	--	ZNF574	NA		-2	-2	0		PHF5A	1	5.2944	0.188879	0.029246	--								ZNF574	NA		-2	-2	0								ZNF574	NA		-2
ZNF581	1	1	-2	-2	0		DMRTA2	3	24.6202	0.121851	1.00304e-08	--	ZNF581	NA		-2	-2	0		PPP1R8	1	4.94144	0.20237	0.0396483	--								ZNF581	NA		-2	-2	0								ZNF581	NA		-2
ZNF653	1	1	-2	-2	0		ARNT	3	2.38742	1.25659	0.435067	+	ZNF653	NA		-2	-2	0		RUVBL2	1	5.49609	0.181948	0.024538	--								ZNF653	NA		-2	-2	0								ZNF653	NA		-2
ZNF740	1	1	-2	-2	0		CUX1	2	2.68585	0.744645	0.48335	-	ZNF740	NA		-2	-2	0		SIN3A	1	2.62199	0.38139	0.257968	-								ZNF740	NA		-2	-2	0								ZNF740	NA		-2
ZNF768	1	1	-2	-2	0		IKZF4	6	21.1883	0.283175	3.928e-05	--	ZNF768	NA		-2	-2	0		SNAPC4	1	2.67241	0.374194	0.248491	-								ZNF768	NA		-2	-2	0								ZNF768	NA		-2
ZNF131	NA		-2	-2	0		PBX1	18	35.9605	0.500549	0.000295584	--	ZNF131	NA		-2	-2	0		ABT1	1	3.12622	0.319876	0.175947	-								ZNF131	NA		-2	-2	0								ZNF131	0.0224943	0.0613827	-2
ZNF281	NA		-2	-2	0		MED26	5	4.02877	1.24107	0.376807	+	ZNF281	NA		-2	-2	0		E2F3	1	3.63044	0.275448	0.118095	-								ZNF281	NA		-2	-2	0								ZNF281	0.100348	0.201951	-2
ZNF644	NA		-2	-2	0		HIVEP2	13	30.1412	0.431304	0.000144812	--	ZNF644	1	1	-2	-2	0		RFC1	1	4.91623	0.203408	0.0405136	--								ZNF644	NA		-2	-2	0								ZNF644	0.181449	0.324592	-2
ZHX2	NA		-2	-2	0		HOXB5	17	43.7196	0.388842	7.01056e-07	--	ZHX2	NA		-2	-2	0		OVOL2	1	8.97526	0.111417	0.00103587	--								ZHX2	NA		-2	-2	0								ZHX2	0.181449	0.324592	-2
ZBTB11	NA		-2	-2	0		NKX2-5	11	24.7695	0.444095	0.000772909	--	ZBTB11	1	1	-2	-2	0		POU4F2	1	4.26073	0.234702	0.0704774	-								ZBTB11	NA		-2	-2	0								ZBTB11	0.371093	0.525625	-2
ZNF318	NA		-2	-2	0		TBP	13	11.7879	1.10283	0.397358	+	ZNF318	NA		-2	-2	0		EZH2	1	6.75666	0.148002	0.00800651	--								ZNF318	NA		-2	-2	0								ZNF318	0.371093	0.525625	-2
ZNF462	NA		-2	-2	0		RFXANK	7	19.8454	0.352726	0.00039665	--	ZNF462	NA		-2	-2	0		MYBL2	1	8.29455	0.120561	0.00195617	--								ZNF462	NA		-2	-2	0								ZNF462	0.371093	0.525625	-2
ZNFX1	NA		-2	-2	0		ZFP280C	19	14.1753	1.34036	0.108339	+	ZNFX1	1	1	-2	-2	0		TFDP1	1	8.09286	0.123566	0.00235857	--								ZNFX1	0.371093	0.655255	-2	-2	0								ZNFX1	1	1	-2
ZNF22	NA		-2	-2	0		MKX	6	20.8899	0.28722	5.01184e-05	--	ZNF22	0.371093	0.538913	-2	-2	0		DHX33	1	3.12622	0.319876	0.175947	-								ZNF22	1	1	-2	-2	0								ZNF22	1	1	-2
ZNF143	NA		-2	-2	0		SOX6	18	38.4971	0.467568	6.22663e-05	--	ZNF143	1	1	-2	-2	0		BLM	1	7.38694	0.135374	0.00451617	--								ZNF143	NA		-2	-2	0								ZNF143	1	1	-2
ZNF195	NA		-2	-2	0		ZFP354	6	13.8769	0.432374	0.0100301	--	ZNF195	NA		-2	-2	0		BRIP1	1	7.46258	0.134002	0.00421422	--								ZNF195	NA		-2	-2	0								ZNF195	1	1	-2
ZNF236	NA		-2	-2	0		C1D	2	1.49214	1.34036	0.452854	+	ZNF236	NA		-2	-2	0		DNMT1	1	4.91623	0.203408	0.0405136	--								ZNF236	NA		-2	-2	0								ZNF236	1	1	-2
ZNF292	NA		-2	-2	0		MYBL1	4	15.369	0.260264	0.000301654	--	ZNF292	NA		-2	-2	0		E2F7	1	8.19371	0.122045	0.00214814	--								ZNF292	NA		-2	-2	0								ZNF292	1	1	-2
ZNF319	NA		-2	-2	0		THAP1	5	2.98427	1.67545	0.16731	+	ZNF319	NA		-2	-2	0		HELLS	1	8.3954	0.119113	0.00178109	--								ZNF319	NA		-2	-2	0								ZNF319	1	1	-2
ZNF468	NA		-2	-2	0		XBP1	3	7.75911	0.386642	0.0378653	--	ZNF468	NA		-2	-2	0		NKRF	1	1.5379	0.650239	0.54254	-								ZNF468	NA		-2	-2	0								ZNF468	1	1	-2
ZNF492	NA		-2	-2	0		RBPJ	15	17.6072	0.851924	0.299637	-	ZNF492	NA		-2	-2	0		NOLC1	1	6.15158	0.16256	0.0137692	--								ZNF492	NA		-2	-2	0								ZNF492	1	1	-2
ZNF629	NA		-2	-2	0		STAT6	1	14.1753	0.0705453	3.60201e-06	--	ZNF629	NA		-2	-2	0		RBMXL1	1	3.85735	0.259246	0.0982703	-								ZNF629	NA		-2	-2	0								ZNF629	1	1	-2
ZNF808	NA		-2	-2	0		ZFP512	6	3.87955	1.54657	0.181584	+	ZNF808	NA		-2	-2	0		TARDBP	1	2.34466	0.426501	0.315725	-								ZNF808	NA		-2	-2	0								ZNF808	1	1	-2
ZZZ3	NA		-2	-2	0		SP110	12	24.3218	0.493384	0.0024655	--	ZZZ3	NA		-2	-2	0		TMPO	1	7.61385	0.13134	0.00366844	--								ZZZ3	NA		-2	-2	0								ZZZ3	1	1	-2
ZFP36L2	NA		-2	-2	0		HOXB3	25	41.6306	0.60052	0.00190032	--	ZFP36L2	NA		-2	-2	0		TSHZ1	2	5.16834	0.386971	0.106185	-								ZFP36L2	1	1	-2	-2	0								ZFP36L2	NA		-2
ZEB2	NA		-2	-2	0		HESX1	21	19.6962	1.0662	0.411249	+	ZEB2	0.371093	0.538913	-2	-2	0		SALL4	1	8.72315	0.114638	0.00131189	--								ZEB2	NA		-2	-2	0								ZEB2	NA		-2
ZNF24	NA		-2	-2	0		NR1H2	1	1.19371	0.837725	0.659669	-	ZNF24	1	1	-2	-2	0		DNMT3	1	3.93298	0.25426	0.0923817	-								ZNF24	NA		-2	-2	0								ZNF24	NA		-2
							ETV6	11	22.0836	0.498107	0.00423193	--								TRIM28	1	4.08425	0.244843	0.0815799	-
							KLF9	8	5.81933	1.37473	0.217777	+								TTF2	1	7.96681	0.125521	0.00265025	--
							ZFP467	4	4.92405	0.812339	0.440324	-								UHRF1	1	8.37019	0.119472	0.00182336	--
							ZFP526	7	12.9816	0.539225	0.0414139	--								ZFP473	1	3.80692	0.262679	0.102388	-
							FOXP3	7	35.5128	0.197112	7.37681e-10	--								ZFP553	1	2.19339	0.455915	0.351461	-
							IKZF3	7	43.8688	0.159567	3.13349e-13	--								ESRRG	1	1.79001	0.558656	0.462149	-
							NCOA3	1	5.37169	0.186161	0.0216323	--								ZFP821	2	3.32791	0.600978	0.349113	-
							TBX6	4	34.3191	0.116553	6.43973e-12	--								DNMT3A	1	0.226903	4.40718	0.205375	+
							DNAJC2	20	10.2957	1.94255	0.00201974	++								MTF1	1	1.3362	0.748388	0.612317	-
							ZFP593	27	9.99731	2.70073	3.83234e-07	++								PURA	1	1.89086	0.528861	0.432362	-
							ZFP687	2	3.73034	0.536144	0.256903	-								TAF12	1	1.36142	0.734529	0.603366	-
							ETV5	5	19.3978	0.257762	4.26244e-05	--								ZFP276	2	1.28578	1.55547	0.36961	+
							STAT4	4	24.0234	0.166504	1.31203e-07	--								KLF13	1	1.28578	0.777737	0.63039	-
							ZBTB8	7	14.6229	0.4787	0.0152037	--								MLL1	1	1.84043	0.54335	0.447081	-
							CREBL2	6	9.10203	0.659194	0.175258	-								BCL3	2	3.50439	0.570713	0.314969	-
							NR1D2	5	5.07326	0.985559	0.587624	-								HOXA3	1	4.18509	0.238943	0.0750492	-
							OLIG2	4	57.7457	0.0692693	2.55627e-22	--								FOXD3	1	4.03383	0.247904	0.0850417	-
							ASCL1	3	63.1174	0.0475305	4.58714e-26	--								GATA4	1	6.37849	0.156777	0.0112464	--
							DLX2	3	29.0967	0.103105	1.19754e-10	--								RFXANK	1	3.35312	0.29823	0.14731	-
							FEZF2	3	75.6513	0.0396556	5.83385e-32	--								TCFL5	1	3.70608	0.269827	0.111109	-
							LHX2	2	39.9893	0.0500134	1.13343e-16	--								ZIC1	1	9.15174	0.109269	0.000877541	--
							NEUROD6	5	79.3816	0.0629869	4.77937e-31	--								MYCN	1	2.89931	0.344909	0.209473	-
							NPAS4	11	92.9601	0.11833	1.46273e-30	--								TCEA2	1	3.70608	0.269827	0.111109	-
							NR2F1	4	24.1726	0.165477	1.14125e-07	--								FEV	1	0.327748	3.05112	0.282592	+
							TBR1	4	76.3974	0.0523578	6.11066e-31	--								ZFP120	1	0.630285	1.58658	0.47217	+
							ZFP316	3	15.0706	0.199063	8.36825e-05	--								LBX2	1	4.79017	0.208761	0.0451176	--
							BRIP1	30	44.1672	0.679237	0.00950032	--								PIAS2	1	1.05888	0.944395	0.658436	-
							CREB3	24	17.1596	1.39864	0.0523253	+								ASCL2	1	6.6306	0.150816	0.00896967	--
							GBX2	26	55.8059	0.465901	1.27471e-06	--								ZFP354	1	2.34466	0.426501	0.315725	-
							HIC2	6	21.636	0.277316	2.71953e-05	--								ZFP467	1	0.831977	1.20196	0.569895	+
							LIN28A	10	44.1672	0.226412	4.84865e-11	--								ZFP879	1	4.08425	0.244843	0.0815799	-
							POU5F1	8	27.9029	0.286708	2.50122e-06	--
							RCOR2	3	10.1465	0.295668	0.00587431	--
							RHOX5	4	14.6229	0.273543	0.00056313	--
							SALL4	10	51.6279	0.193694	5.90096e-14	--
							BHLHA15	8	24.3218	0.328923	4.30343e-05	--
							NFY	23	20.7407	1.10893	0.328726	+
							MYC	14	6.5654	2.13239	0.00362315	++
							ZKSCAN14	6	15.2198	0.394224	0.00392825	--
							ZFP661	3	8.35596	0.359025	0.0241785	--
							ZFP536	8	67.743	0.118093	1.83996e-22	--
							ATXN1L	4	5.22248	0.76592	0.385428	-
							ZFP3	3	23.5758	0.127249	2.77886e-08	--
							MXI1	12	12.6832	0.946137	0.491896	-
							NANOG	8	31.7825	0.251711	9.86583e-08	--
							OTX2	8	27.7537	0.288249	2.82419e-06	--
							PHOX2A	9	27.3061	0.329597	1.46311e-05	--
							POU4F2	8	25.2171	0.317245	2.14364e-05	--
							TSHZ1	7	30.5888	0.228842	5.93061e-08	--
							ZFP42	7	26.4108	0.265043	2.11664e-06	--
							ZIC3	8	37.6018	0.212756	6.16293e-10	--
							ZSCAN10	6	23.2773	0.257762	6.91799e-06	--
							BANP	4	13.7277	0.291383	0.00117599	--
							MEIS3	1	1.19371	0.837725	0.659669	-
							NFATC4	9	40.8845	0.220132	1.73522e-10	--
							BBX	8	14.4737	0.552726	0.0366532	--
							MED6	26	20.8899	1.24462	0.136623	+
							SMARCC2	12	9.8481	1.21851	0.274608	+
							BATF3	1	14.4737	0.0690907	2.65246e-06	--
							FOXJ2	6	14.9214	0.402108	0.00485683	--
							LIN28	1	4.77484	0.209431	0.0373834	--
							POU3F1	2	20.4423	0.0978365	6.80449e-08	--
							BARX2	7	30.2904	0.231097	7.69383e-08	--
							DLX5	4	36.4081	0.109866	8.10904e-13	--
							MSX2	2	13.7277	0.145691	4.88507e-05	--
							TFAP2C	15	24.471	0.61297	0.0192323	--
							MSL3	2	22.2328	0.0899571	1.12576e-08	--
							CSDC2	7	28.0522	0.249535	5.29417e-07	--
							ING2	6	19.2486	0.311712	0.000187263	--
							HIF3A	8	17.3088	0.462193	0.00652259	--
							ZFP879	13	24.1726	0.537799	0.00587753	--
							FUBP3	4	3.13349	1.27653	0.384686	+
							LMO4	1	3.73034	0.268072	0.0945466	-
							HOXC9	1	20.7407	0.0482144	3.95095e-09	--
							MAX	6	5.37169	1.11697	0.454087	+
							SOX4	4	1.79056	2.23393	0.0906834	+
							CDK5RAP2	15	14.4737	1.03636	0.48375	+
							LASS4	6	9.8481	0.609255	0.119216	-
							SOHLH1	1	30.8872	0.0323758	8.37317e-14	--
							ZFP592	4	22.0836	0.18113	7.91912e-07	--
							ZFP219	3	9.8481	0.304627	0.00748352	--
							SOX8	3	44.9133	0.0667954	1.10915e-17	--
							AHR	8	11.6387	0.687364	0.158065	-
							ZFP28	3	3.87955	0.773285	0.442805	-
							SPATA24	2	6.71461	0.297858	0.0271474	--
							GLIS2	5	18.3533	0.272431	0.000102158	--
							SOX13	4	5.96855	0.67018	0.267369	-
							NFATC2	9	21.9344	0.410314	0.000757584	--
							TCF7L2	3	3.13349	0.9574	0.615314	-
							AIRE	6	22.8297	0.262816	1.00801e-05	--
							ETV4	4	22.6805	0.176363	4.56877e-07	--
							FOXD3	8	23.8742	0.33509	6.07338e-05	--
							SOX15	7	14.7721	0.473865	0.0138236	--
							PRRX1	13	40.4369	0.321489	7.8971e-08	--
							TBX18	11	50.5834	0.217463	8.43026e-13	--
							TWIST1	9	49.0913	0.183332	1.01378e-13	--
							ZFHX3	11	21.0391	0.522836	0.0078803	--
							TEAD4	3	23.4265	0.12806	3.21273e-08	--
							BATF2	8	8.50518	0.940604	0.516722	-
							KLF16	12	7.01304	1.7111	0.039558	++
							TEF	13	11.7879	1.10283	0.397358	+
							KLF1	12	25.9632	0.462193	0.000884535	--
							HLF	12	44.1672	0.271695	1.01007e-09	--
							MEIS1	12	29.6935	0.404129	7.29693e-05	--
							ZFP521	13	31.1856	0.416858	7.14787e-05	--
							NR5A1	2	28.3506	0.0705453	2.18597e-11	--
							ZFP41	2	6.86383	0.291383	0.0240015	--
							TFAM	3	6.41619	0.467568	0.0983912	-
							ZFP239	3	5.22248	0.57444	0.212067	-
							KLF13	3	7.60989	0.394224	0.0422691	--
							ZFP697	6	11.3402	0.52909	0.0510941	-
							ZFP93	4	5.22248	0.76592	0.385428	-
							ZFP276	2	7.60989	0.262816	0.0128281	--
							IRF3	6	18.0548	0.332321	0.000475964	--
							BACH2	2	14.0261	0.142592	3.67428e-05	--
							MLL1	1	10.8926	0.0918055	0.000100853	--
							CRY1	6	4.77484	1.25659	0.340802	+
							TET1	6	19.2486	0.311712	0.000187263	--
							E2F6	1	3.73034	0.268072	0.0945466	-
							TRIM16	3	15.2198	0.197112	7.31383e-05	--
							ZBTB44	2	2.68585	0.744645	0.48335	-
							TBX22	2	58.641	0.0341059	2.31114e-25	--
							ZBTB16	14	41.929	0.333898	8.5873e-08	--
							HOXA5	13	34.7668	0.37392	5.7131e-06	--
							PRDM5	11	33.4239	0.329106	1.51884e-06	--
							ZFP422	2	2.68585	0.744645	0.48335	-
							ZFP523	4	12.6832	0.315379	0.00272249	--
							EGR1	1	2.98427	0.33509	0.177752	-
							FOS	3	11.4894	0.261109	0.00192531	--
							FOSB	5	24.9187	0.200653	3.41744e-07	--
							A930001N09RIK	3	6.71461	0.446787	0.0801649	-
							NONO	3	1.93978	1.54657	0.305017	+
							PURA	5	11.191	0.446787	0.0241053	--
							ZFP516	5	6.41619	0.779279	0.363875	-
							DNMT3A	1	1.34292	0.744645	0.602177	-
							RFX4	3	38.1987	0.0785367	1.16782e-14	--
							ALX4	3	31.6333	0.0948368	9.38511e-12	--
							TOX3	2	12.8324	0.155856	0.000114177	--
							LHX9	2	20.4423	0.0978365	6.80449e-08	--
							KDM2	3	15.9659	0.187901	3.71506e-05	--
							TAF12	1	8.05754	0.124107	0.00167333	--
							TSHZ3	5	9.69889	0.515523	0.0632642	-
							MEIS2	4	17.7564	0.225271	3.87135e-05	--
							TSHZ2	3	8.35596	0.359025	0.0241785	--
							MAF1	3	16.1151	0.186161	3.24188e-05	--
							TAF1	11	16.5627	0.664142	0.0827771	-
							TRP53BP1	1	1.79056	0.558483	0.446432	-
							ZFP329	1	2.38742	0.418863	0.286639	-
							PBX2	2	10.7434	0.186161	0.00079735	--
							SMARCA4	1	5.22248	0.19148	0.0248263	--
							RCOR3	4	9.25124	0.432374	0.035402	--
							SUB1	7	9.54967	0.733009	0.241794	-
							RNF10	1	1.49214	0.67018	0.547146	-
							ZFP74	3	2.53663	1.18267	0.476601	+
							FOXD1	5	29.5443	0.169237	4.90439e-09	--
							GLI2	4	16.8611	0.237232	8.43709e-05	--
							GLI3	7	30.738	0.227731	5.20553e-08	--
							HOXD3	1	8.05754	0.124107	0.00167333	--
							PRRX2	7	41.3322	0.16936	3.42941e-12	--
							SOX11	2	5.81933	0.343682	0.0558651	-
							WHSC1	6	10.8926	0.550833	0.0665306	-
							TCFL5	3	21.9344	0.136771	1.36075e-07	--
							KDM5	3	2.98427	1.00527	0.591436	+
							ZFP518	1	4.92405	0.203085	0.0326373	--
							SALL2	5	8.50518	0.587877	0.128014	-
							HDAC3	1	15.8166	0.0632245	6.65826e-07	--
							TCF21	3	9.8481	0.304627	0.00748352	--
							ZFP287	2	5.5209	0.36226	0.070531	-
							ZFP821	3	19.6962	0.152314	1.154e-06	--
							RYBP	4	3.58113	1.11697	0.490838	+
							ZFP90	2	1.64135	1.21851	0.504879	+
							FOXP2	2	3.13349	0.638267	0.374106	-
							FOXO4	3	6.11776	0.490376	0.120188	-
							SP8	3	49.0913	0.0611106	1.39016e-19	--
							KLF11	3	7.16225	0.418863	0.0584732	-
							SOX12	4	6.86383	0.582765	0.163394	-
							SOX21	2	17.458	0.114561	1.31458e-06	--
							ZBTB8A	2	10.1465	0.197112	0.00137349	--
							MTOR	1	0.596855	1.67545	0.476103	+
							ZFP354C	2	7.01304	0.285183	0.0212044	--
							MEOX1	2	10.1465	0.197112	0.00137349	--
							MESP2	2	5.67012	0.352726	0.0628033	-
							DEAF1	2	17.458	0.114561	1.31458e-06	--
							NEUROG2	1	46.4054	0.0215492	4.3235e-21	--
							ZFPM2	5	18.9501	0.26385	6.21054e-05	--
							PLAGL1	4	22.2328	0.179914	6.90359e-07	--
							CITED1	1	26.1124	0.038296	1.36088e-11	--
							NFIA	3	6.86383	0.437074	0.0722383	-
							ZFP2	6	15.6674	0.38296	0.00284632	--
							SMAD6	3	5.5209	0.543389	0.176525	-
							FOXJ3	3	2.68585	1.11697	0.51665	+
							EN1	7	32.6778	0.214213	9.41111e-09	--
							FOSL1	2	12.0863	0.165477	0.000230064	--
							DMRT1	1	15.6674	0.0638267	7.76662e-07	--
							DNAJB6	1	3.13349	0.319133	0.157083	-
							MAEL	1	18.6517	0.0536144	3.51285e-08	--
							SOHLH2	1	15.8166	0.0632245	6.65826e-07	--
							ZFP105	1	7.60989	0.131408	0.00258555	--
							ESRR	5	24.7695	0.201861	3.90846e-07	--
							RAR	1	3.43191	0.291383	0.122168	-
							PHF20	2	3.87955	0.515523	0.232655	-
							ZFP647	2	2.68585	0.744645	0.48335	-
							RNF6	3	9.8481	0.304627	0.00748352	--
							NR0B1	4	23.1281	0.17295	3.01882e-07	--
							RBPJL	1	5.67012	0.176363	0.0163956	--
							SHOX2	5	25.9632	0.19258	1.3286e-07	--
							MYT1L	6	76.2482	0.0786904	2.11605e-28	--
							NAT14	6	69.832	0.0859205	1.72626e-25	--
							BHLHE40	1	3.13349	0.319133	0.157083	-
							BASP1	2	2.53663	0.788447	0.523399	-
							ETS2	2	1.93978	1.03105	0.598759	+
							TFDP2	1	1.93978	0.515523	0.401241	-
							GTF2H5	5	28.4998	0.17544	1.29522e-08	--
							CUX2	2	36.5573	0.0547086	4.23177e-15	--
							MYT1	4	47.7484	0.0837725	8.30356e-18	--
							ZFP775	1	1.49214	0.67018	0.547146	-
							NFE2L2	4	16.5627	0.241506	0.000109133	--
							ZFP161	2	7.01304	0.285183	0.0212044	--
							CSRNP2	2	2.2382	0.893573	0.607646	-
							ATXN1	1	7.31147	0.136771	0.00345013	--
							ZFP57	3	14.9214	0.201054	9.57203e-05	--
							DLX6	2	53.8661	0.0371291	4.06539e-23	--
							SCRT1	1	0.746068	1.34036	0.5543	+
							TFAP2D	1	15.8166	0.0632245	6.65826e-07	--
							ASH2L	3	16.1151	0.186161	3.24188e-05	--
							NR4A2	1	7.60989	0.131408	0.00258555	--
							BMI1	2	3.87955	0.515523	0.232655	-
							GATA1	1	13.4292	0.0744645	7.72527e-06	--
							SP4	2	2.08899	0.9574	0.640411	-
							ZFP583	2	4.17798	0.4787	0.189776	-
							FOXH1	2	24.7695	0.0807446	8.5942e-10	--
							ZFP120	1	3.73034	0.268072	0.0945466	-
							IKZF2	1	3.13349	0.319133	0.157083	-
							ZFP770	1	3.58113	0.279242	0.107535	-
							RB1	1	2.53663	0.394224	0.255071	-
							SIM2	1	20.2931	0.0492779	6.31716e-09	--
							ZFP652	1	5.07326	0.197112	0.0284744	--
							SNAPC3	1	0.895282	1.11697	0.620831	+
							PAX9	1	2.08899	0.4787	0.359589	-
							LCOR	1	0.447641	2.23393	0.384195	+
							ZFP148	1	0.447641	2.23393	0.384195	+
							ZFP451	1	1.19371	0.837725	0.659669	-
[truncated: 16 more columns]

## Sheet: Data S6B
Pathways	IGC TF cluster1	IGC TF cluster2	DGC TF cluster1	DGC TF cluster2
Regulation of Rho protein signal transduction	0.012	NA	NA	NA
Platelet activation	0.00097	NA	NA	NA
Mismatch repair	NA	0.0087	NA	NA
Translation	NA	1.67e-07	NA	NA
Ribosome	NA	6.87e-09	NA	NA
Cell division	NA	0.0043	0.0134	NA
Cell cycle	NA	1.68e-05	0.00046	NA
DNA replication	NA	0.00075	0.00026	NA
RNA splicing	NA	0.0433	9.13e-08	NA
Spliceosome	NA	0.011	4.16e-08	NA
Focal adhesion	NA	NA	NA	0.028
NF-kappa B signaling pathway	NA	NA	NA	0.00055
Cell-matrix adhesion	NA	NA	NA	7.09e-05
Inflammatory response	NA	NA	NA	5.47e-05
Cell migration	NA	NA	NA	4.64e-06
Cell adhesion molecules (CAMs)	NA	NA	NA	6.47e-07
Immune response	NA	NA	NA	5.64e-08

## Sheet: Data S6C
Kinases	gi.259155302_NFKB1_S937	gi.259155302_NFKB1_S907	gi.259155302_NFKB1_S941	gi.259155302_NFKB1_T939	gi.4507447_TFAP4_S124
PRKACA	0.411648	0	0	0	0
CDK9	0.411368	0	0	0	0
PAK4	0.370644	0	0	0.367115	0
PRKAA2	0.36707	0	0	0	0
PIM2	0.361252	0	0	0	0
CAMK2D	0.354874	0	0	0	0
PRKCH	0.346182	0	0.566033	0	0
PRKCQ	0.340925	0	0	0	0
RPS6KB1	0.340785	0	0	0	0
PRKCB	0.330972	0	0.3116	0.417356	0
PRKCA	0.326697	0	0.543745	0	0
RET	0.317305	0	0	0	0
MAP3K2	0.315833	0	0	0	0
CHEK1	0	0.438672	0	0	0
CDK5	0	0.339099	0	0	0
AKT3	0	0.338954	0	0	0
SGK1	0	0.316666	0	0	0
DYRK1A	0	0.313771	0	0	0
PRKCD	0	0	0.486722	0.313194	0
PRKCG	0	0	0.42883	0	0
IKBKE	0	0	0.362834	0	0
RPS6KA3	0	0	0.31435	0.376314	0
PRKCE	0	0	0.310732	0	0
MAP2K6	0	0	0.310008	0	0
ATM	0	0	0	0.367823	0
RPS6KB2	0	0	0	0.364568	0
MAPK8	0	0	0	0.316449	0
RPS6KA1	0	0	0	0.309656	0
ATM	0	0	0	0	0.399222
CDK5	0	0	0	0	0.360867
PRKACA	0	0	0	0	0.276083
CDK2	0	0	0	0	0.265489
ATR	0	0	0	0	0.263344

## Sheet: Data S6D
Sample index	Normal	Tumor	Histology	Mun's Protein subtype	Proteomic subtype	TF activity based subtype
1	13N	14T	Diffuse	Prot3	3	C2
2	15N	16T	Diffuse	Prot1	3	C2
3	17N	18T	Diffuse	Prot1	3
4	21N	22T	Diffuse	Prot1	3	C2
5	23N	24T	Diffuse	Prot4	1	C1
6	25N	26T	Diffuse	Prot1	2
7	27N	28T	Diffuse	Prot4	1	C1
8	29N	30T	Diffuse	Prot3	1	C1
9	31N	32T	Diffuse	Prot3	3	C1
10	33N	34T	Diffuse	Prot3	1	C2
11	35N	36T	Diffuse	Prot3	1	C1
12	37N	38T	Diffuse	Prot4	1	C1
13	39N	40T	Diffuse	Prot4	1
14	41N	42T	Diffuse	Prot4	1	C1
15	43N	44T	Diffuse	Prot2	2	C2
16	45N	46T	Diffuse	Prot1	3	C2
17	53N	54T	Diffuse	Prot1	3
18	55N	56T	Diffuse	Prot1	3	C2
19	59N	60T	Diffuse	Prot2	2	C2
20	61N	62T	Diffuse	Prot2	2
21	63N	64T	Diffuse	Prot2	2	C1
22	65N	66T	Diffuse	Prot2	2	C1
23	67N	68T	Diffuse	Prot2	2	C2
24	87N	88T	Diffuse	Prot1	3
25	89N	90T	Diffuse	Prot2	1
26	91N	92T	Diffuse	Prot2	2
27	95N	96T	Diffuse	Prot2	2
28	111N	112T	Diffuse	Prot2	2
29	115N	116T	Diffuse	Prot1	3	C2
30	117N	118T	Diffuse	Prot2	2	C1
31	119N	120T	Diffuse	Prot2	3	C2
32	123N	124T	Diffuse	Prot1	3
34	135N	136T	Diffuse	Prot2	2	C1
35	137N	138T	Diffuse	Prot1	3
36	139N	140T	Diffuse	Prot2	2	C2
37	143N	144T	Diffuse	Prot1	3	C1
38	145N	146T	Diffuse	Prot3	2
39	147N	148T	Diffuse	Prot2	2	C2
40	149N	150T	Diffuse	Prot4	1	C1
41	155N	156T	Diffuse	Prot4	1	C1
42	161N	162T	Diffuse	Prot3	1	C1
43	163N	164T	Diffuse	Prot3	3
44	165N	166T	Diffuse	Prot4	1	C1
45	167N	168T	Diffuse	Prot2	2	C2
46	169N	170T	Diffuse	Prot2	2	C2
47	173N	174T	Diffuse	Prot3	1	C1
48	179N	180T	Diffuse	Prot4	1
49	181N	182T	Diffuse	Prot4	1	C1
50	189N	190T	Diffuse	Prot3	3	C1
51	191N	192T	Diffuse	Prot3	1	C2
52	193N	194T	Diffuse	Prot1	3	C2
53	195N	196T	Diffuse	Prot1	3	C2
55	201N	202T	Diffuse	Prot2	2	C1
57	209N	210T	Diffuse	Prot1	3	C2
58	211N	212T	Diffuse	Prot1	3
60	215N	216T	Diffuse	Prot3	1	C1
62	219N	220T	Diffuse	Prot3	1
63	221N	222T	Diffuse	Prot2	2
64	225N	226T	Diffuse	Prot2	2	C1
65	231N	232T	Diffuse	Prot1	2	C1
66	235N	236T	Diffuse	Prot3	1	C2
67	247N	248T	Diffuse	Prot3	3	C1
68	249N	250T	Diffuse	Prot2	2	C2
69	253N	254T	Diffuse	Prot2	2	C1
70	257N	258T	Diffuse	Prot1	3
71	265N	266T	Diffuse	Prot3	3
72	267N	268T	Diffuse	Prot1	3	C2
73	269N	270T	Diffuse	Prot4	1	C1
74	271N	272T	Diffuse	Prot3	1	C2
75	2397N	2398T	Diffuse	Prot2	2	C1
77	5357N	5358T	Diffuse	Prot1	3
78	5373N	5374T	Diffuse	Prot3	1	C1
79	5381N	5382T	Diffuse	Prot1	3	C2
80	5759N	5760T	Diffuse	Prot1	3
