# Supplementary material for: Multilevel proteomic analyses reveal molecular diversity between diffuse-type and intestinal-type gastric cancer
Source: Nat Commun. 2023 Feb 14;14:835. doi: 10.1038/s41467-023-35797-6 (PMC9929250; doi:10.1038/s41467-023-35797-6)
Supplement: Supplementary file 9 — Supplementary Data 7 [file 41467_2023_35797_MOESM9_ESM.xlsx]

## Sheet: Description
Supplementary Data 7. Immune infiltration signatures in GC. Related to Figure 7, Supplementary Figure 9.
Sheet	Description
Data S7A	A list of differentially expressed immunotherapeutic targets among immune-based subtypes. Two-sided ANOVA is used.
Data S7B	A list of differentiallly infiltrated immune cells between DGC and IGC in immune cluster 3. Two-sided ANOVA is used.
Data S7C	The clinical information of anti-PD-1 cohort.

## Sheet: Data S7A
Proteins	P value (ANOVA)	Mean of immune cluster 1	Mean of immune cluster 2	Mean of immune cluster 3	P value (ANOVA) BH adjust
CEACAM8	3.80026e-09	0.0642947	1.62121	0.135377	2.66018e-07
ARG1	7.54813e-08	0.203139	1.67761	0.373927	2.64184e-06
VNN2	1.78918e-07	0.209126	1.41307	0.166672	4.17475e-06
SOD2	6.97845e-07	0.0155356	0.398987	0.23119	1.22123e-05
ATP8A1	1.68112e-06	-0.479344	0.509227	-0.44899	1.96131e-05
MPO	1.5249e-06	0.327535	1.40265	0.785809	1.96131e-05
TGFB1I1	8.5571e-05	-0.101017	0.0403284	0.33694	0.00085571
CD27	0.000154607	-0.0713671	-0.499819	0.0967518	0.00135281
CAMP	0.000325078	0.704427	1.94807	1.04486	0.00246563
CEACAM1	0.000352232	1.37184	1.75605	0.474098	0.00246563
CD276	0.00079568	0.661333	0.821865	0.120975	0.00506342
PRTN3	0.00256949	0.413694	1.42769	0.925889	0.0149887
TGFBI	0.00289037	0.284964	0.427991	0.588176	0.0155635
HLA-DQB1	0.00341069	0.280938	0.192973	1.12224	0.0170534
HLA-A	0.00421899	0.288794	0.0797094	0.195765	0.0173723
IL18	0.00404962	0.863969	-0.125272	0.773123	0.0173723
PVR	0.00389793	0.801662	0.382716	0.0563165	0.0173723
FCGR1A	0.00448626	0.384605	0.989238	0.455654	0.0174466
SIRPA	0.0053251	0.351539	1.06063	0.497481	0.0196188
MYO1E	0.00774041	0.580018	0.317998	0.184751	0.0270914
GZMK	0.00965635	-0.0212584	0.413679	0.369797	0.0321878
LGALS3	0.0132276	0.219859	0.0408241	0.0955569	0.0420878
IL16	0.0149488	0.0258441	-0.0185764	0.499155	0.0454965
TMEM173	0.0157462	0.475429	0.915224	1.14077	0.0459263
ICOSLG	0.0354043	-0.155939	-0.191759	0.214454	0.0991319
ITGAL	0.0457445	0.299118	0.881571	0.857838	0.123158
ACTL6A	0.051933	0.500617	0.327446	0.252453	0.134641
CXCL13	0.0589991	-0.175008	-0.753352	-0.117291	0.143822
PTPRC	0.0595832	0.120668	0.324012	0.439287	0.143822
TNFAIP8L3	0.0645751	-0.140315	0.0580525	0.176679	0.150675
NT5E	0.067422	0.43954	0.297549	0.915279	0.152243
HDAC1	0.070407	0.362875	0.219159	0.18484	0.153561
HLA-DQA1	0.0723928	0.485198	0.993892	1.27321	0.153561
PRF1	0.0869116	-0.0395375	0.187411	0.22646	0.178936
PIP5K1A	0.142952	0.353016	-0.0275826	0.250073	0.285904
HLA-B	0.185748	0.426288	0.255198	0.133412	0.360498
TGFBRAP1	0.190549	-0.205189	-0.232364	-0.552368	0.360498
IDO1	0.213717	1.07123	1.43638	1.0161	0.3896
CD48	0.217063	-0.366479	-0.226509	0.0889746	0.3896
TNFAIP2	0.225329	0.515526	0.307048	0.58874	0.394325
HLA-DPA1	0.245975	0.22174	0.419753	0.0523539	0.419957
TLR3	0.261928	0.0100016	-0.237687	-0.302816	0.436546
HLA-C	0.276893	0.351744	0.271969	0.548125	0.44657
PSD4	0.284756	-0.0961811	-0.135253	0.13723	0.44657
TGFB1	0.291472	0.424442	0.598088	0.330165	0.44657
CD8A	0.296426	-0.166082	-0.00545426	0.124161	0.44657
CD40	0.29984	0.0878979	0.409105	0.237093	0.44657
HLA-F	0.332245	0.607513	0.301088	0.617924	0.484524
HLA-DRB3	0.375239	0.345961	0.197225	0.00747929	0.536056
HLA-G	0.386603	0.276262	0.141955	-0.0128394	0.541244
TNFAIP8L2	0.423661	0.421548	0.192075	0.493009	0.581496
HLA-DRA	0.442435	0.246806	0.281912	0.409918	0.595585
TNFAIP8	0.465844	-0.157062	0.151022	-0.0796765	0.615265
HLA-DRB4	0.476596	0.0776639	0.183303	-0.0987811	0.61781
IL33	0.516856	-0.344825	-0.218815	-0.157566	0.657817
HLA-DRB5	0.542918	0.321156	0.464525	0.581049	0.678647
HLA-DMA	0.56946	0.235426	0.322549	0.479883	0.694213
LGALS9	0.575205	0.227868	0.286336	0.0789968	0.694213
CD3E	0.625345	0.160795	0.0270539	0.192737	0.741934
TGFBR2	0.66186	-0.0177278	-0.112388	-0.036121	0.760544
ADA	0.664965	-0.810672	-0.654491	-0.677037	0.760544
HLA-E	0.673624	0.431196	0.481489	0.244209	0.760544
CD3D	0.689917	-0.0275291	-0.116984	0.0897689	0.766574
HLA-DPB1	0.709006	0.0756019	0.30729	0.315362	0.771357
GZMA	0.719196	-0.23435	0.0208752	0.0241002	0.771357
HLA-DMB	0.737661	0.674519	0.582098	0.446794	0.771357
IL4I1	0.738299	1.15353	0.999651	1.18571	0.771357
HLA-DRB1	0.754462	0.297362	0.209301	0.434464	0.776652
STAT1	0.775729	0.53616	0.521835	0.482913	0.786971
CD47	0.795031	0.214871	0.172066	0.114743	0.795031

## Sheet: Data S7B
xCell scores	P value( wilcoxon rank sum test)	Mean of DGC	Mean of IGC	Foldchange (IGC/DGC)	Upregulated group
Hepatocytes	0.0148109	0.0132471	0.0050625	0.38216	DGC
CLP	0.0166412	0.0642118	0.0918719	1.43076	IGC
CD4+ memory T-cells	0.0211072	0.0463235	0.0260937	0.563294	DGC
CD8+ T-cells	0.030107	0.0268471	0.0171281	0.637989	DGC
Mesangial cells	0.054419	0.0145529	0.0209281	1.43807	IGC
Skeletal muscle	0.0610009	0.0147471	0.0229469	1.55603	IGC
NK cells	0.0625101	0.0001	0.0112438	112.438	IGC
Th2 cells	0.0708475	0.0720882	0.1012	1.40384	IGC
Osteoblast	0.0729605	0.0367529	0.0188344	0.512459	DGC
CD8+ naive T-cells	0.0870064	0.222747	0.19365	0.869372
Th1 cells	0.0949185	0.130212	0.0919937	0.706493	DGC
pro B-cells	0.101613	0.0544353	0.0380438	0.69888
cDC	0.139604	0.00521765	0.0071875	1.37754
Basophils	0.18381	0.00704118	0.0001	0.0142022
Monocytes	0.18381	0.00115294	0.0001	0.0867347
naive B-cells	0.18381	0.000176471	0.0001	0.566665
Tgd cells	0.186182	0.00442941	0.00659063	1.48792
Macrophages	0.208579	0.0156588	0.0121187	0.773925
GMP	0.22312	0.111982	0.131972	1.17851
Neutrophils	0.254232	0.0334529	0.0226875	0.678191
CD4+ T-cells	0.284021	0.0289529	0.0246437	0.851166
CMP	0.333923	0.153306	0.171338	1.11762
MSC	0.342826	0.390718	0.448694	1.14838
CD8+ Tcm	0.344615	0.0129588	0.0136875	1.05623
CD4+ Tcm	0.349519	0.0776059	0.0645031	0.831163
StromaScore	0.389131	0.116094	0.112134	0.965892
Pericytes	0.404016	0.0397588	0.0297812	0.749048
Fibroblasts	0.412681	0.184024	0.182069	0.989378
Class-switched memory B-cells	0.415555	0.0642294	0.0298906	0.465373
Plasma cells	0.440509	0.0123647	0.0157	1.26974
Eosinophils	0.447194	0.728606	0.75265	1.033
Preadipocytes	0.455753	0.0538882	0.0592656	1.09979
Astrocytes	0.465509	0.0024	0.000903125	0.376302
B-cells	0.465509	0.0108647	0.000384375	0.0353783
NKT	0.48555	0.458406	0.482419	1.05238
pDC	0.492717	0.0001	0.00045	4.5
CD8+ Tem	0.504378	0.0199882	0.0181438	0.907721
Macrophages M2	0.50799	0.138224	0.118631	0.858257
aDC	0.563404	0.0630294	0.0681375	1.08104
Neurons	0.570627	0.0333941	0.0375094	1.12323
Adipocytes	0.621091	0.0455588	0.0383031	0.84074
Mast cells	0.642308	0.000158824	0.0008125	5.11573
MPP	0.654775	0.839406	0.85885	1.02316
Tregs	0.682105	0.163671	0.153847	0.939979
Keratinocytes	0.697567	0.115635	0.109503	0.94697
HSC	0.703413	0.0491235	0.0464031	0.944621
Endothelial cells	0.704202	0.0026	0.0039	1.5
Sebocytes	0.713121	0.0143706	0.0153375	1.06728
DC	0.715959	0.0648176	0.0612625	0.945152
Platelets	0.721286	0.0275176	0.0254344	0.924293
CD4+ Tem	0.73843	0.0416824	0.0472156	1.13275
Melanocytes	0.747265	0.0600765	0.0618594	1.02968
CD4+ naive T-cells	0.781488	0.00716471	0.0044	0.614122
ImmuneScore	0.827231	0.607012	0.601953	0.991666
Myocytes	0.889829	0.0192412	0.0190969	0.9925
MicroenvironmentScore	0.892536	0.723088	0.714091	0.987557
iDC	0.916349	0.0688176	0.0681781	0.990707
Macrophages M1	0.92653	0.000323529	0.0017375	5.37046
ly Endothelial cells	0.958121	0.0685294	0.0825875	1.20514
Megakaryocytes	0.964313	0.00888235	0.0034375	0.387003
mv Endothelial cells	0.974629	0.0290118	0.0298	1.02717
Chondrocytes	0.974788	0.0681294	0.0683094	1.00264
Epithelial cells	1	0.160182	0.159306	0.994531

## Sheet: Data S7C
No.	Th1/Th2 ratio(Log2)	Regimen	Period	Effectiveness	Significant	Beginning	Evaluation	ExpNo
#1	-2.63641	PD-1+ABX		SD	NS	2021.8.3		Exp115800
#2	-2.03153	PD-1+Folfox	4	PD	NS	2020.10.17	2020.12.4	Exp115792
#3	-0.498119	PD-1+ABX	1	SD	NS	2021.8.19	2021.8.26	Exp115797
#4	-0.436099	PD-1+ABX	3	SD	NS	2021.1.5	2021.3.2	Exp115793
#5	-0.14031	Keytruda+SOX	4	SD	NS	2018.12.27	2019.2.12	Exp115795
#6	0.0057478	Sintilimab+SOX	3	PR	S	2020.9.23	2020.10.23	Exp115805
#7	0.172884	Keytruda+AS		PR	S	2020.8.26	2020.10.12	Exp115806
#8	1.0959	Nivolamab+oxaliplatin+xeloda	14	PR	S	2018.5.22	2018.8.15	Exp115804
#9	1.15606	PD-1+SOX，PD-1+Tegafur	6	SD	NS	2020.8.19	2020.10.30	Exp115789
#10	1.2545	PD-1+FLOT	6	PR	S	2021.5.24	2021.7.23	Exp115802
#11	1.88897	AK104+XELOX		PR	S	2020.6.11	2020.7.22	Exp115794
#12	1.96347	PD1+SOX	6	SD	NS	2020.10.1	2020.11.13	Exp115803
#13	2.848	Pebolizumab+XELOX		PR	S	2020.7.9		Exp115801
#14	3.59585	BGB-A317+Xelox	1	PR	S	2020.3.26	2020.5.6	Exp115799
