# Supplementary material for: Multilevel proteomic analyses reveal molecular diversity between diffuse-type and intestinal-type gastric cancer
Source: Nat Commun. 2023 Feb 14;14:835. doi: 10.1038/s41467-023-35797-6 (PMC9929250; doi:10.1038/s41467-023-35797-6)
Supplement: Supplementary file 11 — Source Data [file 41467_2023_35797_MOESM11_ESM.xlsx]

## Sheet: Fig 2d
Proteome			TF activity profile
Mutant	WT		Mutant	WT
-1.19794	0.339761		-3.71092	-2.45465
-0.65588	0.493724		-4.02194	-2.37598
0.144689	0.27135			-4.57524
0.782899	0.621578			-2.62333
-0.02429	0.117047			3.60501
-0.08882	0.569433			0.478527
-2.40102	-1.22288			-3.83984
	-0.693			-0.26759
	0.728326			-0.50721
	1.18449			-0.49945
	1.41558			-4.01458
	-0.16493			-3.502
	-0.35224			-0.353
	-0.7445			0.125749
	-0.81926			3.3829
	0.388675			-3.79285
	-0.31876			-3.45354
	0.751856			-4.90389
	-0.14594			-0.12308
	-0.57158			3.63983
	0.149853			-0.09385
	-0.05638			3.18698
	0.39891			0.76811
	0.251396			-3.64168
	0.592745			4.16474
	0.146862			2.96541
	-0.30342			3.86338
	-0.75131			3.09817
	0.074588			-4.2497
	-0.07223			3.68885
	0.702236			-2.97139
	-0.22211			-3.1616
	1.55037			-3.43126
	-0.75174			-3.45599
	0.180537			-0.45791
	0.636921			-3.08849
	0.041895			-3.91763
	-0.52882			-0.40454
	0.6374
	-0.07334
	0.23992
	1.67182
	-0.69889
	0.459342
	1.96009
	0.115737
	0.539778
	1.90853
	0.30112
	-0.34755
	-0.43495
	0.442239
	0.710905
	1.01912
	2.44846
	-0.48154
	0.765522
	2.32102

## Sheet: Fig 2h
Mutant	WT
0.14099	0.089274
0.647369	0.492039
0.367651	-0.14987
0.390336	0.259425
0.573237	-0.04826
0.95075	0.233575
0.979016	0.184487
	-0.02419
	0.209131
	0.56066
	0.827986
	-0.09298
	-0.00053
	-1.07447
	0.456457
	-0.23667
	-0.04337
	0.873438
	0.394028
	0.885347
	-0.53677
	0.606258
	0.514565
	0.278133
	-0.28857
	0.699163
	-0.08002
	0.318984
	0.357814
	-0.16196
	0.307379
	-0.29744
	0.261899
	-0.26607
	-0.05707
	0.675923
	0.809807
	0.014904
	0.443049
	-0.15754
	0.248585
	0.23333
	0.600131
	0.318054
	0.322301
	0.190045
	0.159501
	1.69098
	0.23508
	0.284765
	-0.09781
	0.202383
	0.206427
	0.33477
	0.13978
	-0.12032
	0.726031
	0.670017

## Sheet: Fig 2g
Gene	Foldchange	P values	Significant
TNIP2	1.35012	0.39794	no
RIPK2	0.874528	0.917399	no
CD14	0.344306	1.68844	up
RTN4	0.199408	1.25592	no
FLOT2	0.206984	1.21402	no
PIK3AP1	0.525321	1.45779	up
IRAK3	1.32861	1.14153	no
IFI35	0.552369	0.934213	no
TRAF6	1.00981	0.786739	no
MAP3K7	0.858905	0.74812	no
APPL2	0.267099	0.516093	no
ARRB2	0.836029	0.390774	no
AP3B1	0.11878	0.666098	no
LTF	0.405839	0.604191	no

## Sheet: Fig 3d
xCell scores	ImmuneScore	StromaScore	MicroenvironmentScore
TFGC177	0.4244	0	0.4244
TFGC179	0.5767	0	0.5767
TFGC207	0.7487	0.1	0.8487
TFGC221	0.6067	0.0612	0.6679
TFGC223	0.6823	0.0324	0.7146
TFGC225	0.6903	0.0777	0.768
TFGC227	0.7743	0.1296	0.9039
TFGC247	0.8025	0.0258	0.8283
TFGC263	0.8852	0.0374	0.9226
TFGC267	0.6395	0.0332	0.6727
TFGC269	0.6953	0	0.6953
TFGC275	0.7386	0	0.7386
TFGC285	0.6837	0.0445	0.7282
TFGC287	0.5105	0.0058	0.5162
TFGC296	0.7863	0.0316	0.8179
TFGC305	0.6972	0.0475	0.7447
TFGC313	0.8068	0.0782	0.885
TFGC315	0.4597	0.2244	0.6841
TFGC319	0.609	0.0833	0.6923
TFGC331	0.4403	0.1121	0.5524
TFGC335	0.6909	0	0.6909
TFGC337	0.5567	0.0692	0.6259
TFGC341	0.6849	0.0379	0.7228
TFGC343	0.7401	0.106	0.846
TFGC353	0.501	0	0.501
TFGC363	0.4665	0.0337	0.5002
TFGC379	0.6806	0	0.6806
TFGC399	0.5037	0.1172	0.6209
TFGC405	0.6777	0	0.6777
TFGC413	0.6296	0.0078	0.6374
TFGC457	0.7421	0.0538	0.7959
TFGC471	0.3761	0.0217	0.3978
TFGC515	0.6573	0.0044	0.6618
TFGC517	0.5049	0.2558	0.7607
TFGC525	0.5512	0.0619	0.6131
TFGC547	0.7646	0.1182	0.8828
TFGC565	0.5126	0.0741	0.5867
TFGC573	0.5202	0.0876	0.6078
TFGC575	0.7356	0.122	0.8576
TFGC589	0.4737	0.2726	0.7462
TFGC181	0.6927	0.0407	0.7334
TFGC185	0.4447	0.0895	0.5342
TFGC189	0.6148	0.0633	0.6781
TFGC197	0.4785	0.0245	0.503
TFGC199	0.6215	0.0235	0.645
TFGC205	0.4005	0.0904	0.4909
TFGC209	0.5592	0.0976	0.6568
TFGC211	0.3049	0.0615	0.3664
TFGC229	0.5439	0.1728	0.7167
TFGC231	0.6061	0.0161	0.6222
TFGC233	0.4439	0.1344	0.5783
TFGC235	0.3343	0.0427	0.3771
TFGC241	0.4857	0.0773	0.563
TFGC243	0.5096	0	0.5096
TFGC246	0.6327	0.1469	0.7796
TFGC251	0.5652	0	0.5652
TFGC277	0.384	0.198	0.582
TFGC279	0.5822	0.036	0.6182
TFGC281	0.7109	0.0844	0.7953
TFGC283	0.768	0.0815	0.8495
TFGC293	0.5944	0.0744	0.6688
TFGC297	0.5711	0	0.5711
TFGC299	0.6361	0.141	0.7772
TFGC301	0.3029	0.0186	0.3215
TFGC303	0.6045	0.0546	0.6591
TFGC307	0.5809	0.0127	0.5936
TFGC309	0.4027	0.0133	0.416
TFGC311	0.5301	0.0614	0.5915
TFGC317	0.5808	0	0.5808
TFGC326	0.6017	0.0176	0.6193
TFGC339	0.6338	0.0365	0.6702
TFGC345	0.5859	0.1123	0.6982
TFGC349	0.3131	0.0688	0.382
TFGC351	0.5441	0	0.5441
TFGC355	0.624	0	0.624
TFGC357	0.5572	0.1068	0.664
TFGC367	0.6407	0.1233	0.7641
TFGC389	0.6897	0.0606	0.7503
TFGC393	0.4569	0	0.4569
TFGC395	0.552	0.0251	0.5771
TFGC397	0.4431	0.0224	0.4655
TFGC403	0.752	0.0869	0.8389
TFGC407	0.5491	0.0631	0.6122
TFGC409	0.4785	0	0.4785
TFGC411	0.6119	0	0.6119
TFGC417	0.6029	0.058	0.6609
TFGC419	0.5884	0.0384	0.6268
TFGC423	0.5406	0	0.5406
TFGC441	0.4985	0.1176	0.6162
TFGC465	0.6982	0.0048	0.703
TFGC467	0.5473	0	0.5473
TFGC495	0.6429	0.097	0.7399
TFGC505	0.5923	0	0.5923
TFGC511	0.7006	0.0628	0.7634
TFGC513	0.5738	0.0051	0.5788
TFGC523	0.5548	0.0009	0.5557
TFGC529	0.7797	0.0989	0.8786
TFGC583	0.7513	0.0095	0.7608
TFGC585	0.5623	0.0953	0.6576
TFGC587	0.7253	0	0.7253
TFGC2	0.4581	0.1723	0.6304
TFGC8	0.6653	0	0.6653
TFGC10	0.5077	0.1172	0.6249
TFGC18	0.562	0.0653	0.6273
TFGC24	0.5232	0	0.5232
TFGC30	0.411	0	0.411
TFGC32	0.6475	0.0613	0.7088
TFGC36	0.5402	0.1386	0.6788
TFGC42	0.8122	0	0.8122
TFGC46	0.8645	0.1014	0.9658
TFGC64	0.6423	0.119	0.7613
TFGC72	0.8756	0.0368	0.9124
TFGC76	0.8591	0.034	0.8931
TFGC84	0.6467	0.025	0.6717
TFGC88	0.9655	0.0609	1.0264
TFGC96	0.5721	0	0.5721
TFGC100	0.6585	0.068	0.7266
TFGC104	0.1101	0.0347	0.1448
TFGC106	0.698	0.0251	0.7231
TFGC110	0.7267	0.0572	0.784
TFGC126	0.7115	0.1338	0.8453
TFGC130	0.814	0.0978	0.9118
TFGC131	0.6725	0.0252	0.6977
TFGC134	0.5897	0.1257	0.7154
TFGC160	0.7751	0.0372	0.8123
TFGC164	0.9104	0.0856	0.996
TFGC381	0.3701	0.197	0.5671
TFGC435	0.5015	0.1294	0.6309
TFGC453	0.4209	0.117	0.5378
TFGC455	0.7583	0.0683	0.8266
TFGC473	0.3921	0.1479	0.54
TFGC483	0.5971	0.1256	0.7226
TFGC531	0.5285	0	0.5285
TFGC541	0.6297	0.0586	0.6883
TFGC549	0.5491	0.0215	0.5706
TFGC551	0.5898	0	0.5898
TFGC557	0.4391	0.1586	0.5976
TFGC569	0.6901	0.0148	0.705
TFGC12	0.7359	0.1783	0.9141
TFGC14	0.9064	0.1018	1.0082
TFGC16	0.7101	0.0565	0.7666
TFGC20	0.79	0	0.79
TFGC22	0.372	0	0.372
TFGC28	0.6488	0.0384	0.6872
TFGC34	0.7692	0.0876	0.8568
TFGC38	0.8293	0.042	0.8712
TFGC40	0.8685	0	0.8685
TFGC44	0.5659	0.0142	0.5801
TFGC48	1.1518	0	1.1518
TFGC50	0.5509	0.0508	0.6018
TFGC54	1.0317	0	1.0317
TFGC60	0.8149	0.0602	0.8752
TFGC62	0.788	0	0.788
TFGC66	0.9728	0.115	1.0878
TFGC68	0.7572	0.1278	0.885
TFGC70	0.7283	0.0149	0.7432
TFGC74	0.6084	0.0198	0.6282
TFGC80	0.6026	0.0094	0.612
TFGC92	1.0175	0.0382	1.0557
TFGC94	0.7846	0	0.7846
TFGC98	0.2982	0.1227	0.4209
TFGC108	0.9763	0.12	1.0963
TFGC114	0.9095	0.0612	0.9708
TFGC116	0.8402	0.0554	0.8956
TFGC118	0.8085	0.075	0.8835
TFGC120	0.4328	0	0.4328
TFGC122	0.9957	0	0.9957
TFGC124	1.0017	0.0797	1.0814
TFGC138	0.8338	0.1529	0.9867
TFGC140	0.7027	0.0482	0.7508
TFGC142	0.9582	0.0165	0.9747
TFGC144	0.8825	0.1255	1.008
TFGC146	0.9474	0.0324	0.9798
TFGC148	0.4526	0.085	0.5376
TFGC150	0.6941	0.1361	0.8302
TFGC152	0.7532	0.0646	0.8178
TFGC158	0.7792	0.1178	0.897
TFGC421	0.9153	0	0.9153
TFGC433	0.836	0.1461	0.9821
TFGC447	0.8468	0.0542	0.901
TFGC449	0.6501	0.1819	0.832
TFGC527	0.587	0.139	0.726
TFGC559	0.6622	0.0624	0.7246

## Sheet: Fig 3e
Cell type	P_value	P_adjust	TFGC177	TFGC179	TFGC207	TFGC221	TFGC223	TFGC225	TFGC227	TFGC247	TFGC263	TFGC267	TFGC269	TFGC275	TFGC285	TFGC287	TFGC296	TFGC305	TFGC313	TFGC315	TFGC319	TFGC331	TFGC335	TFGC337	TFGC341	TFGC343	TFGC353	TFGC363	TFGC379	TFGC399	TFGC405	TFGC413	TFGC457	TFGC471	TFGC515	TFGC517	TFGC525	TFGC547	TFGC565	TFGC573	TFGC575	TFGC589	TFGC181	TFGC185	TFGC189	TFGC197	TFGC199	TFGC205	TFGC209
NK cells	0.00547352	0.0190133	0.0382	0	0.025	0	0	0.0622	0.0638	0	0	0	0	0.0212	0	0	0	0	0	0	0	0	0	0	0	0.1045	0	0	0	0	0	0	0	0	0	0	0	0	0	0	0	0	0	0	0	0	0	0	0
NKT	0.000192851	0.00159102	0.2951	0.4275	0.5335	0.2726	0.0768	0.4	0.4987	0.2685	0.2385	0.2447	0.0983	0.1747	0.3254	0.3649	0.0421	0.4265	0.1635	0.5458	0.4473	0.5405	0.0893	0.2143	0.5218	0.4366	0.2875	0.3984	0.294	0.6844	0.263	0.0658	0.3707	0.4331	0.1787	0.5547	0.4359	0.3251	0.5066	0.3675	0.4597	0.5343	0.3682	0.5625	0.5022	0.2061	0.2473	0.514	0.4474
CD4+ T-cells	1.7102e-09	3.76244e-08	0.0243	0.0085	0.0248	0.0549	0.0987	0.0494	0.1053	0.1011	0.0688	0.0649	0.1341	0.0495	0.0439	0	0.0952	0.029	0.0364	0	0	0	0.1074	0.0505	0	0	0.1288	0.0545	0.194	0	0.0461	0.1571	0.0073	0.0365	0.0975	0.037	0.0573	0.137	0	0.0297	0.0923	0.0119	0.0307	0	0	0.0062	0.0334	0	0.041
CD4+ memory T-cells	1.89211e-12	1.24879e-10	0.0666	0.0898	0	0	0.118	0	0.0093	0.1036	0	0.0244	0.0279	0.0024	0	0.0302	0.1173	0	0.0865	0	0.0454	0.0102	0.0742	0.0229	0	0.0175	0.088	0.0269	0.0745	0.021	0.1187	0.1195	0.0855	0.1218	0.055	0.0142	0	0.1679	0	0.0688	0.1875	0.0717	0	0	0	0.0353	0.0067	0	0
CD8+ T-cells	0.00168179	0.00739988	0.0251	0	0	0	0	0	0.0111	0	0	0	0.0039	0.0219	0	0	0	0	0.0502	0	0	0	0.0172	0.0213	0	0.0198	0	0.0104	0.0041	0	0.0646	0	0.0152	0	0	0	0	0.0923	0	0	0.1677	0.0478	0	0	0	0.0319	0	0	0
CD8+ Tem	0.000555425	0.00281985	0	0	0	0.021	0	0	0	0	0.0588	0	0	0	0.0014	0	0.0364	0	0.0512	0	0	0	0	0.0622	0.0371	0.0451	0.0449	0	0	0.0239	0.1221	0	0.034	0	0	0	0	0.1399	0	0	0.1438	0	0	0.0077	0	0	0	0	0
Macrophages	4.25033e-07	7.01304e-06	0.0119	0.0155	0	0	0.0414	0	0	0.0881	0	0	0.0364	0	0	0.0093	0.0723	0	0.0057	0	0	0	0.0423	0.0017	0.0054	0	0.0381	0	0	0	0.0265	0	0.0182	0.0241	0	0	0	0.0448	0	0.0322	0	0.0383	0.0603	0	0.042	0	0	0	0
[truncated: 136 more columns]

## Sheet: Fig 3h
Hugo_Symbol	CDK4	ATR	Lauren subtype
TCGA-D7-6519	4806.8	668.287	DGC
TCGA-D7-6525	3886.17	573.338	DGC
TCGA-B7-5818	3174.2	519.974	DGC
TCGA-D7-6522	3005.76	336.769	DGC
TCGA-D7-6518	2621.28	220.381	DGC
TCGA-BR-6803	2496.07	343.635	DGC
TCGA-BR-6564	2063.71	228.51	DGC
TCGA-D7-6818	2023.08	272.256	DGC
TCGA-D7-6524	1740.99	610.893	DGC
TCGA-BR-8291	1650.92	765.006	DGC
TCGA-BR-7704	2360.37	419.355	IGC
TCGA-CG-4436	2287.82	1656.15	IGC
TCGA-CG-5732	2027.54	450.79	IGC
TCGA-CG-4469	1899.34	1498.74	IGC
TCGA-CG-5734	1365.74	308.951	IGC
TCGA-D7-8579	1109.06	1024.27	IGC
TCGA-D7-6526	3320.38	932.637	IGC
TCGA-D7-5577	3056.91	547.06	IGC
TCGA-D7-6528	2901.33	1075.58	IGC
TCGA-D7-8573	2807.3	1016.65	IGC
TCGA-D7-6822	2414.29	997.756	IGC
TCGA-D7-8570	2098.65	850.184	IGC
TCGA-D7-6815	2042.6	1153.44	IGC
TCGA-D7-8576	1780.92	1073.25	IGC
TCGA-D7-6820	1196.59	393.558	IGC
TCGA-D7-8575	1042.8	887.485	IGC

## Sheet: Fig 4e_x0009__x0009__x0009__x0009__x0009__x0009_
DGC	HR		p value	IGC	HR		p value
	lower	upper			lower	upper
C1	0.6075	21.87	0.1593	C3	0.0016	0.08793	0.1584
C2	0.01627	0.5814	0.0124	C2	0.9236	6.934	0.0755
C3	0.08561	1.605	0.1873	C1	0.5268	53.82	<0.0001

## Sheet: Fig 4h
Kinase	Z score	P value
CDK1	1.65309	0.0491559
CDK7	0.806826	0.209883
CDK5	0.587158	0.278549
MAPK3	0.10859	0.456764
CSNK2A1	-0.873603	0.191167
MAPK1	-0.901882	0.18356
CDK2	-1.73613	0.0412702

## Sheet: Fig 5g
Phos-site	Pvalues	Foldchange	Significant
gi|259155302_NFKB1_S937-1	0.000499157	-0.567609	no
gi|259155302_NFKB1_S907-1	0.000181419	-0.223628	no
gi|259155302_NFKB1_S941-1	0.00978689	-0.332595	no
gi|259155302_NFKB1_T939-1	2.29e-05	-0.947991	no
gi|4507447_TFAP4_S123-1	0.114948	-0.858847	no
gi|4507447_TFAP4_S124-1	0.102221	0.518255	no
gi|188536047_SMARCC1_S330-1	0.580289	-0.170274	no
gi|188536047_SMARCC1_S328-1	0.531568	-0.176742	no
gi|188536047_SMARCC1_T335-1	0.318044	0.257133	no
gi|188536047_SMARCC1_S357-1	0.484205	0.247738	no
gi259155302_NFKB1_Y59-TFRE-1	0.0656277	-0.116237	no
gi4507447_TFAP4_S123-TFRE-1	0.325824	-0.0727027	no
gi4507447_TFAP4_S124-TFRE-1	0.0172976	0.338197	up
gi153082752_IRF2_S87-TFRE-1	0.133054	-0.0319282	no
gi|259155302_NFKB1_S937	0.00388617	0.543706	up
gi|259155302_NFKB1_S907	0.000674395	0.605958	up
gi|259155302_NFKB1_S941	0.000674395	0.623154	up
gi|259155302_NFKB1_T939	0.00218819	0.727198	up
gi|4507447_TFAP4_S123	0.745355	0.145396	no
gi|4507447_TFAP4_S124	0.421881	0.390208	no
gi|188536047_SMARCC1_S330	0.212961	0.227533	no
gi|188536047_SMARCC1_S328	0.206084	0.227345	no
gi|188536047_SMARCC1_T335	0.0372613	-0.596639	no
gi|188536047_SMARCC1_S357	0.0629681	0.277569	no
gi259155302_NFKB1_Y59-TFRE	0.0629681	0.0799659	no
gi4507447_TFAP4_S123-TFRE	0.196957	0.0623098	no
gi4507447_TFAP4_S124-TFRE	0.79369	0.0334835	no
gi153082752_IRF2_S87-TFRE	0.196957	0.0314076	no

## Sheet: Fig 5h
Kinase	gi.259155302_NFKB1_S937	gi.259155302_NFKB1_S907	gi.259155302_NFKB1_S941	gi.259155302_NFKB1_T939	gi4507447_TFAP4_S124
PRKACA	0.411648	0	0	0	0.276083
CDK9	0.411368	0	0	0	0
PAK4	0.370644	0	0	0.367115	0
PRKAA2	0.36707	0	0	0	0
PIM2	0.361252	0	0	0	0
CAMK2D	0.354874	0	0	0	0
PRKCH	0.346182	0	0.566033	0	0
PRKCQ	0.340925	0	0	0	0
RPS6KB1	0.340785	0	0	0	0
PRKCB	0.330972	0	0.3116	0.417356	0
PRKCA	0.326697	0	0.543745	0	0
RET	0.317305	0	0	0	0
MAP3K2	0.315833	0	0	0	0
CHEK1	0	0.438672	0	0	0
CDK5	0	0.339099	0	0	0.360867
AKT3	0	0.338954	0	0	0
SGK1	0	0.316666	0	0	0
DYRK1A	0	0.313771	0	0	0
PRKCD	0	0	0.486722	0.313194	0
PRKCG	0	0	0.42883	0	0
IKBKE	0	0	0.362834	0	0
RPS6KA3	0	0	0.31435	0.376314	0
PRKCE	0	0	0.310732	0	0
MAP2K6	0	0	0.310008	0	0
ATM	0	0	0	0.367823	0.399222
RPS6KB2	0	0	0	0.364568	0
MAPK8	0	0	0	0.316449	0
RPS6KA1	0	0	0	0.309656	0
CDK2	0	0	0	0	0.265489
ATR	0	0	0	0	0.263344

[truncated: 12 more sheets: Fig 6i, Fig 7f, Fig 7i, s-Fig 2e, s-Fig 4d, s-Fig 4e, s-Fig 5f, s-Fig 7a, s-Fig11 b, s-Fig11 d, s-Fig 11e, s-Fig 12a]
